# Supplementary material for: DEqMS: A Method for Accurate Variance Estimation in Differential Protein Expression Analysis
Source: Mol Cell Proteomics. 2020 Mar 23;19(6):1047–57. doi: 10.1074/mcp.TIR119.001646 (PMC7261819; doi:10.1074/mcp.TIR119.001646)
Supplement: Supplementary Tables [file 153965_2_supp_496340_q7hy2c.xlsx]

## Sheet: Supplementary Table 1
Protein accession	Species	E.Coli spike in 7.5 (126)	E.Coli spike in 7.5 (127N)	E.Coli spike in 7.5 (127C)	E.Coli spike in 15 (128N)	E.Coli spike in 15 (128C)	E.Coli spike in 15 (129N)	E.Coli spike in 15 (129C)	E.Coli spike in 45 (130N)	E.Coli spike in 45 (130C)	E.Coli spike in 45 (131)	# of PSMs for quant	# Unique peptides	Protein Coverage (%)
sp|Q15149|PLEC_HUMAN	HUMAN	0.927105	0.875347	0.928629	1.02781	0.991342	1.07106	0.905136	0.766412	0.828982	0.792664	890	302	60.6533
sp|Q14204|DYHC1_HUMAN	HUMAN	0.927781	0.84581	0.927447	0.991164	1.02255	1.06064	0.922011	0.759841	0.849997	0.776681	847	296	52.5613
sp|P78527|PRKDC_HUMAN	HUMAN	0.980743	0.896968	0.93265	1.0147	1.01155	1.08034	0.894168	0.800563	0.915019	0.798208	749	245	49.2733
sp|P15924|DESP_HUMAN	HUMAN	0.938958	0.899855	0.930588	1.01309	0.999787	1.06485	0.925066	0.767574	0.819435	0.818691	491	200	51.8983
sp|Q8WXH0|SYNE2_HUMAN	HUMAN	0.916386	0.896699	0.923732	1.00093	1.01706	1.06642	0.909842	0.764484	0.81899	0.794394	280	194	29.6006
sp|O75369|FLNB_HUMAN	HUMAN	0.943493	0.865448	0.930361	1.01811	0.982301	1.06595	0.934992	0.767758	0.858462	0.794747	589	178	69.5619
sp|P35579|MYH9_HUMAN	HUMAN	0.935941	0.864379	0.925467	1.02833	0.984568	1.0495	0.942342	0.750609	0.854586	0.786808	565	171	65.2041
sp|P49327|FAS_HUMAN	HUMAN	0.94963	0.865636	0.924795	1.01839	1.00882	1.058	0.908295	0.769613	0.881811	0.809523	921	144	59.1796
sp|Q01082|SPTB2_HUMAN	HUMAN	0.878851	0.8549	0.941144	1.0075	1.03247	1.03983	0.909373	0.806232	0.904639	0.816835	293	142	57.3604
sp|Q09666|AHNK_HUMAN	HUMAN	0.909993	0.830379	0.935093	0.992571	1.02118	1.08488	0.905045	0.824131	0.879154	0.925684	208	142	26.0781
sp|Q14789|GOGB1_HUMAN	HUMAN	0.945989	0.87781	0.929261	1.02398	0.991154	1.07309	0.909036	0.765318	0.807932	0.796925	203	140	40.8407
sp|O75643|U520_HUMAN	HUMAN	0.941862	0.885668	0.925604	1.00081	1.01308	1.06438	0.914146	0.791498	0.859916	0.798506	345	137	57.8652
sp|Q6P2Q9|PRP8_HUMAN	HUMAN	0.927165	0.880228	0.924447	1.00504	0.999951	1.06294	0.923737	0.806233	0.871731	0.794955	404	136	48.9936
sp|P05787|K2C8_HUMAN	HUMAN	0.958042	0.885553	0.930754	1.00015	1.00489	1.07528	0.917651	0.758849	0.823609	0.801066	1590	131	87.1636
sp|P12270|TPR_HUMAN	HUMAN	0.94995	0.882138	0.930895	1.02139	0.984202	1.07778	0.910385	0.775948	0.845059	0.795932	266	130	48.0322
sp|Q92616|GCN1_HUMAN	HUMAN	0.930387	0.852812	0.930355	1.0375	0.99217	1.0544	0.907914	0.770468	0.824449	0.795044	298	125	45.863
sp|P46940|IQGA1_HUMAN	HUMAN	0.996631	0.884278	0.937069	1.00126	0.980866	1.07727	0.938657	0.761707	0.830206	0.790728	392	123	64.4538
sp|P0A8V2|RPOB_ECOLI	ECOLI	0.646532	0.569369	0.670208	1.08823	0.950707	1.09057	0.873145	1.49623	1.69394	1.59137	295	119	64.8286
sp|Q7Z6Z7|HUWE1_HUMAN	HUMAN	0.893341	0.865955	0.900293	1.04395	0.999387	1.04653	0.893038	0.782565	0.829161	0.806568	219	112	26.1317
sp|Q5T4S7|UBR4_HUMAN	HUMAN	0.934931	0.862792	0.93258	1.0297	0.997773	1.06191	0.906359	0.763341	0.820948	0.792789	198	112	23.4806
sp|Q9NZM1|MYOF_HUMAN	HUMAN	0.935008	0.881763	0.937827	1.0105	0.985159	1.0766	0.9149	0.769482	0.825173	0.793347	276	111	48.5687
sp|P35580|MYH10_HUMAN	HUMAN	0.857292	0.870426	0.894812	0.982553	1.0349	1.07637	0.910207	0.78117	0.845544	0.790419	219	107	56.9332
sp|P0A8T7|RPOC_ECOLI	ECOLI	0.67027	0.600817	0.694843	1.07177	0.959103	1.07693	0.879142	1.43378	1.66037	1.54471	341	107	59.4883
sp|Q63HN8|RN213_HUMAN	HUMAN	0.887746	0.836002	0.955433	1.0453	0.982753	1.05776	0.913334	0.800704	0.814997	0.803499	153	105	22.1433
sp|P42704|LPPRC_HUMAN	HUMAN	0.895823	0.847393	0.88832	1.02573	1.02833	1.03986	0.890398	0.767447	0.8512	0.801361	389	103	58.6083
sp|Q9Y490|TLN1_HUMAN	HUMAN	0.998665	0.833385	0.930736	1.03957	1.00104	1.00376	0.952193	0.733466	0.851932	0.798223	330	101	51.1216
sp|P07814|SYEP_HUMAN	HUMAN	0.922989	0.867064	0.943696	1.00981	0.997947	1.08021	0.911129	0.779927	0.832235	0.808975	214	96	56.2831
sp|Q15643|TRIPB_HUMAN	HUMAN	0.961043	0.860955	0.939176	1.02007	1.00113	1.06432	0.910568	0.770071	0.832932	0.796261	129	94	44.5174
sp|Q14683|SMC1A_HUMAN	HUMAN	0.94084	0.900339	0.93771	0.985186	1.01647	1.0701	0.925013	0.770946	0.817502	0.797069	217	93	54.0146
sp|Q9UQE7|SMC3_HUMAN	HUMAN	0.93749	0.893067	0.934963	0.999358	1.00644	1.0767	0.917629	0.777461	0.825398	0.805876	207	93	53.4922
sp|Q14008|CKAP5_HUMAN	HUMAN	0.920408	0.869844	0.917674	0.998068	1.00273	1.08494	0.90854	0.770283	0.883261	0.804493	203	93	38.5827
sp|Q00610|CLH1_HUMAN	HUMAN	0.906293	0.88101	0.920446	1.01294	1.00574	1.06108	0.916433	0.764905	0.86167	0.794857	380	92	62.2687
sp|P13639|EF2_HUMAN	HUMAN	0.940517	0.844607	0.955919	1.04156	1.03361	1.01802	0.900569	0.776614	0.867706	0.79746	652	90	68.8811
sp|P31948|STIP1_HUMAN	HUMAN	0.923441	0.869316	0.927333	1.00363	1.00375	1.06342	0.915959	0.774262	0.838195	0.803732	358	89	70.9024
sp|Q15075|EEA1_HUMAN	HUMAN	0.983447	0.871098	0.930887	1.0228	0.970271	1.06528	0.916956	0.746165	0.798087	0.783454	157	89	57.8313
sp|P46013|KI67_HUMAN	HUMAN	0.825746	0.984074	0.950703	1.03236	0.924323	1.00175	1.03396	0.782729	0.936203	0.839975	153	88	29.8526
sp|P09831|GLTB_ECOLI	ECOLI	0.681198	0.615134	0.693296	1.07308	0.959225	1.09142	0.874859	1.46122	1.59287	1.52949	326	87	63.93
sp|Q9NTJ3|SMC4_HUMAN	HUMAN	1.00561	0.889597	0.939324	0.997209	0.998868	1.0623	0.933734	0.824355	0.886703	0.806254	191	86	55.9783
sp|Q86UP2|KTN1_HUMAN	HUMAN	0.903685	0.877002	0.889643	0.997561	0.978138	1.12196	0.914063	0.754691	0.834074	0.779585	159	86	54.6794
tr|K7EKI8|K7EKI8_HUMAN	HUMAN	0.929537	0.883352	0.931914	1.00262	0.998887	1.08286	0.908442	0.792881	0.83036	0.8473	134	84	45.1539
tr|F5GWX5|F5GWX5_HUMAN	HUMAN	0.945865	0.88945	0.939514	0.997648	0.997651	1.09703	0.900844	0.798632	0.868794	0.815584	168	83	44.8294
sp|O15020|SPTN2_HUMAN	HUMAN	0.91728	0.875632	0.92777	0.987554	0.995475	1.09218	0.922127	0.768866	0.850007	0.795905	133	81	40.8787
sp|P09874|PARP1_HUMAN	HUMAN	1.00435	0.932905	0.900669	0.989341	0.924285	1.11463	0.987237	0.707289	0.955512	0.824488	290	79	48.7179
sp|Q14152|EIF3A_HUMAN	HUMAN	0.917746	0.86258	0.913334	1.01909	1.01688	1.0442	0.904034	0.782846	0.841974	0.801791	245	79	41.3169
sp|P63284|CLPB_ECOLI	ECOLI	0.663701	0.632487	0.691359	1.05989	0.96556	1.06735	0.905819	1.45112	1.65904	1.58807	174	79	74.9125
sp|O75165|DJC13_HUMAN	HUMAN	0.933027	0.866912	0.939171	1.02336	0.995545	1.07488	0.914925	0.771339	0.873425	0.799154	135	79	35.7111
tr|E9PHM6|E9PHM6_HUMAN	HUMAN	0.940753	0.872203	0.947867	1.02708	0.96864	1.06347	0.906419	0.758336	0.833146	0.793281	94	79	17.3731
sp|P14625|ENPL_HUMAN	HUMAN	0.966303	0.876609	0.911751	1.01869	0.995506	1.05332	0.913978	0.786321	0.878211	0.811564	342	78	61.8929
sp|P0A705|IF2_ECOLI	ECOLI	0.66909	0.603656	0.675971	1.07254	0.952967	1.10575	0.866085	1.48944	1.59015	1.56635	194	77	73.0337
sp|P38646|GRP75_HUMAN	HUMAN	0.936996	0.890091	0.942475	1.01778	0.996226	1.06564	0.905115	0.761283	0.824251	0.785475	384	76	71.134
sp|P53621|COPA_HUMAN	HUMAN	0.917458	0.870696	0.906506	1.05211	1.00163	1.05089	0.894565	0.778388	0.861793	0.8088	247	76	53.7582
tr|H0Y6I0|H0Y6I0_HUMAN	HUMAN	0.914433	0.862635	0.913984	1.00807	0.98269	1.09099	0.900455	0.75139	0.817486	0.792291	108	76	34.3497
sp|P10809|CH60_HUMAN	HUMAN	0.941889	0.883384	0.929255	1.0476	0.992076	1.0533	0.897338	0.768378	0.868691	0.800187	661	75	80.8028
sp|P0AG67|RS1_ECOLI	ECOLI	0.679154	0.608346	0.678933	1.08067	0.945071	1.09989	0.871489	1.51166	1.6128	1.61333	357	75	66.0682
sp|P18206|VINC_HUMAN	HUMAN	1.02319	0.898397	0.987004	1.06394	0.983594	1.02723	0.917595	0.769633	0.991605	0.85119	150	75	56.1728
sp|P55072|TERA_HUMAN	HUMAN	0.916073	0.848787	0.926711	1.01645	1.02311	1.05451	0.905496	0.781255	0.806337	0.793914	297	74	67.7419
sp|P00968|CARB_ECOLI	ECOLI	0.67709	0.622828	0.674433	1.07655	0.951811	1.0878	0.856734	1.40939	1.57366	1.5841	210	74	55.0792
tr|A0A0A0MRF6|A0A0A0MRF6_HUMAN	HUMAN	0.932918	0.874186	0.945378	0.990435	1.00618	1.08285	0.90478	0.760907	0.858312	0.787142	94	74	36.9309
sp|Q9P2J5|SYLC_HUMAN	HUMAN	0.905727	0.877227	0.913	1.01678	0.97978	1.08722	0.90014	0.794925	0.835769	0.810733	148	74	52.7211
sp|Q13085|ACACA_HUMAN	HUMAN	0.963813	0.831225	0.924816	1.0084	1.02269	1.05983	0.902332	0.775838	0.891753	0.81969	135	74	33.5038
sp|P0A6Y8|DNAK_ECOLI	ECOLI	0.692638	0.631144	0.702072	1.08525	0.951772	1.0964	0.872357	1.47032	1.52587	1.55248	318	73	80.5643
sp|O75533|SF3B1_HUMAN	HUMAN	0.938199	0.871421	0.924772	1.00089	1.00308	1.06498	0.921071	0.819299	0.858682	0.833522	223	73	51.227
sp|P49588|SYAC_HUMAN	HUMAN	0.936113	0.876888	0.946357	1.00006	0.995034	1.08574	0.909636	0.756471	0.843538	0.793208	212	73	58.5744
sp|Q9NU22|MDN1_HUMAN	HUMAN	1.00663	0.900815	0.951167	1.0234	1.00055	1.02632	0.938802	0.799224	0.841587	0.818416	107	73	16.0472
sp|P36683|ACNB_ECOLI	ECOLI	0.656996	0.611888	0.658727	1.07949	0.944865	1.09552	0.871675	1.47084	1.66727	1.58874	343	72	66.3584
sp|P13667|PDIA4_HUMAN	HUMAN	0.9677	0.85684	0.92932	1.02788	1.01992	1.04378	0.905624	0.772829	0.866713	0.773252	286	72	61.8605
sp|P41252|SYIC_HUMAN	HUMAN	0.927848	0.861704	0.918209	1.01558	0.96597	1.08482	0.911284	0.781046	0.869892	0.828102	177	72	47.3851
sp|O60841|IF2P_HUMAN	HUMAN	0.935813	0.87663	0.930459	1.0336	0.998684	1.06863	0.893645	0.76611	0.815639	0.778081	131	72	50.3279
sp|Q02880|TOP2B_HUMAN	HUMAN	0.898502	0.885366	0.868115	0.933496	0.958512	1.15418	0.935542	0.735087	1.25952	0.817597	211	71	43.9729
sp|P0AFG8|ODP1_ECOLI	ECOLI	0.66603	0.619737	0.703095	1.07853	0.962035	1.07874	0.876056	1.44105	1.56694	1.53364	251	71	66.9673
sp|P11388|TOP2A_HUMAN	HUMAN	0.955906	0.906045	0.980525	0.978418	0.994957	1.09189	0.940211	0.779953	0.882974	0.815938	138	71	43.305
sp|P20700|LMNB1_HUMAN	HUMAN	0.997366	0.939625	0.950763	1.00569	0.979072	1.07614	0.938764	0.795252	0.871706	0.802538	330	70	73.2082
sp|Q7Z406|MYH14_HUMAN	HUMAN	0.917642	0.882778	0.948983	1.02343	0.974073	1.08195	0.914492	0.763131	0.82734	0.796229	133	70	54.8371
sp|P53396|ACLY_HUMAN	HUMAN	0.958361	0.843434	0.932534	1.02918	1.00782	1.03745	0.909278	0.771178	0.868053	0.791076	258	70	53.8601
sp|P15254|PUR4_ECOLI	ECOLI	0.695365	0.647405	0.721688	1.06591	0.98091	1.07733	0.890521	1.36854	1.58047	1.47852	178	70	62.2394
sp|Q9Y4A5|TRRAP_HUMAN	HUMAN	0.951476	0.880028	0.922881	0.987779	1.00477	1.08473	0.908496	0.803565	0.870839	0.818787	103	70	19.4351
sp|Q709C8|VP13C_HUMAN	HUMAN	0.940535	0.879808	0.925191	1.00646	1.0416	1.06203	0.888932	0.760776	0.852934	0.827274	89	70	20.1172
sp|P0A9Q7|ADHE_ECOLI	ECOLI	0.660827	0.586954	0.663819	1.07593	0.948101	1.08601	0.876698	1.46048	1.68327	1.58354	349	69	62.0651
sp|Q16531|DDB1_HUMAN	HUMAN	0.939713	0.877135	0.932335	1.00865	0.99752	1.06081	0.918844	0.781225	0.84666	0.785027	266	69	43.0702
sp|P00957|SYA_ECOLI	ECOLI	0.679529	0.621008	0.696466	1.06928	0.959504	1.08225	0.872961	1.41889	1.53873	1.4913	195	69	62.2146
sp|P24928|RPB1_HUMAN	HUMAN	0.919922	0.900832	0.927325	1.0045	1.00296	1.06481	0.914079	0.811352	0.859213	0.801475	134	69	34.1117
sp|Q9NQX4|MYO5C_HUMAN	HUMAN	0.926968	0.881489	0.93444	1.01006	1.0001	1.07558	0.912759	0.781365	0.864648	0.801361	112	69	40.0689
sp|Q92878|RAD50_HUMAN	HUMAN	0.944863	0.905966	0.944946	1.02778	0.980621	1.07679	0.911711	0.771649	0.813698	0.786694	114	69	43.4451
sp|Q12789|TF3C1_HUMAN	HUMAN	0.914478	0.885153	0.957602	1.0059	1.01007	1.06376	0.909062	0.800676	0.860727	0.829197	107	69	32.2428
sp|P46939|UTRO_HUMAN	HUMAN	0.939947	0.898393	0.9486	1.02784	0.989409	1.0613	0.927233	0.784922	0.874432	0.832512	95	69	22.1672
sp|P05793|ILVC_ECOLI	ECOLI	0.672693	0.618029	0.680998	1.06414	0.962066	1.07932	0.878321	1.44482	1.61327	1.52625	443	68	78.6151
sp|Q08211|DHX9_HUMAN	HUMAN	0.929985	0.914814	0.927707	1.01054	0.98938	1.06803	0.923567	0.817964	0.891777	0.822222	317	68	45.4331
sp|P00864|CAPP_ECOLI	ECOLI	0.677394	0.613051	0.680252	1.07581	0.948673	1.09349	0.876074	1.44223	1.56464	1.55125	240	68	61.9479
sp|P25205|MCM3_HUMAN	HUMAN	0.905471	0.893284	0.881031	0.968591	1.05931	1.04155	0.93811	0.799505	0.821547	0.789491	199	68	67.5743
tr|F8VPD4|F8VPD4_HUMAN	HUMAN	0.921481	0.874526	0.908163	1.00945	1.02504	1.0501	0.903401	0.781844	0.813557	0.785475	172	68	40.3793
sp|P07813|SYL_ECOLI	ECOLI	0.677431	0.630193	0.689953	1.07411	0.969498	1.08936	0.876803	1.42389	1.59206	1.55087	174	68	60.6977
sp|P10408|SECA_ECOLI	ECOLI	0.662573	0.61411	0.684832	1.08662	0.954517	1.10469	0.867076	1.4233	1.56397	1.5123	118	68	61.1543
sp|P09373|PFLB_ECOLI	ECOLI	0.683853	0.602598	0.700268	1.06884	0.962426	1.0757	0.879461	1.40471	1.58853	1.56476	264	67	64.7368
sp|Q86VP6|CAND1_HUMAN	HUMAN	0.922262	0.856516	0.960725	1.03403	0.983362	1.06654	0.92068	0.804192	0.832097	0.789848	231	67	46.5854
sp|Q5VYK3|ECM29_HUMAN	HUMAN	0.947299	0.892491	0.923478	1.0436	0.962125	1.08327	0.909107	0.744696	0.865737	0.824247	141	67	40.1084
sp|Q9UIG0|BAZ1B_HUMAN	HUMAN	1.01255	0.888854	0.946825	0.975007	1.03407	1.05387	0.929459	0.798605	0.870152	0.792255	108	67	37.9636
sp|Q02790|FKBP4_HUMAN	HUMAN	0.908309	0.879161	1.00009	1.02959	0.993698	1.06266	0.899977	0.787216	0.818149	0.787108	344	66	81.6993
sp|Q9Y5B9|SP16H_HUMAN	HUMAN	0.940783	0.910468	0.899299	0.998351	1.02835	1.05509	0.924785	0.843005	0.879226	0.825896	200	66	50.0478
sp|Q93009|UBP7_HUMAN	HUMAN	0.935931	0.860798	0.916428	1.00403	1.0196	1.05459	0.912292	0.783931	0.832374	0.780328	148	66	51.6334
sp|P12956|XRCC6_HUMAN	HUMAN	0.919126	0.861402	0.921504	0.997945	1.01121	1.08012	0.914166	0.796326	0.829974	0.788875	282	65	65.6814
sp|P27824|CALX_HUMAN	HUMAN	1.01022	0.915272	0.971228	1.0306	0.974451	1.07288	0.907596	0.752898	0.813573	0.769981	216	65	51.1824
sp|Q9NYU2|UGGG1_HUMAN	HUMAN	0.917396	0.889681	0.957813	1.02505	0.980628	1.06679	0.905229	0.771627	0.860103	0.808958	154	65	49.0032
sp|P34932|HSP74_HUMAN	HUMAN	0.954941	0.880033	0.946201	1.0297	1.00559	1.05493	0.899136	0.774645	0.843998	0.802703	223	64	64.6429
sp|Q13200|PSMD2_HUMAN	HUMAN	0.908922	0.852239	0.918132	1.01894	0.994894	1.07403	0.899067	0.794566	0.842737	0.78808	186	64	54.7357
sp|P07118|SYV_ECOLI	ECOLI	0.699485	0.642515	0.70081	1.06074	0.963823	1.08029	0.890175	1.34873	1.53212	1.44557	152	64	54.469
sp|O95347|SMC2_HUMAN	HUMAN	0.975086	0.890246	0.936197	0.999093	0.994924	1.07442	0.943998	0.790832	0.857409	0.796146	151	64	51.2114
sp|Q00341|VIGLN_HUMAN	HUMAN	0.92512	0.845872	0.911674	1.03003	1.00175	1.06968	0.899214	0.775746	0.849401	0.804984	121	64	49.8423
sp|P11021|BIP_HUMAN	HUMAN	0.938391	0.864484	0.965032	1.01756	1.00043	1.05316	0.915415	0.777496	0.849448	0.801314	438	63	63.4557
sp|Q9Y4L1|HYOU1_HUMAN	HUMAN	0.950839	0.868634	0.953704	1.00891	1.04074	1.06845	0.883018	0.788904	0.863506	0.833961	174	63	54.0541
sp|P22523|MUKB_ECOLI	ECOLI	0.735126	0.663175	0.746207	1.0712	0.963304	1.08021	0.875239	1.31282	1.47708	1.41524	91	63	41.8573
sp|P0A6M8|EFG_ECOLI	ECOLI	0.675238	0.609205	0.678385	1.07541	0.967882	1.07504	0.874036	1.45238	1.61709	1.57651	384	62	76.7045
sp|P0ABB4|ATPB_ECOLI	ECOLI	0.668635	0.62685	0.677543	1.06184	0.962023	1.08231	0.893648	1.4546	1.66691	1.58919	276	62	90.4348
sp|P35606|COPB2_HUMAN	HUMAN	0.944038	0.86701	0.930491	1.02098	1.00629	1.06747	0.919017	0.775294	0.868916	0.780497	173	62	64.5695
sp|Q14690|RRP5_HUMAN	HUMAN	0.860101	0.846477	0.916138	1.03697	1.02121	1.039	0.903491	0.777154	0.880846	0.824593	119	62	34.5804
tr|A0A140T8Z0|A0A140T8Z0_HUMAN	HUMAN	0.975366	0.839157	0.943336	0.989678	0.998572	1.06253	0.938578	0.796984	0.865101	0.795609	114	62	41.1718
sp|Q9NR09|BIRC6_HUMAN	HUMAN	0.930879	0.84155	0.924335	1.02328	0.990683	1.06705	0.905927	0.753989	0.852285	0.801986	86	62	16.9652
sp|P19338|NUCL_HUMAN	HUMAN	0.94859	0.924687	0.909892	1.02205	0.998933	1.05218	0.917565	0.783637	0.854643	0.804796	489	61	50
sp|P25665|METE_ECOLI	ECOLI	0.661716	0.601326	0.665064	1.07859	0.953467	1.08489	0.874654	1.47485	1.68803	1.61549	432	61	78.7517
sp|P22314|UBA1_HUMAN	HUMAN	0.91996	0.880298	0.932121	1.01296	0.987043	1.05808	0.928116	0.803597	0.85675	0.809651	229	61	52.9301
sp|O60264|SMCA5_HUMAN	HUMAN	0.943622	0.879172	0.927298	0.991529	1.01408	1.06204	0.931932	0.822511	0.877527	0.818045	185	61	48.5741
sp|A5YKK6|CNOT1_HUMAN	HUMAN	0.927681	0.88333	0.916939	0.99944	0.998284	1.08272	0.931311	0.81125	0.89628	0.818661	124	61	27.7778
sp|Q12906|ILF3_HUMAN	HUMAN	0.906543	0.89411	0.906759	1.01332	1.02258	1.06395	0.904138	0.79818	0.879585	0.808973	238	60	61.8568
sp|P13010|XRCC5_HUMAN	HUMAN	0.887187	0.887117	0.909059	0.999095	1.01021	1.07782	0.910162	0.815699	0.865807	0.806033	274	60	67.7596
sp|P33991|MCM4_HUMAN	HUMAN	0.926735	0.886805	0.8988	0.960527	1.05185	1.04697	0.920258	0.791479	0.825214	0.794853	206	60	58.4009
sp|P11387|TOP1_HUMAN	HUMAN	0.95904	0.906429	0.957143	1.01521	1.02264	1.0613	0.907182	0.786851	0.87414	0.787237	146	60	50.5882
sp|A6NHR9|SMHD1_HUMAN	HUMAN	0.92674	0.986849	0.914356	1.0113	0.975802	1.09943	0.920288	0.856678	0.861798	0.824923	112	60	28.6783
sp|O95071|UBR5_HUMAN	HUMAN	0.904476	0.879962	0.902892	1.02161	0.970772	1.06818	0.923454	0.80743	0.912266	0.813841	102	60	23.2226
sp|P40939|ECHA_HUMAN	HUMAN	0.93055	0.897886	0.914763	1.00894	1.01851	1.06509	0.898873	0.761961	0.840098	0.779354	240	59	63.0406
tr|E9PLK3|E9PLK3_HUMAN	HUMAN	0.92219	0.852628	0.92542	1.03746	1.00357	1.07174	0.889887	0.769394	0.846405	0.774566	207	59	59.7814
sp|P05455|LA_HUMAN	HUMAN	0.97379	0.882699	0.957898	1.01785	0.996213	1.08383	0.898865	0.755267	0.824803	0.76656	197	59	73.5294
sp|P0A9M0|LON_ECOLI	ECOLI	0.652314	0.611042	0.657912	1.07034	0.965813	1.09661	0.867008	1.44693	1.58729	1.52855	128	59	57.5255
sp|P00582|DPO1_ECOLI	ECOLI	0.694537	0.64332	0.701757	1.08243	0.965583	1.08081	0.876928	1.41605	1.57092	1.52661	106	59	65.194
sp|P08238|HS90B_HUMAN	HUMAN	0.925586	0.864837	0.922385	1.03064	1.0315	0.995464	0.932864	0.752402	0.89566	0.799958	454	58	76.7956
sp|P06733|ENOA_HUMAN	HUMAN	0.920906	0.854429	0.921874	1.02	1.02548	1.02726	0.90863	0.767417	0.826226	0.795869	562	58	79.7235
sp|Q12931|TRAP1_HUMAN	HUMAN	0.926256	0.857771	0.875224	1.04779	0.991452	1.05543	0.889286	0.755177	0.869595	0.777554	193	58	54.5455
sp|P08839|PT1_ECOLI	ECOLI	0.670741	0.600905	0.672831	1.07827	0.955527	1.08818	0.880841	1.46361	1.64973	1.61681	167	58	73.913
sp|P25516|ACNA_ECOLI	ECOLI	0.70819	0.650891	0.711625	1.05105	0.983499	1.07103	0.884881	1.33654	1.51256	1.46068	143	58	55.3311
sp|P33176|KINH_HUMAN	HUMAN	0.943372	0.890703	0.945348	1.02291	1.01009	1.05173	0.909262	0.768944	0.836809	0.811091	102	58	59.3977
sp|P26358|DNMT1_HUMAN	HUMAN	0.946615	0.867092	0.937051	0.988339	1.02519	1.06161	0.910475	0.785489	0.881568	0.813191	133	58	36.0149
sp|Q8N3C0|ASCC3_HUMAN	HUMAN	0.907862	0.873456	0.94112	1.0465	0.977375	1.04679	0.934643	0.794912	0.842319	0.800075	89	58	31.653
sp|P07900|HS90A_HUMAN	HUMAN	0.942134	0.907442	0.947009	0.99961	1.01727	1.05385	0.911929	0.797099	0.874964	0.795449	409	57	71.9945
sp|P0A6F3|GLPK_ECOLI	ECOLI	0.672627	0.613009	0.690261	1.06531	0.973167	1.08012	0.887177	1.4639	1.62623	1.56431	341	57	81.8725
sp|P23847|DPPA_ECOLI	ECOLI	0.642997	0.578065	0.65705	1.07199	0.975035	1.06469	0.879942	1.50298	1.67871	1.65076	270	57	70.2804
sp|Q15393|SF3B3_HUMAN	HUMAN	0.920726	0.898069	0.93339	1.00215	1.01812	1.06265	0.919169	0.80914	0.875459	0.818898	214	57	43.8784
sp|P76558|MAO2_ECOLI	ECOLI	0.707778	0.605516	0.706829	1.08001	0.949214	1.09026	0.877845	1.42852	1.59404	1.46429	138	57	54.2819
sp|Q9NTI5|PDS5B_HUMAN	HUMAN	1.02218	0.911402	0.902997	1.00052	0.99682	1.07594	0.904935	0.776458	0.869485	0.798078	109	57	41.0504
sp|P04406|G3P_HUMAN	HUMAN	0.849288	0.875821	0.893441	1.04455	1.01086	1.0418	0.886602	0.830943	0.874345	0.841585	764	56	89.5522
sp|P11586|C1TC_HUMAN	HUMAN	0.936324	0.878053	0.930383	1.02648	1.00766	1.0494	0.916897	0.758973	0.799206	0.764313	223	56	54.7594
sp|P00956|SYI_ECOLI	ECOLI	0.682919	0.592968	0.683393	1.08303	0.962374	1.0841	0.876108	1.46915	1.6136	1.54693	194	56	59.5949
sp|P00561|AK1H_ECOLI	ECOLI	0.663104	0.61149	0.676015	1.06571	0.96902	1.0843	0.877421	1.43521	1.58625	1.55545	155	56	58.5366
tr|E9PDF6|E9PDF6_HUMAN	HUMAN	0.995128	0.886303	0.933839	1.02822	0.982443	1.08494	0.896798	0.782165	0.880982	0.795387	129	56	43.6314
sp|Q93008|USP9X_HUMAN	HUMAN	0.914012	0.885801	0.917136	1.03259	0.986233	1.06037	0.932859	0.790673	0.852567	0.799115	93	56	23.3852
sp|P42858|HD_HUMAN	HUMAN	0.8723	0.851181	0.888846	1.05391	0.973267	1.05649	0.909599	0.778949	0.86171	0.780349	89	56	21.8651
sp|P48643|TCPE_HUMAN	HUMAN	0.922225	0.86517	0.951225	1.01153	1.01238	1.04693	0.920808	0.838183	0.883998	0.822751	241	55	55.0832
sp|P55060|XPO2_HUMAN	HUMAN	0.953475	0.873939	0.937778	0.996784	0.998609	1.0617	0.921447	0.794693	0.857919	0.816945	211	55	49.1246
sp|O43143|DHX15_HUMAN	HUMAN	0.936097	0.905735	0.953214	1.01047	0.987373	1.06819	0.926564	0.82073	0.891614	0.82102	178	55	52.2013
sp|Q8WUM4|PDC6I_HUMAN	HUMAN	0.881584	0.881746	0.920327	1.00831	1.01414	1.07965	0.900777	0.777568	0.82405	0.78034	187	55	52.5346
sp|P53618|COPB_HUMAN	HUMAN	0.955246	0.874789	0.917519	1.02782	0.992776	1.0502	0.905073	0.772382	0.830559	0.809116	165	55	48.8982
sp|Q9BUQ8|DDX23_HUMAN	HUMAN	0.918159	0.906522	0.923718	0.997612	1.00776	1.07337	0.929883	0.76269	0.838641	0.818921	99	55	51.8293
sp|P07237|PDIA1_HUMAN	HUMAN	0.952598	0.880248	0.952188	1.01461	0.994782	1.05897	0.913763	0.760399	0.819381	0.77471	387	54	68.5039
sp|P08200|IDH_ECOLI	ECOLI	0.677582	0.617043	0.674958	1.07055	0.956243	1.09612	0.880992	1.41128	1.6256	1.56133	311	54	77.4038
sp|P00961|SYGB_ECOLI	ECOLI	0.662258	0.578953	0.671254	1.07308	0.95407	1.09658	0.866329	1.51389	1.67792	1.61989	156	54	61.9739
tr|E7EX90|E7EX90_HUMAN	HUMAN	0.91389	0.854235	0.899841	1.01449	0.998785	1.0673	0.908604	0.785178	0.846494	0.826606	122	54	42.8344
sp|Q86U86|PB1_HUMAN	HUMAN	1.00406	0.868216	0.920934	0.956779	1.0392	1.09619	0.895141	0.847103	0.914255	0.801784	90	54	30.0178
sp|Q14573|ITPR3_HUMAN	HUMAN	0.916873	0.879044	0.962857	1.02812	0.995956	1.09436	0.901952	0.772977	0.813709	0.781553	71	54	22.5758
sp|P0A6F5|CH60_ECOLI	ECOLI	0.649847	0.600087	0.679456	1.07756	0.955554	1.08384	0.877272	1.50081	1.6417	1.58721	307	53	66.4234
sp|P33992|MCM5_HUMAN	HUMAN	0.913856	0.888038	0.879237	0.962198	1.05967	1.03906	0.93907	0.792607	0.826806	0.807458	200	53	45.5041
sp|P33993|MCM7_HUMAN	HUMAN	0.924933	0.89152	0.90706	0.974271	1.03202	1.05471	0.913844	0.777521	0.824597	0.819164	173	53	56.6064
sp|P37330|MASZ_ECOLI	ECOLI	0.682825	0.629761	0.683289	1.05851	0.957686	1.08705	0.888297	1.41445	1.61077	1.53155	157	53	55.0484
sp|Q92900|RENT1_HUMAN	HUMAN	0.939807	0.894871	0.918072	1.00323	1.00592	1.05627	0.929005	0.78635	0.847828	0.813733	124	53	45.6156
sp|P0A940|BAMA_ECOLI	ECOLI	0.649221	0.604875	0.671669	1.08952	0.934	1.09396	0.887331	1.53753	1.57922	1.59136	115	53	63.4568
sp|Q92621|NU205_HUMAN	HUMAN	0.928863	0.859313	0.933906	0.994227	1.0267	1.0347	0.912433	0.7942	0.838216	0.816356	107	53	29.672
sp|O14776|TCRG1_HUMAN	HUMAN	0.97106	0.892074	0.915923	0.997703	0.984258	1.083	0.921633	0.795532	0.867096	0.820418	102	53	31.9672
sp|O43707|ACTN4_HUMAN	HUMAN	0.954697	0.868662	0.92153	1.01991	1.00389	1.06511	0.923429	0.763537	0.828813	0.786298	290	52	79.9122
sp|P50990|TCPQ_HUMAN	HUMAN	0.911252	0.871268	0.918454	1.0143	0.981762	1.09344	0.902471	0.801051	0.852149	0.797888	272	52	66.2409
sp|P0A850|TIG_ECOLI	ECOLI	0.651837	0.607513	0.686264	1.08576	0.949491	1.07219	0.888431	1.47292	1.60906	1.60001	260	52	68.5185
sp|P22259|PCKA_ECOLI	ECOLI	0.677496	0.59859	0.681237	1.07992	0.946133	1.10159	0.881016	1.47829	1.64798	1.5747	173	52	70.9259
sp|P0A6Z3|HTPG_ECOLI	ECOLI	0.663256	0.605727	0.666111	1.08119	0.933162	1.08069	0.879434	1.43898	1.60522	1.56574	137	52	75
sp|Q7L014|DDX46_HUMAN	HUMAN	0.92628	0.896288	0.935123	1.00571	1.00783	1.07797	0.901759	0.809345	0.855989	0.826236	120	52	38.1183
sp|P0A9W3|ETTA_ECOLI	ECOLI	0.689657	0.642214	0.701526	1.04548	0.964319	1.11208	0.881119	1.35445	1.58287	1.43409	114	52	75.4955
sp|O60313|OPA1_HUMAN	HUMAN	0.933903	0.86799	0.934261	0.989761	1.00068	1.09425	0.910744	0.767081	0.808891	0.782792	104	52	49.2708
sp|Q92817|EVPL_HUMAN	HUMAN	0.952035	0.857157	0.928031	1.01288	1.00526	1.06045	0.92356	0.783411	0.826963	0.796054	70	52	26.3158
tr|E7ETD6|E7ETD6_HUMAN	HUMAN	0.96478	0.896552	0.94957	1.01466	0.987328	1.07638	0.908069	0.774173	0.845115	0.795844	63	52	18.343
sp|P31939|PUR9_HUMAN	HUMAN	0.92249	0.877308	0.950807	1.04276	1.01229	1.04843	0.895091	0.792489	0.835339	0.808791	228	51	72.4662
sp|P49368|TCPG_HUMAN	HUMAN	0.928874	0.881596	0.922044	1.02728	1.00547	1.05524	0.928392	0.808859	0.869674	0.826827	200	51	69.3578
sp|P43243|MATR3_HUMAN	HUMAN	0.915636	0.906094	0.915196	1.00649	1.01259	1.06328	0.902153	0.817049	0.879726	0.818789	197	51	55.608
sp|P0AFG3|ODO1_ECOLI	ECOLI	0.64926	0.609208	0.667686	1.06529	0.956405	1.0792	0.893053	1.48392	1.67188	1.63281	157	51	55.9486
sp|Q9BXJ9|NAA15_HUMAN	HUMAN	0.939711	0.872784	0.923747	1.02162	1.02014	1.06004	0.908271	0.787929	0.830416	0.799055	116	51	52.7714
sp|P78347|GTF2I_HUMAN	HUMAN	1.0042	0.898918	0.911058	0.984163	1.04423	1.06814	0.901489	0.768893	0.880871	0.809968	139	51	42.1844
sp|Q29RF7|PDS5A_HUMAN	HUMAN	0.957195	0.918735	0.929975	0.977297	1.00726	1.07826	0.933537	0.840444	0.891281	0.838254	89	51	35.7517
sp|Q6PL18|ATAD2_HUMAN	HUMAN	0.919545	0.851518	0.925225	1.00814	0.984617	1.09035	0.914372	0.790987	0.871571	0.811261	98	51	39.6403
sp|P76578|YFHM_ECOLI	ECOLI	0.689204	0.61822	0.699056	1.06305	0.958226	1.09558	0.88185	1.3666	1.52153	1.45851	73	51	41.6213
sp|Q7KZ85|SPT6H_HUMAN	HUMAN	0.962919	0.881338	0.954592	1.00706	1.0136	1.09021	0.882045	0.762535	0.841969	0.815199	69	51	25.956
sp|P0A6P9|ENO_ECOLI	ECOLI	0.645869	0.57498	0.643373	1.07533	0.95972	1.07909	0.878299	1.53906	1.70952	1.66514	309	50	78.9352
sp|Q99832|TCPH_HUMAN	HUMAN	0.893894	0.860185	0.932328	1.02303	1.02314	1.02671	0.923194	0.848447	0.887752	0.826105	231	50	74.2173
sp|P78371|TCPB_HUMAN	HUMAN	0.942736	0.875361	0.939902	1.02203	1.00096	1.05596	0.904827	0.811948	0.866466	0.805056	212	50	71.4019
sp|P23246|SFPQ_HUMAN	HUMAN	0.947171	0.923297	0.928437	1.00271	1.00228	1.07115	0.904513	0.791357	0.865159	0.798788	197	50	36.9165
sp|Q92499|DDX1_HUMAN	HUMAN	0.930236	0.847896	0.90133	1.00653	1.0524	1.03584	0.896169	0.761088	0.838956	0.788238	150	50	58.1081
sp|P49736|MCM2_HUMAN	HUMAN	0.952953	0.898894	0.898792	0.97839	1.05885	1.03843	0.928253	0.787462	0.812924	0.796449	135	50	54.7566
sp|P26640|SYVC_HUMAN	HUMAN	0.934772	0.841357	0.930185	0.984615	1.04018	1.04692	0.924739	0.789729	0.892986	0.835764	127	50	35.6804
sp|P43304|GPDM_HUMAN	HUMAN	0.965874	0.875361	0.925292	1.00638	0.972338	1.08224	0.924114	0.776603	0.886206	0.808662	120	50	60.11
sp|P0AES4|GYRA_ECOLI	ECOLI	0.668651	0.609248	0.668602	1.07045	0.939926	1.09707	0.871831	1.51104	1.69455	1.6381	111	50	47.7714
sp|Q8IX12|CCAR1_HUMAN	HUMAN	0.901823	0.888085	0.916065	1.00837	1.00935	1.06912	0.917485	0.779592	0.86395	0.793594	88	50	39.3043
sp|P06576|ATPB_HUMAN	HUMAN	0.877963	0.881206	0.886747	1.02378	0.994514	1.07557	0.900831	0.761824	0.883739	0.789674	408	49	74.8582
sp|Q7KZF4|SND1_HUMAN	HUMAN	0.951634	0.848785	0.920939	1.02934	1.01192	1.04841	0.898223	0.764584	0.823967	0.798108	168	49	50.6593
sp|Q92598|HS105_HUMAN	HUMAN	0.992609	0.853753	0.967689	1.04448	0.991864	1.04196	0.904986	0.807536	0.893461	0.838101	154	49	57.1096
sp|P23843|OPPA_ECOLI	ECOLI	0.630266	0.587431	0.654862	1.0972	0.947094	1.07757	0.865656	1.45515	1.66997	1.5768	149	49	84.1621
sp|Q15029|U5S1_HUMAN	HUMAN	0.928112	0.853444	0.912171	1.00423	1.01033	1.05612	0.919204	0.796151	0.875793	0.789924	140	49	50.823
sp|P55884|EIF3B_HUMAN	HUMAN	0.902356	0.858817	0.913049	1.01541	1.02184	1.06091	0.900546	0.774845	0.853187	0.792721	138	49	47.4201
sp|Q9BSJ8|ESYT1_HUMAN	HUMAN	0.942157	0.84415	0.937693	1.01054	0.997195	1.06494	0.918287	0.788434	0.872052	0.797679	117	49	41.9384
sp|Q9Y5S2|MRCKB_HUMAN	HUMAN	0.933033	0.88811	0.936518	1.02289	0.977879	1.06233	0.920819	0.762763	0.862165	0.790494	76	49	29.5149
sp|Q13618|CUL3_HUMAN	HUMAN	0.95071	0.873487	0.927048	1.01736	0.988346	1.09171	0.916231	0.788321	0.838636	0.799132	82	49	50.2604
sp|Q8IWJ2|GCC2_HUMAN	HUMAN	0.931343	0.866586	0.940782	1.01528	0.997964	1.06093	0.91585	0.777103	0.834446	0.776597	64	49	32.5416
sp|Q08379|GOGA2_HUMAN	HUMAN	0.924639	0.876693	0.917731	1.00174	0.986438	1.0772	0.909195	0.779119	0.819878	0.811022	65	49	43.4132
sp|P22626|ROA2_HUMAN	HUMAN	0.861702	0.914088	0.891659	0.9896	1.04376	1.04344	0.927597	0.796979	0.902742	0.810741	423	48	69.9717
sp|P0A9B2|G3P1_ECOLI	ECOLI	0.687578	0.620462	0.679869	1.0692	0.958497	1.07417	0.881975	1.43454	1.59393	1.55678	388	48	70.3927
sp|P35527|K1C9_HUMAN	HUMAN	1.7211	0.985881	0.856266	1.12616	1.13613	0.914249	0.810817	0.876438	1.04853	0.678511	115	48	61.4767
sp|P49915|GUAA_HUMAN	HUMAN	0.908269	0.88958	0.929466	1.00168	1.01924	1.05831	0.898866	0.7789	0.856446	0.807032	147	48	64.5022
sp|P11216|PYGB_HUMAN	HUMAN	0.951757	0.898146	0.939451	1.01426	1.00389	1.05295	0.910643	0.77977	0.866498	0.831491	127	48	55.2788
sp|O00410|IPO5_HUMAN	HUMAN	0.837701	0.877605	0.908651	1.05393	1.02716	1.00582	0.915536	0.762477	0.890588	0.808456	133	48	42.5706
sp|P0ADY1|PPID_ECOLI	ECOLI	0.65364	0.585241	0.66808	1.07944	0.95129	1.07951	0.882975	1.49766	1.61306	1.58947	133	48	66.1316
sp|Q99460|PSMD1_HUMAN	HUMAN	0.91966	0.841082	0.918955	1.02098	1.01332	1.04933	0.913305	0.804354	0.85408	0.799677	132	48	46.2749
sp|Q13423|NNTM_HUMAN	HUMAN	0.881829	0.844275	0.882489	0.958374	0.972224	1.15924	0.878506	0.725725	0.885124	0.808551	125	48	39.8711
tr|K7EKE6|K7EKE6_HUMAN	HUMAN	0.869173	0.841272	0.916023	1.03927	1.00055	1.06553	0.902913	0.794553	0.871506	0.808013	118	48	58.5799
sp|Q9H0D6|XRN2_HUMAN	HUMAN	0.935598	0.856865	0.918317	0.993014	1.01925	1.06023	0.913744	0.782457	0.837297	0.819124	116	48	42.9474
sp|Q9H3U1|UN45A_HUMAN	HUMAN	0.949449	0.889276	0.931651	1.01113	0.982683	1.07291	0.92908	0.778989	0.837797	0.787106	114	48	43.9619
sp|P21889|SYD_ECOLI	ECOLI	0.659072	0.590759	0.687945	1.06957	0.962663	1.10352	0.881808	1.47083	1.64889	1.51824	98	48	59.322
sp|Q15021|CND1_HUMAN	HUMAN	0.979228	0.86696	0.926607	1.00123	0.962859	1.06376	0.946093	0.824387	0.909986	0.824054	92	48	37.9729
sp|Q10570|CPSF1_HUMAN	HUMAN	0.876697	0.866125	0.910095	1.01318	1.00119	1.05161	0.925309	0.787336	0.870118	0.798279	83	48	33.957
sp|Q86VI3|IQGA3_HUMAN	HUMAN	0.924542	0.88282	0.91448	1.00892	0.999023	1.09338	0.91844	0.767071	0.854723	0.797337	70	48	34.3348
sp|P08997|MASY_ECOLI	ECOLI	0.663616	0.594005	0.6574	1.08146	0.94948	1.10017	0.879203	1.48029	1.63061	1.57911	283	47	74.2964
sp|P12814|ACTN1_HUMAN	HUMAN	1.00764	0.882703	0.923791	1.00498	0.978655	1.05408	0.930309	0.762938	0.858268	0.791667	118	47	71.1883
sp|P49792|RBP2_HUMAN	HUMAN	0.936176	0.811265	0.94364	1.00061	1.02936	1.06155	0.897509	0.805446	0.87434	0.799211	68	47	22.0844
sp|P17846|CYSI_ECOLI	ECOLI	0.705561	0.630287	0.686471	1.0628	0.954651	1.09735	0.875629	1.36182	1.5886	1.47245	112	47	70.8772
sp|P33599|NUOCD_ECOLI	ECOLI	0.665942	0.633192	0.674185	1.07444	0.952475	1.08389	0.859721	1.45842	1.62028	1.55565	104	47	69.4631
sp|O00203|AP3B1_HUMAN	HUMAN	0.936946	0.866351	0.92818	1.05349	1.01245	1.04209	0.911094	0.772612	0.828697	0.798991	101	47	37.2943
sp|Q02218|ODO1_HUMAN	HUMAN	0.889721	0.870446	0.935135	1.00442	0.990143	1.05343	0.917657	0.779679	0.820063	0.773955	86	47	45.7478
sp|O14578|CTRO_HUMAN	HUMAN	0.906518	0.867481	0.925728	1.01391	1.00149	1.07695	0.909121	0.77795	0.853007	0.778942	75	47	25.259
sp|P0CE47|EFTU1_ECOLI	ECOLI	0.64414	0.61361	0.659939	1.06351	0.967741	1.07634	0.881838	1.42967	1.64097	1.62128	440	46	87.5635
sp|O60701|UGDH_HUMAN	HUMAN	0.933893	0.882211	0.938531	1.01761	0.998536	1.06941	0.908164	0.760476	0.829369	0.789721	363	46	67.8138
sp|P50395|GDIB_HUMAN	HUMAN	0.930152	0.910498	0.911709	0.99867	0.993817	1.05433	0.941173	0.737501	0.857572	0.787667	214	46	82.2472
sp|Q03252|LMNB2_HUMAN	HUMAN	0.968993	0.876769	0.934112	1.00275	0.988622	1.09431	0.916107	0.784307	0.837775	0.790593	141	46	56.4516
sp|P00350|6PGD_ECOLI	ECOLI	0.652391	0.59281	0.665415	1.06615	0.944307	1.08673	0.892795	1.55292	1.70478	1.59939	143	46	79.7009
sp|Q9NSE4|SYIM_HUMAN	HUMAN	0.937172	0.873102	0.915499	1.019	0.966614	1.09587	0.905644	0.795456	0.847482	0.812778	143	46	41.6008
sp|P06959|ODP2_ECOLI	ECOLI	0.651417	0.587265	0.659088	1.07212	0.967626	1.06202	0.875984	1.5271	1.66962	1.62581	130	46	63.8095
sp|P42224|STAT1_HUMAN	HUMAN	0.834144	0.807104	0.857407	1.11676	0.971104	1.0063	0.85163	0.720861	0.778606	0.737141	127	46	45.7333
sp|Q8TEM1|PO210_HUMAN	HUMAN	0.868858	0.884428	0.898116	1.00993	1.0106	1.09044	0.872473	0.783867	0.867152	0.793195	120	46	27.663
sp|Q5JRX3|PREP_HUMAN	HUMAN	0.919883	0.868178	0.929459	1.02522	1.0107	1.07455	0.90064	0.777948	0.848712	0.789594	104	46	46.866
sp|P11498|PYC_HUMAN	HUMAN	0.916966	0.887316	0.942418	0.999842	0.998601	1.06966	0.919125	0.803124	0.853771	0.836801	88	46	41.6808
sp|Q12955|ANK3_HUMAN	HUMAN	0.930085	0.859295	0.937511	1.01142	1.01614	1.06547	0.911007	0.776019	0.850439	0.807313	70	46	12.5657
sp|Q08378|GOGA3_HUMAN	HUMAN	0.927456	0.893002	0.942417	1.02351	1.01173	1.03973	0.92697	0.794102	0.839435	0.843689	65	46	36.5154
sp|P00558|PGK1_HUMAN	HUMAN	0.972103	0.885416	0.997299	1.06014	1.04318	1.02873	0.871491	0.861771	0.793282	0.82249	346	45	86.3309
sp|P29401|TKT_HUMAN	HUMAN	0.970499	0.844167	0.921015	1.00392	1.02685	1.07304	0.887999	0.755814	0.849344	0.76812	294	45	59.069
sp|P0A6P1|EFTS_ECOLI	ECOLI	0.694242	0.610633	0.684205	1.07638	0.96371	1.08483	0.876217	1.42299	1.51691	1.56669	223	45	84.0989
sp|P0A9P0|DLDH_ECOLI	ECOLI	0.688599	0.622726	0.700728	1.08053	0.950327	1.0946	0.862637	1.41894	1.57062	1.52969	189	45	64.557
sp|P0AEM9|FLIY_ECOLI	ECOLI	0.653183	0.588859	0.675149	1.10178	0.954576	1.06145	0.893355	1.51945	1.61014	1.60595	173	45	82.3308
sp|P05055|PNP_ECOLI	ECOLI	0.644763	0.603117	0.667179	1.0746	0.941144	1.09544	0.867177	1.43598	1.57041	1.552	145	45	53.0239
sp|P39180|AG43_ECOLI	ECOLI	0.668519	0.588543	0.66125	1.08882	0.930374	1.0921	0.863239	1.48843	1.67095	1.64292	141	45	53.9942
sp|P21179|CATE_ECOLI	ECOLI	0.667249	0.568454	0.67086	1.0637	0.96367	1.08568	0.888631	1.51402	1.65218	1.59631	140	45	64.5418
sp|O75534|CSDE1_HUMAN	HUMAN	0.949647	0.875508	0.962459	1.01517	1.04455	1.02248	0.918695	0.812509	0.880264	0.818435	133	45	49.7494
sp|P54886|P5CS_HUMAN	HUMAN	0.905649	0.880888	0.923527	1.01961	1.01817	1.06076	0.87903	0.808893	0.835548	0.808353	120	45	55.8491
sp|P43246|MSH2_HUMAN	HUMAN	0.945751	0.896348	0.874088	0.9866	1.02764	1.07077	0.914447	0.74389	0.794305	0.781677	109	45	47.1092
sp|P27298|OPDA_ECOLI	ECOLI	0.647837	0.57283	0.664402	1.06885	0.959143	1.08536	0.87865	1.51086	1.68019	1.5764	99	45	57.0588
sp|P13009|METH_ECOLI	ECOLI	0.669913	0.631894	0.698598	1.05097	0.962548	1.09992	0.855896	1.39901	1.58338	1.5662	90	45	42.4613
sp|Q96RP9|EFGM_HUMAN	HUMAN	0.87528	0.827877	0.920177	1.02616	1.03163	1.03555	0.903351	0.769085	0.845477	0.792833	93	45	45.9387
tr|C9J2Y9|C9J2Y9_HUMAN	HUMAN	0.956815	0.921005	0.919308	0.996851	0.992946	1.05446	0.937217	0.802811	0.84857	0.797234	88	45	36.0754
sp|P21513|RNE_ECOLI	ECOLI	0.69297	0.646133	0.692873	1.083	0.939802	1.10588	0.885038	1.4542	1.5956	1.48838	85	45	48.2564
sp|Q8TEQ6|GEMI5_HUMAN	HUMAN	0.940562	0.862694	0.909357	1.01787	0.99775	1.0697	0.902642	0.754226	0.873626	0.827874	86	45	33.687
sp|O60306|AQR_HUMAN	HUMAN	0.89142	0.864912	0.902596	1.01445	1.00918	1.06881	0.898922	0.773828	0.850157	0.849665	72	45	26.33
sp|Q5VTR2|BRE1A_HUMAN	HUMAN	0.984415	0.888578	0.925083	1.00858	0.988772	1.08224	0.913831	0.771156	0.833313	0.816911	66	45	43.0769
sp|P50748|KNTC1_HUMAN	HUMAN	0.944846	0.883541	0.915735	1.0059	0.996083	1.0492	0.938173	0.824849	0.909782	0.822019	63	45	22.9968
sp|P04075|ALDOA_HUMAN	HUMAN	0.987029	0.893163	0.959398	1.0197	0.992024	1.06723	0.897329	0.778086	0.865543	0.79754	525	44	90.9341
sp|P04264|K2C1_HUMAN	HUMAN	1.31557	1.05304	0.820243	1.01247	0.991309	0.96007	0.997862	0.7647	0.889645	1.37762	183	44	45.9627
sp|P25553|ALDA_ECOLI	ECOLI	0.666516	0.620463	0.685475	1.08388	0.95688	1.08192	0.874713	1.4078	1.58983	1.5004	233	44	59.0814
tr|A0A0D9SFB3|A0A0D9SFB3_HUMAN	HUMAN	0.971732	0.901275	0.974095	1.0257	1.00866	1.02647	0.931044	0.794997	0.846617	0.801381	168	44	59.2188
sp|Q14566|MCM6_HUMAN	HUMAN	0.930256	0.878495	0.924985	0.977354	1.03556	1.05631	0.927922	0.782353	0.830962	0.792924	155	44	49.6955
sp|P54577|SYYC_HUMAN	HUMAN	0.88693	0.878825	0.937573	0.982082	1.00496	1.09648	0.919223	0.772074	0.869766	0.820253	143	44	65.5303
sp|Q99798|ACON_HUMAN	HUMAN	0.924164	0.831967	0.935915	1.02753	0.979958	1.09732	0.893721	0.796448	0.890919	0.817462	121	44	54.6154
sp|P22102|PUR2_HUMAN	HUMAN	0.939754	0.92715	0.917639	1.0152	1.0081	1.05312	0.901398	0.777119	0.846732	0.826097	115	44	45.9406
sp|P52701|MSH6_HUMAN	HUMAN	0.985781	0.934478	0.895246	0.98255	1.03707	1.07561	0.893436	0.727364	0.788452	0.788547	94	44	35.1471
sp|Q9Y2A7|NCKP1_HUMAN	HUMAN	0.928558	0.852786	0.92601	1.02089	1.00072	1.07847	0.892149	0.783187	0.853343	0.7835	104	44	33.2447
sp|P04825|AMPN_ECOLI	ECOLI	0.684606	0.632529	0.681205	1.07778	0.970566	1.07934	0.884878	1.41111	1.56095	1.5128	97	44	51.1494
sp|Q8N1F7|NUP93_HUMAN	HUMAN	0.924481	0.859193	0.938275	1.00877	1.00945	1.04876	0.930193	0.800101	0.87534	0.816604	95	44	47.619
sp|P77748|YDIJ_ECOLI	ECOLI	0.656457	0.626707	0.701308	1.09439	0.936638	1.0827	0.87116	1.41132	1.65233	1.55092	77	44	45.2849
sp|Q9P2M7|CING_HUMAN	HUMAN	0.962829	0.875115	0.925168	1.01872	0.998171	1.08739	0.892358	0.771827	0.833002	0.785305	73	44	36.1738
sp|P0AD96|LIVJ_ECOLI	ECOLI	0.670989	0.615757	0.662101	1.08001	0.953017	1.07737	0.885012	1.49117	1.62142	1.60698	365	43	88.5559
sp|P13035|GLPD_ECOLI	ECOLI	0.673742	0.608413	0.68128	1.07261	0.943987	1.11069	0.867209	1.46344	1.59529	1.53065	227	43	76.6467
sp|Q15233|NONO_HUMAN	HUMAN	0.947387	0.901204	0.922041	0.98144	1.01702	1.07251	0.928237	0.82465	0.92653	0.839556	159	43	63.9066
sp|Q14974|IMB1_HUMAN	HUMAN	0.910014	0.878999	0.947501	1.03238	1.00963	1.04316	0.91489	0.800307	0.853479	0.826863	157	43	48.4018
tr|R4GNH3|R4GNH3_HUMAN	HUMAN	0.887082	0.837518	0.907422	1.02112	1.02555	1.04113	0.910792	0.777537	0.862783	0.81899	150	43	62.8842
sp|P54136|SYRC_HUMAN	HUMAN	0.934898	0.877685	0.930423	1.02493	0.99533	1.05829	0.903498	0.770639	0.803274	0.779862	134	43	55
sp|P35221|CTNA1_HUMAN	HUMAN	0.98444	0.909307	0.981337	1.01889	0.997122	1.0677	0.921734	0.748821	0.806032	0.758092	111	43	52.3179
sp|P09151|LEU1_ECOLI	ECOLI	0.677122	0.637506	0.702322	1.07242	0.949826	1.07887	0.878162	1.44687	1.63802	1.62199	131	43	71.7017
sp|P33602|NUOG_ECOLI	ECOLI	0.719549	0.690613	0.727018	1.08988	0.955442	1.07961	0.879828	1.28634	1.41572	1.37484	121	43	52.4229
sp|P07395|SYFB_ECOLI	ECOLI	0.687915	0.636364	0.673	1.08442	0.967424	1.08344	0.879178	1.38535	1.61239	1.53752	113	43	50.9434
sp|Q9Y3I0|RTCB_HUMAN	HUMAN	0.903813	0.867411	0.911658	1.01608	1.01599	1.0575	0.911981	0.786148	0.844097	0.794679	107	43	60.396
sp|P00490|PHSM_ECOLI	ECOLI	0.681806	0.622395	0.696265	1.05103	0.963265	1.07247	0.886269	1.40352	1.56027	1.51146	95	43	52.8231
sp|Q8TCS8|PNPT1_HUMAN	HUMAN	0.921813	0.828518	0.919548	1.02897	1.00189	1.05366	0.909784	0.771068	0.862066	0.767176	92	43	49.0421
sp|P28340|DPOD1_HUMAN	HUMAN	0.918529	0.855047	0.943809	1.02195	1.02788	1.04021	0.905739	0.792164	0.829219	0.808908	86	43	41.1021
sp|Q13464|ROCK1_HUMAN	HUMAN	0.937909	0.918371	0.933662	1.03297	0.989178	1.07242	0.903161	0.765657	0.808795	0.786472	72	43	35.5982
sp|P42285|MTREX_HUMAN	HUMAN	0.942389	0.891158	0.969671	1.0284	0.988984	1.05694	0.914952	0.778232	0.823988	0.80083	81	43	38.5797
sp|Q9H583|HEAT1_HUMAN	HUMAN	0.960881	0.844997	0.917345	1.04325	0.994727	1.06757	0.885744	0.766754	0.853645	0.803349	74	43	23.3209
sp|P14735|IDE_HUMAN	HUMAN	0.891839	0.878003	0.91345	1.01986	1.0123	1.05947	0.902101	0.751549	0.856322	0.80129	77	43	45.0442
sp|Q8NE71|ABCF1_HUMAN	HUMAN	0.922522	0.834634	0.893965	1.00346	1.03508	1.06094	0.915811	0.76469	0.846016	0.794171	77	43	42.3669
sp|P40818|UBP8_HUMAN	HUMAN	0.947557	0.899033	0.932035	1.02486	0.992746	1.08744	0.888019	0.757242	0.845188	0.798131	64	43	33.2737
sp|P62258|1433E_HUMAN	HUMAN	0.945601	0.903373	0.921241	1.01058	0.990749	1.0796	0.913141	0.78421	0.852297	0.775845	215	42	77.2549
sp|P35241|RADI_HUMAN	HUMAN	0.921172	0.86826	0.91877	1.01217	0.98985	1.0786	0.90419	0.775129	0.818866	0.775286	114	42	71.3551
sp|P04843|RPN1_HUMAN	HUMAN	0.921239	0.862874	0.914865	1.0107	1.02837	1.06145	0.898104	0.77809	0.871505	0.793681	206	42	68.8633
sp|P19367|HXK1_HUMAN	HUMAN	0.904335	0.896296	0.971054	1.01561	1.00871	1.06326	0.916208	0.75997	0.803039	0.77054	141	42	41.5485
sp|P50991|TCPD_HUMAN	HUMAN	0.915684	0.863694	0.923448	1.01904	1.02666	1.03931	0.909757	0.793127	0.849866	0.794444	135	42	56.0297
sp|P49321|NASP_HUMAN	HUMAN	0.924765	0.944652	0.907926	0.981458	1.01727	1.07435	0.936892	0.792396	0.957834	0.825397	134	42	51.9036
sp|P0AG30|RHO_ECOLI	ECOLI	0.662486	0.611896	0.666035	1.07846	0.962905	1.08803	0.871744	1.50948	1.62968	1.57951	128	42	73.747
sp|Q1KMD3|HNRL2_HUMAN	HUMAN	0.941246	0.867826	0.933392	0.969058	1.03025	1.08391	0.91001	0.794169	0.870891	0.79942	113	42	49.5315
sp|P78344|IF4G2_HUMAN	HUMAN	0.985785	0.89087	0.930651	1.011	1.02218	1.04457	0.923247	0.797556	0.865499	0.812497	107	42	37.9272
sp|Q08J23|NSUN2_HUMAN	HUMAN	0.888741	0.871567	0.914554	1.03111	0.992605	1.05841	0.909429	0.772561	0.858596	0.821333	95	42	56.4537
sp|P0A9A6|FTSZ_ECOLI	ECOLI	0.63963	0.579348	0.659164	1.07007	0.961323	1.09671	0.877569	1.52861	1.67416	1.66241	95	42	93.4726
sp|P31554|LPTD_ECOLI	ECOLI	0.66506	0.594269	0.658285	1.08465	0.930927	1.08776	0.87391	1.46041	1.63811	1.57992	90	42	54.7194
sp|P0A8M3|SYT_ECOLI	ECOLI	0.694937	0.615496	0.729701	1.06478	0.948185	1.08532	0.886292	1.45581	1.65952	1.61301	87	42	46.5732
sp|Q6PGP7|TTC37_HUMAN	HUMAN	0.911899	0.882506	0.925244	1.0193	0.980086	1.04431	0.92544	0.731154	0.856893	0.803789	73	42	28.9003
sp|O43719|HTSF1_HUMAN	HUMAN	0.98601	0.929857	0.954793	1.01387	0.989874	1.0745	0.92192	0.741259	0.808851	0.800907	65	42	45.1656
tr|A0A0D9SFK2|A0A0D9SFK2_HUMAN	HUMAN	0.883936	0.909394	0.906775	0.967012	1.03234	1.07165	0.941159	0.700814	0.927131	0.871405	65	42	25.1717
tr|H0YNH8|H0YNH8_HUMAN	HUMAN	0.935364	0.870626	0.969264	1.01815	0.995123	1.08408	0.90886	0.77969	0.83935	0.787726	62	42	30.9065
sp|A3KMH1|VWA8_HUMAN	HUMAN	0.873199	0.814313	0.902287	1.02581	0.950882	1.1049	0.907805	0.813606	0.84964	0.801556	61	42	25.9843
sp|P06996|OMPC_ECOLI	ECOLI	0.622096	0.572337	0.649083	1.08088	0.946092	1.07882	0.877793	1.5688	1.72806	1.69546	379	41	91.0082
sp|O43390|HNRPR_HUMAN	HUMAN	0.923525	0.888444	0.928273	0.993729	1.00412	1.07083	0.922781	0.780179	0.872977	0.806429	157	41	56.872
sp|P27797|CALR_HUMAN	HUMAN	0.948227	0.89372	0.972027	1.0076	1.00147	1.0788	0.88858	0.754256	0.760487	0.755162	190	41	72.4221
sp|P0A6T1|G6PI_ECOLI	ECOLI	0.637968	0.616125	0.655786	1.07792	0.968176	1.07193	0.877844	1.49658	1.65612	1.60429	155	41	64.663
sp|P00370|DHE4_ECOLI	ECOLI	0.671151	0.613955	0.694327	1.07296	0.965754	1.06527	0.883919	1.44185	1.62282	1.49877	147	41	75.1678
sp|P13029|KATG_ECOLI	ECOLI	0.66425	0.618018	0.693073	1.08072	0.962007	1.08458	0.875514	1.4791	1.66667	1.56287	129	41	54.4077
sp|Q6NUK1|SCMC1_HUMAN	HUMAN	0.953334	0.865329	0.944629	0.996382	1.01789	1.07149	0.905589	0.716348	0.816479	0.756059	129	41	53.2495
sp|P0AAI3|FTSH_ECOLI	ECOLI	0.700491	0.64206	0.703037	1.07684	0.957739	1.08287	0.887606	1.40312	1.57642	1.52088	120	41	65.3727
sp|P41250|GARS_HUMAN	HUMAN	0.849576	0.850433	0.915381	0.994518	1.0843	1.0478	0.87405	0.751888	0.822556	0.789175	127	41	44.5196
sp|P23538|PPSA_ECOLI	ECOLI	0.646786	0.579472	0.672292	1.09671	0.955755	1.06939	0.879696	1.50445	1.63794	1.6352	98	41	42.6768
sp|Q9H0A0|NAT10_HUMAN	HUMAN	0.92066	0.889138	0.877827	1.03658	0.994953	1.06094	0.903527	0.775887	0.888167	0.805639	95	41	37.7561
sp|Q15008|PSMD6_HUMAN	HUMAN	0.918572	0.870976	0.942108	1.01076	0.985416	1.07971	0.90989	0.762169	0.83789	0.815319	94	41	62.7249
sp|P31224|ACRB_ECOLI	ECOLI	0.656046	0.581238	0.646955	1.07977	0.976097	1.06606	0.878754	1.51475	1.71255	1.60963	91	41	33.6511
sp|P00452|RIR1_ECOLI	ECOLI	0.6904	0.6205	0.663437	1.07758	0.979854	1.06167	0.864813	1.45528	1.65238	1.55757	88	41	45.9921
sp|P11875|SYR_ECOLI	ECOLI	0.711724	0.647006	0.705548	1.06344	0.953585	1.0982	0.88813	1.37129	1.56149	1.49761	82	41	57.8856
sp|O95202|LETM1_HUMAN	HUMAN	0.934887	0.879158	0.944992	1.0111	0.996354	1.06625	0.910734	0.766015	0.809335	0.795935	79	41	44.9256
sp|P06149|DLD_ECOLI	ECOLI	0.669976	0.613986	0.682069	1.06794	0.942882	1.10809	0.87154	1.45552	1.66108	1.55353	74	41	65.1489
sp|Q02818|NUCB1_HUMAN	HUMAN	0.919535	0.88868	0.921845	0.993636	1.01258	1.07693	0.905255	0.7663	0.851837	0.829134	74	41	74.6204
sp|Q13617|CUL2_HUMAN	HUMAN	0.918578	0.836605	0.923664	1.04021	1.03014	1.05452	0.889432	0.768766	0.864673	0.809794	70	41	46.1745
sp|P30958|MFD_ECOLI	ECOLI	0.725967	0.692767	0.75113	1.06846	0.967743	1.08005	0.894023	1.33424	1.43033	1.48974	64	41	37.3693
tr|J3KRA9|J3KRA9_HUMAN	HUMAN	0.949179	0.865425	0.945621	1.02765	0.985816	1.05595	0.927781	0.782326	0.887833	0.798899	55	41	14.6156
sp|Q9BX63|FANCJ_HUMAN	HUMAN	0.953742	0.906052	0.94191	1.01354	1.00478	1.06855	0.898296	0.770783	0.846945	0.787269	55	41	30.7446
sp|P0A825|GLYA_ECOLI	ECOLI	0.699502	0.63386	0.717583	1.05868	0.968088	1.06932	0.894708	1.36593	1.51113	1.5041	211	40	59.7122
sp|P30101|PDIA3_HUMAN	HUMAN	0.977667	0.918338	0.921153	1.02611	1.00538	1.03872	0.913279	0.794746	0.914109	0.809641	176	40	67.9208
sp|P05023|AT1A1_HUMAN	HUMAN	0.987495	0.904971	0.922899	1.04822	0.992758	1.04322	0.892823	0.739756	0.795489	0.782918	140	40	46.7253
sp|Q15046|SYK_HUMAN	HUMAN	0.929137	0.882152	0.933512	1.01328	0.994537	1.06806	0.911438	0.770621	0.864161	0.814396	191	40	51.7588
sp|O75874|IDHC_HUMAN	HUMAN	0.929884	0.890003	0.93703	1.00528	0.999097	1.06881	0.904435	0.759172	0.819987	0.781985	119	40	64.2512
sp|P15639|PUR9_ECOLI	ECOLI	0.712889	0.698503	0.736182	1.07345	0.967463	1.08257	0.877233	1.3431	1.47011	1.39924	111	40	68.62
sp|Q07065|CKAP4_HUMAN	HUMAN	0.958754	0.91942	0.94812	1.02071	0.970282	1.08542	0.91713	0.778716	0.888193	0.805105	106	40	65.4485
tr|I3L0N3|I3L0N3_HUMAN	HUMAN	0.945173	0.871166	0.928005	0.997069	0.995957	1.06499	0.925866	0.801769	0.842635	0.803919	100	40	44.9256
tr|F5H6E2|F5H6E2_HUMAN	HUMAN	0.905302	0.827042	0.883343	1.03074	0.989965	1.07002	0.927625	0.76248	0.867825	0.779566	100	40	36.5736
sp|P62195|PRS8_HUMAN	HUMAN	0.936696	0.875905	0.944873	1.01175	1.01412	1.04824	0.910455	0.770062	0.848838	0.811888	89	40	65.2709
sp|O94906|PRP6_HUMAN	HUMAN	0.945076	0.87835	0.902981	1.01638	1.00378	1.05889	0.924609	0.766906	0.846182	0.778994	95	40	35.0691
sp|O00567|NOP56_HUMAN	HUMAN	0.963774	0.943608	0.913327	1.02881	1.00786	1.03186	0.914645	0.814417	0.859621	0.783569	94	40	64.1414
sp|Q9UGP8|SEC63_HUMAN	HUMAN	0.932103	0.895714	0.979268	0.986528	1.02811	1.06858	0.924064	0.816251	0.896516	0.825971	91	40	41.9737
sp|Q8NI27|THOC2_HUMAN	HUMAN	0.908752	0.903336	0.928249	0.993854	1.02295	1.07105	0.907222	0.865768	0.853826	0.8161	89	40	22.285
sp|Q9BXP5|SRRT_HUMAN	HUMAN	0.952421	0.862147	0.927407	0.999161	1.00843	1.08239	0.9146	0.792299	0.848887	0.824993	77	40	41.7808
tr|M0R165|M0R165_HUMAN	HUMAN	0.9354	0.844025	0.985452	1.02141	0.991208	1.06361	0.90559	0.764478	0.81659	0.816853	75	40	50.6614
sp|O15067|PUR4_HUMAN	HUMAN	0.959222	0.913824	0.927583	1.02179	1.05366	1.00872	0.926985	0.755216	0.953836	0.786115	72	40	31.3901
sp|Q9Y4E8|UBP15_HUMAN	HUMAN	0.984584	0.83996	0.905013	1.00644	1.02061	1.06029	0.89821	0.769017	0.804226	0.808426	65	40	35.8818
sp|O95602|RPA1_HUMAN	HUMAN	0.911658	0.862128	0.898834	1.00729	1.00976	1.07426	0.917172	0.755614	0.875435	0.787843	60	40	30.0581
sp|P0ABH9|CLPA_ECOLI	ECOLI	0.647122	0.592001	0.679009	1.05995	0.963432	1.08176	0.878526	1.39879	1.66475	1.56454	58	40	63.7203
sp|P42345|MTOR_HUMAN	HUMAN	0.925124	0.839866	0.94675	1.01682	1.02184	1.02669	0.917272	0.782392	0.832292	0.790016	58	40	21.7732
sp|Q7Z478|DHX29_HUMAN	HUMAN	0.926472	0.855805	0.901694	1.0415	0.98341	1.08153	0.901973	0.773524	0.832564	0.801131	56	40	28.4149
sp|Q9UPY3|DICER_HUMAN	HUMAN	0.944385	0.875244	0.947396	1.0048	1.00959	1.04359	0.930602	0.771709	0.817743	0.789521	54	40	21.0198
sp|P35908|K22E_HUMAN	HUMAN	1.17817	1.72333	0.752663	0.816382	0.803882	0.864884	1.49443	0.492799	0.792225	0.764452	108	39	54.7731
sp|P0ABB0|ATPA_ECOLI	ECOLI	0.665655	0.596895	0.658715	1.07522	0.966771	1.06347	0.892066	1.48026	1.60965	1.59651	275	39	64.3275
sp|P07355|ANXA2_HUMAN	HUMAN	0.983057	0.864612	0.911544	0.996509	1.0091	1.05983	0.919974	0.727905	0.840344	0.767167	282	39	72.5664
sp|P27550|ACSA_ECOLI	ECOLI	0.712123	0.636462	0.695813	1.07828	0.950809	1.09314	0.880151	1.39257	1.55648	1.51832	171	39	55.9816
sp|P0AEE5|DGAL_ECOLI	ECOLI	0.676585	0.576546	0.670189	1.08483	0.957053	1.0732	0.876773	1.511	1.60284	1.63988	170	39	79.5181
sp|P40227|TCPZ_HUMAN	HUMAN	0.90657	0.863239	0.923747	1.02538	1.00275	1.05224	0.912598	0.829607	0.858136	0.806047	167	39	53.8606
sp|P07384|CAN1_HUMAN	HUMAN	0.909662	0.853937	0.910397	1.01804	0.992196	1.05682	0.928772	0.776053	0.893359	0.80719	151	39	44.8179
sp|O14980|XPO1_HUMAN	HUMAN	0.91277	0.881048	0.916749	1.0261	0.992834	1.06813	0.912201	0.780386	0.854974	0.810008	139	39	32.7731
sp|P14868|SYDC_HUMAN	HUMAN	0.921231	0.865958	0.925025	1.01434	1.0207	1.04164	0.929606	0.779607	0.838526	0.78735	137	39	64.8703
sp|Q14258|TRI25_HUMAN	HUMAN	0.954584	0.891674	0.929622	1.02229	0.97279	1.07342	0.92374	0.758982	0.826452	0.800264	136	39	55.5556
sp|P51659|DHB4_HUMAN	HUMAN	0.959509	0.86811	0.943119	1.01851	0.966131	1.09884	0.892445	0.792687	0.856151	0.790742	137	39	47.962
sp|Q9Y6U3|ADSV_HUMAN	HUMAN	0.955614	0.86227	0.94004	1.00445	1.00698	1.07318	0.907656	0.766808	0.820634	0.765391	119	39	56.0839
sp|P35340|AHPF_ECOLI	ECOLI	0.675495	0.612659	0.679413	1.08253	0.954403	1.08689	0.872783	1.42019	1.58135	1.54989	104	39	67.5624
sp|P45974|UBP5_HUMAN	HUMAN	0.904832	0.885626	0.955524	1.00367	0.99076	1.08414	0.915197	0.773506	0.852775	0.802819	100	39	45.2214
sp|Q9Y678|COPG1_HUMAN	HUMAN	0.90403	0.868125	0.926087	1.05234	0.9864	1.04941	0.910631	0.806496	0.83189	0.800518	82	39	54.8055
sp|P48147|PPCE_HUMAN	HUMAN	0.882901	0.870186	0.906498	1.0063	1.01079	1.08092	0.890992	0.827368	0.911988	0.833447	94	39	50.7042
sp|Q99613|EIF3C_HUMAN	HUMAN	0.885476	0.860062	0.883104	1.01959	1.02379	1.03211	0.909245	0.801723	0.864897	0.809303	93	39	39.9781
sp|Q6P2E9|EDC4_HUMAN	HUMAN	0.913625	0.879947	0.915864	0.978988	1.03955	1.04471	0.918428	0.812439	0.902209	0.822242	92	39	33.3333
sp|P19174|PLCG1_HUMAN	HUMAN	0.801456	0.809218	0.9561	0.961271	1.09336	1.05861	0.885866	0.875411	0.8592	0.787801	79	39	33.2558
sp|P0ACY3|YEAG_ECOLI	ECOLI	0.66955	0.646802	0.681662	1.07789	0.974838	1.07961	0.864673	1.44368	1.62058	1.53018	72	39	58.5404
tr|H7BXY3|H7BXY3_HUMAN	HUMAN	0.907671	0.836663	0.909148	1.02081	1.01972	1.07322	0.900068	0.840586	0.905592	0.855234	73	39	34.7341
sp|Q9BQG0|MBB1A_HUMAN	HUMAN	0.949849	0.888469	0.867383	1.05062	0.991031	1.05439	0.927009	0.842969	0.889657	0.833953	69	39	34.0361
sp|Q8N201|INT1_HUMAN	HUMAN	0.876737	0.848059	0.89152	1.03559	1.00147	1.05001	0.904658	0.775943	0.857299	0.825649	69	39	20.9132
sp|P54578|UBP14_HUMAN	HUMAN	0.987468	0.911384	0.967699	1.01649	0.971901	1.08046	0.910221	0.758465	0.820155	0.777338	65	39	52.6316
sp|Q14C86|GAPD1_HUMAN	HUMAN	0.969187	0.91117	0.964296	0.99795	0.977997	1.1095	0.920299	0.759739	0.858507	0.789632	65	39	27.9432
sp|O60763|USO1_HUMAN	HUMAN	0.946071	0.863838	0.914465	1.04115	1.00078	1.09228	0.888665	0.771528	0.82001	0.787077	64	39	38.9813
sp|Q6KC79|NIPBL_HUMAN	HUMAN	0.949769	0.887356	0.920758	1.01995	0.974871	1.07168	0.907516	0.787241	0.868698	0.807744	64	39	13.8017
sp|Q8TCU6|PREX1_HUMAN	HUMAN	0.970465	0.87599	0.929783	1.03034	0.953286	1.08954	0.92722	0.718915	0.79532	0.7658	58	39	23.689
sp|Q9NRY4|RHG35_HUMAN	HUMAN	0.934855	0.839183	0.928627	1.05143	1.01399	1.05192	0.892608	0.755951	0.857315	0.781147	56	39	31.1541
sp|P33363|BGLX_ECOLI	ECOLI	0.669562	0.595726	0.682032	1.05028	0.962792	1.08945	0.891948	1.41892	1.59294	1.52522	54	39	44.4444
sp|Q96RL7|VP13A_HUMAN	HUMAN	0.962868	0.860431	0.915561	1.01633	0.959613	1.11098	0.911252	0.798656	0.846265	0.83343	51	39	15.5955
sp|P13645|K1C10_HUMAN	HUMAN	1.03574	1.41647	0.759496	0.880114	0.844871	0.910714	1.37539	0.568043	0.787648	1.66211	117	38	46.0616
sp|P0AD61|KPYK1_ECOLI	ECOLI	0.693519	0.628668	0.699948	1.07528	0.956442	1.10288	0.868431	1.42958	1.55888	1.5567	181	38	73.8298
sp|Q13263|TIF1B_HUMAN	HUMAN	0.959868	0.911172	0.928141	0.982002	1.01649	1.08692	0.914518	0.791474	0.863773	0.809576	171	38	40.1198
sp|P0A6E4|ASSY_ECOLI	ECOLI	0.707937	0.64507	0.722369	1.0514	0.976433	1.0781	0.901799	1.37187	1.52857	1.47853	125	38	57.9418
sp|Q9NTK5|OLA1_HUMAN	HUMAN	0.948648	0.857222	0.897332	1.02917	0.979667	1.09344	0.882134	0.790269	0.808404	0.798135	114	38	64.1414
sp|P16659|SYP_ECOLI	ECOLI	0.651163	0.581479	0.690507	1.06147	0.957979	1.07367	0.886496	1.48336	1.73238	1.61081	114	38	70.6294
sp|Q9Y230|RUVB2_HUMAN	HUMAN	0.898162	0.88122	0.923036	1.0114	0.977665	1.09165	0.908295	0.792613	0.85322	0.820172	113	38	69.1145
sp|P28838|AMPL_HUMAN	HUMAN	0.89026	0.866371	0.873326	1.1309	0.920075	1.0056	0.884006	0.701404	0.839146	0.775868	102	38	65.896
sp|Q8N766|EMC1_HUMAN	HUMAN	0.93383	0.879693	0.914516	1.03972	0.984589	1.07748	0.904866	0.778432	0.850394	0.788513	87	38	38.2679
sp|A0AVT1|UBA6_HUMAN	HUMAN	0.914042	0.85297	0.914927	1.04193	1.03921	1.02246	0.88807	0.792053	0.821482	0.800857	81	38	37.4525
sp|P00962|SYQ_ECOLI	ECOLI	0.679564	0.620281	0.692997	1.07495	0.938247	1.1035	0.879193	1.51973	1.64036	1.56034	78	38	61.7329
sp|Q9HAV4|XPO5_HUMAN	HUMAN	0.940656	0.865575	0.913423	1.00143	1.00731	1.06895	0.896392	0.795532	0.859276	0.819017	77	38	28.2392
sp|P11717|MPRI_HUMAN	HUMAN	0.908044	0.785029	0.877723	0.934197	1.07494	1.05696	0.896175	0.79077	0.812451	0.801832	65	38	14.7732
sp|Q5T1M5|FKB15_HUMAN	HUMAN	0.951087	0.885669	0.970608	1.05109	0.981614	1.07726	0.918119	0.778577	0.85121	0.80392	60	38	23.1337
tr|F1T0I1|F1T0I1_HUMAN	HUMAN	0.941864	0.863272	0.915705	1.01229	1.022	1.04088	0.918327	0.763609	0.835563	0.768648	55	38	20.3085
sp|O43149|ZZEF1_HUMAN	HUMAN	0.946773	0.850196	0.958055	1.02902	0.97974	1.08651	0.909511	0.75674	0.829444	0.79674	53	38	15.13
sp|P15311|EZRI_HUMAN	HUMAN	0.935058	0.859568	0.916227	1.02056	0.978157	1.05575	0.936647	0.75139	0.822237	0.798357	143	37	60.0683
sp|P49411|EFTU_HUMAN	HUMAN	0.943385	0.883609	0.876288	1.00755	1.0071	1.04661	0.907655	0.781652	0.896672	0.829718	205	37	65.4867
sp|P0A870|TALB_ECOLI	ECOLI	0.657042	0.585263	0.662873	1.08802	0.957354	1.07925	0.864131	1.54115	1.67656	1.67172	146	37	79.4953
sp|P02786|TFR1_HUMAN	HUMAN	0.816856	0.773166	0.906387	0.989415	1.21396	0.954624	0.842195	0.743327	0.806916	0.7715	149	37	44.8684
sp|P27302|TKT1_ECOLI	ECOLI	0.673559	0.624029	0.698867	1.05047	0.969471	1.06918	0.901147	1.36968	1.51192	1.50622	108	37	55.9578
sp|P77804|YDGA_ECOLI	ECOLI	0.665438	0.607121	0.684135	1.09552	0.937451	1.082	0.864682	1.54088	1.64764	1.6568	121	37	79.6813
sp|P28635|METQ_ECOLI	ECOLI	0.638823	0.554305	0.633701	1.08688	0.92873	1.08627	0.87582	1.56092	1.79416	1.69567	119	37	87.8229
sp|Q8TAQ2|SMRC2_HUMAN	HUMAN	0.95502	0.83287	0.924786	0.968302	0.995098	1.10878	0.932918	0.77222	0.867471	0.812811	61	37	37.8913
sp|P06971|FHUA_ECOLI	ECOLI	0.649741	0.601473	0.662615	1.08462	0.939235	1.10262	0.877306	1.48385	1.60628	1.61014	93	37	47.6573
sp|P62191|PRS4_HUMAN	HUMAN	0.936728	0.876412	0.922135	1.02154	1.01343	1.04113	0.931355	0.762189	0.846378	0.788451	94	37	66.8182
sp|O95340|PAPS2_HUMAN	HUMAN	0.943117	0.878141	0.913183	1.00498	0.989203	1.07271	0.919382	0.765547	0.862735	0.808628	90	37	59.1205
sp|P0AEX9|MALE_ECOLI	ECOLI	0.669883	0.608846	0.675488	1.07953	0.955177	1.07453	0.886349	1.42258	1.61933	1.53961	89	37	71.9697
sp|P17169|GLMS_ECOLI	ECOLI	0.71214	0.67692	0.725097	1.05128	0.952668	1.07249	0.903778	1.34567	1.5237	1.46166	89	37	59.7701
sp|Q96ST3|SIN3A_HUMAN	HUMAN	0.930985	0.873544	0.905662	0.986823	1.02897	1.06025	0.911893	0.762987	0.805817	0.784661	78	37	29.3009
sp|Q9UHD8|SEPT9_HUMAN	HUMAN	0.868166	0.89313	0.957841	1.0102	0.986971	1.02834	0.958887	0.773849	0.839966	0.800589	75	37	55.2901
sp|O00267|SPT5H_HUMAN	HUMAN	0.927421	0.8852	0.915347	0.996644	1.04295	1.0406	0.928408	0.773899	0.871969	0.802283	75	37	32.1987
sp|P23865|PRC_ECOLI	ECOLI	0.668836	0.585723	0.646277	1.07602	0.951257	1.07758	0.895367	1.45001	1.67103	1.64332	72	37	56.4516
sp|O14617|AP3D1_HUMAN	HUMAN	0.92383	0.872709	0.921745	1.01718	1.00842	1.08201	0.905022	0.784531	0.845809	0.813326	66	37	30.2689
sp|Q9H2M9|RBGPR_HUMAN	HUMAN	0.906865	0.852567	0.9091	1.04414	0.967947	1.08235	0.906492	0.795697	0.824228	0.793321	63	37	25.6999
sp|Q5UIP0|RIF1_HUMAN	HUMAN	0.940103	0.876517	0.921193	0.990297	1.01324	1.07723	0.907114	0.797463	0.902989	0.824054	64	37	15.8981
sp|O75116|ROCK2_HUMAN	HUMAN	0.971082	0.858752	0.969853	1.00193	0.999903	1.08647	0.916012	0.76857	0.8381	0.769841	51	37	30.4035
tr|A0A087WY00|A0A087WY00_HUMAN	HUMAN	0.913114	0.870303	0.927098	0.999364	0.998583	1.06465	0.925942	0.767248	0.836838	0.783013	50	37	24.6171
sp|P09884|DPOLA_HUMAN	HUMAN	0.920367	0.869233	0.922625	0.998611	1.02047	1.04973	0.920109	0.795239	0.860141	0.82518	62	37	28.0438
sp|O75691|UTP20_HUMAN	HUMAN	0.969011	0.872739	0.936686	1.07707	1.00223	1.04481	0.896044	0.776713	0.867693	0.787727	60	37	14.6499
sp|O60231|DHX16_HUMAN	HUMAN	0.930983	0.873442	0.934881	0.993265	1.00463	1.07615	0.895651	0.781876	0.841492	0.79674	51	37	33.9097
sp|Q7LBC6|KDM3B_HUMAN	HUMAN	0.957316	0.884983	0.88562	0.983173	0.994418	1.09201	0.937452	0.829784	0.94067	0.813445	54	37	26.5758
sp|Q9NS87|KIF15_HUMAN	HUMAN	0.881373	0.854226	0.929602	0.999093	1.01175	1.06574	0.91057	0.814338	0.864491	0.818011	54	37	26.9452
sp|A2RRP1|NBAS_HUMAN	HUMAN	0.898983	0.85096	0.898299	0.988675	1.04746	1.04588	0.904532	0.789089	0.856887	0.776394	53	37	18.431
sp|P0A9G6|ACEA_ECOLI	ECOLI	0.684253	0.621153	0.690467	1.07457	0.954095	1.08567	0.879684	1.44012	1.60351	1.56979	509	36	73.0415
sp|P06744|G6PI_HUMAN	HUMAN	0.882667	0.846269	0.997669	1.00744	1.01787	1.06162	0.912767	0.762619	0.817525	0.784897	241	36	56.6308
sp|P23526|SAHH_HUMAN	HUMAN	0.9181	0.862639	0.873511	1.01692	1.02055	1.06242	0.875606	0.828036	0.851125	0.809255	196	36	51.8519
sp|P46777|RL5_HUMAN	HUMAN	0.918717	0.863685	0.934856	1.02872	0.984889	1.0603	0.918029	0.767708	0.845251	0.792849	178	36	40.404
sp|P0A7D4|PURA_ECOLI	ECOLI	0.651705	0.582834	0.629583	1.08592	0.956214	1.09254	0.870201	1.5866	1.7558	1.70101	173	36	63.1944
sp|P55084|ECHB_HUMAN	HUMAN	0.932815	0.880928	0.919707	1.01109	1.0142	1.06924	0.896587	0.75691	0.84114	0.788742	138	36	52.9536
sp|P0AC41|SDHA_ECOLI	ECOLI	0.689424	0.647569	0.73706	1.06501	0.963975	1.05969	0.881757	1.32965	1.5271	1.53952	109	36	57.8231
sp|P09525|ANXA4_HUMAN	HUMAN	0.926897	0.875175	0.94188	1.03755	0.971915	1.09223	0.900308	0.77677	0.823464	0.778807	111	36	74.2947
sp|P16700|CYSP_ECOLI	ECOLI	0.665041	0.583107	0.668767	1.07786	0.94279	1.07307	0.881323	1.49791	1.63513	1.61234	106	36	77.2189
sp|P36938|PGM_ECOLI	ECOLI	0.644418	0.584482	0.658149	1.07599	0.955444	1.09458	0.859093	1.47824	1.72865	1.65624	103	36	67.3993
sp|P16435|NCPR_HUMAN	HUMAN	0.920124	0.828851	0.924963	1.01341	1.01571	1.05263	0.916713	0.766961	0.877045	0.826703	102	36	55.6869
sp|P61221|ABCE1_HUMAN	HUMAN	0.970144	0.845501	0.949521	1.02696	1.04558	1.02631	0.885716	0.792138	0.800545	0.81028	99	36	57.596
sp|P0A9M8|PTA_ECOLI	ECOLI	0.682017	0.617173	0.71253	1.06551	0.953993	1.07791	0.885701	1.44454	1.59995	1.56567	97	36	43.4174
sp|Q96TA1|NIBL1_HUMAN	HUMAN	0.948157	0.887493	0.929297	1.00631	0.994177	1.08653	0.910418	0.752855	0.837005	0.796062	97	36	45.4424
sp|P35998|PRS7_HUMAN	HUMAN	0.902146	0.826405	0.918057	1.00506	1.01695	1.05339	0.909165	0.786897	0.88175	0.824954	91	36	66.0508
sp|O60341|KDM1A_HUMAN	HUMAN	0.930998	0.812787	0.872859	0.958112	1.02314	1.10061	0.906324	0.788269	0.88487	0.80091	91	36	44.4836
sp|Q9Y2X3|NOP58_HUMAN	HUMAN	0.96317	0.917404	0.926387	1.00405	1.00648	1.06912	0.925563	0.785802	0.8508	0.811994	90	36	53.1191
sp|Q9Y266|NUDC_HUMAN	HUMAN	0.94442	0.904331	0.941368	1.01325	1.00467	1.04904	0.905636	0.757917	0.81966	0.774782	87	36	72.8097
sp|P0A8L1|SYS_ECOLI	ECOLI	0.648774	0.611821	0.692474	1.09494	0.936149	1.10286	0.86928	1.44842	1.63425	1.55455	81	36	65.1163
sp|Q96QK1|VPS35_HUMAN	HUMAN	0.959181	0.86102	0.936518	0.994599	1.00093	1.06742	0.939204	0.772285	0.888421	0.825672	80	36	43.0905
sp|Q13451|FKBP5_HUMAN	HUMAN	0.993032	0.812098	0.93895	0.982841	1.0431	1.08838	0.906106	0.723976	0.880587	0.826711	80	36	61.488
sp|Q9BZE4|NOG1_HUMAN	HUMAN	0.944443	0.87103	0.905603	1.0441	0.974777	1.07211	0.902106	0.771309	0.851739	0.822964	77	36	45.1104
sp|Q9UG63|ABCF2_HUMAN	HUMAN	0.926491	0.854673	0.908239	1.03742	0.980799	1.09256	0.894718	0.779759	0.853502	0.802692	71	36	35.313
sp|Q9NVI1|FANCI_HUMAN	HUMAN	0.9392	0.860721	0.942746	0.971966	1.00936	1.05266	0.929974	0.798088	0.858246	0.811296	71	36	28.4639
sp|Q13616|CUL1_HUMAN	HUMAN	0.93748	0.897008	0.939667	1.03863	0.995969	1.06885	0.889123	0.769208	0.81013	0.774604	67	36	43.9433
sp|P35658|NU214_HUMAN	HUMAN	0.948772	0.855052	0.94369	1.01635	0.991651	1.06685	0.935391	0.832773	0.85249	0.825968	67	36	17.9426
sp|Q9UIA9|XPO7_HUMAN	HUMAN	0.909437	0.873968	0.941859	0.997776	1.00907	1.08081	0.919953	0.777331	0.886613	0.819619	66	36	32.5667
sp|Q9BXW9|FACD2_HUMAN	HUMAN	0.943847	0.874662	0.958337	0.974211	1.018	1.08461	0.92415	0.758096	0.804936	0.795825	63	36	24.1902
sp|Q8WWQ0|PHIP_HUMAN	HUMAN	0.959021	0.933018	0.881056	0.986123	0.964729	1.10971	0.953308	0.812859	0.856805	0.817251	57	36	22.6249
sp|P21399|ACOC_HUMAN	HUMAN	0.913649	0.851957	0.964345	0.985648	1.11327	1.0279	0.877948	0.804349	0.883568	0.810067	63	36	40.6074
sp|P06612|TOP1_ECOLI	ECOLI	0.714169	0.655334	0.708142	1.07715	0.965955	1.07756	0.884189	1.36364	1.51929	1.46498	62	36	51.0983
sp|Q8NFA0|UBP32_HUMAN	HUMAN	0.928331	0.870356	0.917932	1.00946	0.989915	1.06606	0.90114	0.796608	0.859581	0.823002	62	36	24.5636
sp|Q12768|WASC5_HUMAN	HUMAN	0.920366	0.872025	0.919433	1.03965	0.992731	1.05489	0.927391	0.798334	0.879139	0.853287	61	36	30.1122
sp|P42356|PI4KA_HUMAN	HUMAN	0.918199	0.910918	0.914483	1.0336	0.999985	1.03418	0.950659	0.78599	0.85955	0.820209	51	36	17.2693
sp|P18858|DNLI1_HUMAN	HUMAN	0.934194	0.891794	0.977109	0.992233	1.02319	1.05691	0.91199	0.728163	0.791106	0.803382	49	36	41.5669
tr|E7EPN9|E7EPN9_HUMAN	HUMAN	0.910319	0.847424	0.909772	1.04717	1.04632	0.994567	0.934984	0.836953	0.954547	0.880437	43	36	15.2536
sp|P0A799|PGK_ECOLI	ECOLI	0.667872	0.6004	0.683299	1.06986	0.962681	1.07557	0.870523	1.47818	1.61793	1.55607	258	35	88.3721
sp|O60506|HNRPQ_HUMAN	HUMAN	0.894758	0.853888	0.921364	1.01774	0.988448	1.07564	0.923209	0.784644	0.871206	0.790437	170	35	54.4141
sp|P39172|ZNUA_ECOLI	ECOLI	0.638637	0.597412	0.668137	1.05556	0.971678	1.07602	0.888312	1.43847	1.61884	1.55388	229	35	73.2258
sp|P51991|ROA3_HUMAN	HUMAN	0.914963	0.900808	0.915115	0.987054	1.03185	1.05172	0.923908	0.764134	0.842362	0.80291	175	35	47.619
sp|P09169|OMPT_ECOLI	ECOLI	0.653497	0.577254	0.662786	1.08147	0.944913	1.1007	0.870438	1.4857	1.65895	1.56893	192	35	76.0252
sp|P31150|GDIA_HUMAN	HUMAN	0.930725	0.866718	0.929079	1.0138	1.00514	1.06516	0.909191	0.755496	0.845248	0.817687	70	35	66.6667
sp|P09467|F16P1_HUMAN	HUMAN	0.914973	0.842874	0.933691	1.02677	0.992946	1.09261	0.89644	0.769135	0.832765	0.797054	129	35	61.2426
sp|O00231|PSD11_HUMAN	HUMAN	0.883471	0.872013	0.897433	1.02571	1.01431	1.06421	0.895998	0.792773	0.861883	0.813657	123	35	65.8768
sp|P0AFG6|ODO2_ECOLI	ECOLI	0.641212	0.588586	0.651758	1.08135	0.941313	1.10571	0.877451	1.56842	1.66734	1.65824	116	35	58.5185
sp|Q06210|GFPT1_HUMAN	HUMAN	0.995486	0.878053	0.980914	1.02593	1.00636	1.05385	0.88902	0.781309	0.851697	0.791821	99	35	52.6466
sp|Q9NZB2|F120A_HUMAN	HUMAN	0.938896	0.854572	0.93506	1.03118	0.984368	1.08085	0.914661	0.783821	0.845484	0.826031	98	35	34.0787
sp|Q9NY33|DPP3_HUMAN	HUMAN	0.919428	0.893846	0.948431	1.00542	0.99804	1.06847	0.922812	0.78444	0.851332	0.78909	98	35	59.9729
sp|O94874|UFL1_HUMAN	HUMAN	0.943624	0.879227	0.91712	1.03562	0.993271	1.05644	0.913166	0.790329	0.832721	0.8073	90	35	47.733
sp|Q8N3U4|STAG2_HUMAN	HUMAN	0.935383	0.987102	0.92808	1.01176	0.967825	1.11569	0.904275	0.842613	0.925595	0.874079	65	35	28.026
sp|P43686|PRS6B_HUMAN	HUMAN	0.904968	0.852906	0.906645	1.02356	1.01276	1.03023	0.924636	0.820098	0.864019	0.825421	87	35	71.5311
sp|P04079|GUAA_ECOLI	ECOLI	0.623311	0.589211	0.663004	1.07712	0.971414	1.08903	0.868691	1.47869	1.64791	1.60621	85	35	63.0476
sp|Q86XP3|DDX42_HUMAN	HUMAN	0.914306	0.879286	0.871179	1.00515	1.01278	1.05442	0.907342	0.775281	0.87226	0.798603	84	35	40.5117
sp|P37095|PEPB_ECOLI	ECOLI	0.717526	0.652121	0.692727	1.06425	0.965952	1.08335	0.892741	1.41904	1.52559	1.51108	82	35	67.2131
sp|O43592|XPOT_HUMAN	HUMAN	0.957298	0.876905	0.909487	1.02098	0.968641	1.11288	0.88166	0.796017	0.837885	0.810723	83	35	33.7838
sp|Q8N163|CCAR2_HUMAN	HUMAN	0.910474	0.884322	0.909013	0.989153	1.02944	1.07326	0.914737	0.799683	0.903286	0.795103	80	35	49.5125
sp|Q13045|FLII_HUMAN	HUMAN	0.886814	0.914181	0.937629	1.02091	0.981191	1.06691	0.918906	0.755913	0.834396	0.807202	76	35	30.7329
sp|P0AFF6|NUSA_ECOLI	ECOLI	0.673533	0.632499	0.671026	1.05642	0.956709	1.09269	0.88094	1.44751	1.58389	1.59275	76	35	54.3434
sp|Q9Y3P9|RBGP1_HUMAN	HUMAN	0.933416	0.895261	0.95695	1.01223	0.983504	1.07673	0.934049	0.736429	0.801754	0.77261	54	35	32.5538
sp|Q99459|CDC5L_HUMAN	HUMAN	0.912322	0.860292	0.916553	0.985076	1.00472	1.06438	0.927479	0.830672	0.881677	0.824772	64	35	35.7855
sp|P61011|SRP54_HUMAN	HUMAN	0.933407	0.845727	0.938102	1.01937	1.00216	1.09979	0.900914	0.772573	0.797761	0.792687	62	35	50.7937
sp|P40763|STAT3_HUMAN	HUMAN	0.86656	0.781399	0.885605	1.02032	1.06931	1.02638	0.855927	0.796979	0.813785	0.797956	57	35	44.1558
sp|Q6ZRV2|FA83H_HUMAN	HUMAN	0.935908	0.877454	0.941806	1.01113	0.993264	1.0597	0.903915	0.78956	0.834931	0.815928	54	35	43.0874
sp|Q14966|ZN638_HUMAN	HUMAN	0.969153	0.885141	0.915824	1.00667	0.982841	1.05396	0.918894	0.80872	0.877263	0.803952	56	35	15.3691
sp|Q9H3S7|PTN23_HUMAN	HUMAN	0.918989	0.890307	0.92434	1.01927	1.0043	1.07636	0.9115	0.747664	0.850479	0.782753	55	35	22.3716
sp|Q96KP1|EXOC2_HUMAN	HUMAN	0.952742	0.858896	0.954633	0.998777	1.01265	1.0437	0.916034	0.803261	0.892672	0.821662	53	35	32.5758
sp|P52948|NUP98_HUMAN	HUMAN	0.947839	0.921058	0.961724	0.97813	1.03683	1.03958	0.906388	0.820235	0.876459	0.820329	53	35	20.6384
sp|Q9NRL2|BAZ1A_HUMAN	HUMAN	0.948832	0.867795	0.972288	1.01909	0.972726	1.09121	0.926636	0.812613	0.822614	0.81344	49	35	21.9152
sp|Q92538|GBF1_HUMAN	HUMAN	0.955009	0.833191	0.961379	1.00964	1.00132	1.06169	0.912616	0.7969	0.816426	0.791736	48	35	23.1307
sp|P11142|HSP7C_HUMAN	HUMAN	1.00299	0.901458	0.995533	1.02956	1.00997	1.02704	0.930883	0.769682	0.83516	0.796045	281	34	77.2446
sp|O75083|WDR1_HUMAN	HUMAN	0.930894	0.864965	0.92874	1.04486	0.957269	1.04997	0.943312	0.808721	0.850201	0.789894	201	34	62.5413
sp|P26639|SYTC_HUMAN	HUMAN	0.921899	0.839127	0.961426	1.03775	0.984458	1.06339	0.89413	0.797883	0.887442	0.826888	138	34	50.7607
sp|Q9NR30|DDX21_HUMAN	HUMAN	0.980693	0.912364	0.926919	1.01401	1.02133	1.00757	0.932721	0.78419	0.885489	0.814123	123	34	49.8084
sp|P0A6B7|ISCS_ECOLI	ECOLI	0.715373	0.643893	0.720537	1.07269	0.965609	1.09761	0.869308	1.42198	1.5324	1.46283	135	34	60.6436
sp|P28331|NDUS1_HUMAN	HUMAN	0.930737	0.884244	0.909111	1.0291	0.982481	1.04752	0.924083	0.810087	0.868629	0.808942	127	34	50.8941
sp|P09960|LKHA4_HUMAN	HUMAN	0.950039	0.892192	0.919234	1.04383	0.970798	1.09312	0.899016	0.821638	0.82123	0.792176	122	34	51.2275
sp|P14314|GLU2B_HUMAN	HUMAN	0.969531	0.868983	0.915739	1.00293	0.991491	1.07411	0.891754	0.749698	0.800701	0.786325	112	34	40.7197
sp|P04844|RPN2_HUMAN	HUMAN	0.929136	0.893757	0.933031	0.999598	1.01707	1.06231	0.913856	0.775853	0.858712	0.817451	112	34	49.1284
sp|Q9P2E9|RRBP1_HUMAN	HUMAN	0.926283	0.879311	0.938158	1.02113	1.02323	1.05772	0.889338	0.725476	0.801275	0.782966	64	34	42.4113
sp|Q6DD88|ATLA3_HUMAN	HUMAN	1.00827	0.875358	0.953789	1.00431	1.01087	1.07332	0.916003	0.777735	0.822912	0.79442	107	34	61.5527
sp|Q15459|SF3A1_HUMAN	HUMAN	0.914577	0.883779	0.898674	0.986521	1.0309	1.04383	0.912037	0.774793	0.847413	0.809729	102	34	36.57
tr|J3QRV5|J3QRV5_HUMAN	HUMAN	0.893122	0.855505	0.89833	1.03285	1.00037	1.06825	0.921293	0.817605	0.883767	0.850685	93	34	34.7399
sp|P08243|ASNS_HUMAN	HUMAN	0.955733	0.783689	0.887901	1.04834	0.947336	1.04294	0.953534	0.797462	0.872153	0.838138	90	34	54.0107
tr|A0A0J9YVP6|A0A0J9YVP6_HUMAN	HUMAN	0.911711	0.870996	0.926384	1.00011	0.993605	1.07239	0.929216	0.804491	0.897194	0.832161	86	34	54.3071
sp|Q96T88|UHRF1_HUMAN	HUMAN	0.924846	0.885491	0.903298	0.964783	0.99057	1.07944	0.952097	0.789448	0.951118	0.858597	85	34	48.9281
sp|P00959|SYM_ECOLI	ECOLI	0.673215	0.587488	0.665725	1.09735	0.93531	1.08041	0.890902	1.48092	1.67295	1.58824	81	34	42.3929
sp|Q6PKG0|LARP1_HUMAN	HUMAN	0.942472	0.872791	0.931721	1.02175	0.978673	1.08581	0.897641	0.795768	0.840122	0.80453	67	34	32.2993
sp|P0AES6|GYRB_ECOLI	ECOLI	0.673052	0.616705	0.671989	1.07003	0.958492	1.10471	0.87291	1.48138	1.60463	1.51194	75	34	46.8905
sp|P21499|RNR_ECOLI	ECOLI	0.659942	0.617638	0.708627	1.07326	0.983037	1.05223	0.89763	1.39879	1.60555	1.45232	74	34	45.2645
sp|Q9Y2W1|TR150_HUMAN	HUMAN	0.980764	0.932204	0.948978	1.02943	1.01029	1.08087	0.909909	0.793098	0.929698	0.829107	72	34	30.2618
sp|O43847|NRDC_HUMAN	HUMAN	0.874962	0.849847	0.944209	1.00464	1.02782	1.0607	0.910391	0.778915	0.845082	0.777181	72	34	30.2609
sp|O94804|STK10_HUMAN	HUMAN	1.00674	0.88372	0.907388	1.04969	0.905199	1.06392	0.967386	0.683251	0.909295	0.804709	57	34	31.9215
sp|Q9H2P0|ADNP_HUMAN	HUMAN	1.0171	0.891376	0.889833	0.994985	0.994397	1.07831	0.918615	0.847181	0.953524	0.838861	59	34	34.9365
tr|A0A087WSV8|A0A087WSV8_HUMAN	HUMAN	0.969396	0.872888	0.949476	0.967832	1.02397	1.12943	0.897912	0.826864	0.851539	0.841709	59	34	55.7143
sp|Q9HCE1|MOV10_HUMAN	HUMAN	0.888967	0.825354	0.906616	1.04179	1.00041	1.07225	0.892571	0.792875	0.89937	0.814368	55	34	36.5902
sp|Q15477|SKIV2_HUMAN	HUMAN	0.947297	0.869354	0.890826	1.03624	0.993893	1.03322	0.942378	0.725237	0.862057	0.803016	54	34	28.1701
sp|Q16706|MA2A1_HUMAN	HUMAN	0.927222	0.885882	0.970006	1.03108	0.976978	1.10341	0.901162	0.786005	0.854566	0.809339	53	34	30.6818
sp|O14974|MYPT1_HUMAN	HUMAN	1.02684	0.855891	0.949586	1.02298	0.985944	1.0671	0.922053	0.774409	0.855958	0.805003	51	34	30.1942
sp|P07024|USHA_ECOLI	ECOLI	0.70232	0.645848	0.719809	1.0606	0.965082	1.07129	0.883035	1.40319	1.52266	1.50378	52	34	64.5455
sp|Q96N67|DOCK7_HUMAN	HUMAN	0.936351	0.887472	0.922106	1.02336	0.997141	1.08404	0.910937	0.773299	0.883712	0.810913	43	34	17.0093
sp|P46100|ATRX_HUMAN	HUMAN	0.964174	0.90382	0.955538	1.00963	1.03786	1.04173	0.915867	0.777404	0.821306	0.793711	47	34	14.4864
sp|O95714|HERC2_HUMAN	HUMAN	0.927495	0.880904	0.927632	1.01732	0.998167	1.08858	0.906105	0.780485	0.882868	0.82443	43	34	7.75755
sp|P0DMV8|HS71A_HUMAN	HUMAN	0.959609	0.877504	0.949194	0.987681	1.00751	1.06721	0.924248	0.766286	0.832716	0.782074	261	33	75.351
sp|P17844|DDX5_HUMAN	HUMAN	0.938662	0.901868	0.920245	0.995971	0.995694	1.06861	0.919817	0.815727	0.884068	0.808481	146	33	57.0033
sp|P00509|AAT_ECOLI	ECOLI	0.664313	0.602311	0.679994	1.08207	0.965289	1.09047	0.867906	1.49704	1.62017	1.56359	194	33	69.697
sp|P0A786|PYRB_ECOLI	ECOLI	0.673437	0.626281	0.700429	1.07362	0.96405	1.0784	0.877119	1.39991	1.54831	1.52591	191	33	82.3151
sp|P17858|PFKAL_HUMAN	HUMAN	0.901526	1.24768	0.851871	1.05043	0.953414	1.06331	0.948235	0.699427	0.788704	0.783175	146	33	44.2308
sp|P51572|BAP31_HUMAN	HUMAN	0.964585	0.89641	0.932329	1.00314	1.00139	1.07748	0.915044	0.750074	0.79906	0.764798	179	33	56.0976
sp|Q9P258|RCC2_HUMAN	HUMAN	0.925002	0.896413	0.892915	0.955782	1.01863	1.10164	0.950853	0.816342	0.951049	0.850559	176	33	61.1111
sp|P34897|GLYM_HUMAN	HUMAN	0.890401	0.900096	0.94797	1.02873	0.948705	1.09794	0.916856	0.813417	0.845133	0.81078	150	33	62.3016
sp|Q01813|PFKAP_HUMAN	HUMAN	0.946915	0.847923	0.963227	1.01228	1.01733	1.06212	0.906988	0.773308	0.82284	0.778696	121	33	41.7092
sp|Q9UQ80|PA2G4_HUMAN	HUMAN	0.946829	0.921219	0.953564	1.01927	0.998827	1.04141	0.924539	0.769977	0.83323	0.805077	150	33	61.9289
sp|P0AB89|PUR8_ECOLI	ECOLI	0.697519	0.616337	0.670301	1.08136	0.959217	1.09145	0.866929	1.40928	1.58462	1.48723	123	33	64.0351
sp|P0A8M0|SYN_ECOLI	ECOLI	0.675538	0.603035	0.696099	1.08565	0.961892	1.0738	0.869433	1.42284	1.66454	1.57815	101	33	56.2232
tr|E7ETZ4|E7ETZ4_HUMAN	HUMAN	0.918142	0.880137	0.938484	0.985892	1.01957	1.05776	0.928135	0.778972	0.840883	0.811223	107	33	61.7647
sp|P48444|COPD_HUMAN	HUMAN	0.931369	0.890174	0.934377	1.00439	0.990271	1.04129	0.92393	0.78582	0.846116	0.798465	100	33	49.7065
sp|Q9BUJ2|HNRL1_HUMAN	HUMAN	0.91802	0.895589	0.913382	0.982638	0.997677	1.07028	0.938673	0.779354	0.881876	0.817017	99	33	33.0607
sp|P0A6H5|HSLU_ECOLI	ECOLI	0.674251	0.627529	0.69903	1.07597	0.947166	1.07965	0.896305	1.43087	1.57509	1.5237	95	33	61.1738
sp|Q13228|SBP1_HUMAN	HUMAN	0.918443	0.84933	0.944599	1.03392	0.981982	1.05155	0.919713	0.77961	0.838638	0.810676	92	33	63.7712
sp|Q9Y4W6|AFG32_HUMAN	HUMAN	0.960972	0.99717	0.925376	1.043	0.94268	1.10977	0.898392	0.807343	0.85007	0.780154	91	33	38.0176
sp|P49591|SYSC_HUMAN	HUMAN	0.929145	0.85048	0.939271	1.00681	1.00235	1.07083	0.91324	0.780149	0.8846	0.829321	86	33	54.4747
sp|O43747|AP1G1_HUMAN	HUMAN	0.913209	0.847195	0.878785	1.02839	1.00699	1.07489	0.886902	0.763881	0.824927	0.777352	82	33	32.3601
sp|O15042|SR140_HUMAN	HUMAN	0.90929	0.879754	0.889114	1.00422	1.00578	1.06922	0.923939	0.796355	0.892218	0.817441	83	33	35.8601
tr|E7EQN9|E7EQN9_HUMAN	HUMAN	0.930918	0.910439	0.9329	1.00951	0.995177	1.06828	0.916007	0.766865	0.82841	0.808298	74	33	41.5778
sp|P30850|RNB_ECOLI	ECOLI	0.679108	0.63452	0.704243	1.06552	0.953957	1.07541	0.890595	1.34501	1.61574	1.52038	71	33	39.2857
sp|P21283|VATC1_HUMAN	HUMAN	0.987246	0.891397	0.948508	0.998526	0.986299	1.07734	0.924643	0.780278	0.792889	0.787681	66	33	60.733
sp|Q8IXT5|RB12B_HUMAN	HUMAN	0.941905	0.881434	0.920237	0.990207	0.983115	1.0849	0.906892	0.808138	0.881506	0.824917	63	33	36.2637
sp|P49756|RBM25_HUMAN	HUMAN	0.958327	0.898021	0.936054	1.01494	1.00555	1.04743	0.918162	0.752884	0.836381	0.780647	60	33	38.3155
sp|P38606|VATA_HUMAN	HUMAN	0.899452	0.874111	0.93808	1.02892	0.995373	1.07488	0.900068	0.788751	0.850663	0.825531	59	33	51.5397
sp|P55011|S12A2_HUMAN	HUMAN	0.974218	0.876663	0.95129	1.0555	0.964864	1.08419	0.881851	0.784242	0.831584	0.833811	55	33	28.7129
sp|O94832|MYO1D_HUMAN	HUMAN	0.968704	0.88673	0.939449	1.02827	0.966454	1.07253	0.917109	0.75072	0.803118	0.791578	51	33	34.9901
sp|Q69YN4|VIR_HUMAN	HUMAN	0.934225	0.90187	0.925333	1.00673	0.969255	1.09302	0.921792	0.814255	0.851636	0.820233	49	33	19.702
sp|P49454|CENPF_HUMAN	HUMAN	0.952719	0.92145	0.922285	0.947838	1.01304	1.0758	0.981809	0.842789	0.903472	0.864171	42	33	10.7165
sp|P63104|1433Z_HUMAN	HUMAN	0.952636	0.903394	0.946812	0.993029	1.00636	1.04234	0.937305	0.748073	0.844123	0.779218	179	32	69.3878
sp|P0ABK5|CYSK_ECOLI	ECOLI	0.642703	0.596233	0.670348	1.08314	0.959202	1.07964	0.863467	1.49836	1.69067	1.62231	271	32	81.1146
sp|P23721|SERC_ECOLI	ECOLI	0.65982	0.578704	0.645903	1.08609	0.942774	1.08598	0.864374	1.51983	1.70083	1.60975	193	32	62.4309
sp|P62399|RL5_ECOLI	ECOLI	0.640916	0.577422	0.640857	1.08115	0.948358	1.08893	0.859847	1.49311	1.72138	1.64882	174	32	81.0056
sp|Q10567|AP1B1_HUMAN	HUMAN	0.935126	0.874496	0.926486	1.013	0.993624	1.07178	0.909115	0.738662	0.82223	0.779536	82	32	52.3709
sp|P09551|ARGT_ECOLI	ECOLI	0.66822	0.580504	0.700028	1.0801	0.972015	1.05488	0.89461	1.43007	1.58896	1.56121	145	32	83.8462
sp|P17987|TCPA_HUMAN	HUMAN	0.908333	0.862045	0.936963	1.03009	1.02457	1.03084	0.931857	0.835595	0.900309	0.836596	134	32	54.1367
sp|P0A9C5|GLN1B_ECOLI	ECOLI	0.688987	0.630212	0.686443	1.07071	0.953093	1.09673	0.872066	1.4211	1.57202	1.53613	130	32	72.7079
sp|Q16851|UGPA_HUMAN	HUMAN	0.852806	0.829964	0.888412	0.930159	1.12417	1.0051	0.889525	0.797968	0.83298	0.776657	127	32	56.2992
sp|P04816|LIVK_ECOLI	ECOLI	0.696658	0.615864	0.715632	1.05568	0.963922	1.05829	0.915966	1.41615	1.59871	1.5784	100	32	77.5068
sp|P31040|SDHA_HUMAN	HUMAN	0.912706	0.797858	0.890788	1.05003	0.985745	1.07361	0.890254	0.811583	0.837998	0.791139	107	32	59.6386
sp|Q9Y265|RUVB1_HUMAN	HUMAN	0.923665	0.887057	0.922142	1.02288	0.997371	1.07549	0.895677	0.794371	0.874841	0.816471	107	32	58.7719
sp|Q08945|SSRP1_HUMAN	HUMAN	0.91716	0.896661	0.90207	0.999521	1.00747	1.056	0.926896	0.817155	0.888424	0.815647	107	32	38.9281
sp|O43242|PSMD3_HUMAN	HUMAN	0.927282	0.860963	0.910062	1.01663	1.01158	1.05573	0.901592	0.769811	0.849236	0.790712	98	32	53.9326
sp|P23921|RIR1_HUMAN	HUMAN	0.862284	0.874011	0.889941	1.00681	1.01403	1.01859	0.94829	0.813017	0.904633	0.831515	98	32	40.5303
sp|P56192|SYMC_HUMAN	HUMAN	0.898645	0.86258	0.911685	1.01873	1.01251	1.07619	0.889978	0.797148	0.821452	0.787107	98	32	37.8889
sp|O75400|PR40A_HUMAN	HUMAN	0.949397	0.893432	0.919307	1.02747	0.999244	1.06363	0.899703	0.766075	0.831686	0.774922	76	32	33.7513
tr|B7Z6D5|B7Z6D5_HUMAN	HUMAN	0.89947	0.900652	0.894901	1.03183	1.01676	1.02917	0.901212	0.795391	0.859033	0.809386	84	32	41.8301
sp|Q96G03|PGM2_HUMAN	HUMAN	1.10257	0.915559	0.954623	0.981163	0.984491	1.11064	0.88728	0.774392	0.8612	0.834249	80	32	53.1046
sp|Q96I24|FUBP3_HUMAN	HUMAN	0.966496	0.877964	0.941287	0.985656	0.983648	1.10517	0.919469	0.79131	0.822074	0.799812	75	32	59.7902
sp|P33136|OPGG_ECOLI	ECOLI	0.684476	0.636564	0.680084	1.06427	0.943637	1.09878	0.889504	1.43654	1.57181	1.52261	73	32	55.1859
sp|O15294|OGT1_HUMAN	HUMAN	0.936732	0.868242	0.93386	0.997795	1.04826	1.02684	0.929245	0.797121	0.866082	0.76237	69	32	34.5124
sp|Q14CX7|NAA25_HUMAN	HUMAN	0.96944	0.857979	0.916797	1.01808	0.982023	1.05931	0.901231	0.756597	0.835373	0.792878	67	32	37.037
sp|Q9BQ52|RNZ2_HUMAN	HUMAN	0.915324	0.898474	0.894623	1.0088	1.03618	1.06053	0.908921	0.777797	0.881559	0.845231	65	32	38.4988
sp|P16144|ITB4_HUMAN	HUMAN	0.91355	0.878128	0.924214	1.00405	1.01714	1.06615	0.915426	0.772456	0.8247	0.780765	65	32	22.0637
sp|O15357|SHIP2_HUMAN	HUMAN	0.919684	0.850524	0.945059	1.01125	0.979781	1.07764	0.92995	0.754768	0.881581	0.813345	60	32	31.3196
sp|P22033|MUTA_HUMAN	HUMAN	0.922879	0.861023	0.944305	1.00052	1.01873	1.05188	0.911955	0.755742	0.832734	0.762581	62	32	37.3333
sp|Q96RQ3|MCCA_HUMAN	HUMAN	0.913257	0.854867	0.902231	1.0141	1.00395	1.05069	0.924982	0.773671	0.880118	0.787012	56	32	46.3448
sp|P0AC86|PHSG_ECOLI	ECOLI	0.697335	0.661354	0.731312	1.09183	0.97712	1.06628	0.881544	1.36321	1.54978	1.53886	54	32	38.1595
sp|Q96AC1|FERM2_HUMAN	HUMAN	0.924626	0.877273	0.936948	1.01553	1.00308	1.06307	0.917453	0.766481	0.847491	0.803796	47	32	41.7647
sp|P52732|KIF11_HUMAN	HUMAN	0.891028	0.882036	0.864931	0.975105	1.049	1.042	0.930624	0.827839	0.952691	0.840116	52	32	32.0076
sp|P35573|GDE_HUMAN	HUMAN	0.872204	0.844848	0.906249	1.03845	1.01383	1.04503	0.884605	0.847487	0.882948	0.851105	50	32	24.6736
sp|Q14669|TRIPC_HUMAN	HUMAN	0.907108	0.819966	0.90375	1.03363	1.01855	1.04897	0.900306	0.814503	0.850302	0.795588	50	32	17.9217
sp|Q8WUM0|NU133_HUMAN	HUMAN	0.944306	0.874858	0.920281	1.02077	0.999655	1.06985	0.91347	0.805124	0.874113	0.827515	50	32	27.3356
sp|Q5VZK9|CARL1_HUMAN	HUMAN	0.912206	0.869507	0.882612	1.0262	0.985233	1.03514	0.909394	0.78535	0.870614	0.792037	46	32	23.9241
sp|O75146|HIP1R_HUMAN	HUMAN	0.886005	0.896064	0.973176	0.982712	0.986322	1.07475	0.928108	0.803227	0.938097	0.844534	40	32	34.0824
sp|O60287|NPA1P_HUMAN	HUMAN	1.02493	0.904112	0.964486	1.03626	1.00278	1.05875	0.9323	0.807851	0.888488	0.879971	44	32	16.4245
sp|Q9Y263|PLAP_HUMAN	HUMAN	0.909047	0.846263	0.91277	1.04177	1.06274	0.990844	0.926154	0.786762	0.882426	0.771915	42	32	38.3648
sp|Q2M389|WASC4_HUMAN	HUMAN	0.898714	0.82382	0.924408	1.00575	0.986507	1.07617	0.918174	0.757553	0.869677	0.807493	43	32	26.5985
sp|Q9HAU5|RENT2_HUMAN	HUMAN	0.940049	0.905164	0.940998	1.01172	0.981986	1.07652	0.94485	0.734005	0.857234	0.772384	41	32	23.1132
sp|Q9ULT8|HECD1_HUMAN	HUMAN	0.924348	0.837714	0.931623	0.999734	1.00257	1.07571	0.911724	0.789497	0.836524	0.792315	41	32	15.0192
sp|P43329|HRPA_ECOLI	ECOLI	0.623093	0.667549	0.694207	1.05568	0.972216	1.09441	0.859451	1.39513	1.53818	1.5136	40	32	29.3077
sp|Q9H1A4|APC1_HUMAN	HUMAN	0.937566	0.856629	0.926994	1.03193	0.996548	1.08434	0.904243	0.788863	0.841776	0.780883	39	32	18.9815
sp|P00338|LDHA_HUMAN	HUMAN	0.919163	0.849171	0.990507	1.085	1.03838	0.985567	0.85862	0.829391	0.862076	0.794291	256	31	63.8554
tr|A6NLN1|A6NLN1_HUMAN	HUMAN	0.868999	0.830047	0.877683	0.971232	1.03621	1.06602	0.913812	0.802591	0.908259	0.845978	144	31	53.7002
sp|P48735|IDHP_HUMAN	HUMAN	0.932887	0.917709	0.934111	0.99578	1.00453	1.08896	0.904122	0.810341	0.869613	0.795843	172	31	44.2478
sp|P52209|6PGD_HUMAN	HUMAN	0.926886	0.899103	0.925382	0.993948	1.01686	1.0784	0.91255	0.7739	0.820829	0.784548	167	31	53.4161
sp|P38919|IF4A3_HUMAN	HUMAN	0.922339	0.883619	0.901933	1.01117	0.994389	1.08667	0.916355	0.810078	0.863223	0.82175	107	31	51.3382
sp|O15144|ARPC2_HUMAN	HUMAN	0.924904	0.84756	0.889348	1.05402	0.969074	1.04707	0.926637	0.764633	0.83031	0.80025	142	31	78.3333
tr|B4DJV2|B4DJV2_HUMAN	HUMAN	0.925654	0.850004	0.897759	1.00386	0.997477	1.07553	0.9039	0.759745	0.828567	0.797391	132	31	58.9404
sp|O95782|AP2A1_HUMAN	HUMAN	0.916794	0.877175	0.91309	0.994833	0.990669	1.07995	0.909013	0.760501	0.835117	0.798924	100	31	42.784
sp|Q9HDC9|APMAP_HUMAN	HUMAN	0.947545	0.864758	0.898186	1.00639	1.01347	1.06842	0.901972	0.798249	0.83708	0.806962	131	31	58.4135
sp|P50454|SERPH_HUMAN	HUMAN	0.937019	0.86022	0.905808	0.981252	1.00965	1.09639	0.901099	0.767924	0.856023	0.791803	121	31	57.177
sp|Q92945|FUBP2_HUMAN	HUMAN	0.933307	0.893029	0.913902	0.998531	1.03867	1.03322	0.917314	0.815455	0.891095	0.823141	111	31	47.9606
sp|Q9NR45|SIAS_HUMAN	HUMAN	0.931956	0.872342	0.936433	1.01241	1.00569	1.06784	0.91367	0.774946	0.851856	0.790317	118	31	66.0167
sp|P38038|CYSJ_ECOLI	ECOLI	0.670534	0.601348	0.655126	1.06718	0.971766	1.06632	0.891139	1.44334	1.54123	1.58354	93	31	53.0885
sp|Q9HCC0|MCCB_HUMAN	HUMAN	0.882081	0.876525	0.921107	1.02644	0.993123	1.07857	0.90399	0.747186	0.822604	0.784848	92	31	51.6874
sp|Q15424|SAFB1_HUMAN	HUMAN	0.946119	0.921694	0.971046	1.00408	1.01446	1.06007	0.918655	0.769489	0.809448	0.795914	53	31	23.2787
sp|P46063|RECQ1_HUMAN	HUMAN	0.939147	0.869728	0.956804	1.02121	0.986394	1.0303	0.943707	0.772092	0.869547	0.817316	77	31	45.4545
tr|H7BXH2|H7BXH2_HUMAN	HUMAN	0.928354	0.888566	0.953823	1.00892	0.986148	1.07387	0.933378	0.772607	0.832944	0.790251	77	31	32.769
sp|Q9UBE0|SAE1_HUMAN	HUMAN	0.9631	0.911955	0.915301	0.955836	1.00177	1.08281	0.934817	0.790505	0.824356	0.7845	77	31	74.2775
sp|O75475|PSIP1_HUMAN	HUMAN	0.997196	0.860943	0.856691	1.06181	0.992476	1.04834	0.889596	0.803564	0.794592	0.769589	68	31	44.1509
sp|P23588|IF4B_HUMAN	HUMAN	0.950816	0.905458	0.911533	1.01746	1.02089	1.05429	0.898554	0.760235	0.905345	0.838802	74	31	33.7152
sp|Q92896|GSLG1_HUMAN	HUMAN	0.94273	0.867131	0.943252	0.985316	1.01477	1.07055	0.911932	0.798169	0.925888	0.817164	72	31	19.2536
sp|O43852|CALU_HUMAN	HUMAN	1.00336	0.905788	0.938266	1.00864	1.00564	1.09482	0.901624	0.76433	0.80006	0.795592	69	31	65.3968
sp|P18133|PNCB_ECOLI	ECOLI	0.707043	0.607614	0.707489	1.07711	0.968366	1.06965	0.897776	1.39833	1.61485	1.52155	67	31	73.75
sp|P00893|ILVI_ECOLI	ECOLI	0.704325	0.642185	0.701783	1.06727	0.969589	1.08469	0.896067	1.32109	1.50093	1.41704	65	31	54.878
tr|E9PF10|E9PF10_HUMAN	HUMAN	0.920953	0.874097	0.893685	1.00639	0.990684	1.08431	0.921674	0.7795	0.891618	0.840827	63	31	25.8478
sp|Q9UKN8|TF3C4_HUMAN	HUMAN	0.923939	0.897269	0.947509	1.03425	0.9965	1.05583	0.913451	0.8184	0.849926	0.802056	61	31	35.8881
sp|Q9BYT8|NEUL_HUMAN	HUMAN	0.957982	0.865815	0.912195	1.03207	0.963233	1.07817	0.932453	0.756987	0.841087	0.780247	60	31	36.5057
sp|Q15437|SC23B_HUMAN	HUMAN	0.878973	0.827082	0.961982	1.03829	1.00317	1.04734	0.882705	0.780203	0.815134	0.797822	52	31	44.1982
sp|O00232|PSD12_HUMAN	HUMAN	0.962882	0.875056	0.913732	1.02539	0.978525	1.07993	0.891151	0.750202	0.779563	0.77415	56	31	53.0702
sp|Q6P1J9|CDC73_HUMAN	HUMAN	0.978208	0.873015	0.939354	1.02364	1.01621	1.0716	0.910002	0.806604	0.858325	0.820028	56	31	49.5292
tr|H9KV31|H9KV31_HUMAN	HUMAN	0.954514	0.871787	0.947086	1.00681	1.00408	1.06606	0.927036	0.763322	0.838194	0.77014	55	31	45.9096
sp|Q14139|UBE4A_HUMAN	HUMAN	0.962048	0.87785	0.979365	0.991455	1.04165	1.0495	0.916214	0.791134	0.855751	0.831624	54	31	31.4259
sp|Q96BP3|PPWD1_HUMAN	HUMAN	0.926208	0.880679	0.90488	1.02345	0.976505	1.07757	0.905171	0.820101	0.887904	0.842479	54	31	41.3313
sp|P52735|VAV2_HUMAN	HUMAN	0.933329	0.866541	0.91952	1.00967	0.99755	1.04284	0.932955	0.76044	0.838408	0.817055	54	31	30.41
sp|Q9UPU5|UBP24_HUMAN	HUMAN	0.942478	0.870855	0.934867	0.95825	1.02661	1.03906	0.943777	0.785901	0.869942	0.828349	54	31	13.7405
sp|Q96A65|EXOC4_HUMAN	HUMAN	0.993193	0.878025	0.959679	1.01901	0.996623	1.0866	0.895771	0.719572	0.796434	0.777945	48	31	33.0595
sp|Q92797|SYMPK_HUMAN	HUMAN	0.914683	0.865971	0.891038	1.01074	0.976815	1.09791	0.921283	0.781196	0.8557	0.775758	51	31	24.5683
sp|Q14160|SCRIB_HUMAN	HUMAN	0.928589	0.859811	0.898346	1.04993	0.962353	1.08949	0.890372	0.811646	0.827163	0.804891	48	31	28.2822
sp|Q7Z2Z2|EFL1_HUMAN	HUMAN	0.906658	0.868504	0.907058	0.98566	0.980771	1.08183	0.933577	0.818441	0.839008	0.836831	50	31	28.125
sp|P08331|CPDB_ECOLI	ECOLI	0.664456	0.635102	0.696586	1.12187	0.945913	1.08051	0.861716	1.41053	1.65791	1.5417	45	31	50.0773
tr|A0A087WVF7|A0A087WVF7_HUMAN	HUMAN	0.924108	0.81016	0.932301	1.06382	0.979889	1.05108	0.901845	0.765675	0.796222	0.792186	42	31	20.4167
sp|Q92888|ARHG1_HUMAN	HUMAN	0.953787	0.879864	0.91126	1.00333	1.00476	1.08076	0.937886	0.805243	0.867027	0.819025	44	31	31.5789
sp|Q15276|RABE1_HUMAN	HUMAN	0.925101	0.889529	0.892538	1.02828	0.986159	1.08517	0.888042	0.783349	0.856895	0.777914	44	31	36.5429
sp|O94915|FRYL_HUMAN	HUMAN	0.881265	0.855546	0.949806	0.985741	1.00715	1.05693	0.905058	0.781304	0.784382	0.790262	39	31	11.55
sp|P02931|OMPF_ECOLI	ECOLI	0.631967	0.582104	0.651214	1.08158	0.953771	1.09172	0.867992	1.53527	1.76324	1.6491	306	30	80.3867
sp|P26641|EF1G_HUMAN	HUMAN	0.925359	0.836565	0.929641	1.01964	1.04385	1.0281	0.904397	0.778716	0.840212	0.810279	259	30	49.6568
sp|P0A836|SUCC_ECOLI	ECOLI	0.677036	0.618813	0.69048	1.07206	0.954281	1.08159	0.878328	1.42443	1.57075	1.54133	244	30	62.8866
sp|Q92841|DDX17_HUMAN	HUMAN	0.961211	0.93718	0.920745	1.01088	1.0161	1.09093	0.884039	0.790268	0.849185	0.793737	115	30	42.9355
sp|P36578|RL4_HUMAN	HUMAN	0.900052	0.864287	0.921142	1.05866	0.958753	1.0529	0.905282	0.780136	0.86129	0.799517	181	30	48.2436
sp|P0A7L0|RL1_ECOLI	ECOLI	0.665788	0.594574	0.676018	1.08209	0.9517	1.09224	0.870001	1.53246	1.62973	1.63605	175	30	70.5128
sp|P07001|PNTA_ECOLI	ECOLI	0.677573	0.616448	0.702582	1.0616	0.962588	1.08385	0.897297	1.41061	1.65081	1.53441	151	30	45.098
sp|P08758|ANXA5_HUMAN	HUMAN	0.963943	0.878185	0.944294	1.05435	0.970898	1.06263	0.918888	0.762748	0.873052	0.769773	140	30	67.5
sp|P00934|THRC_ECOLI	ECOLI	0.628903	0.590974	0.64739	1.09259	0.958331	1.08376	0.885497	1.46396	1.62882	1.62498	134	30	72.8972
sp|P43490|NAMPT_HUMAN	HUMAN	0.881811	0.801543	0.887065	1.13879	0.9991	1.00831	0.846707	0.738063	0.793164	0.756343	121	30	58.2485
sp|P09832|GLTD_ECOLI	ECOLI	0.671183	0.617689	0.682218	1.05192	0.967306	1.07683	0.886032	1.42847	1.63193	1.56356	108	30	60.1695
sp|P62333|PRS10_HUMAN	HUMAN	0.878289	0.853855	0.902649	1.01528	1.02761	1.0427	0.923411	0.782187	0.886426	0.824756	105	30	65.5527
sp|P0A817|METK_ECOLI	ECOLI	0.689714	0.60358	0.677857	1.07872	0.933601	1.09953	0.868717	1.42993	1.62485	1.60933	97	30	77.6042
sp|P26196|DDX6_HUMAN	HUMAN	0.8861	0.888144	0.895644	1.00511	0.995528	1.06913	0.934495	0.751011	0.902085	0.810742	97	30	57.971
sp|P08506|DACC_ECOLI	ECOLI	0.657485	0.577111	0.648415	1.0813	0.93894	1.09422	0.877919	1.50649	1.61032	1.54241	95	30	65.75
sp|P67910|HLDD_ECOLI	ECOLI	0.615699	0.568428	0.644269	1.07593	0.937738	1.10589	0.88872	1.49047	1.73215	1.59521	94	30	71.9355
sp|Q96KP4|CNDP2_HUMAN	HUMAN	0.923248	0.879274	0.924495	1.03505	0.972267	1.06812	0.892884	0.744158	0.864762	0.761074	90	30	60.6316
sp|P05198|IF2A_HUMAN	HUMAN	0.930941	0.856115	0.935902	1.02934	1.00608	1.06496	0.89941	0.796921	0.829674	0.781402	88	30	65.3968
sp|P51858|HDGF_HUMAN	HUMAN	0.982912	0.93486	0.947142	0.971064	0.982754	1.10247	0.903441	0.765764	0.858935	0.824776	81	30	80.8333
sp|Q9H4M9|EHD1_HUMAN	HUMAN	0.9173	0.836306	0.910507	1.05221	0.994328	1.04177	0.886409	0.798134	0.8177	0.801618	55	30	67.0412
sp|O43252|PAPS1_HUMAN	HUMAN	0.944245	0.848855	0.929915	0.988184	1.01763	1.07976	0.895244	0.79355	0.84913	0.809132	81	30	39.7436
sp|P0ABZ6|SURA_ECOLI	ECOLI	0.665544	0.599827	0.703023	1.08904	0.972463	1.05468	0.892172	1.43919	1.63087	1.61145	81	30	59.3458
sp|O95757|HS74L_HUMAN	HUMAN	0.929011	0.834908	0.872825	1.06233	0.984731	1.04424	0.880291	0.772552	0.800866	0.797219	49	30	39.2133
sp|P07954|FUMH_HUMAN	HUMAN	0.909247	0.86915	0.893831	1.02953	0.993011	1.06769	0.892839	0.809478	0.853297	0.788112	75	30	54.5098
sp|O95831|AIFM1_HUMAN	HUMAN	0.907457	0.867415	0.947029	1.03254	0.990913	1.07479	0.913165	0.763365	0.857084	0.800269	73	30	46.6558
sp|P0A7E5|PYRG_ECOLI	ECOLI	0.67756	0.612785	0.669935	1.07595	0.95518	1.0861	0.862743	1.40164	1.59823	1.50332	69	30	55.0459
tr|F8WA11|F8WA11_HUMAN	HUMAN	0.916433	0.8371	0.929615	1.03009	1.02527	1.05171	0.903738	0.775414	0.885733	0.799356	50	30	25.7781
sp|P22106|ASNB_ECOLI	ECOLI	0.697383	0.672254	0.726809	1.08246	0.963778	1.0805	0.866258	1.29225	1.54768	1.47364	66	30	54.8736
sp|P46837|YHGF_ECOLI	ECOLI	0.69133	0.631575	0.667842	1.06463	0.953385	1.09845	0.871957	1.387	1.48884	1.43737	62	30	41.2678
sp|P55010|IF5_HUMAN	HUMAN	0.920675	0.860319	0.922858	1.00151	1.03906	1.0607	0.906021	0.779592	0.787716	0.767182	62	30	36.1949
sp|Q9Y6D5|BIG2_HUMAN	HUMAN	0.944935	0.89944	0.907436	1.0172	1.00775	1.04631	0.939023	0.811769	0.855297	0.801162	35	30	26.4986
sp|Q8WVM8|SCFD1_HUMAN	HUMAN	0.923638	0.82502	0.906949	1.01805	1.01344	1.06926	0.880723	0.784256	0.795005	0.823594	59	30	53.1153
tr|H7BXI1|H7BXI1_HUMAN	HUMAN	0.934553	0.830297	0.913911	0.977626	1.03784	1.04578	0.933148	0.765815	0.825074	0.779245	58	30	38.3484
sp|P22256|GABT_ECOLI	ECOLI	0.727022	0.641943	0.722143	1.10501	0.933635	1.09136	0.870449	1.39237	1.45654	1.49459	55	30	69.9531
sp|Q5JTH9|RRP12_HUMAN	HUMAN	0.915272	0.895175	0.89274	1.03758	1.00919	1.05801	0.918723	0.811254	0.833613	0.810644	55	30	27.6022
sp|P82933|RT09_HUMAN	HUMAN	0.936627	0.889978	0.915665	1.00469	0.983766	1.08565	0.909755	0.762812	0.839782	0.823867	54	30	56.0606
sp|P21888|SYC_ECOLI	ECOLI	0.705684	0.57434	0.716494	1.09406	0.941745	1.09785	0.875657	1.47941	1.62015	1.6287	52	30	46.2039
sp|Q96KR1|ZFR_HUMAN	HUMAN	0.937853	0.881744	0.903039	0.990768	1.02195	1.09498	0.895212	0.83938	0.876651	0.835425	51	30	31.0056
sp|Q6P996|PDXD1_HUMAN	HUMAN	0.934245	0.868738	0.937407	0.991046	1.01289	1.05843	0.916579	0.769016	0.843837	0.77196	51	30	37.6904
sp|Q96P70|IPO9_HUMAN	HUMAN	0.912087	0.885127	0.89188	1.04566	0.993518	1.02064	0.93724	0.787122	0.823559	0.825652	49	30	31.9885
sp|O00291|HIP1_HUMAN	HUMAN	0.949329	0.85086	0.912099	0.972943	0.968534	1.10743	0.919275	0.770856	0.863868	0.813572	42	30	28.5439
sp|P0A9P6|DEAD_ECOLI	ECOLI	0.664075	0.617214	0.69029	1.05315	0.967507	1.08381	0.881848	1.40139	1.52885	1.48915	43	30	50.3975
sp|Q9NV70|EXOC1_HUMAN	HUMAN	0.96098	0.865206	0.964412	0.998166	1.00373	1.0934	0.902248	0.760519	0.830174	0.792036	43	30	27.6286
tr|E9PQG4|E9PQG4_HUMAN	HUMAN	0.925058	0.862534	0.922235	1.00439	0.996774	1.07891	0.899287	0.789834	0.881891	0.830225	43	30	41.0811
sp|O95239|KIF4A_HUMAN	HUMAN	0.963255	0.901512	0.940938	0.986643	0.997646	1.0763	0.924264	0.8003	0.854281	0.802773	41	30	28.3279
sp|Q01970|PLCB3_HUMAN	HUMAN	0.957914	0.892932	0.936534	1.01945	0.999394	1.09742	0.893651	0.770225	0.914628	0.826598	40	30	26.7423
tr|F5H1D6|F5H1D6_HUMAN	HUMAN	0.92243	0.835912	0.916214	1.0262	1.01239	1.08968	0.876327	0.826229	0.848012	0.810241	39	30	15.892
sp|O43290|SNUT1_HUMAN	HUMAN	0.960546	0.877553	0.954841	1.02432	1.00291	1.04813	0.892459	0.809956	0.830887	0.849531	39	30	40.625
sp|O75376|NCOR1_HUMAN	HUMAN	1.02334	0.954345	0.95603	0.943433	1.04814	1.14238	0.901154	0.785354	0.770268	0.804777	38	30	15.2049
sp|P08956|T1RK_ECOLI	ECOLI	0.689027	0.629742	0.687734	1.08387	0.974347	1.09321	0.863029	1.33279	1.56615	1.44619	35	30	30.3419
sp|P31947|1433S_HUMAN	HUMAN	0.947112	0.888856	0.938353	0.99249	0.999559	1.05717	0.92462	0.765003	0.857115	0.78654	125	29	73.3871
sp|P0A7Z4|RPOA_ECOLI	ECOLI	0.645481	0.598326	0.665334	1.07435	0.959907	1.07164	0.884432	1.50881	1.64381	1.59903	145	29	80.8511
sp|P0AC53|G6PD_ECOLI	ECOLI	0.668337	0.611554	0.673377	1.07473	0.962591	1.07596	0.877414	1.43216	1.6158	1.52369	81	29	60.6925
sp|P09394|GLPQ_ECOLI	ECOLI	0.663012	0.584561	0.649568	1.08357	0.946285	1.0894	0.882705	1.49004	1.63342	1.61297	99	29	70.6704
sp|P0AC33|FUMA_ECOLI	ECOLI	0.656275	0.578002	0.681635	1.07642	0.972682	1.09116	0.876079	1.44633	1.65622	1.55432	73	29	59.4891
sp|P11172|UMPS_HUMAN	HUMAN	0.94309	0.893579	0.913429	1.04554	0.958541	1.06736	0.912321	0.804896	0.88048	0.810854	99	29	55.4167
sp|Q9BS26|ERP44_HUMAN	HUMAN	0.924019	0.862866	0.923986	1.02247	1.01876	1.03233	0.919368	0.75044	0.8445	0.795677	96	29	69.7044
sp|P0AEQ3|GLNH_ECOLI	ECOLI	0.627177	0.56098	0.663774	1.10648	0.966797	1.0495	0.890452	1.52255	1.66326	1.6542	95	29	82.6613
sp|Q16543|CDC37_HUMAN	HUMAN	0.890894	0.867292	0.903725	1.01238	0.997157	1.05846	0.92102	0.751739	0.828811	0.786902	95	29	46.8254
sp|P33570|TKT2_ECOLI	ECOLI	0.703558	0.632015	0.711299	1.07421	0.948578	1.08094	0.876597	1.46177	1.58199	1.55377	63	29	57.2714
sp|Q59385|COPA_ECOLI	ECOLI	0.670751	0.608215	0.676747	1.07255	0.961233	1.07776	0.858338	1.45121	1.56497	1.54833	88	29	44.0048
sp|O60749|SNX2_HUMAN	HUMAN	0.969195	0.913345	0.859141	1.02363	0.981596	1.04168	0.964272	0.740299	0.877996	0.83408	79	29	43.3526
sp|Q9BT78|CSN4_HUMAN	HUMAN	0.870465	0.852518	0.913922	1.00037	1.03099	1.03872	0.911035	0.800332	0.858572	0.821164	84	29	70.4433
sp|P27694|RFA1_HUMAN	HUMAN	0.915035	0.86882	0.914519	0.994176	1.00291	1.0589	0.941756	0.771292	0.842303	0.775991	83	29	38.6364
sp|O43776|SYNC_HUMAN	HUMAN	0.911184	0.92071	0.920372	0.990926	1.00121	1.11186	0.906384	0.778577	0.867549	0.804474	83	29	43.0657
sp|Q9UHG3|PCYOX_HUMAN	HUMAN	0.917308	0.844938	0.935072	1.0113	1.01914	1.0512	0.910822	0.744601	0.83147	0.813583	82	29	43.5644
sp|Q5SSJ5|HP1B3_HUMAN	HUMAN	0.962899	0.912105	0.876755	0.955546	0.974753	1.16483	0.898702	0.784106	0.83251	0.793932	76	29	44.123
sp|P51610|HCFC1_HUMAN	HUMAN	0.890615	0.889556	0.897829	0.981386	1.01574	1.06405	0.925002	0.865855	0.881998	0.840752	70	29	17.0025
sp|P37902|GLTI_ECOLI	ECOLI	0.622577	0.550298	0.660519	1.07156	0.955356	1.0741	0.897582	1.52456	1.72978	1.6262	73	29	70.5298
sp|Q12874|SF3A3_HUMAN	HUMAN	0.893363	0.834968	0.884463	1.00808	1.01804	1.04669	0.917415	0.825828	0.888894	0.850298	71	29	57.8842
sp|P30859|ARTI_ECOLI	ECOLI	0.695311	0.606801	0.728433	1.08764	0.991431	1.04099	0.891863	1.38963	1.50184	1.45824	71	29	65.0206
sp|Q9H4A4|AMPB_HUMAN	HUMAN	0.917518	0.898182	0.910048	1.00703	0.995286	1.06271	0.943173	0.742956	0.885662	0.772164	71	29	44.1538
sp|O15371|EIF3D_HUMAN	HUMAN	0.929087	0.852496	0.921758	1.00047	1.00212	1.05581	0.931398	0.782553	0.851811	0.805012	68	29	41.2409
sp|Q7L0Y3|TM10C_HUMAN	HUMAN	0.898796	0.869137	0.952097	1.0278	1.00223	1.08384	0.893168	0.772693	0.881717	0.804948	68	29	62.7792
sp|Q9UPN9|TRI33_HUMAN	HUMAN	0.940326	0.858093	0.938603	1.01181	0.993402	1.08514	0.907589	0.77578	0.911984	0.799479	66	29	27.063
tr|A0A024RCR6|A0A024RCR6_HUMAN	HUMAN	0.868284	0.875952	0.902632	1.0039	1.05282	1.0557	0.889408	0.822973	0.830405	0.816879	66	29	27.3535
sp|P15640|PUR2_ECOLI	ECOLI	0.701132	0.658325	0.747202	1.05486	0.95353	1.12111	0.871395	1.3319	1.45824	1.41338	65	29	60.373
sp|P23786|CPT2_HUMAN	HUMAN	0.949039	0.868804	0.919819	1.0353	0.979421	1.08835	0.895436	0.771872	0.830551	0.783382	66	29	44.9848
sp|P06737|PYGL_HUMAN	HUMAN	0.926842	0.870354	0.91999	1.0222	0.994883	1.06331	0.894195	0.75686	0.825747	0.803156	49	29	44.0378
sp|P08240|SRPRA_HUMAN	HUMAN	0.994422	0.857005	0.909815	1.05033	0.971488	1.0219	0.936749	0.758428	0.835009	0.805205	61	29	37.6176
sp|P29350|PTN6_HUMAN	HUMAN	1.15792	0.746342	1.08895	1.18415	0.814133	0.854983	1.028	0.658759	0.932261	0.768777	59	29	52.2689
sp|P24171|DCP_ECOLI	ECOLI	0.664504	0.674164	0.712252	1.05727	0.976267	1.08813	0.871801	1.27244	1.49998	1.38263	58	29	45.9618
sp|P37689|GPMI_ECOLI	ECOLI	0.685101	0.593096	0.689959	1.03123	0.987259	1.08768	0.886727	1.36868	1.69244	1.53628	58	29	68.677
sp|P23381|SYWC_HUMAN	HUMAN	0.995485	0.898802	0.959706	1.00363	1.00318	1.06034	0.913725	0.741462	0.839871	0.776844	55	29	50.1062
sp|P0A7A7|PLSB_ECOLI	ECOLI	0.690489	0.687039	0.705263	1.05432	0.984772	1.03799	0.883177	1.48319	1.61702	1.54002	52	29	42.7509
sp|Q6AI08|HEAT6_HUMAN	HUMAN	0.924755	0.856941	0.93095	1.03539	0.98175	1.06418	0.906354	0.732976	0.852776	0.763764	53	29	29.5512
sp|Q02252|MMSA_HUMAN	HUMAN	0.971473	0.948607	0.924052	0.971117	0.988316	1.11321	0.905353	0.749575	0.788716	0.767244	54	29	43.9252
sp|Q8N1G2|CMTR1_HUMAN	HUMAN	0.884878	0.834891	0.901943	1.03254	1.00311	1.06187	0.908966	0.810141	0.85209	0.875373	52	29	30.1796
sp|Q96PZ0|PUS7_HUMAN	HUMAN	1.00551	0.82852	0.913869	1.02964	0.986872	1.10658	0.894075	0.812349	0.903752	0.835859	52	29	39.4856
sp|Q9H2U1|DHX36_HUMAN	HUMAN	0.952102	0.851487	0.933848	0.991855	1.0315	1.0414	0.887119	0.811318	0.903322	0.839623	51	29	32.7381
sp|Q9HC35|EMAL4_HUMAN	HUMAN	0.944461	0.893422	0.993681	1.06069	1.00849	1.06484	0.864236	0.825727	0.871287	0.866973	51	29	28.9501
sp|P57740|NU107_HUMAN	HUMAN	0.973707	0.882206	0.916897	0.986215	1.04788	1.05938	0.908971	0.791712	0.875138	0.834964	45	29	34.5946
sp|P0A7B1|PPK1_ECOLI	ECOLI	0.737873	0.666077	0.724162	1.06207	0.945414	1.11838	0.88837	1.33797	1.52764	1.41717	44	29	44.3314
sp|Q9UHD2|TBK1_HUMAN	HUMAN	0.954807	0.879349	0.929788	1.0366	0.965764	1.07646	0.899329	0.741636	0.833249	0.778082	44	29	40.3292
tr|C9JZR2|C9JZR2_HUMAN	HUMAN	0.894316	0.8379	0.925491	1.02086	0.982631	1.08019	0.876742	0.758582	0.854425	0.812794	42	29	34.3284
sp|Q01780|EXOSX_HUMAN	HUMAN	0.924927	0.860181	0.965372	1.03748	0.977949	1.04732	0.906541	0.875955	0.834787	0.854157	43	29	35.7062
sp|Q13136|LIPA1_HUMAN	HUMAN	0.962785	0.9024	0.948837	1.00516	0.975464	1.09771	0.947055	0.751616	0.811674	0.763129	39	29	24.1265
tr|A0A0C4DGA6|A0A0C4DGA6_HUMAN	HUMAN	0.948601	0.849225	0.961165	0.993069	1.00081	1.11037	0.888954	0.789781	0.822387	0.823865	41	29	28.4722
sp|Q6Y7W6|GGYF2_HUMAN	HUMAN	0.915118	0.892612	0.911871	1.0157	1.01129	1.04707	0.899269	0.7748	0.872909	0.860053	40	29	19.0146
sp|P52647|NIFJ_ECOLI	ECOLI	0.739956	0.70158	0.739857	1.05463	0.974969	1.08777	0.885987	1.29571	1.42317	1.31208	38	29	32.7087
sp|O75592|MYCB2_HUMAN	HUMAN	0.816466	0.820698	0.84997	1.05618	0.98084	1.09891	0.890455	0.774755	0.94973	0.870614	39	29	5.79741
sp|Q9UPN4|CP131_HUMAN	HUMAN	0.927581	0.923202	0.944469	1.03256	1.00111	1.05741	0.927036	0.818998	0.828633	0.809822	37	29	24.4691
sp|Q5JRA6|TGO1_HUMAN	HUMAN	0.997238	0.868079	0.961586	1.00308	0.998519	1.07889	0.8987	0.747458	0.836228	0.802093	37	29	15.5742
sp|P0A910|OMPA_ECOLI	ECOLI	0.655819	0.591965	0.667134	1.07511	0.960007	1.06883	0.890472	1.53115	1.62427	1.62571	458	28	73.6994
sp|P61247|RS3A_HUMAN	HUMAN	0.900333	0.862586	0.935998	1.06904	0.994921	1.00971	0.917385	0.804958	0.906498	0.839225	239	28	62.1212
sp|P0ABH7|CISY_ECOLI	ECOLI	0.693294	0.633119	0.73291	1.06779	0.952074	1.0854	0.875747	1.33954	1.58373	1.43119	162	28	50.8197
sp|P30153|2AAA_HUMAN	HUMAN	0.916342	0.895116	0.922634	0.992445	1.01496	1.04327	0.943739	0.775878	0.86346	0.799753	143	28	53.9898
tr|A0A0A0MS51|A0A0A0MS51_HUMAN	HUMAN	0.969253	0.873362	0.940721	0.998362	0.976481	1.04655	0.960043	0.727701	0.871258	0.76953	98	28	52.8075
sp|P37329|MODA_ECOLI	ECOLI	0.684469	0.613057	0.688215	1.08247	0.945568	1.07608	0.889814	1.42821	1.58948	1.49133	136	28	69.2607
sp|P30041|PRDX6_HUMAN	HUMAN	0.989657	0.896302	0.934202	1.0058	0.998418	1.10965	0.8681	0.789873	0.888572	0.803591	128	28	76.3393
sp|P0ADG7|IMDH_ECOLI	ECOLI	0.653893	0.608293	0.666411	1.09332	0.938305	1.07876	0.871005	1.47105	1.62407	1.62401	120	28	63.3197
sp|P0A8N3|SYK1_ECOLI	ECOLI	0.718018	0.644817	0.717309	1.07568	0.955099	1.0964	0.861368	1.41222	1.50286	1.49843	80	28	77.0297
sp|Q9HB71|CYBP_HUMAN	HUMAN	0.956045	0.874544	0.948096	1.03646	0.988624	1.05199	0.914378	0.77644	0.884709	0.802511	117	28	58.3333
sp|P42166|LAP2A_HUMAN	HUMAN	0.922731	0.904602	0.875208	0.892352	1.02074	1.12312	0.923886	0.927835	0.893966	0.878269	72	28	60.2305
sp|P30084|ECHM_HUMAN	HUMAN	0.932496	0.888662	0.936082	0.996687	1.00303	1.09169	0.906851	0.752292	0.858924	0.781775	96	28	57.2414
sp|P0ABA6|ATPG_ECOLI	ECOLI	0.675049	0.647189	0.682384	1.07512	0.968782	1.07434	0.874221	1.49814	1.58776	1.60623	99	28	76.3066
tr|F8W1A4|F8W1A4_HUMAN	HUMAN	0.9808	0.886448	0.936801	1.03282	0.948732	1.10246	0.93306	0.705884	0.832234	0.800029	73	28	80.1724
sp|O94776|MTA2_HUMAN	HUMAN	0.942022	0.870738	0.899451	0.995943	1.01253	1.03556	0.924157	0.836258	0.865447	0.836052	67	28	44.9102
sp|Q9UBT2|SAE2_HUMAN	HUMAN	0.952652	0.937104	0.922841	0.948191	1.02896	1.08118	0.94438	0.793113	0.839382	0.77781	92	28	50.7812
sp|Q9NSD9|SYFB_HUMAN	HUMAN	0.935072	0.858473	0.890303	1.04324	1.00606	1.02526	0.89316	0.772954	0.838143	0.778767	87	28	48.0475
sp|Q13347|EIF3I_HUMAN	HUMAN	0.911301	0.864668	0.92091	1.02584	1.02496	1.01703	0.918052	0.77583	0.8923	0.815502	85	28	78.4615
sp|Q9NVP1|DDX18_HUMAN	HUMAN	0.93595	0.864215	0.909677	1.01918	0.984422	1.06891	0.91811	0.824294	0.901131	0.817587	79	28	34.0299
tr|S4R3H4|S4R3H4_HUMAN	HUMAN	0.944455	0.87977	0.927051	0.981018	0.996296	1.08367	0.922758	0.835096	0.903631	0.820003	77	28	23.1489
sp|P49902|5NTC_HUMAN	HUMAN	0.933998	0.885059	0.91646	1.00476	0.985135	1.1003	0.888839	0.784316	0.84452	0.792444	73	28	47.4153
sp|Q96I99|SUCB2_HUMAN	HUMAN	0.997694	0.84705	0.923109	1.0465	0.950614	1.07718	0.929532	0.726988	0.809546	0.759568	67	28	52.5463
sp|O43837|IDH3B_HUMAN	HUMAN	0.928162	0.917652	0.905835	1.09359	0.975735	1.05079	0.880019	0.795524	0.815702	0.830428	63	28	48.8312
sp|P42566|EPS15_HUMAN	HUMAN	0.942629	0.8487	0.927651	1.0585	0.967639	1.06289	0.890491	0.759136	0.788655	0.826428	64	28	34.8214
tr|H0YDU8|H0YDU8_HUMAN	HUMAN	0.976336	0.87158	0.911529	0.982506	0.997469	1.03029	0.980098	0.71942	0.838852	0.759952	65	28	47.2165
sp|Q9UBF2|COPG2_HUMAN	HUMAN	0.887387	0.842794	0.90054	1.0059	0.999313	1.08201	0.92137	0.766482	0.820759	0.792431	47	28	39.9541
sp|Q9NQW7|XPP1_HUMAN	HUMAN	0.84329	0.867581	1.05729	0.948021	1.05141	1.08711	0.92536	0.721329	0.824579	0.777322	59	28	43.1782
sp|P49589|SYCC_HUMAN	HUMAN	0.915233	0.829921	0.887915	1.01456	1.01491	1.06726	0.906528	0.781167	0.840349	0.815997	62	28	36.631
sp|Q09161|NCBP1_HUMAN	HUMAN	0.887276	0.873112	0.907175	1.00473	1.00596	1.02774	0.934067	0.814381	0.915602	0.847073	61	28	32.6582
sp|Q9BPX3|CND3_HUMAN	HUMAN	0.965437	0.871831	0.929618	1.01982	0.955697	1.08371	0.940597	0.792185	0.884895	0.801812	59	28	27.6847
sp|Q9NRF8|PYRG2_HUMAN	HUMAN	0.920154	0.921034	0.943694	1.04318	0.974681	1.09108	0.906782	0.775198	0.8667	0.789187	54	28	48.1229
sp|Q15435|PP1R7_HUMAN	HUMAN	0.911469	0.881381	0.930352	1.01978	0.98948	1.04153	0.908209	0.820428	0.926252	0.810307	58	28	71.1111
sp|Q86Y56|DAAF5_HUMAN	HUMAN	0.892261	0.896186	0.921419	1.01823	1.02342	1.08944	0.866392	0.774671	0.867151	0.776479	57	28	37.6608
sp|Q9UHB9|SRP68_HUMAN	HUMAN	0.954721	0.881907	0.940582	1.00763	1.00179	1.06952	0.897441	0.758197	0.82269	0.802581	58	28	44.1786
tr|A0A087X2D8|A0A087X2D8_HUMAN	HUMAN	0.983454	0.855804	0.91676	1.01371	1.00158	1.06409	0.898151	0.785575	0.808059	0.808067	52	28	26.0671
sp|O76021|RL1D1_HUMAN	HUMAN	0.94202	0.889812	0.911908	1.0344	1.00022	1.04123	0.929187	0.764211	0.855522	0.811572	56	28	46.1224
sp|O75306|NDUS2_HUMAN	HUMAN	0.943302	0.893291	0.920731	1.02086	0.973311	1.08147	0.922535	0.772988	0.85258	0.803718	56	28	58.5313
sp|Q9NRW7|VPS45_HUMAN	HUMAN	0.898128	0.870321	0.917582	1.0026	0.994659	1.06743	0.902388	0.740169	0.843408	0.736728	53	28	47.0175
sp|P60785|LEPA_ECOLI	ECOLI	0.684564	0.616544	0.718707	1.06618	0.952745	1.10283	0.890883	1.40075	1.58624	1.50536	52	28	49.5826
sp|P0AG90|SECD_ECOLI	ECOLI	0.649583	0.594408	0.690945	1.0912	0.942726	1.0712	0.87877	1.48904	1.63573	1.57163	52	28	44.2276
sp|Q12996|CSTF3_HUMAN	HUMAN	0.955257	0.894288	0.930437	1.00813	0.97101	1.05123	0.944794	0.792177	0.8365	0.768778	49	28	35.1464
sp|O00186|STXB3_HUMAN	HUMAN	0.915688	0.857196	0.924199	1.0218	0.987789	1.07475	0.912992	0.776185	0.88591	0.802199	51	28	48.6486
sp|Q96EK5|KBP_HUMAN	HUMAN	0.909163	0.850347	0.93082	1.00937	1.00732	1.08665	0.896249	0.780343	0.839151	0.802488	51	28	50.5636
sp|P18956|GGT_ECOLI	ECOLI	0.685954	0.599471	0.678394	1.06363	0.972409	1.07113	0.896296	1.42492	1.5664	1.55489	49	28	42.5862
sp|Q9ULV0|MYO5B_HUMAN	HUMAN	0.930709	0.862387	0.89612	1.02466	0.986893	1.0633	0.904381	0.779185	0.883401	0.788314	40	28	19.7511
sp|Q9HCK8|CHD8_HUMAN	HUMAN	0.925922	0.860855	0.958337	0.953186	1.05674	1.02397	0.930345	0.803605	0.901452	0.818306	39	28	17.8225
sp|Q03701|CEBPZ_HUMAN	HUMAN	0.914817	0.884669	0.938529	1.01874	1.01872	1.06211	0.899102	0.782456	0.852405	0.802008	46	28	25.9013
sp|Q5SRE5|NU188_HUMAN	HUMAN	0.933393	0.884037	0.912198	1.01557	0.987344	1.05255	0.930504	0.853026	0.883411	0.802652	44	28	17.8959
sp|Q8WYP5|ELYS_HUMAN	HUMAN	0.942859	0.911055	0.924669	1.02711	0.969781	1.07989	0.918704	0.802368	0.916414	0.791793	42	28	13.4157
sp|Q6UWE0|LRSM1_HUMAN	HUMAN	0.900474	0.844341	0.924177	1.00687	0.993099	1.07888	0.899705	0.737854	0.840011	0.801204	43	28	37.8976
sp|P22307|NLTP_HUMAN	HUMAN	0.941648	0.828048	0.924163	0.992724	1.02311	1.05285	0.902779	0.790735	0.845128	0.806018	43	28	34.3693
sp|P17315|CIRA_ECOLI	ECOLI	0.692074	0.590449	0.698712	1.0603	0.970074	1.08325	0.880056	1.49489	1.65395	1.56749	41	28	50.9804
tr|J3KQ96|J3KQ96_HUMAN	HUMAN	1.04885	1.01244	0.887913	1.03559	0.898666	1.06945	0.94312	0.88394	0.94245	0.839287	42	28	19.7313
sp|Q8IX01|SUGP2_HUMAN	HUMAN	0.909189	0.911219	0.872453	1.00396	0.987662	1.06601	0.927025	0.806815	0.907593	0.810574	42	28	23.7523
sp|Q9BSJ2|GCP2_HUMAN	HUMAN	0.908896	0.827633	0.894591	0.979375	1.00523	1.05843	0.947247	0.786278	0.835251	0.810275	42	28	31.2639
sp|Q86WJ1|CHD1L_HUMAN	HUMAN	0.962054	0.905554	0.851342	1.03037	0.984534	1.08443	0.916984	0.813803	0.861284	0.833729	40	28	29.6544
sp|Q4ZG55|GREB1_HUMAN	HUMAN	0.940059	0.855455	0.95119	1.01519	0.994545	1.06768	0.915702	0.74843	0.843386	0.795854	38	28	19.7024
sp|Q93034|CUL5_HUMAN	HUMAN	0.943472	0.886634	0.921935	1.00761	1.02781	1.06118	0.934831	0.79863	0.830922	0.772807	41	28	32.6923
sp|O00471|EXOC5_HUMAN	HUMAN	0.929319	0.860452	0.957769	0.983697	1.00672	1.08019	0.902202	0.771779	0.795151	0.82108	40	28	37.8531
tr|M0R300|M0R300_HUMAN	HUMAN	0.979777	0.835798	0.907488	1.01921	1.00618	1.0199	0.952514	0.714926	0.874102	0.773328	33	28	16.9966
sp|Q9BYK8|HELZ2_HUMAN	HUMAN	0.893469	0.8186	0.907926	0.980437	0.979103	1.08207	0.925631	0.743149	0.869552	0.806156	30	28	12.4575
sp|P15880|RS2_HUMAN	HUMAN	0.873252	0.860911	0.921895	1.06536	0.981812	1.02717	0.90819	0.807885	0.872414	0.829281	212	27	55.9727
sp|P0A6A6|LEUC_ECOLI	ECOLI	0.69144	0.614982	0.695205	1.08128	0.964155	1.07308	0.870606	1.46549	1.61524	1.59058	180	27	49.1416
sp|P23284|PPIB_HUMAN	HUMAN	0.957834	0.919022	0.958083	1.00628	0.993165	1.07444	0.911682	0.76411	0.829999	0.791099	172	27	61.5741
sp|P16615|AT2A2_HUMAN	HUMAN	0.965698	0.882133	0.925489	1.03236	0.991278	1.06166	0.902161	0.782012	0.839628	0.798761	72	27	34.8369
sp|O75131|CPNE3_HUMAN	HUMAN	0.943429	0.909564	0.966438	1.02553	0.995615	1.0368	0.902646	0.782704	0.873016	0.818062	93	27	54.0037
sp|Q99497|PARK7_HUMAN	HUMAN	0.899637	0.880285	0.934162	1.03327	0.980495	1.06393	0.917145	0.794363	0.835748	0.804002	121	27	83.0688
sp|P00505|AATM_HUMAN	HUMAN	0.908587	0.888517	0.882962	1.03973	1.02041	1.08066	0.855855	0.865273	0.890222	0.810245	119	27	50
sp|Q15181|IPYR_HUMAN	HUMAN	0.902732	0.854735	0.930382	1.04777	1.02726	1.04622	0.877469	0.796827	0.850588	0.78654	118	27	62.2837
sp|Q7L576|CYFP1_HUMAN	HUMAN	0.971584	0.886769	0.91805	1.02998	0.959733	1.13036	0.903972	0.731239	0.875563	0.768159	40	27	38.3081
sp|P69797|PTNAB_ECOLI	ECOLI	0.667218	0.559337	0.656216	1.09478	0.945083	1.08057	0.872575	1.45659	1.76453	1.61106	103	27	66.2539
sp|P62707|GPMA_ECOLI	ECOLI	0.629203	0.551201	0.615939	1.06231	0.953186	1.0943	0.874208	1.48831	1.74232	1.67898	103	27	81.2
sp|Q9UJS0|CMC2_HUMAN	HUMAN	0.943264	0.849039	0.91794	1.01431	1.00456	1.08903	0.898633	0.765587	0.834476	0.797382	86	27	54.3704
sp|P21599|KPYK2_ECOLI	ECOLI	0.671667	0.61001	0.680242	1.07098	0.960622	1.07161	0.87241	1.48402	1.62067	1.57661	99	27	56.6667
sp|P04040|CATA_HUMAN	HUMAN	0.82282	0.889683	0.909873	0.950232	0.991773	1.05695	1.01307	0.723788	0.88009	0.79977	93	27	48.5769
sp|Q9Y262|EIF3L_HUMAN	HUMAN	0.935598	0.846108	0.933692	1.01159	1.01961	1.04779	0.915919	0.783692	0.854867	0.825873	88	27	41.4894
sp|Q96D46|NMD3_HUMAN	HUMAN	0.978875	0.880657	0.959089	1.0293	0.98759	1.06419	0.898057	0.767484	0.839513	0.758741	88	27	40.3579
sp|Q16555|DPYL2_HUMAN	HUMAN	0.948407	0.895407	0.876594	0.982801	1.03505	1.05893	0.914634	0.801092	0.883882	0.821857	64	27	62.5874
tr|K4DI93|K4DI93_HUMAN	HUMAN	0.972906	0.908746	0.893621	1.01337	1.00088	1.08898	0.90123	0.791445	0.834168	0.793019	45	27	39.4444
sp|Q13435|SF3B2_HUMAN	HUMAN	0.963161	0.872391	0.89341	1.00872	0.999406	1.0718	0.919007	0.827375	0.851044	0.847575	79	27	30.1676
sp|P51531|SMCA2_HUMAN	HUMAN	0.949235	0.834257	0.940152	1.05769	0.973215	1.04375	0.913276	0.755655	0.864009	0.810987	39	27	24.4025
sp|P48637|GSHB_HUMAN	HUMAN	0.897529	0.895438	0.919167	1.00086	1.00412	1.06456	0.901472	0.788217	0.862511	0.804129	77	27	52.5316
sp|Q05655|KPCD_HUMAN	HUMAN	0.91537	0.853462	0.905547	1.07814	0.965925	1.04428	0.913244	0.749373	0.835909	0.757669	73	27	38.1657
sp|P32132|TYPA_ECOLI	ECOLI	0.682599	0.682579	0.69406	1.05831	0.950879	1.0714	0.874166	1.33323	1.44084	1.42647	73	27	46.6227
sp|P46087|NOP2_HUMAN	HUMAN	0.935829	0.844176	0.896557	1.01728	0.982444	1.05574	0.928993	0.778294	0.850985	0.830655	70	27	32.3892
sp|P08237|PFKAM_HUMAN	HUMAN	0.860587	0.924771	0.758426	1.09005	0.922143	1.08842	0.879157	0.768377	0.955262	0.789295	57	27	35.5128
sp|P0ABC7|HFLK_ECOLI	ECOLI	0.649794	0.601151	0.666243	1.06797	0.946593	1.10845	0.872646	1.56261	1.72514	1.60893	68	27	54.8926
sp|O43432|IF4G3_HUMAN	HUMAN	0.960512	0.90765	0.942888	1.00935	1.01468	1.06259	0.896938	0.751181	0.798464	0.807534	35	27	18.0442
sp|P0AEZ1|METF_ECOLI	ECOLI	0.695876	0.636204	0.735839	1.07443	0.958878	1.09501	0.876409	1.34777	1.45144	1.50387	67	27	71.2838
sp|P55263|ADK_HUMAN	HUMAN	0.918466	0.874847	0.918166	0.986486	1.02011	1.0581	0.90462	0.755262	0.859393	0.76148	66	27	57.4586
sp|P00946|MANA_ECOLI	ECOLI	0.662046	0.597144	0.676394	1.0688	0.954017	1.09313	0.878294	1.43918	1.62306	1.60798	64	27	71.867
sp|O94826|TOM70_HUMAN	HUMAN	0.95289	0.874599	0.934244	1.01443	1.00236	1.07312	0.906307	0.763094	0.82094	0.791024	64	27	33.7171
sp|Q14166|TTL12_HUMAN	HUMAN	0.865249	0.861283	0.888555	1.02675	1.03046	1.04327	0.897311	0.81303	0.906177	0.849516	60	27	45.9627
sp|P06400|RB_HUMAN	HUMAN	0.941205	0.993305	0.862822	0.920811	0.941654	1.02914	1.12087	1.07332	1.01949	0.854553	61	27	29.4181
sp|P37747|GLF_ECOLI	ECOLI	0.677533	0.62606	0.693861	1.0702	0.961937	1.07672	0.880305	1.38579	1.58386	1.52755	60	27	71.9346
sp|P53992|SC24C_HUMAN	HUMAN	0.945654	0.86337	0.89591	1.02636	1.03021	1.0527	0.892672	0.779401	0.855451	0.80898	60	27	25.8684
sp|Q9H845|ACAD9_HUMAN	HUMAN	0.944892	0.867375	0.942321	1.01226	1.01175	1.06825	0.909989	0.758783	0.838246	0.790102	57	27	36.3929
sp|Q14677|EPN4_HUMAN	HUMAN	0.958063	0.927526	0.961642	0.978599	1.02819	1.06595	0.956	0.780879	0.850177	0.789322	57	27	37.76
sp|Q9H2K8|TAOK3_HUMAN	HUMAN	0.911913	0.877722	0.948535	1.02989	1.00061	1.08737	0.898978	0.76969	0.825612	0.819869	47	27	28.5078
sp|P48449|ERG7_HUMAN	HUMAN	0.954808	0.90843	0.932248	1.02033	1.01314	1.0515	0.897752	0.737618	0.819169	0.788978	56	27	40.9836
sp|P83436|COG7_HUMAN	HUMAN	0.913884	0.851981	0.943157	1.01519	1.00681	1.09109	0.901596	0.783533	0.888142	0.825096	52	27	38.5714
sp|P40222|TXLNA_HUMAN	HUMAN	0.924196	0.851243	0.920131	0.994451	0.998582	1.07694	0.925989	0.767057	0.887274	0.812709	51	27	40.1099
sp|P98175|RBM10_HUMAN	HUMAN	0.9325	0.893337	0.940928	1.02361	0.978112	1.07365	0.919043	0.810046	0.883937	0.820699	49	27	30.7527
sp|P49257|LMAN1_HUMAN	HUMAN	0.946986	0.95271	0.950279	1.02093	0.950925	1.12441	0.854617	0.813932	0.861965	0.821855	51	27	46.4706
sp|P51114|FXR1_HUMAN	HUMAN	0.898925	0.87755	0.911274	1.00579	0.997997	1.06351	0.895568	0.783671	0.86875	0.818342	40	27	47.9871
sp|Q9Y446|PKP3_HUMAN	HUMAN	0.961578	0.894759	0.951408	0.993699	1.01376	1.04322	0.926887	0.772052	0.836817	0.796725	50	27	32.1205
sp|P0A6P5|DER_ECOLI	ECOLI	0.736317	0.659041	0.719725	1.06476	0.968204	1.05914	0.892236	1.41516	1.5186	1.48459	49	27	44.2857
sp|Q9UNX4|WDR3_HUMAN	HUMAN	0.964997	0.912277	0.92362	1.0461	1.04095	1.02168	0.899398	0.774834	0.839188	0.794341	49	27	33.0859
sp|Q15833|STXB2_HUMAN	HUMAN	0.909233	0.867263	1.02243	1.03616	0.998827	1.02734	0.903682	0.741292	0.807929	0.773025	48	27	41.1467
sp|Q9P265|DIP2B_HUMAN	HUMAN	0.893244	0.881787	0.896819	1.01873	0.957373	1.09216	0.900535	0.801966	0.879423	0.808898	41	27	20.6853
sp|P10253|LYAG_HUMAN	HUMAN	0.96562	0.862647	0.883817	1.00491	0.976984	1.09603	0.924637	0.798643	0.851788	0.831534	46	27	32.3529
tr|Q5JY65|Q5JY65_HUMAN	HUMAN	0.956346	0.890156	0.943219	1.02828	1.03593	1.04918	0.899063	0.780344	0.843763	0.778553	46	27	26.7943
sp|Q96JB2|COG3_HUMAN	HUMAN	0.916783	0.860378	0.947791	1.02174	0.989261	1.07857	0.89913	0.781579	0.805366	0.821092	46	27	33.2126
sp|P10586|PTPRF_HUMAN	HUMAN	0.903101	0.874023	0.901543	0.999355	1.02115	1.07714	0.893847	0.765936	0.860555	0.781058	39	27	21.29
sp|P0A7I4|RF3_ECOLI	ECOLI	0.698893	0.614095	0.679122	1.07052	0.950163	1.12948	0.849674	1.46945	1.61493	1.57727	45	27	48.5822
sp|P13674|P4HA1_HUMAN	HUMAN	0.997582	0.877671	0.950509	1.03291	0.969105	1.08695	0.910249	0.781106	0.85274	0.780254	45	27	49.6255
sp|P0AG80|UGPB_ECOLI	ECOLI	0.674785	0.5956	0.684176	1.09377	0.94268	1.1065	0.865036	1.52998	1.68711	1.57047	42	27	55.2511
sp|Q9P2I0|CPSF2_HUMAN	HUMAN	0.918931	0.910585	0.941927	1.00384	1.06206	1.03565	0.925896	0.819052	0.871378	0.842373	43	27	41.0486
sp|Q96T51|RUFY1_HUMAN	HUMAN	0.903737	0.887482	0.914507	1.00215	0.976661	1.04815	0.948613	0.811591	0.866487	0.805142	40	27	36.1582
sp|P0AFI2|PARC_ECOLI	ECOLI	0.708073	0.603302	0.696611	1.07084	0.964323	1.0816	0.879048	1.3027	1.4457	1.46073	41	27	37.633
sp|Q14764|MVP_HUMAN	HUMAN	0.90123	0.838856	0.889205	1.07117	0.930575	1.08005	0.843844	0.729324	0.808792	0.790475	40	27	40.4255
sp|O15226|NKRF_HUMAN	HUMAN	0.971625	0.889212	0.925392	1.00362	1.00362	1.05178	0.910245	0.825834	0.850018	0.821106	40	27	32.8986
tr|A6NML8|A6NML8_HUMAN	HUMAN	0.957068	0.860219	0.913601	1.00125	0.986238	1.10249	0.914408	0.801737	0.809784	0.816678	39	27	21.3504
sp|Q9BTC0|DIDO1_HUMAN	HUMAN	0.887229	0.86083	0.916751	0.990208	0.999233	1.10569	0.915072	0.845872	0.883955	0.856663	39	27	14.7321
tr|E7ERS3|E7ERS3_HUMAN	HUMAN	0.980395	0.938649	0.927167	0.978134	0.989822	1.08122	0.91204	0.781134	0.842112	0.809501	35	27	28.9662
sp|Q9H9E3|COG4_HUMAN	HUMAN	0.932372	0.855215	0.96336	0.990647	1.01903	1.06636	0.925078	0.745648	0.846616	0.811883	35	27	33.2484
sp|Q9UK61|TASOR_HUMAN	HUMAN	0.918361	0.876273	0.914838	1.01404	0.994718	1.07402	0.936149	0.794222	0.82211	0.764801	33	27	18.2036
sp|O95613|PCNT_HUMAN	HUMAN	0.982629	0.924998	1.00401	1.01524	1.01782	1.03934	0.910275	0.844609	0.823113	0.829669	30	27	8.753
sp|Q9P2D3|HTR5B_HUMAN	HUMAN	0.919644	0.865969	0.888139	0.994661	0.984394	1.08121	0.914924	0.761842	0.816004	0.85078	29	27	16.9966
sp|P54652|HSP72_HUMAN	HUMAN	0.926316	0.868351	0.906913	0.99904	0.98325	1.09615	0.917008	0.815406	0.871085	0.838325	46	26	51.7997
sp|P04792|HSPB1_HUMAN	HUMAN	0.959856	0.885911	0.915218	1.01699	0.989175	1.08136	0.907301	0.74672	0.848827	0.813675	404	26	86.8293
sp|P52272|HNRPM_HUMAN	HUMAN	0.941007	0.909675	0.924052	0.978549	1.05014	1.04616	0.915283	0.807814	0.90066	0.803441	203	26	62.6027
sp|Q04917|1433F_HUMAN	HUMAN	0.925982	0.85708	0.94739	1.01403	0.998039	1.05709	0.927641	0.729073	0.842363	0.770053	57	26	65.4472
sp|P63010|AP2B1_HUMAN	HUMAN	0.969242	0.831732	0.948462	1.0061	1.02187	1.05353	0.921353	0.712504	0.826115	0.743558	82	26	45.1441
sp|Q06323|PSME1_HUMAN	HUMAN	0.920814	0.857544	0.873386	1.07681	0.960208	1.05245	0.931614	0.774925	0.8557	0.799322	148	26	78.7149
tr|H0Y4R1|H0Y4R1_HUMAN	HUMAN	0.954011	0.859508	0.870849	0.999526	1.06285	1.0486	0.894552	0.755706	0.895573	0.78389	114	26	52.9787
sp|P39023|RL3_HUMAN	HUMAN	0.901521	0.81258	0.938289	1.03753	0.982874	1.05246	0.929793	0.763736	0.846163	0.814767	95	26	50.6203
sp|P0C8J8|GATZ_ECOLI	ECOLI	0.670292	0.630466	0.680495	1.07041	0.960127	1.09056	0.868454	1.39712	1.53577	1.5392	116	26	73.5714
sp|P12081|SYHC_HUMAN	HUMAN	0.926279	0.863698	0.936444	1.00391	0.995582	1.07609	0.925843	0.771713	0.807971	0.75614	70	26	45.5796
sp|P76177|YDGH_ECOLI	ECOLI	0.711618	0.609886	0.684729	1.07989	0.957805	1.09751	0.892042	1.47412	1.62655	1.57147	106	26	71.6561
sp|Q96SI9|STRBP_HUMAN	HUMAN	0.8927	0.864886	0.885174	0.995962	0.967917	1.11128	0.936714	0.809734	0.84681	0.828307	55	26	37.3512
sp|P0A912|PAL_ECOLI	ECOLI	0.608716	0.60576	0.804812	1.05206	1.01455	0.97809	0.949078	1.53251	1.60554	1.79225	90	26	79.1908
sp|Q6KB66|K2C80_HUMAN	HUMAN	0.972693	0.902411	0.970158	0.994178	0.9951	1.05993	0.92822	0.778296	0.806423	0.826351	49	26	53.0973
sp|Q14444|CAPR1_HUMAN	HUMAN	0.910085	0.854988	0.937946	0.999177	1.07091	1.00114	0.94033	0.785625	0.877729	0.812649	87	26	41.4669
sp|P39748|FEN1_HUMAN	HUMAN	0.896559	0.876989	0.896891	0.978787	1.03104	1.05668	0.926598	0.819426	0.891918	0.824728	85	26	54.4737
sp|P0AFK9|POTD_ECOLI	ECOLI	0.657218	0.580235	0.64797	1.0745	0.952338	1.09756	0.882871	1.50827	1.67655	1.65745	83	26	58.6207
sp|Q96PK6|RBM14_HUMAN	HUMAN	0.947788	0.980083	0.884627	0.993845	0.993728	1.07391	0.93792	0.848147	0.955823	0.800772	81	26	38.2661
sp|P15288|PEPD_ECOLI	ECOLI	0.682582	0.610303	0.692253	1.07755	0.956893	1.09245	0.87761	1.36783	1.53619	1.5322	79	26	50.1031
sp|P17812|PYRG1_HUMAN	HUMAN	0.920489	0.888636	0.907958	1.04898	0.989663	1.05145	0.923293	0.774479	0.881054	0.839253	72	26	47.0389
sp|Q15019|SEPT2_HUMAN	HUMAN	0.879072	0.830121	0.874682	1.0516	1.00806	1.05624	0.90851	0.747837	0.804588	0.750768	74	26	61.4958
sp|P50416|CPT1A_HUMAN	HUMAN	0.912189	0.918671	0.959835	0.99612	1.03359	1.06206	0.899873	0.740093	0.822269	0.785712	70	26	32.0828
sp|Q9UKF6|CPSF3_HUMAN	HUMAN	0.917303	0.886652	0.906867	1.01078	0.999802	1.04543	0.923588	0.813837	0.844758	0.832997	69	26	37.2807
sp|P00579|RPOD_ECOLI	ECOLI	0.670734	0.616369	0.678804	1.07703	0.939165	1.08593	0.889733	1.42623	1.60923	1.51814	65	26	28.2219
sp|P0AEP3|GALU_ECOLI	ECOLI	0.660099	0.588175	0.664885	1.05948	0.957751	1.09595	0.874922	1.43317	1.5706	1.50636	61	26	77.4834
sp|O43172|PRP4_HUMAN	HUMAN	0.952609	0.881476	0.868411	1.02258	0.985697	1.07351	0.91052	0.854038	0.944387	0.864855	57	26	60.1533
sp|Q9Y5X3|SNX5_HUMAN	HUMAN	0.928303	0.873893	0.892053	1.01683	0.989622	1.05809	0.940266	0.756636	0.885072	0.803065	56	26	62.3762
sp|Q27J81|INF2_HUMAN	HUMAN	0.969248	0.863309	0.988037	1.00276	0.991527	1.07301	0.923094	0.796764	0.859555	0.786823	56	26	20.8967
sp|Q9UKV8|AGO2_HUMAN	HUMAN	0.926579	0.870089	0.898074	1.02973	0.978818	1.06954	0.920896	0.826085	0.916463	0.807126	46	26	41.6764
sp|Q9Y3Z3|SAMH1_HUMAN	HUMAN	1.03284	0.861917	0.860129	1.02786	0.905335	0.985474	1.05902	0.74935	0.838516	0.845032	54	26	48.5623
sp|Q9NXF1|TEX10_HUMAN	HUMAN	0.963278	0.853679	0.909659	1.02555	0.960281	1.06965	0.908086	0.750284	0.857253	0.818589	55	26	31.2164
sp|P07003|POXB_ECOLI	ECOLI	0.685514	0.599361	0.713337	1.07276	0.961213	1.08938	0.879258	1.36879	1.55567	1.483	52	26	50
sp|Q8TAT6|NPL4_HUMAN	HUMAN	0.914949	0.860489	0.917851	1.0108	1.0041	1.05721	0.906648	0.803971	0.860262	0.83174	53	26	51.9737
sp|P49959|MRE11_HUMAN	HUMAN	0.916552	0.905711	0.893161	1.02504	0.991265	1.07377	0.90196	0.812205	0.832319	0.83735	52	26	40.113
sp|P24182|ACCC_ECOLI	ECOLI	0.6743	0.620121	0.708919	1.06198	0.940361	1.07682	0.874849	1.47056	1.6272	1.54168	50	26	39.1982
sp|P0AGD7|SRP54_ECOLI	ECOLI	0.630031	0.596041	0.657232	1.08655	0.963127	1.06383	0.903302	1.45102	1.54861	1.56888	49	26	59.6026
sp|O95163|ELP1_HUMAN	HUMAN	0.957821	0.885843	0.929673	1.05626	0.98735	1.06525	0.896039	0.81571	0.882153	0.833617	48	26	26.5015
sp|O60645|EXOC3_HUMAN	HUMAN	0.900037	0.848178	0.921165	1.01431	0.983956	1.07147	0.906572	0.793392	0.847255	0.833312	48	26	31.746
sp|Q9UQ35|SRRM2_HUMAN	HUMAN	0.959659	0.86778	0.924552	0.994003	1.04975	1.04791	0.906672	0.87676	0.918519	0.843125	46	26	11.0828
sp|P55809|SCOT1_HUMAN	HUMAN	0.804812	0.880858	0.851946	1.06846	0.865635	1.26602	0.777959	0.750944	0.945093	0.796584	43	26	49.0385
sp|Q13523|PRP4B_HUMAN	HUMAN	0.909676	0.864643	0.934968	0.999362	1.03164	1.08023	0.887287	0.757789	0.856538	0.788961	45	26	21.9464
sp|Q9Y6W3|CAN7_HUMAN	HUMAN	0.949043	0.862861	0.948912	1.02378	0.997822	1.05198	0.937634	0.781526	0.837283	0.797212	44	26	30.2583
sp|Q14137|BOP1_HUMAN	HUMAN	0.915865	0.85314	0.91729	0.99847	1.00726	1.07099	0.903786	0.785991	0.895775	0.847147	44	26	39.9464
sp|O95155|UBE4B_HUMAN	HUMAN	0.90424	0.88146	0.907533	1.02398	1.00896	1.05847	0.912727	0.760033	0.884646	0.80738	43	26	21.275
sp|O15320|CTGE5_HUMAN	HUMAN	0.987046	0.912605	0.94228	1.01238	0.995473	1.07044	0.914229	0.771596	0.832484	0.8256	43	26	25.8706
sp|Q7Z2T5|TRM1L_HUMAN	HUMAN	0.907035	0.865161	0.959054	1.03808	0.985965	1.10144	0.90362	0.824471	0.862941	0.813795	41	26	33.015
sp|Q5TH69|BIG3_HUMAN	HUMAN	0.942158	0.850136	0.932287	1.00843	0.989393	1.06407	0.943364	0.726356	0.802282	0.79829	38	26	13.9182
sp|A0MZ66|SHOT1_HUMAN	HUMAN	0.965486	0.870304	0.973889	1.02993	1.00739	1.07696	0.881077	0.790414	0.863226	0.850838	36	26	37.401
sp|Q9Y4B6|DCAF1_HUMAN	HUMAN	0.953596	0.891755	0.923219	1.01182	0.991531	1.06558	0.917556	0.796078	0.829306	0.766913	36	26	21.0352
sp|Q96K76|UBP47_HUMAN	HUMAN	0.920951	0.866601	0.931682	1.019	0.979068	1.09806	0.893993	0.806977	0.8512	0.784776	34	26	19.7091
sp|Q96JG6|VPS50_HUMAN	HUMAN	0.925014	0.83863	0.902745	1.00899	1.04499	1.05778	0.898454	0.799368	0.878508	0.812923	35	26	26.971
sp|Q8TCG1|CIP2A_HUMAN	HUMAN	0.897312	0.869441	0.935381	1.0227	0.979096	1.01531	0.975105	0.787888	0.827237	0.805283	33	26	26.6298
sp|Q6ZNJ1|NBEL2_HUMAN	HUMAN	0.928478	0.872672	0.911755	1.02635	1.00306	1.03876	0.884966	0.775365	0.849194	0.852821	32	26	13.5802
sp|Q06830|PRDX1_HUMAN	HUMAN	0.96879	1.17827	0.698945	0.908614	0.899862	1.19908	0.967894	0.618245	0.981501	0.736262	484	25	77.3869
sp|P06748|NPM_HUMAN	HUMAN	0.915539	0.875686	0.916549	1.01638	1.00055	1.05195	0.91722	0.776075	0.849002	0.79087	280	25	64.966
sp|P23396|RS3_HUMAN	HUMAN	0.945014	0.885184	0.934743	1.04961	1.00454	1.02478	0.908359	0.786024	0.868903	0.80397	275	25	79.0123
sp|P76344|ZINT_ECOLI	ECOLI	0.71996	0.656302	0.770213	1.0914	0.979669	1.00317	0.895142	1.33423	1.49432	1.50122	212	25	81.9444
sp|P40926|MDHM_HUMAN	HUMAN	0.973878	0.884689	0.904807	1.01192	1.0174	1.0676	0.900634	0.762113	0.806747	0.783837	197	25	68.0473
sp|P61889|MDH_ECOLI	ECOLI	0.653787	0.588524	0.673449	1.07519	0.957955	1.08206	0.875384	1.52466	1.67308	1.64263	161	25	74.6795
sp|Q96AE4|FUBP1_HUMAN	HUMAN	0.922194	0.902145	0.92148	1.02818	0.957054	1.06831	0.912082	0.803483	0.916735	0.821212	78	25	54.5031
sp|Q99623|PHB2_HUMAN	HUMAN	0.916402	0.847287	0.9262	1.02705	1.00604	1.04034	0.915655	0.785798	0.875489	0.783515	127	25	73.2441
sp|Q13177|PAK2_HUMAN	HUMAN	0.916979	0.918532	0.947347	0.932923	1.1068	1.02256	0.924783	0.82108	0.830206	0.789502	75	25	61.2595
sp|O75367|H2AY_HUMAN	HUMAN	0.858225	1.02674	0.896683	0.927742	1.01261	1.06265	0.9599	0.807114	0.989647	0.855986	105	25	64.2473
sp|P51149|RAB7A_HUMAN	HUMAN	0.917954	0.829686	0.933174	1.02412	1.03837	1.03564	0.913626	0.76046	0.849552	0.792579	105	25	75.8454
sp|P02925|RBSB_ECOLI	ECOLI	0.656865	0.59899	0.688153	1.08667	0.96003	1.09074	0.862002	1.47933	1.61996	1.57216	102	25	70.9459
sp|P0A867|TALA_ECOLI	ECOLI	0.679488	0.625887	0.674086	1.07726	0.95059	1.0827	0.866115	1.48372	1.63866	1.61689	89	25	74.6835
sp|P14923|PLAK_HUMAN	HUMAN	0.966041	0.890454	0.960179	0.997967	1.01349	1.05544	0.937132	0.765107	0.883198	0.845916	78	25	39.8658
sp|O95433|AHSA1_HUMAN	HUMAN	0.923917	0.858129	0.922723	1.03556	0.99254	1.04338	0.926427	0.791603	0.832488	0.796335	90	25	57.3964
sp|P18754|RCC1_HUMAN	HUMAN	0.948324	0.895318	0.925987	1.00588	1.01597	1.05198	0.91835	0.774416	0.848482	0.786349	92	25	56.057
sp|P18031|PTN1_HUMAN	HUMAN	0.930714	0.870462	0.922754	1.02663	0.973311	1.06582	0.916268	0.785523	0.857186	0.798476	91	25	43.4483
sp|P02930|TOLC_ECOLI	ECOLI	0.699161	0.627688	0.661841	1.08176	0.927313	1.1003	0.872724	1.38951	1.60066	1.54731	87	25	62.2718
sp|P19105|ML12A_HUMAN	HUMAN	0.961119	0.880714	0.913311	1.02634	0.976332	1.08442	0.916782	0.735825	0.834881	0.791342	89	25	54.9708
sp|P22695|QCR2_HUMAN	HUMAN	0.909388	0.853253	0.888462	1.01648	0.990549	1.05904	0.92495	0.785999	0.905696	0.842731	88	25	65.5629
tr|A0A1B0GTG2|A0A1B0GTG2_HUMAN	HUMAN	0.94512	0.901805	0.917787	1.02855	0.998618	1.05049	0.902968	0.782349	0.899002	0.840404	84	25	44.0299
sp|P0A805|RRF_ECOLI	ECOLI	0.676968	0.557676	0.647258	1.07416	0.964	1.06999	0.871006	1.52476	1.70073	1.6612	77	25	72.4324
sp|P0ABD5|ACCA_ECOLI	ECOLI	0.675682	0.649873	0.715869	1.05171	0.989409	1.07311	0.878326	1.33148	1.44867	1.42419	72	25	61.7555
sp|Q00059|TFAM_HUMAN	HUMAN	0.959889	0.873477	0.83493	1.02104	1.00991	1.05769	0.912042	0.761658	0.898278	0.757333	70	25	55.2846
sp|P12429|ANXA3_HUMAN	HUMAN	0.956275	0.876066	0.950097	1.01417	1.01737	1.0623	0.907466	0.741242	0.832945	0.769712	71	25	67.4923
sp|Q9Y6G9|DC1L1_HUMAN	HUMAN	0.921624	0.830047	0.931625	1.00017	0.998807	1.08791	0.907574	0.780549	0.836496	0.805922	70	25	45.3155
sp|P0A6H1|CLPX_ECOLI	ECOLI	0.675755	0.619372	0.647956	1.0824	0.932816	1.09916	0.873941	1.51135	1.65086	1.58785	67	25	64.8585
sp|Q07960|RHG01_HUMAN	HUMAN	0.935873	0.883511	0.91109	0.995137	1.00805	1.06968	0.925164	0.751577	0.863366	0.767641	66	25	56.9476
sp|P0AAB6|GALF_ECOLI	ECOLI	0.649317	0.581017	0.652632	1.07091	0.945124	1.08783	0.877524	1.43562	1.62045	1.60519	65	25	71.3805
sp|Q13596|SNX1_HUMAN	HUMAN	0.923249	0.909917	0.893733	1.02773	1.01866	1.03059	0.927337	0.775825	0.914512	0.791713	57	25	46.9349
sp|Q96A33|CCD47_HUMAN	HUMAN	0.888528	0.857643	0.938678	1.04341	0.987263	1.07513	0.885828	0.830314	0.919136	0.883936	64	25	37.6812
sp|P31663|PANC_ECOLI	ECOLI	0.685432	0.665585	0.678877	1.06748	0.934821	1.07639	0.905144	1.37784	1.47986	1.50374	62	25	65.7244
tr|H3BUF6|H3BUF6_HUMAN	HUMAN	0.926278	0.861703	0.900848	0.987609	1.0705	1.01865	0.890472	0.822941	0.882546	0.802721	58	25	19.0075
sp|P31979|NUOF_ECOLI	ECOLI	0.668424	0.634395	0.702571	1.05321	0.947452	1.09034	0.878908	1.42357	1.56797	1.57058	60	25	58.427
tr|A0A0A6YYL4|A0A0A6YYL4_HUMAN	HUMAN	0.91658	0.840117	0.949417	1.02523	1.01921	1.05869	0.907092	0.804038	0.884425	0.826964	59	25	35.4962
sp|Q9Y6D6|BIG1_HUMAN	HUMAN	0.890244	0.842503	0.904919	0.951489	1.02373	1.03477	0.973645	0.788403	0.958037	0.787096	34	25	21.9037
sp|P23845|CYSN_ECOLI	ECOLI	0.666686	0.634414	0.715556	1.09447	0.970142	1.07001	0.855008	1.35394	1.61955	1.51582	58	25	44
sp|Q5JTV8|TOIP1_HUMAN	HUMAN	0.950457	0.888151	0.93165	1.00864	1.02096	1.05577	0.903255	0.790406	0.81398	0.788409	55	25	49.2281
tr|E7ERI8|E7ERI8_HUMAN	HUMAN	0.968671	0.782568	0.939461	0.97452	1.07703	1.0498	0.904597	0.775209	0.846599	0.799719	37	25	22.2736
sp|Q99615|DNJC7_HUMAN	HUMAN	0.9456	0.860593	0.916433	1.04	1.00431	1.02758	0.943488	0.772653	0.848914	0.757384	52	25	44.332
sp|Q8WYA6|CTBL1_HUMAN	HUMAN	0.938824	0.871388	0.919437	0.978565	1.06046	1.02584	0.917955	0.78799	0.821877	0.77219	51	25	31.0835
sp|Q16204|CCDC6_HUMAN	HUMAN	0.901201	0.875998	0.876763	1.03435	0.995597	1.05959	0.891024	0.758882	0.807787	0.795832	49	25	44.7257
sp|O95671|ASML_HUMAN	HUMAN	0.864877	0.852312	0.924666	0.999236	0.999173	1.09071	0.936758	0.780841	0.85681	0.805316	49	25	32.5282
sp|O75717|WDHD1_HUMAN	HUMAN	0.966429	0.864721	0.963972	0.981064	1.0295	1.05592	0.918012	0.792853	0.842096	0.772105	47	25	23.5607
sp|Q9NUQ3|TXLNG_HUMAN	HUMAN	0.936216	0.875042	0.893454	1.02558	0.994532	1.05289	0.912569	0.76832	0.825169	0.781318	46	25	37.5
sp|Q7Z3U7|MON2_HUMAN	HUMAN	0.90227	0.856096	0.943196	1.02669	0.983762	1.06413	0.907938	0.780998	0.851481	0.810281	47	25	15.7833
sp|O43395|PRPF3_HUMAN	HUMAN	0.929066	0.905589	0.931891	1.00688	0.986348	1.06174	0.930849	0.791027	0.872907	0.80813	47	25	36.4568
sp|P07762|GLGB_ECOLI	ECOLI	0.72814	0.66302	0.730486	1.06051	0.964692	1.07729	0.892467	1.28158	1.456	1.44467	46	25	40.7967
sp|Q9H2C0|GAN_HUMAN	HUMAN	0.893356	0.874271	0.928088	1.02765	0.989081	1.09203	0.907146	0.77848	0.853225	0.804339	46	25	46.9012
sp|O76094|SRP72_HUMAN	HUMAN	0.930945	0.876489	0.923277	1.02585	1.01963	1.04666	0.898104	0.807025	0.846923	0.821186	46	25	35.1714
sp|Q9Y2L1|RRP44_HUMAN	HUMAN	0.867034	0.883434	0.873485	1.06464	0.976723	1.0645	0.902318	0.83259	0.877577	0.805021	45	25	27.9749
sp|Q6ZXV5|TMTC3_HUMAN	HUMAN	0.968387	0.905131	0.9601	1.01752	0.981708	1.06778	0.926544	0.763307	0.83221	0.786841	45	25	21.2022
sp|P0AEI1|MIAB_ECOLI	ECOLI	0.695752	0.648845	0.702979	1.06673	0.943734	1.09364	0.872744	1.42065	1.50834	1.49063	44	25	54.2194
tr|I3VM54|I3VM54_HUMAN	HUMAN	0.970294	0.902215	0.931678	1.02107	0.995988	1.07274	0.902237	0.811011	0.866592	0.807583	44	25	20.3493
sp|Q14254|FLOT2_HUMAN	HUMAN	0.951827	0.905316	0.943453	1.01929	0.968681	1.06855	0.932658	0.759774	0.811611	0.804135	43	25	47.1963
sp|Q9Y6X9|MORC2_HUMAN	HUMAN	0.957947	0.881358	0.979995	1.00854	0.990709	1.08404	0.909968	0.753295	0.823921	0.772874	40	25	26.3566
sp|Q92620|PRP16_HUMAN	HUMAN	0.971774	0.863013	0.966871	1.00596	1.02355	1.08254	0.90649	0.754778	0.859435	0.805229	42	25	21.0269
sp|Q13409|DC1I2_HUMAN	HUMAN	0.946595	0.858229	0.937836	1.0174	1.00769	1.03239	0.917522	0.786121	0.834972	0.806659	43	25	33.5423
sp|O95373|IPO7_HUMAN	HUMAN	0.935082	0.856848	0.954744	1.00595	0.986863	1.07881	0.92184	0.811097	0.829418	0.827906	42	25	27.4566
sp|P21177|FADB_ECOLI	ECOLI	0.680269	0.596645	0.701453	1.06627	0.954772	1.09048	0.888854	1.42749	1.53238	1.52096	42	25	35.9396
sp|Q9Y5Q8|TF3C5_HUMAN	HUMAN	0.94571	0.851901	0.93656	1.01526	1.00971	1.05217	0.93713	0.914649	0.89978	0.847852	41	25	43.3526
sp|Q6PD62|CTR9_HUMAN	HUMAN	0.892642	0.861027	0.877582	1.01341	1.02008	1.05081	0.87836	0.788337	0.857511	0.822328	42	25	20.5456
sp|Q9NWH9|SLTM_HUMAN	HUMAN	0.878205	0.888585	0.92373	0.995235	0.982936	1.08704	0.946143	0.816993	0.900605	0.833943	42	25	20.793
sp|P30038|AL4A1_HUMAN	HUMAN	0.935649	0.875003	0.89645	0.975037	0.979939	1.09362	0.913184	0.755577	0.83302	0.801395	42	25	44.5826
sp|P33527|MRP1_HUMAN	HUMAN	0.859279	0.820338	0.93667	1.04076	0.997209	1.07107	0.908222	0.853647	0.895183	0.852299	39	25	17.7662
sp|Q9NVM9|INT13_HUMAN	HUMAN	0.926116	0.872616	0.906423	1.02881	0.987791	1.03835	0.897216	0.811674	0.895288	0.803404	41	25	30.7365
sp|Q5VT52|RPRD2_HUMAN	HUMAN	0.831368	0.878769	0.881675	0.983223	1.02876	1.04366	0.938164	0.804735	0.880402	0.816809	41	25	22.5188
sp|P06756|ITAV_HUMAN	HUMAN	0.998462	0.871936	0.945448	1.0378	0.960737	1.09388	0.895997	0.748441	0.817629	0.773233	39	25	24.3321
sp|Q13217|DNJC3_HUMAN	HUMAN	0.918656	0.880227	1.00475	1.01732	1.01328	1.06954	0.915302	0.773086	0.830425	0.775632	39	25	50.5952
sp|Q14746|COG2_HUMAN	HUMAN	0.919318	0.862402	0.962889	0.996927	1.01493	1.07275	0.905997	0.806254	0.861522	0.816103	39	25	44.4444
sp|P0AGC3|SLT_ECOLI	ECOLI	0.650536	0.596164	0.663033	1.07292	0.946259	1.11093	0.853513	1.44347	1.53034	1.54091	38	25	41.3953
sp|Q9NR50|EI2BG_HUMAN	HUMAN	0.917484	0.86452	0.902032	1.01544	0.984381	1.0795	0.926243	0.799485	0.858028	0.828931	37	25	41.1504
sp|O14976|GAK_HUMAN	HUMAN	0.947801	0.829637	0.95765	0.999984	1.00876	1.06857	0.93343	0.757709	0.87635	0.79651	37	25	20.6712
sp|Q14997|PSME4_HUMAN	HUMAN	0.928975	0.852338	0.967298	1.02525	1.01117	1.08251	0.89959	0.755189	0.845759	0.853745	35	25	18.0141
sp|P49916|DNLI3_HUMAN	HUMAN	0.933492	0.902673	0.980299	0.992055	1.0033	1.05535	0.92083	0.815092	0.839197	0.803884	36	25	19.9207
sp|Q9UNS1|TIM_HUMAN	HUMAN	0.945834	0.885354	0.93217	0.988828	0.993294	1.05174	0.917937	0.785471	0.849003	0.826474	36	25	20.7781
sp|Q92805|GOGA1_HUMAN	HUMAN	0.948143	0.881364	0.937326	1.02686	1.01448	1.07906	0.904531	0.761119	0.813425	0.81547	35	25	43.807
sp|O60508|PRP17_HUMAN	HUMAN	0.978471	0.895945	0.966855	1.02142	1.00431	1.06316	0.907498	0.760811	0.818214	0.781697	35	25	35.4059
sp|Q70CQ2|UBP34_HUMAN	HUMAN	0.949498	0.833246	0.895603	0.99116	1.00055	1.09033	0.927316	0.774451	0.885291	0.826502	31	25	7.98082
sp|Q96SN8|CK5P2_HUMAN	HUMAN	0.906112	0.869293	0.898531	1.00177	0.98902	1.0929	0.936664	0.778841	0.852992	0.820617	30	25	14.5272
sp|Q05639|EF1A2_HUMAN	HUMAN	0.939958	0.876689	0.943679	1.00926	0.989235	1.07322	0.920504	0.74651	0.862764	0.809594	101	24	65.6587
sp|P62937|PPIA_HUMAN	HUMAN	0.845569	0.87471	0.905207	1.01547	1.02026	1.02029	0.911295	0.776929	0.810311	0.798863	287	24	83.6364
sp|P60422|RL2_ECOLI	ECOLI	0.701648	0.62805	0.696065	1.06157	0.960682	1.08603	0.883267	1.3816	1.54675	1.46836	189	24	58.6081
sp|P37837|TALDO_HUMAN	HUMAN	0.918618	0.875581	0.923203	0.989113	1.03018	1.02841	0.938768	0.752094	0.830056	0.761582	144	24	52.5223
sp|P50570|DYN2_HUMAN	HUMAN	0.976189	0.880158	0.963309	1.01164	1.00218	1.0377	0.949576	0.779061	0.867563	0.800202	58	24	58.5057
sp|P02768|ALBU_HUMAN	HUMAN	0.948314	0.979865	1.06958	1.06418	0.935735	0.939664	1.01209	0.852316	0.929537	0.803312	110	24	39.0805
sp|Q9UNM6|PSD13_HUMAN	HUMAN	0.890363	0.849538	0.896531	1.01824	1.03882	1.04458	0.899995	0.883795	0.911002	0.850026	100	24	57.9787
tr|E7EVJ5|E7EVJ5_HUMAN	HUMAN	0.820116	0.84708	0.869859	1.01675	0.98069	1.03601	0.964923	0.81975	0.817487	0.837324	39	24	34.4743
sp|P0A991|ALF1_ECOLI	ECOLI	0.699256	0.643059	0.689788	1.07593	0.953679	1.06646	0.883744	1.4518	1.58933	1.54889	98	24	63.4286
sp|P0AEZ3|MIND_ECOLI	ECOLI	0.64354	0.627603	0.669668	1.09322	0.937977	1.07968	0.880007	1.49598	1.65057	1.5577	92	24	64.8148
tr|F6TLX2|F6TLX2_HUMAN	HUMAN	0.918079	0.864745	0.905494	1.00406	1.07166	1.00737	0.918205	0.845424	0.787446	0.77501	87	24	41.0359
sp|Q9BTV4|TMM43_HUMAN	HUMAN	0.958021	0.873281	0.928752	1.02459	0.981319	1.07685	0.904559	0.748277	0.84934	0.786915	82	24	57.5
sp|Q13330|MTA1_HUMAN	HUMAN	0.920035	0.871833	0.835288	0.994343	1.02446	1.10854	0.897956	0.834159	0.949046	0.842634	61	24	40
sp|P09622|DLDH_HUMAN	HUMAN	0.91129	0.885782	0.920872	1.02053	0.999133	1.04475	0.915028	0.764174	0.83253	0.806896	79	24	44.7937
sp|P07004|PROA_ECOLI	ECOLI	0.671058	0.624546	0.704729	1.06387	0.950733	1.10514	0.882388	1.4285	1.57215	1.51244	78	24	60.4317
tr|E9PBS1|E9PBS1_HUMAN	HUMAN	0.922218	0.93574	0.921932	1.00519	1.02644	1.04666	0.904806	0.801392	0.880372	0.821866	76	24	41.4044
sp|P46977|STT3A_HUMAN	HUMAN	0.985106	0.878382	0.939354	1.05041	1.00209	1.05653	0.915125	0.805731	0.895596	0.826526	72	24	28.5106
sp|O96019|ACL6A_HUMAN	HUMAN	0.936319	0.893809	0.942919	0.995806	1.00172	1.05545	0.936073	0.786078	0.860069	0.804218	73	24	44.7552
sp|Q8WXX5|DNJC9_HUMAN	HUMAN	0.951293	0.90425	0.937222	0.984743	1.02527	1.06349	0.904025	0.762966	0.813018	0.802236	69	24	62.3077
sp|P27695|APEX1_HUMAN	HUMAN	0.901265	0.898874	0.901277	0.968915	1.02253	1.06873	0.935449	0.752513	0.923165	0.815553	67	24	78.3019
sp|P13798|ACPH_HUMAN	HUMAN	0.868374	0.843769	0.870687	1.00336	1.08454	1.01798	0.879521	0.768459	0.826117	0.792641	65	24	45.6284
sp|Q8N1G4|LRC47_HUMAN	HUMAN	0.914622	0.928375	0.907595	1.00829	1.03876	1.07096	0.890587	0.748391	0.776934	0.754093	63	24	38.9365
sp|O15372|EIF3H_HUMAN	HUMAN	0.919312	0.888534	0.91408	1.03712	0.989119	1.05218	0.901872	0.800245	0.839465	0.821736	61	24	56.8182
sp|P80404|GABT_HUMAN	HUMAN	0.923116	0.879001	0.923436	1.02192	0.9786	1.07866	0.918729	0.774985	0.816005	0.778124	60	24	54.6
sp|P51812|KS6A3_HUMAN	HUMAN	0.999226	0.833103	0.969989	0.979831	1.04136	1.04539	0.942359	0.802805	0.843042	0.799017	40	24	44.5946
sp|P0AEU0|HISJ_ECOLI	ECOLI	0.655144	0.583961	0.678826	1.09386	0.981649	1.04001	0.905819	1.55138	1.6826	1.66367	54	24	75.3846
sp|Q13724|MOGS_HUMAN	HUMAN	0.938581	0.8713	0.91429	1.01064	0.991382	1.0845	0.894795	0.762858	0.844911	0.752595	56	24	33.3333
sp|P19784|CSK22_HUMAN	HUMAN	0.85826	0.887437	0.893439	1.01388	1.03028	1.04106	0.91211	0.805874	0.870485	0.842412	57	24	59.1429
sp|O75439|MPPB_HUMAN	HUMAN	0.955821	0.887755	0.92198	1.02495	1.00698	1.07368	0.896617	0.79016	0.831049	0.798678	53	24	49.8978
sp|O94925|GLSK_HUMAN	HUMAN	0.89732	0.795681	0.920836	1.05734	1.04959	1.02484	0.900086	0.769746	0.897535	0.824359	49	24	42.6009
sp|P04805|SYE_ECOLI	ECOLI	0.669488	0.620304	0.709206	1.09715	0.954475	1.09812	0.877634	1.41496	1.63738	1.53473	55	24	42.6752
sp|Q9BY44|EIF2A_HUMAN	HUMAN	0.932381	0.848067	0.881787	1.03176	0.980231	1.08525	0.887431	0.827866	0.847258	0.818485	55	24	46.8376
sp|P0A853|TNAA_ECOLI	ECOLI	0.659683	0.576116	0.669771	1.0837	0.955259	1.08286	0.874971	1.47109	1.72536	1.61312	54	24	54.1401
sp|P61201|CSN2_HUMAN	HUMAN	0.853986	0.841068	0.886392	1.01822	1.01832	1.05616	0.906011	0.816889	0.886451	0.803702	54	24	47.1783
sp|P64451|YDCL_ECOLI	ECOLI	0.651893	0.560237	0.637904	1.0789	0.935747	1.11279	0.872347	1.5814	1.68027	1.61154	51	24	74.3243
sp|Q12769|NU160_HUMAN	HUMAN	0.958603	0.913422	0.93505	1.00974	1.03963	1.04782	0.92273	0.817738	0.891647	0.848124	53	24	17.8969
tr|A0A0A0MRF9|A0A0A0MRF9_HUMAN	HUMAN	0.840556	0.905599	0.820021	1.2713	0.854868	0.965429	0.874723	0.661444	0.777928	0.81417	44	24	24.2013
sp|Q12959|DLG1_HUMAN	HUMAN	0.90472	0.901059	0.903037	1.03163	0.99035	1.06477	0.9183	0.803538	0.855391	0.808142	48	24	36.5044
sp|Q15436|SC23A_HUMAN	HUMAN	0.91628	0.897832	0.963632	1.00315	1.05369	1.06154	0.911866	0.761228	0.856621	0.81317	46	24	32.549
sp|P23458|JAK1_HUMAN	HUMAN	0.946845	0.87637	0.946371	0.969327	0.993648	1.06547	0.967009	0.785566	0.891254	0.856193	44	24	24.0035
sp|P05791|ILVD_ECOLI	ECOLI	0.695914	0.585155	0.674605	1.06278	0.9747	1.09212	0.883458	1.4707	1.66911	1.5761	50	24	40.7468
sp|P62620|ISPG_ECOLI	ECOLI	0.692052	0.618837	0.706853	1.03765	0.977597	1.0696	0.886417	1.43118	1.60278	1.54361	49	24	61.0215
sp|Q8TDD1|DDX54_HUMAN	HUMAN	0.920495	0.866549	0.909559	1.04772	0.98973	1.04804	0.918977	0.730219	0.863387	0.777019	49	24	28.1498
sp|Q9Y285|SYFA_HUMAN	HUMAN	0.858493	0.844187	0.893534	1.03134	1.02593	1.05308	0.890405	0.811566	0.893203	0.82573	50	24	47.0472
sp|Q06124|PTN11_HUMAN	HUMAN	0.935969	0.879774	0.959799	1.0077	0.985088	1.08801	0.92066	0.744989	0.835667	0.809196	48	24	42.2111
tr|G5E9W7|G5E9W7_HUMAN	HUMAN	0.915899	0.853611	0.909687	1.00267	0.98972	1.05567	0.912716	0.765789	0.827579	0.760817	49	24	61.1285
sp|Q14914|PTGR1_HUMAN	HUMAN	0.935638	0.873405	0.942758	1.00015	0.990855	1.08886	0.929111	0.754775	0.833337	0.788198	49	24	57.7508
sp|P30533|AMRP_HUMAN	HUMAN	0.96279	0.933342	0.957869	1.04344	0.995091	1.0684	0.891218	0.766363	0.761831	0.779075	48	24	50.1401
sp|P33195|GCSP_ECOLI	ECOLI	0.644768	0.638715	0.690823	1.07272	0.955309	1.08489	0.857853	1.381	1.60061	1.55517	48	24	33.1243
sp|O14647|CHD2_HUMAN	HUMAN	0.914014	0.910149	0.896413	0.987894	1.01054	1.09717	0.901631	0.795007	0.823883	0.792727	34	24	15.3173
sp|Q8TBA6|GOGA5_HUMAN	HUMAN	0.966183	0.828537	0.923275	1.0388	1.01052	1.06224	0.908958	0.780232	0.847159	0.837796	45	24	30.7798
sp|Q9UJV9|DDX41_HUMAN	HUMAN	0.930359	0.873847	0.915516	1.00563	0.997813	1.07157	0.92335	0.809232	0.851011	0.800269	42	24	40.0322
sp|Q46829|BGLA_ECOLI	ECOLI	0.687276	0.598181	0.654111	1.07224	0.939256	1.1221	0.855903	1.45415	1.59655	1.5981	44	24	45.929
sp|O43264|ZW10_HUMAN	HUMAN	0.927397	0.857519	0.930821	1.01008	1.02515	1.0697	0.915035	0.80157	0.829235	0.814086	44	24	35.0449
sp|P03004|DNAA_ECOLI	ECOLI	0.717384	0.657832	0.732489	1.05488	0.959702	1.07222	0.893083	1.39373	1.58732	1.4526	43	24	52.6767
sp|Q8NF50|DOCK8_HUMAN	HUMAN	0.921334	0.79087	0.825613	1.01839	1.19259	0.877506	0.938183	0.786291	0.753707	0.81422	40	24	13.292
sp|Q9NRZ9|HELLS_HUMAN	HUMAN	0.906488	0.867118	0.900059	1.00412	1.04619	1.03619	0.908239	0.884151	0.888935	0.851837	43	24	25.179
sp|P21964|COMT_HUMAN	HUMAN	0.933542	0.881254	0.903114	0.973834	1.04014	1.05861	0.928968	0.742269	0.871385	0.817854	43	24	63.8376
sp|Q9ULW0|TPX2_HUMAN	HUMAN	0.891271	0.907991	0.879194	0.933998	1.1189	1.03364	0.918268	0.976216	0.952274	0.928629	43	24	32.1285
sp|Q8IY18|SMC5_HUMAN	HUMAN	0.911136	0.833347	0.918157	1.01796	1.01936	1.06821	0.896542	0.785612	0.879568	0.789272	41	24	24.069
sp|Q9UGI8|TES_HUMAN	HUMAN	0.96696	0.579135	0.940299	0.917818	1.4957	0.710102	0.912989	0.582379	0.647425	0.671303	41	24	43.7055
sp|P13482|TREA_ECOLI	ECOLI	0.685353	0.592501	0.721454	1.07947	0.947291	1.09765	0.884141	1.35757	1.55876	1.55275	39	24	53.9823
tr|E9PS17|E9PS17_HUMAN	HUMAN	0.928345	0.876742	0.941926	1.02657	1.0029	1.09773	0.889695	0.772229	0.814396	0.769019	39	24	31.871
sp|Q9H6R4|NOL6_HUMAN	HUMAN	0.864295	0.901416	0.89681	1.02014	0.982337	1.07789	0.91577	0.80541	0.806885	0.816544	39	24	23.822
tr|A0A087WVI0|A0A087WVI0_HUMAN	HUMAN	0.898748	0.843358	0.930402	1.01995	0.982025	1.06963	0.913694	0.809112	0.847721	0.826282	39	24	25.5319
sp|Q9P2R3|ANFY1_HUMAN	HUMAN	0.904719	0.878366	0.917727	0.987306	0.991381	1.07783	0.917322	0.802033	0.79991	0.826794	40	24	27.0317
sp|Q7Z5K2|WAPL_HUMAN	HUMAN	1.01695	0.930575	0.940216	0.991642	1.01954	1.05331	0.936304	0.766967	0.952914	0.790064	39	24	21.4286
sp|O60524|NEMF_HUMAN	HUMAN	0.915343	0.903143	0.920329	1.01252	0.987807	1.08582	0.896811	0.786557	0.862933	0.788683	38	24	20.9108
sp|P86790|CCZ1B_HUMAN	HUMAN	0.895487	0.877813	0.907136	0.995661	1.03136	1.03602	0.919366	0.808055	0.83362	0.791722	37	24	42.9461
sp|Q8N7H5|PAF1_HUMAN	HUMAN	0.921389	0.867866	0.93749	0.990065	1.02276	1.07886	0.906564	0.771196	0.871954	0.821349	37	24	42.7495
sp|Q9H089|LSG1_HUMAN	HUMAN	0.9597	0.884922	0.946254	1.05065	0.992855	1.03524	0.937412	0.788577	0.872016	0.806715	37	24	34.0426
tr|A0A0U1RR07|A0A0U1RR07_HUMAN	HUMAN	0.918356	0.82832	0.922629	1.02764	0.973431	1.11241	0.909874	0.781137	0.82147	0.839032	37	24	10.0765
sp|Q9H6T3|RPAP3_HUMAN	HUMAN	0.954125	0.898985	0.925519	1.00295	0.991722	1.06965	0.969434	0.82759	0.864447	0.841398	37	24	34.1353
sp|Q9Y5K6|CD2AP_HUMAN	HUMAN	0.839708	0.83559	0.822446	1.09128	1.02205	1.03611	0.868433	0.861168	0.755794	0.830773	36	24	37.7152
tr|C9J5X1|C9J5X1_HUMAN	HUMAN	0.921398	0.899177	0.94076	1.0022	0.988897	1.10289	0.901437	0.741521	0.833814	0.835691	31	24	20.7174
sp|Q6YHU6|THADA_HUMAN	HUMAN	0.908169	0.886738	0.894245	1.02842	0.976896	1.06364	0.894587	0.761549	0.853007	0.774254	34	24	13.7225
sp|Q9H7D0|DOCK5_HUMAN	HUMAN	0.917056	0.871558	0.974934	1.00019	1.01818	1.07081	0.912598	0.768885	0.836682	0.775238	33	24	15.9358
sp|Q8IWV8|UBR2_HUMAN	HUMAN	0.90389	0.816464	0.921529	1.02438	1.00169	1.038	0.913976	0.806623	0.867304	0.786394	34	24	16.1254
sp|P39838|RCSD_ECOLI	ECOLI	0.731219	0.666973	0.746414	1.07057	0.997319	1.07125	0.884145	1.28993	1.44092	1.35641	33	24	38.5393
sp|Q9H270|VPS11_HUMAN	HUMAN	0.860396	0.825948	0.935522	1.0067	1.0163	1.05083	0.943782	0.778919	0.85372	0.801228	33	24	29.8618
sp|Q15386|UBE3C_HUMAN	HUMAN	0.950933	0.853814	0.91779	1.07903	0.982937	1.04838	0.901133	0.764003	0.857089	0.760045	31	24	24.0997
sp|P0AEC3|ARCB_ECOLI	ECOLI	0.690534	0.576426	0.700783	1.04938	0.975733	1.06545	0.876137	1.4612	1.53758	1.59802	29	24	32.5193
sp|Q9Y4D1|DAAM1_HUMAN	HUMAN	0.893834	0.936684	0.928378	0.972472	1.00301	1.09298	0.917828	0.747178	0.805993	0.788699	28	24	21.1503
tr|Q5T7C4|Q5T7C4_HUMAN	HUMAN	0.980523	0.898487	0.918948	0.993663	0.993258	1.07504	0.921984	0.767218	0.876211	0.793475	260	23	65.8228
sp|P12004|PCNA_HUMAN	HUMAN	0.861792	0.867606	0.914535	0.965577	1.08596	1.009	0.92333	0.819661	0.839152	0.810479	182	23	73.9464
sp|P21796|VDAC1_HUMAN	HUMAN	0.891222	0.827978	0.897116	1.05261	0.984002	1.0857	0.888739	0.74733	0.873005	0.817767	164	23	76.3251
sp|O14745|NHRF1_HUMAN	HUMAN	0.907	0.85837	0.912412	1.01391	1.02101	1.05236	0.919731	0.755102	0.818605	0.802329	131	23	53.0726
sp|Q7L1Q6|BZW1_HUMAN	HUMAN	0.899423	0.882194	0.952695	1.00689	1.02385	1.03729	0.923495	0.78089	0.824454	0.796303	120	23	39.3795
sp|O94979|SC31A_HUMAN	HUMAN	0.940474	0.874078	0.873592	1.01433	1.03895	1.04393	0.896753	0.786723	0.892811	0.820874	64	23	34.7541
sp|P49748|ACADV_HUMAN	HUMAN	0.923761	0.876314	0.943865	0.986537	1.00249	1.08296	0.909909	0.775815	0.865801	0.806733	53	23	56.4885
sp|P40925|MDHC_HUMAN	HUMAN	0.850875	0.86967	0.911136	1.06059	0.996466	1.06318	0.881176	0.810277	0.829374	0.796015	102	23	47.6048
tr|E7EU96|E7EU96_HUMAN	HUMAN	0.939504	0.883638	0.923768	0.992715	1.01444	1.09294	0.899167	0.803212	0.866238	0.798448	96	23	55.8442
sp|O15355|PPM1G_HUMAN	HUMAN	0.915547	0.891509	0.919577	0.990561	1.0314	1.03513	0.924371	0.788206	0.827174	0.788992	91	23	41.0256
sp|Q16719|KYNU_HUMAN	HUMAN	0.931719	0.868388	0.929653	1.05382	0.974745	1.07784	0.871251	0.782614	0.807571	0.785371	88	23	47.7419
tr|B9A018|B9A018_HUMAN	HUMAN	0.902769	0.850266	0.91677	1.01155	1.02386	1.06241	0.906556	0.838212	0.887533	0.820479	83	23	42.3507
sp|Q92922|SMRC1_HUMAN	HUMAN	1.08202	0.921939	0.917386	0.955787	1.14426	1.00739	0.900037	0.943188	1.05401	0.808847	37	23	33.5747
sp|P06493|CDK1_HUMAN	HUMAN	0.925334	0.865478	0.929942	0.970345	1.00417	1.05922	0.927993	0.801703	0.856989	0.84678	55	23	72.0539
tr|F5GZS6|F5GZS6_HUMAN	HUMAN	0.983829	0.922301	0.934514	1.02225	0.983037	1.0691	0.910217	0.787854	0.856689	0.827711	74	23	37.0618
sp|Q6PI48|SYDM_HUMAN	HUMAN	0.942103	0.87071	0.90231	1.03488	1.00803	1.06017	0.880931	0.765489	0.901852	0.834328	62	23	44.6512
sp|Q9ULA0|DNPEP_HUMAN	HUMAN	0.958297	0.910221	0.937701	1.00373	1.01532	1.05343	0.93404	0.789369	0.860113	0.822108	70	23	42.1053
sp|P60757|HIS1_ECOLI	ECOLI	0.681183	0.606742	0.695633	1.10107	0.964349	1.08638	0.859211	1.44542	1.66462	1.55413	69	23	61.5385
sp|P08660|AK3_ECOLI	ECOLI	0.696479	0.65051	0.751222	1.05939	0.979101	1.07202	0.878094	1.35646	1.4303	1.45907	63	23	49.6659
sp|O94905|ERLN2_HUMAN	HUMAN	0.956368	0.902558	0.946203	1.03261	0.995179	1.06853	0.90735	0.731056	0.806232	0.759511	58	23	50.7375
sp|Q12907|LMAN2_HUMAN	HUMAN	0.933078	0.87002	0.942181	1.0208	0.996563	1.05693	0.926669	0.771967	0.833263	0.831433	65	23	60.3933
sp|O14744|ANM5_HUMAN	HUMAN	0.967676	0.860967	0.917489	1.0176	0.981422	1.09096	0.911021	0.808813	0.869019	0.79985	65	23	33.9089
tr|C9JE98|C9JE98_HUMAN	HUMAN	0.995892	0.976453	0.929685	1.00286	1.01513	1.0726	0.904616	0.826931	0.90568	0.832858	51	23	14.1579
sp|P0A7D7|PUR7_ECOLI	ECOLI	0.695011	0.608296	0.719461	1.06837	0.96684	1.07065	0.882697	1.44691	1.62652	1.5909	60	23	72.9958
sp|P20042|IF2B_HUMAN	HUMAN	0.952158	0.890353	0.933554	1.02247	1.04751	1.06149	0.899127	0.836762	0.837887	0.811839	60	23	63.964
sp|B0I1T2|MYO1G_HUMAN	HUMAN	0.440449	0.475404	0.646837	0.750911	1.79497	0.628821	0.858821	0.760787	0.477865	0.598845	53	23	28.9784
sp|Q9UNH7|SNX6_HUMAN	HUMAN	0.951573	0.907422	0.93914	1.02723	0.982742	1.07643	0.91569	0.802245	0.794823	0.78906	53	23	49.2611
sp|P24752|THIL_HUMAN	HUMAN	0.900921	0.930744	0.917944	1.04532	0.947868	1.12477	0.840467	0.698744	0.879174	0.795829	53	23	53.63
sp|Q01581|HMCS1_HUMAN	HUMAN	1.05467	0.82314	1.00275	1.02916	1.01793	0.996914	0.96136	0.759845	0.877108	0.867697	53	23	43.8462
sp|Q9BTW9|TBCD_HUMAN	HUMAN	0.922935	0.871975	0.937068	1.02376	0.997159	1.06894	0.933075	0.763838	0.847286	0.81594	53	23	24.4128
sp|Q14562|DHX8_HUMAN	HUMAN	0.913533	0.8703	0.907937	0.992447	1.02603	1.04337	0.918326	0.819985	0.912574	0.82318	42	23	21.9672
sp|Q7L2H7|EIF3M_HUMAN	HUMAN	0.875974	0.847624	0.874743	1.02132	1.01109	1.05756	0.909803	0.775886	0.853128	0.812688	49	23	44.385
sp|Q10713|MPPA_HUMAN	HUMAN	0.948659	0.880781	0.943823	1.01047	0.991902	1.07509	0.901087	0.780158	0.882526	0.848475	48	23	45.5238
sp|P29745|PEPT_ECOLI	ECOLI	0.679047	0.616379	0.680706	1.03098	0.997849	1.08473	0.8867	1.38489	1.51473	1.54095	48	23	57.1078
sp|Q96RS6|NUDC1_HUMAN	HUMAN	0.9011	0.821795	0.912945	1.03238	0.979665	1.09046	0.89864	0.790389	0.909998	0.844194	48	23	47.3413
sp|P48163|MAOX_HUMAN	HUMAN	0.946361	0.902289	0.940308	1.01938	1.00697	1.05351	0.910023	0.773927	0.832941	0.801313	46	23	43.1818
sp|O14646|CHD1_HUMAN	HUMAN	0.974007	0.872548	0.923881	1.00904	0.991942	1.05333	0.950274	0.830058	0.87145	0.832093	33	23	16.4327
sp|Q9UJZ1|STML2_HUMAN	HUMAN	0.881871	0.851639	0.895566	1.00775	1.01907	1.05392	0.919492	0.761856	0.812358	0.787628	47	23	53.0899
sp|Q9UBU9|NXF1_HUMAN	HUMAN	0.906317	0.864781	0.920598	1.00467	0.994792	1.06996	0.910753	0.850167	0.910308	0.84838	47	23	42.3263
sp|O76031|CLPX_HUMAN	HUMAN	0.899122	0.873447	0.881725	1.02323	1.00277	1.07618	0.892852	0.788441	0.84683	0.789966	46	23	38.5466
tr|A0A0A0MSB8|A0A0A0MSB8_HUMAN	HUMAN	0.886623	0.858404	0.932884	1.00334	1.0298	1.04963	0.910574	0.788794	0.800242	0.826526	46	23	37.3737
sp|O60502|OGA_HUMAN	HUMAN	0.914176	0.833127	0.86304	1.0016	0.979851	1.07164	0.899465	0.751061	0.8176	0.764398	46	23	23.1441
sp|P10121|FTSY_ECOLI	ECOLI	0.664368	0.615875	0.665251	1.06446	0.964779	1.0663	0.872075	1.48177	1.70813	1.66147	43	23	42.8571
tr|G3V0I5|G3V0I5_HUMAN	HUMAN	0.928925	0.889057	0.896008	1.01482	1.0182	1.05339	0.883825	0.773109	0.837152	0.80415	43	23	55.7987
sp|Q96TA2|YMEL1_HUMAN	HUMAN	0.973819	0.872787	0.93321	0.98592	1.02112	1.05345	0.936236	0.759328	0.846393	0.785546	43	23	27.6843
sp|P53602|MVD1_HUMAN	HUMAN	0.907793	0.830004	0.908403	1.01649	1.01358	1.02532	0.934232	0.735203	0.840125	0.811653	42	23	57.5
sp|Q8N1B4|VPS52_HUMAN	HUMAN	0.92051	0.849147	0.892344	1.03604	0.980695	1.03303	0.924488	0.759576	0.835993	0.795982	41	23	35.2697
sp|Q8N5C6|SRBD1_HUMAN	HUMAN	0.946782	0.888348	0.934779	1.03176	1.00078	1.039	0.931387	0.774334	0.818163	0.785931	39	23	23.5176
sp|Q14571|ITPR2_HUMAN	HUMAN	0.904249	0.862434	0.873558	0.971806	0.98766	1.14707	0.874387	0.767087	0.808042	0.815918	24	23	11.4402
sp|P36649|CUEO_ECOLI	ECOLI	0.641744	0.607246	0.649268	1.08121	0.945638	1.09921	0.875965	1.4502	1.64656	1.61193	40	23	52.3256
sp|Q86TU7|SETD3_HUMAN	HUMAN	0.887373	0.876174	0.936485	1.01185	0.997086	1.07233	0.896171	0.758068	0.838307	0.801377	40	23	39.2256
sp|P46060|RAGP1_HUMAN	HUMAN	0.96334	0.867901	0.877036	1.01591	0.998416	1.06165	0.909096	0.802357	0.883564	0.824927	39	23	38.8416
sp|O14497|ARI1A_HUMAN	HUMAN	0.955905	0.912745	0.938268	0.960956	1.0424	1.07806	0.926556	0.866836	0.856677	0.81698	36	23	13.0416
sp|O95394|AGM1_HUMAN	HUMAN	0.90614	0.874845	0.953986	0.993874	1.01	1.07493	0.90261	0.756009	0.799314	0.770541	38	23	47.417
sp|P60240|RAPA_ECOLI	ECOLI	0.685748	0.614568	0.72312	1.07575	0.941424	1.09713	0.86862	1.38235	1.55845	1.47041	36	23	26.8595
sp|P77488|DXS_ECOLI	ECOLI	0.683891	0.640929	0.709592	1.08193	0.969687	1.07206	0.875554	1.38586	1.55245	1.42037	37	23	41.7742
sp|O60884|DNJA2_HUMAN	HUMAN	0.960477	0.840111	0.947879	1.02304	1.02936	1.00916	0.937247	0.820804	0.84396	0.799318	37	23	57.5243
sp|O14777|NDC80_HUMAN	HUMAN	0.845551	0.899628	0.933456	1.01594	0.931981	1.07225	0.973712	0.779759	0.857974	0.80191	37	23	36.1371
sp|Q7Z3K3|POGZ_HUMAN	HUMAN	0.904914	0.939342	0.914968	0.999109	1.00173	1.08636	0.907913	0.905727	0.978445	0.828741	36	23	20.5674
sp|O14964|HGS_HUMAN	HUMAN	0.907682	0.871272	0.958657	0.967243	1.02094	1.06445	0.922615	0.776422	0.834086	0.794451	37	23	22.5225
sp|Q9C0E2|XPO4_HUMAN	HUMAN	0.890044	0.865757	0.947975	1.05051	0.940951	1.07236	0.905201	0.778012	0.853117	0.832203	36	23	19.0269
sp|Q9UIQ6|LCAP_HUMAN	HUMAN	0.907601	0.875973	0.907785	1.03203	0.95532	1.11202	0.91064	0.835342	0.802055	0.821288	36	23	23.9024
sp|Q99570|PI3R4_HUMAN	HUMAN	0.913377	0.85985	0.919594	1.01606	0.982971	1.04762	0.900653	0.779828	0.832429	0.777586	36	23	18.1149
sp|P0A749|MURA_ECOLI	ECOLI	0.6674	0.579555	0.690702	1.07859	0.962841	1.07416	0.860607	1.46119	1.70196	1.62532	35	23	54.8926
sp|Q96RT1|ERBIN_HUMAN	HUMAN	0.893583	0.829771	0.85213	1.01652	1.0048	1.06185	0.931994	0.777345	0.914123	0.83177	35	23	19.7592
sp|Q99797|MIPEP_HUMAN	HUMAN	0.891424	0.833549	0.922719	1.02537	0.981457	1.07105	0.907639	0.729514	0.893613	0.79785	34	23	32.5386
sp|Q96T58|MINT_HUMAN	HUMAN	0.930187	0.877717	0.924936	1.00474	1.04533	1.0194	0.912664	0.884103	0.966378	0.833631	33	23	8.18777
sp|Q9BZH6|WDR11_HUMAN	HUMAN	0.965846	0.892781	0.964021	1.01808	1.01049	1.08706	0.897888	0.787453	0.86321	0.799996	33	23	19.3627
sp|Q96L91|EP400_HUMAN	HUMAN	0.941529	0.881029	0.895824	1.00602	0.998277	1.0614	0.896489	0.779654	0.880221	0.810521	33	23	10.1931
sp|Q9Y450|HBS1L_HUMAN	HUMAN	0.912424	0.861696	0.924433	1.00181	1.02733	1.06975	0.885209	0.831828	0.884779	0.859245	32	23	42.8363
sp|Q9UJC3|HOOK1_HUMAN	HUMAN	0.894133	0.865113	0.920276	0.991477	1.00851	1.06715	0.911742	0.822815	0.855092	0.839547	32	23	33.1044
sp|P19838|NFKB1_HUMAN	HUMAN	0.851889	0.959718	0.875987	1.06511	0.936254	1.09599	0.902803	0.73572	0.826422	0.799808	32	23	23.7603
sp|Q47146|FADE_ECOLI	ECOLI	0.652901	0.600125	0.677311	1.07415	0.981816	1.0693	0.884046	1.42619	1.5934	1.61999	32	23	36.2408
sp|Q9UDY2|ZO2_HUMAN	HUMAN	0.937572	0.912054	0.940676	1.00428	0.997984	1.08195	0.902282	0.748198	0.951835	0.835331	32	23	17.479
sp|Q68CP9|ARID2_HUMAN	HUMAN	1.01447	0.914087	0.883611	0.979444	1.02631	1.11963	0.898681	0.903385	0.90553	0.83677	31	23	15.9673
sp|Q9BW27|NUP85_HUMAN	HUMAN	0.946392	0.871923	0.911677	0.973009	1.06704	1.0481	0.918237	0.830928	0.929894	0.854019	32	23	27.1341
sp|P0AAG8|MGLA_ECOLI	ECOLI	0.746551	0.673141	0.760572	1.04447	0.957309	1.07385	0.877751	1.42385	1.60226	1.50495	31	23	53.1621
sp|P39321|TAMB_ECOLI	ECOLI	0.694298	0.613061	0.72401	1.06923	0.968083	1.111	0.851862	1.52033	1.56622	1.53301	31	23	23.0342
sp|Q5VV41|ARHGG_HUMAN	HUMAN	0.903691	0.916533	0.927109	1.04896	0.977705	1.10278	0.910933	0.767677	0.928137	0.829467	31	23	32.158
sp|P37645|YHJG_ECOLI	ECOLI	0.657035	0.644292	0.690736	1.05097	0.963961	1.07975	0.875308	1.35885	1.54372	1.50545	31	23	36.8805
sp|Q9NVE7|PANK4_HUMAN	HUMAN	0.891989	0.858848	0.929728	1.0425	0.976954	1.09981	0.885053	0.77977	0.84324	0.78102	31	23	28.978
sp|O95453|PARN_HUMAN	HUMAN	0.911801	0.888925	0.980371	1.01581	0.985873	1.08662	0.894624	0.813764	0.843225	0.787481	31	23	29.421
sp|Q96HW7|INT4_HUMAN	HUMAN	0.945833	0.907803	0.989813	1.032	1.00378	1.0714	0.901881	0.82763	0.89133	0.819248	27	23	27.7259
sp|Q9UBB9|TFP11_HUMAN	HUMAN	0.88264	0.919918	0.890026	0.989679	1.04591	1.06426	0.903257	0.835228	0.884985	0.830564	28	23	27.3596
tr|F8VXG7|F8VXG7_HUMAN	HUMAN	0.88669	0.895961	0.920576	0.987444	0.96805	1.1113	0.929677	0.753487	0.860754	0.786362	26	23	15.4996
sp|Q96SB8|SMC6_HUMAN	HUMAN	0.963819	0.847723	0.939077	1.00873	1.03652	1.04129	0.908791	0.765387	0.814197	0.801071	27	23	22.5481
tr|A0A1B0GVL3|A0A1B0GVL3_HUMAN	HUMAN	0.940119	0.822978	0.91629	0.99814	1.01574	1.10176	0.917211	0.835777	0.854341	0.802357	27	23	26.1993
sp|Q5TZA2|CROCC_HUMAN	HUMAN	0.945945	0.908308	0.956339	1.03335	0.988146	1.06942	0.916095	0.747665	0.813631	0.836109	25	23	13.2375
sp|P08727|K1C19_HUMAN	HUMAN	0.927538	0.863815	0.925885	1.00965	0.993624	1.07794	0.918234	0.748692	0.826449	0.792663	269	22	78.5
tr|G3V1A4|G3V1A4_HUMAN	HUMAN	0.912603	0.927214	0.924195	0.972423	1.033	1.01059	0.966391	0.772661	0.880726	0.829678	143	22	92.6174
sp|P0C8J6|GATY_ECOLI	ECOLI	0.74024	0.669283	0.752389	1.03825	0.973828	1.06662	0.889741	1.27389	1.43686	1.41048	172	22	57.0423
sp|P0A7V0|RS2_ECOLI	ECOLI	0.638999	0.571692	0.657236	1.08994	0.946706	1.07351	0.884026	1.52049	1.65976	1.62384	149	22	65.1452
sp|Q15365|PCBP1_HUMAN	HUMAN	0.867319	0.927589	0.937778	1.0433	1.0149	0.997106	0.952396	0.773462	0.935111	0.800083	73	22	76.4045
sp|Q07955|SRSF1_HUMAN	HUMAN	0.932924	0.908625	0.910802	0.994906	0.994451	1.09158	0.907567	0.792061	0.840493	0.796107	134	22	53.2258
sp|P0AB71|ALF_ECOLI	ECOLI	0.649443	0.565384	0.665272	1.07262	0.960346	1.0756	0.879573	1.61362	1.72997	1.69739	124	22	70.7521
sp|P18669|PGAM1_HUMAN	HUMAN	0.876612	0.846282	0.906636	1.05529	0.981997	1.04016	0.879676	0.790394	0.84341	0.781352	97	22	66.9291
sp|P07108|ACBP_HUMAN	HUMAN	1.06452	0.801431	0.981649	1.00277	1.00826	1.10611	0.883923	0.792534	0.864395	0.908255	88	22	73.5632
sp|Q3LXA3|TKFC_HUMAN	HUMAN	0.907365	0.877644	0.908135	1.02457	0.974898	1.07322	0.937815	0.771256	0.831222	0.795535	76	22	46.9565
sp|P76116|YNCE_ECOLI	ECOLI	0.684869	0.639443	0.682818	1.06132	0.947844	1.09256	0.884245	1.45476	1.57546	1.56522	72	22	61.4731
sp|P41240|CSK_HUMAN	HUMAN	0.868523	0.822505	0.976975	1.10559	1.01459	0.958184	0.945977	0.721277	0.725919	0.764927	70	22	45.3333
sp|P00390|GSHR_HUMAN	HUMAN	0.921705	0.8515	0.951961	1.02179	0.971797	1.07792	0.916548	0.822316	0.941671	0.852947	70	22	42.5287
sp|P0ABP8|DEOD_ECOLI	ECOLI	0.684379	0.606827	0.690565	1.0409	0.969734	1.08708	0.890302	1.47047	1.66343	1.60966	66	22	67.7824
sp|P45523|FKBA_ECOLI	ECOLI	0.657496	0.544625	0.641742	1.09235	0.936809	1.10232	0.87382	1.59116	1.81651	1.7264	66	22	60.3704
sp|Q9H2U2|IPYR2_HUMAN	HUMAN	0.923775	0.876525	0.915266	1.0449	0.967188	1.08464	0.896593	0.794469	0.856004	0.774504	59	22	58.982
sp|P60906|SYH_ECOLI	ECOLI	0.721843	0.658103	0.705309	1.05081	0.955912	1.09256	0.884913	1.39954	1.49734	1.44726	63	22	49.5283
sp|P75691|YAHK_ECOLI	ECOLI	0.701937	0.65684	0.669211	1.07435	0.926878	1.10412	0.879189	1.35546	1.47143	1.46981	65	22	55.3009
sp|O60832|DKC1_HUMAN	HUMAN	1.0249	0.97553	0.860765	1.00852	1.00858	1.07956	0.906831	0.821166	0.886173	0.833509	63	22	42.4125
sp|P0A6K6|DEOB_ECOLI	ECOLI	0.690605	0.603963	0.692899	1.04555	0.979611	1.0858	0.873734	1.37369	1.598	1.4927	60	22	61.4251
sp|Q8TCJ2|STT3B_HUMAN	HUMAN	0.892539	0.860347	0.897325	0.98029	1.04578	1.06576	0.907678	0.751349	0.80379	0.763873	58	22	19.9758
sp|Q969Z0|FAKD4_HUMAN	HUMAN	0.872498	0.852085	0.958388	0.990083	1.03703	1.06017	0.8945	0.755558	0.7953	0.787525	58	22	37.084
sp|P07012|RF2_ECOLI	ECOLI	0.701887	0.640148	0.726907	1.0769	0.944918	1.10674	0.880492	1.36183	1.51541	1.47344	56	22	52.8767
sp|Q15637|SF01_HUMAN	HUMAN	0.887302	0.905586	0.899315	1.02044	0.99582	1.06356	0.901822	0.796659	0.863204	0.888372	49	22	24.1002
sp|P0A8J8|RHLB_ECOLI	ECOLI	0.701409	0.588631	0.695922	1.06148	0.946823	1.07368	0.885608	1.43152	1.58168	1.54246	54	22	56.5321
sp|P37744|RMLA1_ECOLI	ECOLI	0.701304	0.609284	0.691012	1.08623	0.943291	1.1193	0.869234	1.48593	1.58066	1.51909	53	22	66.8942
sp|P08142|ILVB_ECOLI	ECOLI	0.692734	0.603281	0.691169	1.05855	0.928576	1.0876	0.881586	1.40787	1.62824	1.51992	47	22	36.8327
sp|P31689|DNJA1_HUMAN	HUMAN	0.946555	0.883463	0.929079	1.04607	1.00573	1.08546	0.890229	0.799523	0.87891	0.81499	53	22	55.6675
sp|P07099|HYEP_HUMAN	HUMAN	0.945262	0.883531	0.915256	1.01706	1.00313	1.08105	0.890075	0.757612	0.841419	0.792934	54	22	49.6703
sp|Q8WVM7|STAG1_HUMAN	HUMAN	0.93585	0.930903	0.878127	0.987171	1.059	1.03385	0.917203	0.802691	0.820857	0.845032	32	22	24.0064
sp|Q93084|AT2A3_HUMAN	HUMAN	0.893421	0.872394	0.955869	0.985741	1.02115	1.07334	0.926316	0.814843	0.846377	0.796007	28	22	26.558
sp|Q9HD20|AT131_HUMAN	HUMAN	0.910921	0.848001	0.9202	1.04074	0.984595	1.06908	0.898595	0.771476	0.836888	0.813303	53	22	17.7741
sp|P49189|AL9A1_HUMAN	HUMAN	0.982786	0.907894	0.896161	1.02595	0.978889	1.06149	0.937173	0.788084	0.924007	0.839224	53	22	36.4372
tr|H0YM23|H0YM23_HUMAN	HUMAN	0.915199	0.854078	0.944362	1.0301	0.990043	1.05436	0.910749	0.771609	0.809871	0.833713	29	22	15.9228
sp|Q14651|PLSI_HUMAN	HUMAN	0.909481	0.77755	0.94685	1.0197	1.00598	1.07224	0.887032	0.772768	0.798469	0.760357	41	22	40.0636
sp|Q14694|UBP10_HUMAN	HUMAN	0.974239	0.86955	0.923303	1.01498	1.01812	1.05382	0.929268	0.757053	0.883759	0.775355	52	22	32.8321
sp|O43615|TIM44_HUMAN	HUMAN	0.928063	0.829692	0.901393	0.990438	1.02789	1.0708	0.900383	0.778569	0.808603	0.797284	52	22	43.8053
tr|G3XAH6|G3XAH6_HUMAN	HUMAN	0.927786	0.865473	0.912522	0.995522	0.991326	1.07092	0.915764	0.761369	0.847565	0.809361	45	22	33.1492
sp|P06987|HIS7_ECOLI	ECOLI	0.706752	0.659029	0.736872	1.06792	0.976901	1.04474	0.890356	1.31691	1.5952	1.44562	50	22	52.9577
sp|P26616|MAO1_ECOLI	ECOLI	0.676915	0.613689	0.676478	1.02499	0.995291	1.07718	0.873542	1.46358	1.69882	1.62548	46	22	47.9646
sp|P37759|RMLB1_ECOLI	ECOLI	0.696172	0.643838	0.74949	1.09509	0.958128	1.05275	0.86215	1.29931	1.55997	1.41631	44	22	70.3601
sp|Q92665|RT31_HUMAN	HUMAN	0.879296	0.845423	0.864448	1.03036	1.00245	1.03648	0.921448	0.7863	0.865628	0.819852	48	22	51.8987
sp|Q8NBS9|TXND5_HUMAN	HUMAN	0.936774	0.864299	0.91903	0.985198	0.989851	1.08565	0.9373	0.706677	0.808127	0.759207	48	22	43.0556
sp|Q9Y2Z0|SGT1_HUMAN	HUMAN	0.847751	0.83899	0.884612	1.07147	1.02791	0.96096	0.929212	0.761282	0.840242	0.791279	47	22	55.6164
sp|P0A6V1|GLGC_ECOLI	ECOLI	0.672588	0.636213	0.683176	1.04478	0.94837	1.09663	0.894438	1.44555	1.62967	1.50292	46	22	56.1485
sp|Q9H9T3|ELP3_HUMAN	HUMAN	0.935532	0.859708	0.921853	1.03556	0.997821	1.06249	0.902981	0.798088	0.935964	0.829221	47	22	40.2194
sp|P45464|LPOA_ECOLI	ECOLI	0.680672	0.65556	0.713768	1.09093	0.97738	1.03795	0.882152	1.49615	1.54166	1.46785	45	22	36.4307
sp|P0AGJ9|SYY_ECOLI	ECOLI	0.66534	0.597461	0.685846	1.05433	0.950567	1.09957	0.870486	1.44717	1.58027	1.54961	46	22	47.8774
sp|P30519|HMOX2_HUMAN	HUMAN	0.924755	0.848642	0.944168	0.989913	1.01349	1.05413	0.903257	0.770303	0.886021	0.863183	44	22	53.481
sp|P0AG14|SOHB_ECOLI	ECOLI	0.711138	0.636546	0.716013	1.08111	0.957628	1.08275	0.878443	1.30953	1.45542	1.43086	44	22	50.1433
sp|Q86V21|AACS_HUMAN	HUMAN	0.928078	0.885416	0.948467	1.06319	0.976766	1.07601	0.871523	0.774328	0.791202	0.786932	43	22	32.4405
sp|Q14692|BMS1_HUMAN	HUMAN	0.938063	0.832537	0.87133	1.02156	0.979451	1.06864	0.919471	0.768873	0.863506	0.800523	44	22	19.3448
sp|Q92974|ARHG2_HUMAN	HUMAN	0.783589	0.733324	0.830028	0.954262	1.07188	1.00256	0.966664	0.861407	1.01653	0.842802	43	22	23.6308
sp|Q9H832|UBE2Z_HUMAN	HUMAN	0.926976	0.850944	0.91788	0.997648	1.04552	1.03767	0.913397	0.801036	0.915243	0.819834	43	22	34.4633
sp|O95470|SGPL1_HUMAN	HUMAN	0.961928	0.855879	0.938992	1.02969	0.991183	1.08133	0.909324	0.770377	0.879913	0.775962	42	22	35.7394
tr|A0A0J9YWL0|A0A0J9YWL0_HUMAN	HUMAN	0.938164	0.857885	0.985508	1.02311	0.973603	1.02766	0.919634	0.724537	0.812179	0.768661	42	22	13.6086
sp|Q9H1E3|NUCKS_HUMAN	HUMAN	1.09434	0.901847	0.991473	0.903657	1.04231	1.192	0.847575	0.71997	0.882232	0.981931	41	22	52.2634
sp|Q9BVP2|GNL3_HUMAN	HUMAN	0.960222	0.9194	0.862755	1.07752	0.95481	1.05534	0.903068	0.719462	0.963641	0.764156	40	22	37.3406
sp|Q12849|GRSF1_HUMAN	HUMAN	0.964209	0.831111	0.975296	1.02571	1.0211	1.03376	0.905637	0.857805	0.899234	0.845615	40	22	52.9167
tr|E9PFH4|E9PFH4_HUMAN	HUMAN	0.914571	0.796235	0.948612	0.997767	1.0498	1.02562	0.894203	0.799969	0.85817	0.862833	41	22	33.2555
sp|A3KN83|SBNO1_HUMAN	HUMAN	0.889573	0.855956	0.886413	0.996811	0.969755	1.12074	0.906882	0.81924	0.900267	0.826505	35	22	20.3159
sp|O95352|ATG7_HUMAN	HUMAN	0.914447	0.861816	0.927581	1.03797	0.967848	1.07063	0.905036	0.772372	0.853286	0.809107	40	22	30.8677
sp|Q9UP83|COG5_HUMAN	HUMAN	0.85709	0.842706	0.902958	1.03705	0.994586	1.06032	0.894401	0.791606	0.890191	0.824831	39	22	24.6722
sp|Q15397|PUM3_HUMAN	HUMAN	0.939536	0.872971	0.881102	1.03198	1.01262	1.04454	0.926301	0.756333	0.864579	0.778183	40	22	35.3395
sp|Q9H2G2|SLK_HUMAN	HUMAN	0.96945	0.867474	0.958171	1.01852	0.993876	1.05414	0.925671	0.740149	0.836528	0.796108	31	22	15.4656
sp|O15382|BCAT2_HUMAN	HUMAN	0.895424	0.811608	0.898007	1.02851	0.980782	1.09152	0.883878	0.763073	0.897668	0.819925	38	22	48.7245
sp|Q6P1M0|S27A4_HUMAN	HUMAN	0.962057	0.876986	0.950243	0.994734	0.998061	1.09013	0.925812	0.741903	0.819064	0.772361	38	22	35.3033
sp|O76024|WFS1_HUMAN	HUMAN	0.89299	0.888823	0.927895	1.03007	0.992058	1.07482	0.911482	0.77396	0.880137	0.844835	37	22	20.3371
sp|Q9HCS7|SYF1_HUMAN	HUMAN	0.925295	0.84775	0.902953	1.00379	1.01021	1.01632	0.930952	0.785748	0.890114	0.779513	37	22	29.3567
sp|P00562|AK2H_ECOLI	ECOLI	0.69163	0.641659	0.676833	1.07402	0.974064	1.07969	0.872373	1.42609	1.48305	1.43982	36	22	30.6173
sp|P83111|LACTB_HUMAN	HUMAN	0.915798	0.830751	0.934512	1.05052	0.995441	1.0761	0.880729	0.736187	0.826215	0.769035	36	22	37.2943
sp|Q8TD26|CHD6_HUMAN	HUMAN	0.940525	0.872565	0.918568	1.04451	1.01638	1.0405	0.905313	0.82521	0.889567	0.777664	29	22	10.7182
sp|Q14126|DSG2_HUMAN	HUMAN	0.965371	0.935459	0.874835	1.01904	1.02432	1.07785	0.8838	0.78567	0.89142	0.780375	34	22	26.5653
sp|Q9BYX2|TBD2A_HUMAN	HUMAN	0.944413	0.89847	0.938362	1.01311	0.994319	1.06061	0.927976	0.743233	0.827069	0.789237	33	22	22.0905
sp|P49790|NU153_HUMAN	HUMAN	0.990723	0.970538	0.874389	1.00823	0.9629	1.06307	0.91831	0.814079	1.04215	0.860614	34	22	21.0169
sp|Q9Y570|PPME1_HUMAN	HUMAN	0.916458	0.940169	0.926584	0.999461	1.04035	1.06953	0.887443	0.818302	0.82432	0.816245	34	22	48.4456
sp|P25440|BRD2_HUMAN	HUMAN	0.948882	0.874422	0.984854	1.00059	1.08901	1.00369	0.914165	0.821059	0.84411	0.785891	27	22	30.9613
tr|C9JYY6|C9JYY6_HUMAN	HUMAN	0.922889	0.844867	0.942457	1.03532	0.97599	1.09395	0.903706	0.820421	0.831678	0.809685	32	22	21.3047
sp|O75976|CBPD_HUMAN	HUMAN	0.918754	0.880342	0.921919	1.01006	1.03557	1.06279	0.885644	0.75957	0.843815	0.845763	32	22	20
sp|Q15813|TBCE_HUMAN	HUMAN	0.877561	0.852461	0.907009	1.00294	1.03113	1.05193	0.925569	0.818435	0.852335	0.827993	32	22	47.6281
sp|Q5VWN6|F208B_HUMAN	HUMAN	0.92533	0.831236	0.93037	0.997459	1.03641	1.03367	0.905099	0.763444	0.876629	0.8043	32	22	11.4403
sp|Q6ISB3|GRHL2_HUMAN	HUMAN	0.873867	0.815568	0.953053	0.98763	1.00424	1.07338	0.916417	0.776511	0.883361	0.810908	31	22	32.64
tr|F8W9X7|F8W9X7_HUMAN	HUMAN	0.912214	0.87459	0.918168	0.992195	1.02871	1.05736	0.935612	0.739422	0.855064	0.781576	31	22	31.4286
tr|X6RM59|X6RM59_HUMAN	HUMAN	0.878867	0.818625	0.886895	1.08744	0.954037	1.07418	0.878527	0.79288	0.752747	0.809356	30	22	56.4955
sp|P06129|BTUB_ECOLI	ECOLI	0.686385	0.587653	0.697972	1.07975	0.975003	1.06196	0.848186	1.48302	1.73766	1.60871	29	22	43.3225
sp|P27249|GLND_ECOLI	ECOLI	0.657475	0.630015	0.719977	1.11766	0.920802	1.07971	0.870043	1.44437	1.59385	1.51352	29	22	27.191
sp|Q5T2T1|MPP7_HUMAN	HUMAN	0.91265	0.887892	0.92091	1.01574	0.980636	1.07688	0.912139	0.756345	0.918874	0.79774	29	22	44.2708
sp|Q6ZMI0|PPR21_HUMAN	HUMAN	0.90577	0.889249	0.882011	0.991252	0.994389	1.09257	0.925103	0.811059	0.894403	0.802805	29	22	32.3077
sp|Q8WU90|ZC3HF_HUMAN	HUMAN	0.987394	0.904367	0.937018	0.990841	1.00854	1.0548	0.948058	0.79616	0.8805	0.799833	29	22	39.2019
sp|Q9BZC7|ABCA2_HUMAN	HUMAN	0.935324	0.876231	0.938047	0.986643	1.00977	1.0838	0.913633	0.765835	0.867088	0.779576	28	22	11.499
sp|O15031|PLXB2_HUMAN	HUMAN	0.980804	0.903433	0.924384	1.01612	0.96818	1.04381	0.959646	0.803095	0.947166	0.84262	27	22	14.3634
sp|Q92576|PHF3_HUMAN	HUMAN	0.946669	0.903459	0.958546	1.01124	1.04382	1.06993	0.88867	0.883656	0.917388	0.862315	27	22	12.4571
sp|P82094|TMF1_HUMAN	HUMAN	0.92679	0.845473	0.942432	1.03202	1.00316	1.05711	0.910316	0.719159	0.866059	0.800171	26	22	20.7685
sp|Q96JH7|VCIP1_HUMAN	HUMAN	0.899634	0.866873	0.90111	1.01579	0.997727	1.05293	0.926755	0.77864	0.848689	0.805221	25	22	21.7676
sp|P11413|G6PD_HUMAN	HUMAN	0.944127	0.872357	0.930447	1.00342	1.00463	1.04704	0.911817	0.760978	0.832171	0.760145	119	21	65.2427
sp|P60842|IF4A1_HUMAN	HUMAN	0.939323	0.857262	0.941995	1.01271	1.00895	1.04145	0.917201	0.793803	0.855826	0.822734	116	21	60.8374
sp|P25705|ATPA_HUMAN	HUMAN	0.903909	0.877467	0.917951	1.0188	0.9833	1.08115	0.912741	0.783937	0.874703	0.820657	126	21	60.217
sp|P27348|1433T_HUMAN	HUMAN	0.999247	0.921953	0.977825	0.97089	1.02502	1.06776	0.922426	0.723295	0.822765	0.773198	97	21	72.6531
sp|P00918|CAH2_HUMAN	HUMAN	0.946619	0.878348	0.938414	1.01227	0.986399	1.09563	0.89929	0.771099	0.830042	0.790007	166	21	61.1538
sp|P14866|HNRPL_HUMAN	HUMAN	0.932773	0.921397	0.908549	0.96442	1.00928	1.08334	0.927254	0.783058	0.885921	0.795176	69	21	64.1766
sp|Q15084|PDIA6_HUMAN	HUMAN	0.989211	0.89951	0.934098	1.00519	1.00943	1.06817	0.913526	0.712859	0.922002	0.787149	146	21	49.7727
sp|P26368|U2AF2_HUMAN	HUMAN	0.926707	0.876431	0.900061	1.02142	0.99694	1.07247	0.900778	0.830533	0.873177	0.83278	101	21	46.5263
sp|Q9UMS4|PRP19_HUMAN	HUMAN	0.910289	0.896487	0.911965	0.974955	1.03626	1.0375	0.920933	0.823948	0.888239	0.832651	99	21	50.9921
tr|B1AK87|B1AK87_HUMAN	HUMAN	0.926086	0.868778	0.95035	1.00903	1.01409	1.04092	0.928207	0.748379	0.819368	0.758841	99	21	54.6154
sp|P21266|GSTM3_HUMAN	HUMAN	0.9058	0.885363	0.952428	1.00394	1.00894	1.05884	0.91785	0.800181	0.858804	0.807255	96	21	71.5556
sp|Q7Z2K6|ERMP1_HUMAN	HUMAN	0.900757	0.855461	0.927932	1.02856	0.985969	1.04547	0.944132	0.780855	0.850746	0.798762	86	21	27.4336
sp|Q16698|DECR_HUMAN	HUMAN	0.882209	0.895987	0.902845	1.00118	0.97481	1.08806	0.902667	0.77872	0.877511	0.772014	84	21	56.7164
sp|P17174|AATC_HUMAN	HUMAN	0.897441	0.858522	0.901282	1.02442	0.973641	1.09635	0.888307	0.747043	0.785734	0.781933	70	21	54.7215
sp|P31930|QCR1_HUMAN	HUMAN	0.91277	0.855234	0.943722	1.02351	1.01096	1.03716	0.901979	0.763771	0.891267	0.825893	77	21	36.875
sp|Q92973|TNPO1_HUMAN	HUMAN	0.931127	0.875196	0.912744	1.04215	0.974354	1.05791	0.89115	0.81929	0.884684	0.824963	55	21	33.7416
sp|P22061|PIMT_HUMAN	HUMAN	0.97873	0.874619	0.923286	0.973965	1.04405	1.04719	0.899553	0.799583	0.847427	0.825923	78	21	59.4714
tr|G3V1C3|G3V1C3_HUMAN	HUMAN	0.957855	0.901783	0.91302	0.998064	0.99982	1.06606	0.916717	0.762792	0.811198	0.809348	77	21	38.6275
tr|E7EVH7|E7EVH7_HUMAN	HUMAN	0.934888	0.839788	0.966209	1.03311	0.997614	1.07474	0.90369	0.78213	0.83928	0.802505	41	21	48.4973
sp|P08621|RU17_HUMAN	HUMAN	0.922442	0.88602	0.903728	0.998172	1.01228	1.07204	0.922721	0.785626	0.845988	0.773994	73	21	31.8078
sp|Q8WXF1|PSPC1_HUMAN	HUMAN	0.93733	0.855976	0.94934	1.00193	0.980237	1.09094	0.922477	0.788173	0.822199	0.776295	52	21	45.1243
sp|P25786|PSA1_HUMAN	HUMAN	0.910512	0.909741	0.951081	1.0293	0.999049	1.05052	0.908687	0.753739	0.803171	0.778061	72	21	62.7376
sp|P61758|PFD3_HUMAN	HUMAN	0.950098	0.876416	0.929566	1.03576	1.01366	1.05735	0.892717	0.832827	0.879391	0.832662	71	21	60.9137
sp|Q9BXS5|AP1M1_HUMAN	HUMAN	0.932675	0.835868	0.883295	1.02184	0.958264	1.08627	0.93457	0.777139	0.884185	0.802971	58	21	50.8274
sp|Q9Y6Q5|AP1M2_HUMAN	HUMAN	0.902529	0.857315	0.902159	1.01772	0.986124	1.07567	0.917635	0.780099	0.854182	0.802056	59	21	52.7187
sp|P08312|SYFA_ECOLI	ECOLI	0.730688	0.6525	0.711572	1.07041	0.977015	1.06911	0.882242	1.34408	1.51119	1.47378	69	21	74.3119
sp|P0ACA3|SSPA_ECOLI	ECOLI	0.69385	0.58089	0.680066	1.0772	0.927052	1.10393	0.864883	1.45559	1.65113	1.59816	69	21	70.283
sp|Q92769|HDAC2_HUMAN	HUMAN	0.998112	0.848811	0.944089	1.00046	1.01906	1.0762	0.896564	0.773097	0.925793	0.737926	41	21	52.8689
sp|Q9P0L0|VAPA_HUMAN	HUMAN	0.940837	0.890511	0.928188	1.00896	0.986747	1.05505	0.921559	0.754571	0.804929	0.754518	50	21	55.0201
sp|Q14151|SAFB2_HUMAN	HUMAN	0.909746	0.86842	0.90124	1.01244	1.05231	1.05092	0.905272	0.784636	0.93174	0.822775	37	21	22.6653
sp|Q96HS1|PGAM5_HUMAN	HUMAN	0.950026	0.866684	0.946953	1.01656	1.0161	1.05632	0.909318	0.772137	0.84353	0.7973	64	21	57.4394
sp|P48729|KC1A_HUMAN	HUMAN	0.928013	0.885085	0.928746	1.02078	0.990284	1.08799	0.910193	0.818269	0.869394	0.833282	61	21	49.2582
sp|P0C0V0|DEGP_ECOLI	ECOLI	0.650979	0.585987	0.660647	1.09415	0.932258	1.10702	0.849312	1.60475	1.62254	1.69008	59	21	50
sp|O75436|VP26A_HUMAN	HUMAN	0.933664	0.884582	0.928191	1.01305	1.00248	1.06675	0.888482	0.751024	0.853707	0.793069	56	21	58.104
sp|P0A715|KDSA_ECOLI	ECOLI	0.679234	0.584107	0.662283	1.07758	0.929988	1.09457	0.867196	1.55254	1.71008	1.64727	59	21	71.4789
sp|P0AC59|GLRX2_ECOLI	ECOLI	0.61665	0.588277	0.682401	1.04354	0.975009	1.04582	0.909989	1.42169	1.71572	1.57097	58	21	67.907
sp|P18843|NADE_ECOLI	ECOLI	0.672001	0.613284	0.678409	1.05374	0.967908	1.12038	0.888155	1.38661	1.67806	1.54762	58	21	78.1818
sp|P0A7E1|PYRD_ECOLI	ECOLI	0.670777	0.638472	0.67817	1.07832	0.95273	1.08793	0.846483	1.43809	1.54909	1.52924	58	21	60.4167
sp|P0ABC3|HFLC_ECOLI	ECOLI	0.66218	0.570923	0.672994	1.0982	0.964336	1.06929	0.877255	1.4269	1.64191	1.54852	58	21	47.9042
sp|P35659|DEK_HUMAN	HUMAN	1.00095	0.905983	0.929949	1.0132	0.993112	1.09867	0.9126	0.790418	0.826073	0.782899	58	21	38.1333
tr|K9J957|K9J957_HUMAN	HUMAN	0.914468	0.877447	0.936998	1.01294	1.01216	1.04098	0.929485	0.791462	0.881081	0.806053	58	21	70.5628
sp|Q9P2R7|SUCB1_HUMAN	HUMAN	0.868341	0.852051	0.904531	1.01569	1.00915	1.06196	0.883831	0.794885	0.876691	0.794189	57	21	47.0842
sp|Q86X55|CARM1_HUMAN	HUMAN	0.965044	0.841281	0.927126	1.03631	0.968657	1.0874	0.885941	0.769853	0.856719	0.775885	55	21	32.4013
sp|P20073|ANXA7_HUMAN	HUMAN	0.907927	0.871333	0.927877	1.01064	1.03717	1.01552	0.90339	0.755507	0.792371	0.785081	50	21	33.1967
sp|P31749|AKT1_HUMAN	HUMAN	0.951084	0.85518	0.911673	1.00183	0.990241	1.09241	0.927446	0.801435	0.843057	0.816337	43	21	52.2917
sp|P0AB24|EFEO_ECOLI	ECOLI	0.687123	0.604222	0.672139	1.04831	0.964421	1.06902	0.903334	1.41974	1.63502	1.55584	52	21	54.1333
sp|P78406|RAE1L_HUMAN	HUMAN	0.894004	0.865742	0.855807	1.0148	1.03617	1.03633	0.894199	0.838584	0.857939	0.814842	51	21	55.163
sp|O75351|VPS4B_HUMAN	HUMAN	0.981331	0.942721	0.935651	1.03545	0.954963	1.09482	0.931816	0.835728	0.845885	0.819099	39	21	51.3514
sp|O75821|EIF3G_HUMAN	HUMAN	0.945012	0.882551	0.912357	0.99772	1.03901	1.02684	0.910059	0.799658	0.826915	0.786931	51	21	55.625
sp|P26646|ACUI_ECOLI	ECOLI	0.673137	0.62511	0.686758	1.04242	0.975263	1.08043	0.892772	1.47673	1.68512	1.62043	49	21	64.8148
sp|P04424|ARLY_HUMAN	HUMAN	0.900657	0.845689	0.929588	1.0553	0.956171	1.0335	0.92999	0.796809	0.838646	0.82058	48	21	44.8276
sp|Q16401|PSMD5_HUMAN	HUMAN	0.948141	0.826637	0.921433	1.05315	0.972535	1.07877	0.917144	0.781711	0.832025	0.821058	48	21	45.6349
sp|Q04446|GLGB_HUMAN	HUMAN	1.02785	0.884243	0.863255	0.926503	0.961244	1.26253	0.847561	0.699311	0.848597	0.766419	46	21	32.1937
sp|P09372|GRPE_ECOLI	ECOLI	0.649704	0.55584	0.645389	1.07494	0.955442	1.08871	0.86361	1.55458	1.75494	1.68521	46	21	84.264
sp|P52888|THOP1_HUMAN	HUMAN	0.916932	0.875474	0.898814	1.09338	0.978194	1.05906	0.882144	0.805469	0.830617	0.803567	45	21	34.5428
sp|Q14247|SRC8_HUMAN	HUMAN	0.931304	0.889281	0.921727	1.03188	0.988133	1.08381	0.906528	0.744129	0.793841	0.779368	45	21	37.6364
sp|P21170|SPEA_ECOLI	ECOLI	0.705689	0.642574	0.709727	1.07197	0.946448	1.07911	0.887615	1.40285	1.57273	1.50699	44	21	26.7477
sp|Q13573|SNW1_HUMAN	HUMAN	0.933566	0.892802	0.921839	0.977278	1.01325	1.05047	0.92877	0.821152	0.872798	0.82778	44	21	36.0075
sp|Q99536|VAT1_HUMAN	HUMAN	0.82924	0.782199	0.978856	0.930816	1.04681	1.16892	0.847339	0.846652	0.768067	0.825302	44	21	48.3461
sp|Q9Y6N5|SQOR_HUMAN	HUMAN	0.909393	0.847421	0.908683	1.04845	0.961336	1.05397	0.901116	0.776369	0.814305	0.758709	42	21	54.8889
sp|Q9H8H0|NOL11_HUMAN	HUMAN	0.974655	0.873995	0.935301	1.03924	1.00476	1.05216	0.898612	0.810027	0.883871	0.868274	42	21	34.9096
sp|O95487|SC24B_HUMAN	HUMAN	0.868318	0.856521	0.892289	1.0163	1.0069	1.05151	0.899295	0.808722	0.910823	0.865079	41	21	18.2965
sp|P52306|GDS1_HUMAN	HUMAN	0.934557	0.856139	0.983416	1.01001	0.999804	1.07155	0.925737	0.825729	0.851291	0.820012	42	21	35.5848
sp|Q9NXE4|NSMA3_HUMAN	HUMAN	0.943643	0.87738	0.96547	1.00495	1.0043	1.04414	0.933648	0.770416	0.849065	0.818678	42	21	25.8767
sp|O95573|ACSL3_HUMAN	HUMAN	0.955721	0.827509	0.881397	1.02721	1.01795	1.04568	0.894319	0.804572	0.911214	0.828474	38	21	33.8889
sp|O95232|LC7L3_HUMAN	HUMAN	0.896887	0.910003	0.922037	0.997303	1.02	1.0755	0.912715	0.794325	0.839728	0.793583	41	21	39.3519
sp|Q9H6S3|ES8L2_HUMAN	HUMAN	0.929837	0.846448	0.892749	0.988382	0.955769	1.08386	0.895977	0.784687	0.842354	0.803552	41	21	39.7203
sp|P14081|SELB_ECOLI	ECOLI	0.717533	0.658975	0.689339	1.04605	0.967167	1.10564	0.839036	1.26846	1.52213	1.31853	40	21	42.671
sp|P04425|GSHB_ECOLI	ECOLI	0.709042	0.674053	0.703394	1.06086	0.979013	1.04788	0.919714	1.28771	1.51174	1.52928	39	21	51.8987
sp|Q9UHD1|CHRD1_HUMAN	HUMAN	1.00308	0.843879	0.916	1.03492	1.0802	1.00962	0.876096	0.760873	0.883764	0.811682	40	21	66.2651
sp|Q9H7Z7|PGES2_HUMAN	HUMAN	0.952173	0.853285	0.947341	1.0247	0.959167	1.07222	0.905317	0.763708	0.877523	0.799925	40	21	48.5411
sp|Q9ULK4|MED23_HUMAN	HUMAN	0.909547	0.855433	0.934033	0.999935	1.01577	1.05423	0.944826	0.81381	0.874578	0.816494	40	21	13.5965
sp|Q86VP1|TAXB1_HUMAN	HUMAN	0.874496	0.885092	0.864822	0.991817	1.03252	1.07246	0.911745	0.770621	0.82511	0.791049	34	21	27.8834
sp|Q9Y6Y8|S23IP_HUMAN	HUMAN	0.9567	0.876712	0.932219	1.02739	1.01229	1.05984	0.900887	0.778244	0.847486	0.811352	39	21	22.4
sp|Q8WWY3|PRP31_HUMAN	HUMAN	0.927799	0.833466	0.929848	1.01596	1.00477	1.03239	0.933338	0.754906	0.856118	0.786411	39	21	39.479
sp|Q96HP0|DOCK6_HUMAN	HUMAN	0.864186	0.824678	0.843864	0.999322	0.979018	1.06735	0.964115	0.802234	0.873912	0.791964	32	21	13.3366
sp|Q66K14|TBC9B_HUMAN	HUMAN	0.954799	0.871353	0.948585	1.03795	1.00636	1.0729	0.92062	0.854122	0.918391	0.856899	33	21	19.04
sp|Q9H9A6|LRC40_HUMAN	HUMAN	0.900202	0.879869	0.883433	1.02941	1.02935	1.0559	0.873022	0.842191	0.865436	0.796925	38	21	41.196
sp|P49642|PRI1_HUMAN	HUMAN	0.924907	0.836607	0.908066	1.02654	0.99157	1.08927	0.902518	0.797397	0.843634	0.786397	38	21	48.5714
sp|P12830|CADH1_HUMAN	HUMAN	0.986615	0.871081	0.938941	1.02438	0.972813	1.0563	0.937689	0.734963	0.79745	0.793458	34	21	30.9524
sp|P40937|RFC5_HUMAN	HUMAN	0.907469	0.852616	0.951193	1.02288	1.03303	1.01848	0.914051	0.803559	0.889662	0.796551	36	21	57.3529
sp|Q9NYH9|UTP6_HUMAN	HUMAN	0.905864	0.861275	0.903802	1.0161	1.00627	1.05309	0.929123	0.775171	0.835078	0.787464	38	21	33.5008
sp|Q14807|KIF22_HUMAN	HUMAN	0.873889	0.907694	0.913782	0.960452	1.02138	1.0903	0.933246	0.828929	0.936764	0.780906	38	21	40.7519
sp|Q68E01|INT3_HUMAN	HUMAN	0.956865	0.881902	0.918131	1.02656	0.977345	1.04484	0.941896	0.773489	0.863665	0.789318	36	21	21.86
sp|P28288|ABCD3_HUMAN	HUMAN	0.91648	0.83852	0.906622	0.97781	1.02565	1.09177	0.8899	0.812511	0.823975	0.80962	36	21	32.7769
tr|G3V529|G3V529_HUMAN	HUMAN	0.910331	0.912657	0.958627	1.07868	1.02364	1.00124	0.896344	0.916411	0.898018	0.844638	36	21	26.9608
sp|P0ACB2|HEM2_ECOLI	ECOLI	0.701461	0.577443	0.656594	1.07773	0.952764	1.08025	0.892082	1.53941	1.60684	1.6034	36	21	43.8272
sp|Q9UBV2|SE1L1_HUMAN	HUMAN	0.88448	0.867038	0.847849	1.04267	1.00108	1.12182	0.875525	0.762526	0.953425	0.778769	35	21	36.5239
sp|Q6ZT07|TBCD9_HUMAN	HUMAN	0.968569	0.899207	0.91872	1.0415	1.00258	1.07073	0.901136	0.817139	0.850449	0.843357	32	21	21.248
sp|O43929|ORC4_HUMAN	HUMAN	0.928314	0.851584	0.918427	1.01108	1.02026	1.05433	0.921352	0.792153	0.856313	0.792759	36	21	37.844
sp|O75663|TIPRL_HUMAN	HUMAN	0.884366	0.857539	0.934948	0.993511	1.03661	1.03347	0.939246	0.809945	0.892555	0.812524	36	21	68.0147
sp|Q9BZF1|OSBL8_HUMAN	HUMAN	0.921796	0.888891	0.944592	0.992044	0.961512	1.06749	0.9497	0.799738	0.815721	0.794449	34	21	31.1586
sp|P60293|MUKF_ECOLI	ECOLI	0.72499	0.605403	0.746354	1.08618	0.948406	1.09943	0.887199	1.40762	1.46994	1.43608	35	21	51.5909
sp|P0A903|BAMC_ECOLI	ECOLI	0.65248	0.593713	0.719417	1.06094	0.972604	1.10867	0.88489	1.42409	1.58434	1.58187	35	21	60.1744
sp|O14936|CSKP_HUMAN	HUMAN	0.936093	0.871916	0.911212	1.02484	0.977933	1.04992	0.925082	0.827496	0.893611	0.813456	35	21	27.9698
sp|Q9Y4R8|TELO2_HUMAN	HUMAN	0.925125	0.855329	0.934425	1.00478	0.997815	1.03404	0.915483	0.79108	0.821335	0.819625	35	21	26.1649
sp|P35237|SPB6_HUMAN	HUMAN	0.90048	0.867743	0.928463	0.994022	0.970465	1.08754	0.919782	0.723859	0.804672	0.775554	35	21	49.4681
sp|Q9H9Y6|RPA2_HUMAN	HUMAN	0.875858	0.847381	0.927592	0.993594	1.00382	1.0989	0.894995	0.774608	0.914077	0.807305	34	21	20.1762
sp|P76272|YEBT_ECOLI	ECOLI	0.713807	0.65742	0.72432	1.05733	1.00277	1.09533	0.88262	1.33782	1.46005	1.40512	34	21	31.5849
sp|Q8ND04|SMG8_HUMAN	HUMAN	0.921027	0.897789	0.939081	1.03583	0.992054	1.07915	0.918206	0.827689	0.908204	0.824451	34	21	28.3552
sp|O14579|COPE_HUMAN	HUMAN	0.883058	0.886641	0.917896	1.02891	0.989742	1.05278	0.91028	0.797462	0.884322	0.819949	34	21	77.5974
sp|Q9HCD6|TANC2_HUMAN	HUMAN	0.947714	0.882911	0.917512	1.02094	1.00698	1.0918	0.885907	0.764248	0.816237	0.818011	33	21	13.2663
sp|Q13823|NOG2_HUMAN	HUMAN	0.997104	0.895651	0.919326	1.01974	0.984575	1.04975	0.92275	0.787814	0.847727	0.795266	33	21	24.8974
sp|Q969X6|UTP4_HUMAN	HUMAN	0.948621	0.885648	0.921399	1.00513	1.0529	1.04151	0.946019	0.783972	0.887067	0.782588	34	21	29.4461
sp|O96028|NSD2_HUMAN	HUMAN	0.938271	0.919511	0.910585	0.97842	0.950614	1.09245	0.928258	0.843733	0.926965	0.939312	31	21	18.022
sp|O43660|PLRG1_HUMAN	HUMAN	0.912741	0.94284	0.923101	0.960677	1.05056	1.04412	0.892248	0.845991	0.932656	0.832764	34	21	38.3268
sp|P07650|TYPH_ECOLI	ECOLI	0.732846	0.648965	0.662885	1.08166	0.980472	1.09268	0.884739	1.30374	1.48573	1.49062	33	21	63.4091
sp|P76108|YDCS_ECOLI	ECOLI	0.63285	0.577256	0.667836	1.08111	0.95255	1.09367	0.8892	1.38865	1.63299	1.49259	33	21	61.1549
sp|O14802|RPC1_HUMAN	HUMAN	0.937642	0.911209	0.891916	0.995439	1.00508	1.08676	0.92266	0.803786	0.841754	0.834741	32	21	18.777
sp|P0A9U3|YBIT_ECOLI	ECOLI	0.706632	0.620222	0.681925	1.07589	0.940983	1.07582	0.882382	1.5027	1.63877	1.55511	32	21	38.4906
sp|Q32P41|TRM5_HUMAN	HUMAN	0.888362	0.84992	0.897334	1.07641	0.954116	1.08067	0.88699	0.889046	0.857296	0.865277	32	21	34.3811
sp|P31120|GLMM_ECOLI	ECOLI	0.698411	0.691115	0.686083	1.06814	0.967037	1.11048	0.8572	1.39392	1.55402	1.53598	32	21	43.1461
sp|P0A6C5|ARGA_ECOLI	ECOLI	0.688915	0.575764	0.675177	1.06082	0.958098	1.09776	0.871772	1.37542	1.5974	1.50165	31	21	41.3093
sp|Q5VZ89|DEN4C_HUMAN	HUMAN	0.867367	0.80536	0.916926	1.03798	1.14209	0.954263	0.863684	0.791357	0.891583	0.841653	32	21	11.6815
tr|A0A1B0GV47|A0A1B0GV47_HUMAN	HUMAN	0.908874	0.921444	0.906571	1.02352	0.979624	1.05516	0.923553	0.754584	0.845979	0.776105	30	21	16.8784
sp|P08957|T1MK_ECOLI	ECOLI	0.707002	0.603209	0.704307	1.051	0.983548	1.09005	0.877824	1.43053	1.58129	1.52449	31	21	52.1739
sp|P77348|MPPA_ECOLI	ECOLI	0.698233	0.655934	0.675054	1.04379	0.946327	1.09305	0.882489	1.35653	1.5114	1.41444	30	21	53.0726
sp|Q13546|RIPK1_HUMAN	HUMAN	0.894991	0.806215	0.930378	1.01408	0.996016	1.07424	0.921301	0.742319	0.845162	0.826665	30	21	32.7869
sp|Q96CN9|GCC1_HUMAN	HUMAN	0.935435	0.844761	0.917736	1.00289	1.01271	1.0763	0.905247	0.768828	0.818549	0.782663	30	21	27.3548
sp|P22830|HEMH_HUMAN	HUMAN	0.840419	0.857365	0.932609	0.990268	1.02137	1.05626	0.909981	0.716141	0.774984	0.773026	30	21	39.7163
sp|Q92541|RTF1_HUMAN	HUMAN	0.917173	1.01354	0.886513	0.964044	1.01459	1.07018	0.915902	0.804082	0.898574	0.836813	30	21	27.1831
sp|Q9Y2D4|EXC6B_HUMAN	HUMAN	0.932125	0.906263	0.940824	1.02499	0.9962	1.07295	0.902561	0.79534	0.866151	0.834819	26	21	30.0863
sp|P41229|KDM5C_HUMAN	HUMAN	0.991094	0.888467	0.976493	1.01621	0.988692	1.0704	0.931401	0.796393	0.919545	0.826502	26	21	16.2179
sp|Q8N3P4|VPS8_HUMAN	HUMAN	0.94548	0.834554	0.958279	0.996149	1.05803	1.04662	0.901073	0.803007	0.918286	0.85671	27	21	15.056
tr|E7EWP2|E7EWP2_HUMAN	HUMAN	0.909659	0.820113	0.863482	1.02389	0.966383	1.03445	0.999675	0.722986	0.959321	0.797089	24	21	8.96492
sp|Q15058|KIF14_HUMAN	HUMAN	0.874018	0.869465	0.949865	0.971391	1.00732	1.06012	0.955081	0.85308	0.920167	0.850744	25	21	12.1966
sp|Q9Y2L5|TPPC8_HUMAN	HUMAN	0.93274	0.936923	0.915508	1.00093	0.999161	1.0496	0.944886	0.80263	0.873019	0.805798	23	21	17.2822
tr|A0A0A0MRB5|A0A0A0MRB5_HUMAN	HUMAN	0.980577	0.871294	0.904289	1.01413	1.00303	1.0406	0.930331	0.823571	0.880581	0.826072	23	21	15.4912
sp|Q9P2E3|ZNFX1_HUMAN	HUMAN	0.895744	0.826953	0.914698	1.06054	0.975388	1.02874	0.926893	0.828228	0.806814	0.807876	21	21	13.9729
sp|P60174|TPIS_HUMAN	HUMAN	1.04324	0.860201	0.976193	1.05607	0.987929	1.02731	0.910542	0.77801	0.79266	0.764442	318	20	75.1748
sp|P0AE08|AHPC_ECOLI	ECOLI	0.663981	0.612651	0.663497	1.07383	0.965251	1.05804	0.891951	1.42936	1.67933	1.58868	234	20	75.9358
sp|P31146|COR1A_HUMAN	HUMAN	0.733642	0.714806	1.04533	1.17925	0.769623	0.990777	1.04068	0.811163	0.647657	0.707291	170	20	38.3948
sp|P69441|KAD_ECOLI	ECOLI	0.671368	0.597044	0.668763	1.08961	0.953938	1.08717	0.86588	1.4217	1.65048	1.5692	140	20	69.1589
sp|P00448|SODM_ECOLI	ECOLI	0.661564	0.577573	0.665701	1.07269	0.972513	1.06397	0.897851	1.44074	1.58735	1.53208	154	20	86.4078
sp|P0A7V3|RS3_ECOLI	ECOLI	0.65294	0.598135	0.666157	1.07288	0.967296	1.07259	0.872061	1.49995	1.67153	1.64539	132	20	60.9442
sp|P38117|ETFB_HUMAN	HUMAN	0.925417	0.871702	0.947123	0.994718	0.974306	1.06771	0.938164	0.770932	0.84702	0.782706	115	20	56.0784
sp|P62424|RL7A_HUMAN	HUMAN	0.892556	0.84716	0.967029	1.10654	0.968077	0.988172	0.906358	0.75588	0.890855	0.767611	102	20	49.2481
sp|P0A953|FABB_ECOLI	ECOLI	0.668082	0.649754	0.691852	1.07503	0.972039	1.0583	0.892916	1.39158	1.58381	1.46996	85	20	40.6404
sp|P30125|LEU3_ECOLI	ECOLI	0.680252	0.637344	0.70005	1.06101	0.967885	1.06547	0.889235	1.40944	1.58903	1.54876	82	20	57.5758
sp|P63092|GNAS2_HUMAN	HUMAN	0.897255	0.890802	0.89266	1.04589	0.957245	1.07404	0.920176	0.805522	0.867834	0.81309	76	20	52.5381
sp|P22087|FBRL_HUMAN	HUMAN	0.919492	0.901251	0.916085	1.03185	1.01199	1.06427	0.892801	0.830011	0.837113	0.808269	71	20	51.0903
sp|P51398|RT29_HUMAN	HUMAN	0.903258	0.843793	0.871664	1.00934	0.992926	1.074	0.904938	0.777	0.867399	0.780975	79	20	44.4724
sp|P0A6F1|CARA_ECOLI	ECOLI	0.652045	0.596984	0.681412	1.07174	0.96162	1.05441	0.899555	1.42792	1.62092	1.53157	71	20	62.0419
sp|P0A8F0|UPP_ECOLI	ECOLI	0.652474	0.607529	0.647743	1.08851	0.966055	1.0882	0.872753	1.48137	1.61625	1.56941	73	20	82.2115
sp|Q9Y224|RTRAF_HUMAN	HUMAN	0.905129	0.90038	0.944801	0.998428	1.03975	1.02941	0.924944	0.788374	0.885175	0.833735	72	20	67.623
sp|Q8TEX9|IPO4_HUMAN	HUMAN	0.910434	0.81071	0.872848	1.06452	0.998428	1.03385	0.89799	0.805495	0.894091	0.780744	70	20	20.7216
sp|P0AB91|AROG_ECOLI	ECOLI	0.684322	0.607763	0.672717	1.0688	0.997798	1.09334	0.874533	1.46235	1.62134	1.60607	63	20	58.8571
sp|P0A9Q9|DHAS_ECOLI	ECOLI	0.632273	0.625337	0.68399	1.07525	0.976893	1.07016	0.867567	1.4329	1.71483	1.60286	68	20	61.0354
sp|Q96CS3|FAF2_HUMAN	HUMAN	0.908174	0.896364	0.922626	1.01458	1.00929	1.09742	0.905817	0.748851	0.811785	0.828632	70	20	46.2921
sp|Q9UIJ7|KAD3_HUMAN	HUMAN	0.964099	0.851377	0.918662	1.02158	1.00795	1.07636	0.90856	0.745048	0.805312	0.767823	68	20	74.4493
sp|Q13619|CUL4A_HUMAN	HUMAN	0.909137	0.907722	0.902797	1.02436	0.975417	1.05568	0.937296	0.788173	0.819716	0.821737	30	20	42.2925
sp|P41091|IF2G_HUMAN	HUMAN	0.913967	0.865137	0.930172	1.01786	1.05184	1.0574	0.888967	0.802135	0.861158	0.827149	66	20	51.0593
sp|P25526|GABD_ECOLI	ECOLI	0.688221	0.590141	0.68135	1.03021	0.974718	1.09554	0.8803	1.40259	1.58807	1.48021	63	20	56.4315
sp|P24539|AT5F1_HUMAN	HUMAN	0.883442	0.893157	0.883022	1.01096	0.977693	1.07696	0.922849	0.812743	0.858959	0.839814	64	20	51.9531
sp|P0A796|PFKA_ECOLI	ECOLI	0.688759	0.647577	0.727825	1.05749	0.962837	1.09832	0.863553	1.37816	1.62055	1.51312	63	20	49.375
sp|P0AEB2|DACA_ECOLI	ECOLI	0.671135	0.62877	0.695487	1.08159	0.966626	1.08115	0.856506	1.36348	1.56948	1.45933	63	20	54.3424
sp|P07686|HEXB_HUMAN	HUMAN	0.975694	0.881972	0.946402	0.989566	0.99637	1.11317	0.905289	0.745186	0.83122	0.799609	62	20	35.0719
sp|P18335|ARGD_ECOLI	ECOLI	0.662512	0.662949	0.639565	1.06909	0.947676	1.08444	0.861132	1.41744	1.57714	1.55705	58	20	53.202
sp|Q9NTZ6|RBM12_HUMAN	HUMAN	0.948093	0.894813	0.934236	1.00958	0.991546	1.0491	0.932864	0.810765	0.867118	0.870479	57	20	16.7382
sp|Q12873|CHD3_HUMAN	HUMAN	0.946824	0.873921	0.939766	0.985473	0.990492	1.08842	0.946054	0.815287	0.942557	0.831364	31	20	15.85
sp|P31153|METK2_HUMAN	HUMAN	0.904756	0.890988	0.928541	1.00875	1.01791	1.05485	0.940535	0.809608	0.897229	0.810821	55	20	49.6203
sp|P34896|GLYC_HUMAN	HUMAN	0.978476	0.890616	0.935115	1.00592	1.00623	1.06864	0.9244	0.757442	0.842287	0.797715	40	20	41.8219
sp|Q8NC51|PAIRB_HUMAN	HUMAN	0.990161	0.894103	0.942255	1.13512	0.934574	0.991046	0.923672	0.806956	0.961108	0.865507	54	20	42.8922
tr|H3BS10|H3BS10_HUMAN	HUMAN	0.896922	0.91018	0.907988	1.02069	0.993205	1.05162	0.92861	0.783576	0.856025	0.794602	53	20	32.0236
sp|P05556|ITB1_HUMAN	HUMAN	0.822474	0.862494	0.918183	0.946794	1.09705	1.05452	0.857692	0.71759	0.817878	0.732608	53	20	23.4336
tr|X6R433|X6R433_HUMAN	HUMAN	0.497049	0.371549	1.58646	0.944358	1.05714	0.755435	1.24417	0.781239	0.429057	0.803861	50	20	17.2926
sp|P50995|ANX11_HUMAN	HUMAN	0.892332	0.8586	0.89406	1.0342	0.975737	1.11049	0.894697	0.764061	0.825332	0.802738	48	20	37.6238
tr|A0A087WY71|A0A087WY71_HUMAN	HUMAN	0.943202	0.854709	0.929418	1.01825	1.01898	1.04289	0.888873	0.778505	0.826265	0.781836	49	20	41.0138
sp|Q9NYL9|TMOD3_HUMAN	HUMAN	0.928921	0.886248	0.931276	0.986487	1.027	1.07781	0.892126	0.752144	0.844446	0.825006	42	20	68.4659
sp|P15877|DHG_ECOLI	ECOLI	0.674475	0.622038	0.687747	1.06588	0.940663	1.08789	0.874854	1.42346	1.5872	1.53148	48	20	28.7688
sp|Q9UNE7|CHIP_HUMAN	HUMAN	0.932921	0.885177	0.920632	1.02556	1.00163	1.06919	0.90358	0.731243	0.852408	0.786592	48	20	53.7954
sp|Q9NR46|SHLB2_HUMAN	HUMAN	0.921114	0.886066	0.963498	1.0233	0.986262	1.05763	0.93145	0.800596	0.810247	0.81679	47	20	50.8861
sp|Q00169|PIPNA_HUMAN	HUMAN	0.935551	0.901446	0.892463	1.00136	0.980343	1.04985	0.964019	0.774215	0.822888	0.782519	44	20	64.8148
sp|P27986|P85A_HUMAN	HUMAN	0.971036	0.93987	0.922928	1.04102	0.957046	1.05561	0.935056	0.728845	0.853476	0.798671	33	20	33.8398
sp|P36543|VATE1_HUMAN	HUMAN	0.921715	0.871461	0.980661	1.02465	0.994465	1.04917	0.902851	0.778847	0.863007	0.820455	45	20	54.8673
sp|Q99598|TSNAX_HUMAN	HUMAN	1.00163	0.890858	0.933187	1.00782	1.02246	1.07799	0.912788	0.781336	0.838146	0.790889	46	20	55.5172
tr|E9PHY5|E9PHY5_HUMAN	HUMAN	0.948444	0.940843	0.89537	1.00726	0.968386	1.06601	0.961967	0.738293	0.917247	0.835796	33	20	27.7005
sp|Q14232|EI2BA_HUMAN	HUMAN	0.98699	0.867999	0.94277	1.0009	1.00199	1.08864	0.923618	0.830153	0.867418	0.825221	46	20	55.082
sp|P0AC02|BAMD_ECOLI	ECOLI	0.710934	0.629042	0.689195	1.06618	0.950149	1.10041	0.887098	1.44127	1.49238	1.51227	44	20	65.7143
sp|P22059|OSBP1_HUMAN	HUMAN	0.919152	0.848768	0.869535	1.00292	1.04021	1.06625	0.881834	0.8279	0.861403	0.817967	45	20	27.6332
sp|P23830|PSS_ECOLI	ECOLI	0.659025	0.605639	0.660829	1.0869	0.92967	1.10086	0.869156	1.46018	1.53553	1.50888	43	20	52.1064
sp|Q9UN81|LORF1_HUMAN	HUMAN	0.920009	0.876861	0.940729	1.01975	0.972017	1.07977	0.90542	0.762558	0.818911	0.79448	44	20	49.4083
sp|Q9Y3F4|STRAP_HUMAN	HUMAN	0.9419	0.890147	0.916778	1.01595	0.999346	1.04894	0.924784	0.744141	0.819177	0.780461	44	20	54
sp|P04181|OAT_HUMAN	HUMAN	0.859588	0.832298	0.960375	0.972045	1.02295	1.11314	0.919597	0.80688	0.889859	0.835223	44	20	47.1526
sp|Q9Y315|DEOC_HUMAN	HUMAN	0.971939	0.896188	0.885268	1.05595	0.948564	1.09435	0.90119	0.80123	0.895937	0.836038	42	20	61.9497
sp|P15042|DNLJ_ECOLI	ECOLI	0.786952	0.677045	0.773735	1.0478	0.965148	1.08397	0.877352	1.16872	1.31663	1.20454	42	20	40.2385
sp|P0AFK0|PMBA_ECOLI	ECOLI	0.690883	0.62711	0.676916	1.06592	0.964285	1.07469	0.885885	1.41711	1.57347	1.4718	42	20	48.8889
sp|Q14978|NOLC1_HUMAN	HUMAN	0.947709	0.981769	0.842156	1.05043	1.01633	1.04856	0.857398	0.934199	0.855522	0.849339	41	20	26.6094
sp|P31751|AKT2_HUMAN	HUMAN	0.915893	0.88302	0.928482	1.01412	0.972934	1.08902	0.927981	0.796827	0.886749	0.842522	31	20	39.7089
sp|Q8NBJ5|GT251_HUMAN	HUMAN	0.990986	0.859086	0.87685	0.998214	1.02153	1.05708	0.92103	0.779748	0.946192	0.817104	41	20	29.0997
sp|O60547|GMDS_HUMAN	HUMAN	0.919607	0.862827	0.948743	0.989551	1.01452	1.08668	0.917515	0.783463	0.847571	0.811693	41	20	51.6129
sp|P0A9Q5|ACCD_ECOLI	ECOLI	0.73267	0.644706	0.71015	1.07535	0.972183	1.05849	0.893775	1.37166	1.5582	1.50405	40	20	36.5132
sp|Q9UBD5|ORC3_HUMAN	HUMAN	0.885893	0.854716	0.903102	1.02765	0.97946	1.06449	0.924733	0.820897	0.853854	0.813561	40	20	26.7229
sp|Q9BW92|SYTM_HUMAN	HUMAN	0.898705	0.873841	0.874198	1.02009	0.965286	1.06607	0.913905	0.747037	0.855657	0.79183	40	20	36.9081
tr|A0A0G2JQ41|A0A0G2JQ41_HUMAN	HUMAN	0.975129	0.828488	0.958535	1.00937	0.980361	1.06561	0.941254	0.739011	0.857886	0.827378	36	20	33.5907
sp|Q8IWR0|Z3H7A_HUMAN	HUMAN	0.935788	0.888045	0.905226	1.00491	1.0124	1.04597	0.914306	0.801883	0.874801	0.805648	36	20	23.8929
sp|P76268|KDGR_ECOLI	ECOLI	0.689082	0.680372	0.712469	1.09131	0.940827	1.08445	0.893711	1.2838	1.47328	1.31977	39	20	60.4563
sp|Q92879|CELF1_HUMAN	HUMAN	0.920191	0.891463	0.892787	1.0313	1.00366	1.07377	0.884502	0.78952	0.86483	0.803059	39	20	19.3416
sp|Q96Q11|TRNT1_HUMAN	HUMAN	0.918887	0.834017	0.896693	1.01081	0.980592	1.07845	0.923062	0.776896	0.8171	0.773549	39	20	46.0829
sp|Q7Z3B4|NUP54_HUMAN	HUMAN	0.911277	0.827897	0.964935	1.00617	1.03629	1.04122	0.930605	0.808492	0.863001	0.826467	39	20	40.2367
tr|A6NNN6|A6NNN6_HUMAN	HUMAN	0.823592	0.785572	0.881936	1.00373	1.00599	1.04913	0.915457	0.788844	0.877102	0.829036	39	20	10.8065
sp|P0ABF1|PCNB_ECOLI	ECOLI	0.736127	0.670207	0.717163	1.02322	0.970018	1.06995	0.88513	1.34876	1.52757	1.43509	38	20	39.3548
sp|Q2NL82|TSR1_HUMAN	HUMAN	0.882903	0.825492	0.874494	1.04318	1.00141	1.0281	0.923046	0.804801	0.890495	0.799885	38	20	24.7512
sp|Q8NBF2|NHLC2_HUMAN	HUMAN	0.966367	0.896214	0.941139	1.01464	0.988593	1.08044	0.897338	0.758619	0.819933	0.797509	38	20	37.8788
sp|Q15067|ACOX1_HUMAN	HUMAN	0.875996	0.818297	0.954812	0.972929	0.997035	1.09881	0.909029	0.748041	0.889609	0.797557	38	20	34.0909
sp|Q16850|CP51A_HUMAN	HUMAN	0.925997	0.826102	0.925946	1.02666	0.953765	1.08949	0.912714	0.754776	0.832863	0.752927	35	20	45.5268
sp|O75934|SPF27_HUMAN	HUMAN	0.886407	0.84904	0.880416	0.96712	1.02207	1.06955	0.920117	0.786211	0.852965	0.781577	37	20	55.1111
sp|Q6NVY1|HIBCH_HUMAN	HUMAN	0.919245	0.834235	0.939447	1.03672	0.995536	1.09129	0.899566	0.772489	0.805021	0.772794	36	20	39.8964
sp|P41227|NAA10_HUMAN	HUMAN	0.920034	0.845527	0.899066	1.01633	1.04101	0.991328	0.912842	0.702697	0.884865	0.795546	36	20	58.2979
sp|Q96EE3|SEH1_HUMAN	HUMAN	0.898886	0.90307	0.915298	1.0155	1.01656	1.02117	0.912982	0.872483	0.925383	0.870862	35	20	41.6667
sp|P07023|TYRA_ECOLI	ECOLI	0.695111	0.694772	0.701831	1.07615	0.995124	1.0468	0.873203	1.26114	1.4912	1.46747	35	20	46.3807
sp|O75955|FLOT1_HUMAN	HUMAN	0.950939	0.897666	0.925007	1.02554	0.985598	1.06539	0.916569	0.760673	0.875666	0.800366	31	20	56.2061
sp|P13807|GYS1_HUMAN	HUMAN	0.924221	0.86052	0.899026	1.0226	0.969852	1.10913	0.892005	0.763573	0.807767	0.789413	31	20	29.8507
sp|Q9H267|VP33B_HUMAN	HUMAN	0.902184	0.840602	0.8954	1.01808	1.01348	1.08746	0.899017	0.768818	0.847802	0.80876	34	20	32.2528
sp|Q9Y2U8|MAN1_HUMAN	HUMAN	1.0135	0.882846	0.915997	0.992766	0.967438	1.10198	0.94292	0.807147	0.952151	0.836941	33	20	22.5027
sp|P0A8F8|UVRB_ECOLI	ECOLI	0.706946	0.664029	0.72469	1.06077	0.943229	1.0839	0.877952	1.34229	1.35309	1.44341	33	20	38.3358
sp|P00393|DHNA_ECOLI	ECOLI	0.696175	0.704737	0.660185	1.07293	0.943644	1.11009	0.882998	1.43732	1.49891	1.39715	33	20	42.6267
sp|P37685|ALDB_ECOLI	ECOLI	0.693138	0.573742	0.724388	1.0372	0.976972	1.07281	0.88255	1.49558	1.72973	1.60426	32	20	34.9609
sp|O00443|P3C2A_HUMAN	HUMAN	0.998156	0.866143	0.951276	1.0277	1.00242	1.08087	0.912368	0.772878	0.807831	0.775095	33	20	12.3369
sp|Q9H269|VPS16_HUMAN	HUMAN	0.892077	0.851288	0.921328	1.01389	1.02175	1.03638	0.916436	0.784737	0.835687	0.797033	33	20	26.4601
sp|P0AG16|PUR1_ECOLI	ECOLI	0.672937	0.61348	0.715121	1.09221	1.00124	1.0329	0.881997	1.23455	1.42137	1.31842	31	20	52.2772
sp|P12694|ODBA_HUMAN	HUMAN	0.890871	0.864012	0.90308	1.03351	0.956873	1.07367	0.910499	0.789022	0.837229	0.788407	32	20	47.8652
sp|Q99575|POP1_HUMAN	HUMAN	0.973806	0.871638	0.93084	1.02768	1.01391	1.05287	0.911695	0.785459	0.87643	0.784227	32	20	21.9727
sp|P76576|YFGM_ECOLI	ECOLI	0.636911	0.60105	0.63996	1.07092	0.943451	1.07957	0.857967	1.54228	1.67673	1.63247	32	20	76.699
sp|Q01433|AMPD2_HUMAN	HUMAN	0.92443	0.84509	0.886757	1.05644	0.962779	1.04877	0.891495	0.761485	0.86322	0.835834	31	20	18.7713
sp|Q01831|XPC_HUMAN	HUMAN	0.86586	0.855264	0.933084	1.0433	1.00067	1.08807	0.900736	0.766812	0.856442	0.817606	31	20	22.0213
sp|P0AG20|RELA_ECOLI	ECOLI	0.639052	0.609276	0.686813	1.04106	0.943846	1.10086	0.883504	1.47296	1.62048	1.51382	31	20	35.4839
tr|B7ZM87|B7ZM87_HUMAN	HUMAN	0.917638	0.877484	0.935723	0.994981	0.981876	1.09989	0.908543	0.763594	0.947951	0.814652	25	20	22.8037
sp|P0AFL6|PPX_ECOLI	ECOLI	0.765591	0.747431	0.763975	1.03319	0.934795	1.07322	0.923122	1.24317	1.3872	1.41356	28	20	30.7992
sp|P00550|PTM3C_ECOLI	ECOLI	0.693256	0.646648	0.667493	1.03071	0.977129	1.05571	0.898139	1.3579	1.59324	1.51546	29	20	33.595
sp|P24215|UXUA_ECOLI	ECOLI	0.75031	0.702534	0.794263	1.05854	0.951925	1.08229	0.916312	1.22359	1.36373	1.32741	28	20	56.599
sp|P25519|HFLX_ECOLI	ECOLI	0.736264	0.607798	0.737423	1.06995	0.963383	1.09414	0.858414	1.34993	1.57739	1.55534	27	20	50.7042
sp|P0A9J0|RNG_ECOLI	ECOLI	0.668832	0.619368	0.717702	1.04872	0.977796	1.06815	0.894241	1.39812	1.62652	1.48494	27	20	50.3067
sp|Q9UH65|SWP70_HUMAN	HUMAN	0.936787	0.860409	0.895975	1.05151	0.933864	1.08297	0.914056	0.749583	0.775537	0.795845	27	20	31.2821
sp|Q9H6S0|YTDC2_HUMAN	HUMAN	0.962099	0.902522	0.942225	1.03759	0.950699	1.08978	0.878773	0.830824	0.846509	0.82516	28	20	15.3846
tr|E9PHA2|E9PHA2_HUMAN	HUMAN	1.01153	0.89339	0.931532	0.986392	0.98415	1.08035	0.926408	0.835953	0.921242	0.841101	28	20	26.8493
sp|O95425|SVIL_HUMAN	HUMAN	0.964858	0.937554	0.878267	0.972207	0.971242	1.12759	0.910835	0.742168	0.803649	0.79263	28	20	11.2466
sp|P02918|PBPA_ECOLI	ECOLI	0.739701	0.650966	0.725971	1.07557	0.970083	1.09331	0.865056	1.37695	1.52474	1.43182	27	20	29.7647
sp|Q8IYB8|SUV3_HUMAN	HUMAN	0.955533	0.822213	0.904392	1.03739	1.03122	1.04382	0.865453	0.756758	0.886919	0.846303	27	20	27.6081
sp|Q9BW19|KIFC1_HUMAN	HUMAN	0.974712	0.899297	0.961061	1.02056	0.977304	1.06073	0.887183	0.747254	0.766458	0.82978	27	20	29.1233
sp|Q5T0N5|FBP1L_HUMAN	HUMAN	0.99797	0.914407	0.960708	1.01352	1.0051	1.07678	0.900849	0.784879	0.844854	0.803253	26	20	30.5785
sp|Q13769|THOC5_HUMAN	HUMAN	0.964917	0.90738	0.949645	1.00114	1.02766	1.08339	0.90969	0.803909	0.847733	0.812015	27	20	29.2826
sp|Q96T23|RSF1_HUMAN	HUMAN	1.02647	0.904253	0.94488	0.997677	1.0176	1.10694	0.892998	0.798852	0.835814	0.863494	27	20	13.3935
sp|O60244|MED14_HUMAN	HUMAN	0.936074	0.904822	0.861369	0.995203	1.03627	1.04868	0.904204	0.851466	0.922092	0.842302	27	20	18.2256
sp|Q9UBW7|ZMYM2_HUMAN	HUMAN	0.931163	0.878173	0.952819	0.987829	1.01278	1.09599	0.908543	0.8215	0.852087	0.830987	27	20	18.5185
sp|Q8NG31|KNL1_HUMAN	HUMAN	0.896042	1.01881	0.971408	0.975863	1.01934	1.0547	0.963295	0.810352	0.928986	0.846321	27	20	10.2477
sp|P75864|RLMKL_ECOLI	ECOLI	0.72261	0.678547	0.666689	1.05848	0.991319	1.0878	0.858016	1.40807	1.54929	1.48228	25	20	29.3447
tr|E9PFK5|E9PFK5_HUMAN	HUMAN	0.949687	0.898998	0.921832	1.08004	0.880398	1.07667	0.955372	0.822925	0.900492	0.843213	26	20	23.9848
tr|E7EPM6|E7EPM6_HUMAN	HUMAN	0.928757	0.789107	0.899661	1.03015	0.944641	1.04141	0.983085	0.737479	0.789681	0.807697	24	20	30.5723
sp|O43520|AT8B1_HUMAN	HUMAN	0.919612	0.885299	0.951316	1.02907	0.976081	1.08492	0.913859	0.780477	0.907549	0.866176	26	20	15.9872
sp|Q92995|UBP13_HUMAN	HUMAN	0.919371	0.851275	0.909066	0.999893	0.976595	1.10832	0.910727	0.785756	0.868336	0.815717	23	20	31.7497
sp|Q99707|METH_HUMAN	HUMAN	0.909693	0.921911	0.916818	1.04897	0.976651	1.05215	0.873967	0.748083	0.858472	0.777645	23	20	18.1028
sp|O95219|SNX4_HUMAN	HUMAN	0.895103	0.889567	0.924145	1.02522	0.959236	1.08058	0.892401	0.740758	0.766619	0.820922	23	20	56
sp|O14929|HAT1_HUMAN	HUMAN	0.89459	0.866906	0.949463	0.974732	0.990922	1.10597	0.92224	0.795162	0.839633	0.765269	24	20	42.9594
sp|P05458|PTRA_ECOLI	ECOLI	0.707525	0.613169	0.696441	1.04218	0.990342	1.08666	0.878921	1.42564	1.59457	1.51202	23	20	27.3389
sp|Q13535|ATR_HUMAN	HUMAN	0.888213	0.837621	0.843363	1.01167	0.992148	1.02514	0.928751	0.844053	0.950913	0.898395	23	20	10.5522
tr|J3KPF0|J3KPF0_HUMAN	HUMAN	0.847141	0.855894	0.923521	0.965087	1.02147	1.03561	0.916584	0.830605	0.887289	0.781751	21	20	5.91033
sp|P60709|ACTB_HUMAN	HUMAN	0.810002	0.84292	0.858262	1.06507	0.977111	1.0255	0.894622	0.765387	0.828854	0.806803	335	19	79.2
sp|P07737|PROF1_HUMAN	HUMAN	0.883818	0.852036	0.894681	1.13012	0.930162	1.00768	0.916962	0.735515	0.787158	0.760968	364	19	77.8571
sp|P08779|K1C16_HUMAN	HUMAN	0.73089	0.884338	0.850488	0.742969	0.824752	0.608144	1.82132	0.646385	0.704962	1.04264	21	19	49.0486
sp|P0A7V8|RS4_ECOLI	ECOLI	0.656123	0.613632	0.670126	1.0828	0.9419	1.09669	0.863758	1.41787	1.63672	1.54209	203	19	66.5049
sp|P62979|RS27A_HUMAN	HUMAN	0.942117	1.00813	0.946027	1.01903	1.09129	0.990262	0.903327	0.868713	0.888247	0.825286	190	19	60.8974
sp|Q02878|RL6_HUMAN	HUMAN	0.928969	0.839967	0.948235	1.06802	0.984525	1.02927	0.915076	0.77514	0.88306	0.776731	188	19	37.8472
sp|P18124|RL7_HUMAN	HUMAN	0.917815	0.863644	0.94125	1.06626	0.975057	1.05084	0.908359	0.786402	0.877305	0.772119	170	19	51.2097
sp|P0ABT2|DPS_ECOLI	ECOLI	0.67057	0.626879	0.671892	1.07757	0.953733	1.10366	0.87539	1.40858	1.57155	1.53412	168	19	85.0299
tr|C9J9K3|C9J9K3_HUMAN	HUMAN	0.921405	0.88256	0.971544	1.03436	1.01184	1.00491	0.925172	0.791729	0.90006	0.808119	145	19	50.5703
sp|P26583|HMGB2_HUMAN	HUMAN	0.969027	0.917601	0.923583	1.0022	0.977662	1.06938	0.933035	0.744871	0.840647	0.760784	137	19	58.8517
sp|Q96CN7|ISOC1_HUMAN	HUMAN	0.920922	0.864759	0.919372	1.01792	0.988738	1.09846	0.890484	0.768928	0.883088	0.835328	129	19	58.0537
sp|P30040|ERP29_HUMAN	HUMAN	0.905836	0.896996	0.895115	1.00847	0.960717	1.07183	0.967684	0.736039	0.824196	0.767319	112	19	68.5824
sp|Q13283|G3BP1_HUMAN	HUMAN	0.97462	0.904683	0.939354	1.04778	1.00826	1.02969	0.92224	0.839316	0.877247	0.826668	106	19	39.6996
sp|P69783|PTGA_ECOLI	ECOLI	0.67537	0.59768	0.674723	1.06235	0.965876	1.0606	0.89383	1.46607	1.59459	1.61364	110	19	93.4911
sp|P60900|PSA6_HUMAN	HUMAN	0.861196	0.894835	0.879435	1.05657	1.01141	1.00762	0.919194	0.77945	0.886757	0.799999	106	19	54.878
sp|P15170|ERF3A_HUMAN	HUMAN	0.897444	0.830756	0.964549	1.00488	1.03489	1.03701	0.904476	0.802745	0.904047	0.833774	42	19	48.497
sp|P0A7A9|IPYR_ECOLI	ECOLI	0.647829	0.601817	0.656781	1.08059	0.950911	1.09539	0.88828	1.54711	1.69161	1.67023	102	19	65.3409
sp|P0ACF8|HNS_ECOLI	ECOLI	0.66504	0.594295	0.641134	1.09004	0.931762	1.0852	0.875828	1.59261	1.65228	1.68946	101	19	65.6934
sp|Q99714|HCD2_HUMAN	HUMAN	0.91932	0.906411	0.888762	1.00848	1.05156	1.05902	0.905207	0.80085	0.84352	0.810309	96	19	79.3103
sp|P20618|PSB1_HUMAN	HUMAN	0.793608	0.84432	0.883986	1.02339	0.984309	1.06889	0.912055	0.786235	0.896107	0.795987	95	19	56.4315
tr|A0A286YF22|A0A286YF22_HUMAN	HUMAN	0.933895	0.907812	0.913735	0.840069	0.958168	1.27244	0.916968	0.925137	1.09964	0.941859	93	19	39.1635
sp|P13073|COX41_HUMAN	HUMAN	0.924025	0.893875	0.911504	1.03088	0.986509	1.06574	0.907323	0.80506	0.841623	0.813253	81	19	54.4379
sp|Q01105|SET_HUMAN	HUMAN	0.968978	0.921283	0.945063	1.06733	0.950698	1.04303	0.906996	0.754537	0.811445	0.794809	77	19	60.6897
sp|P36542|ATPG_HUMAN	HUMAN	0.931759	0.911737	0.935581	1.00678	0.989181	1.05313	0.943406	0.779698	0.861876	0.790057	76	19	45.6376
tr|E7ES33|E7ES33_HUMAN	HUMAN	0.847884	0.860991	0.907804	0.993413	1.05782	1.03364	0.919715	0.740034	0.828015	0.757754	50	19	56.8345
sp|P11177|ODPB_HUMAN	HUMAN	1.00448	0.930606	0.924277	0.98259	0.988729	1.08774	0.922447	0.75211	0.871974	0.80127	74	19	47.9109
sp|P0A9Q1|ARCA_ECOLI	ECOLI	0.709531	0.645016	0.712866	1.05815	0.966724	1.08397	0.879515	1.36788	1.47928	1.53785	67	19	57.9832
sp|P27361|MK03_HUMAN	HUMAN	0.910649	0.889172	0.93334	1.01903	1.00055	1.02243	0.948387	0.767697	0.864288	0.779504	56	19	51.715
sp|P14550|AK1A1_HUMAN	HUMAN	0.884502	1.07285	0.798221	0.985031	0.961459	1.10043	0.962804	0.729828	0.932188	0.790045	69	19	62.4615
sp|P13693|TCTP_HUMAN	HUMAN	0.919048	0.854514	0.939822	1.00234	1.00409	1.08673	0.913244	0.773645	0.86003	0.783291	68	19	89.5349
sp|P04693|TYRB_ECOLI	ECOLI	0.675464	0.622244	0.669799	1.0929	0.953938	1.07666	0.863973	1.44015	1.62754	1.55188	66	19	51.6373
sp|P69786|PTGCB_ECOLI	ECOLI	0.674423	0.615986	0.656115	1.08006	0.948959	1.10439	0.87558	1.49809	1.74756	1.66461	66	19	25.5765
sp|Q14498|RBM39_HUMAN	HUMAN	0.925382	0.88909	0.904048	0.987899	1.01622	1.05765	0.906254	0.80275	0.910295	0.787586	62	19	36.4151
sp|P0A8N5|SYK2_ECOLI	ECOLI	0.648072	0.661212	0.695619	1.06748	0.956378	1.10346	0.851439	1.42673	1.5421	1.43434	28	19	60.5941
sp|Q13547|HDAC1_HUMAN	HUMAN	0.99137	0.827615	0.901521	1.01399	0.986091	1.13695	0.880205	0.758	0.855675	0.79627	35	19	51.8672
sp|P00954|SYW_ECOLI	ECOLI	0.720799	0.623799	0.689961	1.0803	0.953804	1.0974	0.865603	1.35646	1.52385	1.48781	63	19	45.8084
sp|P08559|ODPA_HUMAN	HUMAN	0.963736	0.896785	0.859387	1.00364	1.00334	1.09112	0.901903	0.795794	0.916256	0.788626	62	19	37.1795
sp|P05020|PYRC_ECOLI	ECOLI	0.712175	0.664486	0.724922	1.02149	0.958691	1.08494	0.896389	1.25766	1.49464	1.33229	57	19	52.5862
sp|Q9UL46|PSME2_HUMAN	HUMAN	0.892328	0.851441	0.894553	1.07286	0.948756	1.04787	0.926511	0.775355	0.864601	0.839828	60	19	67.7824
sp|O15347|HMGB3_HUMAN	HUMAN	0.967288	0.912108	0.922299	0.988745	1.01825	1.06305	0.930572	0.739857	0.808033	0.738936	57	19	53
sp|P23919|KTHY_HUMAN	HUMAN	0.978916	0.865768	0.908778	0.998312	0.973902	1.06892	0.928963	0.777015	0.858446	0.754281	58	19	73.5849
tr|A0A1W2PPH1|A0A1W2PPH1_HUMAN	HUMAN	0.847484	1.0592	0.991001	1.13905	0.772712	1.14489	0.886886	0.85504	0.890925	0.793198	57	19	41.9414
sp|Q14165|MLEC_HUMAN	HUMAN	0.989079	0.902803	0.961237	1.02164	0.990804	1.05403	0.915976	0.74398	0.839818	0.784991	57	19	50.6849
sp|P00491|PNPH_HUMAN	HUMAN	0.922615	0.896607	0.959031	1.0372	1.01299	1.04693	0.895283	0.764829	0.882412	0.826819	54	19	56.0554
sp|P30740|ILEU_HUMAN	HUMAN	0.858274	0.933366	0.851921	0.983223	1.0646	0.999763	0.962687	0.718254	0.802536	0.819127	55	19	43.7995
sp|P0A879|TRPB_ECOLI	ECOLI	0.672648	0.626065	0.706775	1.08341	0.949463	1.11548	0.873391	1.41494	1.59418	1.51882	54	19	60.7053
sp|P23836|PHOP_ECOLI	ECOLI	0.656173	0.582144	0.666122	1.07533	0.941892	1.06353	0.899162	1.37809	1.53251	1.53698	52	19	87.4439
sp|O75746|CMC1_HUMAN	HUMAN	0.875853	0.79731	0.856161	1.05123	1.04379	1.05451	0.85621	0.798172	0.792738	0.821523	37	19	47.0501
sp|P02943|LAMB_ECOLI	ECOLI	0.64635	0.578255	0.652745	1.08818	0.931472	1.08881	0.878988	1.48824	1.73827	1.63935	53	19	40.583
sp|P30520|PURA2_HUMAN	HUMAN	0.935613	0.865537	0.918955	1.01232	0.979677	1.09768	0.930608	0.787241	0.891955	0.798898	51	19	44.7368
sp|Q15738|NSDHL_HUMAN	HUMAN	0.937552	0.901993	0.947107	1.01207	0.989896	1.0796	0.893886	0.76249	0.809916	0.772107	52	19	49.0617
sp|Q2TAY7|SMU1_HUMAN	HUMAN	0.958722	0.893751	0.924615	1.00643	1.02892	1.07994	0.89951	0.770138	0.818006	0.798934	52	19	41.9103
tr|B5MCF9|B5MCF9_HUMAN	HUMAN	0.967674	0.85916	0.876635	1.04183	0.982683	1.05542	0.899321	0.768703	0.864384	0.785962	51	19	32.2242
sp|Q96HE7|ERO1A_HUMAN	HUMAN	0.949081	0.838216	0.902483	1.03714	1.00813	1.0543	0.88037	0.760811	0.817443	0.782736	47	19	41.8803
sp|Q12765|SCRN1_HUMAN	HUMAN	0.954376	0.878962	0.942383	1.03329	0.993638	1.04878	0.917873	0.732703	0.782758	0.76295	51	19	38.1643
sp|P25685|DNJB1_HUMAN	HUMAN	0.952424	0.867519	0.891637	1.02154	1.01521	1.08095	0.872964	0.774092	0.844155	0.77766	50	19	46.1765
sp|P19525|E2AK2_HUMAN	HUMAN	0.897049	0.813435	0.830253	1.15596	0.920199	1.0218	0.839181	0.743665	0.81061	0.80732	50	19	29.4011
sp|O00303|EIF3F_HUMAN	HUMAN	0.874688	0.87505	0.891383	1.01886	1.03037	1.04798	0.897284	0.793614	0.87065	0.833736	49	19	46.7787
sp|P43034|LIS1_HUMAN	HUMAN	0.960525	0.849333	0.894008	1.0191	1.00257	1.03634	0.918916	0.802665	0.831429	0.785545	49	19	48.5366
sp|Q13561|DCTN2_HUMAN	HUMAN	0.889938	0.838569	0.897639	1.0102	1.01541	1.06037	0.902402	0.842288	0.832972	0.839916	47	19	53.616
sp|P33221|PURT_ECOLI	ECOLI	0.721671	0.650332	0.736977	1.07198	0.965408	1.06108	0.897947	1.35772	1.47108	1.40949	47	19	48.7245
sp|P25098|ARBK1_HUMAN	HUMAN	0.968383	0.893894	0.907589	1.04024	0.968862	1.03893	0.957696	0.743604	0.837009	0.807888	37	19	34.9782
sp|P49721|PSB2_HUMAN	HUMAN	0.771811	0.830251	0.885146	1.02919	1.02289	1.02211	0.939974	0.79883	0.945439	0.828141	48	19	52.2388
sp|P76658|HLDE_ECOLI	ECOLI	0.680279	0.596353	0.666795	1.09667	0.953109	1.1025	0.861528	1.34279	1.54308	1.51843	45	19	49.2662
sp|P00374|DYR_HUMAN	HUMAN	0.885697	0.894632	0.917528	1.03783	0.992538	1.08118	0.908821	0.784199	0.879683	0.796909	46	19	72.1925
tr|J3KMX2|J3KMX2_HUMAN	HUMAN	0.945665	0.853965	0.921961	0.980549	1.02511	1.03772	0.954853	0.799694	0.951329	0.777459	36	19	47.3684
tr|E9PIR7|E9PIR7_HUMAN	HUMAN	0.893902	0.807384	0.910426	0.916871	1.02771	1.12242	0.91493	0.792928	0.855899	0.782289	46	19	47.7178
sp|Q13492|PICAL_HUMAN	HUMAN	0.958076	0.86049	0.952477	1.01414	0.981997	1.08915	0.92682	0.74432	0.845483	0.780691	45	19	27.6074
tr|E9PFR3|E9PFR3_HUMAN	HUMAN	0.907862	0.82436	0.914846	0.989204	1.01128	1.0551	0.957393	0.776588	0.92186	0.836871	31	19	35.3535
sp|P0A9X4|MREB_ECOLI	ECOLI	0.671906	0.609496	0.677077	1.06012	0.940098	1.10031	0.889143	1.41482	1.6252	1.52561	44	19	44.6686
sp|Q9BVG4|PBDC1_HUMAN	HUMAN	0.980561	0.866406	0.968754	1.01208	1.0121	1.072	0.909936	0.778019	0.849553	0.842053	44	19	64.3777
sp|P10155|RO60_HUMAN	HUMAN	0.988164	0.870576	0.927413	0.978602	1.00373	1.07299	0.937813	0.79854	0.855819	0.776637	41	19	32.8996
sp|O60664|PLIN3_HUMAN	HUMAN	0.840719	0.883793	0.805707	0.95487	1.08118	1.05357	0.938013	0.803351	0.985279	0.846257	43	19	57.8341
sp|P55160|NCKPL_HUMAN	HUMAN	0.787426	0.902078	0.766674	1.02674	0.888096	1.11971	0.952832	0.786225	0.944475	0.824644	39	19	16.7702
sp|P07014|SDHB_ECOLI	ECOLI	0.701462	0.591943	0.669043	1.09201	0.926082	1.11291	0.862629	1.49962	1.64139	1.59155	42	19	54.6218
sp|Q5T6V5|QSPP_HUMAN	HUMAN	0.931308	0.89005	0.90433	1.03609	0.977338	1.06165	0.912134	0.799576	0.840667	0.807007	42	19	52.1994
sp|P0ABJ1|CYOA_ECOLI	ECOLI	0.618339	0.58167	0.658166	1.11435	0.930954	1.08545	0.875318	1.5576	1.71655	1.5916	42	19	51.4286
tr|A0A0A0MQW0|A0A0A0MQW0_HUMAN	HUMAN	0.967255	0.809264	0.923196	0.993822	1.02544	1.06933	0.896231	0.790483	0.79483	0.780873	42	19	30.7292
sp|P00909|TRPC_ECOLI	ECOLI	0.692103	0.666991	0.749198	1.07908	0.940832	1.07925	0.880734	1.36591	1.54042	1.35736	41	19	54.5254
sp|Q8IY81|SPB1_HUMAN	HUMAN	0.955193	0.882434	0.934321	1.03036	1.01901	1.06067	0.895035	0.776341	0.854226	0.805987	41	19	27.863
sp|O75947|ATP5H_HUMAN	HUMAN	0.930258	0.878834	0.954302	1.02137	0.991168	1.08098	0.898555	0.747807	0.818642	0.799657	41	19	85.0932
sp|Q08752|PPID_HUMAN	HUMAN	0.940591	0.845907	0.91186	1.03987	0.977563	1.10358	0.896401	0.859484	0.871783	0.865641	39	19	48.9189
sp|Q9UKD2|MRT4_HUMAN	HUMAN	0.91109	0.862516	0.918727	1.01388	1.00021	1.05799	0.909087	0.769409	0.87784	0.790697	40	19	58.9958
sp|O15091|MRPP3_HUMAN	HUMAN	0.931421	0.823654	0.925439	1.04853	0.982183	1.05643	0.906212	0.723404	0.798768	0.788439	39	19	33.1046
sp|Q12965|MYO1E_HUMAN	HUMAN	0.895857	0.733554	0.793397	1.29504	0.87542	1.01379	0.820388	0.673493	0.759233	0.74442	31	19	24.7292
sp|P11447|ARLY_ECOLI	ECOLI	0.699128	0.612912	0.698221	1.06609	0.94379	1.08246	0.882284	1.38787	1.52434	1.53255	36	19	40.2626
sp|Q9Y305|ACOT9_HUMAN	HUMAN	0.936811	0.896338	0.908219	1.06819	0.998646	1.02049	0.901392	0.758137	0.791808	0.765497	37	19	37.8132
sp|O75489|NDUS3_HUMAN	HUMAN	0.864201	0.862046	0.875504	1.02422	0.995628	1.08016	0.91078	0.778578	0.873662	0.784928	38	19	56.4394
tr|E9PC69|E9PC69_HUMAN	HUMAN	0.931047	0.835972	0.899455	1.01719	0.97215	1.09318	0.934396	0.836743	0.849448	0.809054	25	19	37.4036
sp|Q9NP81|SYSM_HUMAN	HUMAN	0.921366	0.861499	0.881272	0.996922	1.01879	1.08326	0.89765	0.783091	0.854744	0.814487	37	19	43.0502
sp|Q7Z4V5|HDGR2_HUMAN	HUMAN	1.00751	0.818066	0.978777	0.97201	1.02458	1.11754	0.895157	0.761849	0.858076	0.786205	31	19	28.763
sp|P0A6R0|FABH_ECOLI	ECOLI	0.734457	0.706596	0.721904	1.09909	0.999674	1.06276	0.867964	1.32477	1.47312	1.43082	37	19	52.0505
sp|P0A7B5|PROB_ECOLI	ECOLI	0.689997	0.628766	0.717674	1.08978	0.972218	1.06384	0.861771	1.41936	1.47824	1.53526	37	19	66.485
sp|Q9NY93|DDX56_HUMAN	HUMAN	0.895502	0.882377	0.925101	1.0277	1.05181	1.03451	0.917157	0.820369	0.867155	0.816083	37	19	36.0146
tr|E9PF19|E9PF19_HUMAN	HUMAN	0.962922	0.880547	0.904892	1.00599	1.0247	1.04644	0.886036	0.787457	0.832512	0.841541	36	19	36.4964
sp|P0A9C0|GLPA_ECOLI	ECOLI	0.721809	0.688278	0.743573	1.07462	0.950795	1.07999	0.908234	1.2811	1.52996	1.51962	35	19	45.572
sp|P39342|YJGR_ECOLI	ECOLI	0.654246	0.617542	0.696787	1.07094	0.974871	1.09344	0.860707	1.44503	1.54327	1.46695	36	19	43.4
sp|O15270|SPTC2_HUMAN	HUMAN	0.96931	0.819603	0.909936	1.01074	0.974941	1.05798	0.938672	0.789366	0.867116	0.820029	35	19	39.5018
sp|O15164|TIF1A_HUMAN	HUMAN	0.970488	0.881027	0.92731	0.965616	1.00766	1.09903	0.902981	0.804537	0.895892	0.816017	32	19	20.2857
sp|P16703|CYSM_ECOLI	ECOLI	0.701251	0.629291	0.618299	1.08209	0.93145	1.08926	0.869438	1.38111	1.51843	1.57361	35	19	65.0165
tr|I3L2C7|I3L2C7_HUMAN	HUMAN	0.939663	0.831468	0.945815	1.03714	0.975508	1.09009	0.910376	0.802581	0.904562	0.804171	35	19	17.765
sp|P40692|MLH1_HUMAN	HUMAN	0.865218	0.82796	0.933064	0.974753	1.00276	1.07366	0.908639	0.769063	0.829283	0.772694	34	19	29.6296
sp|Q92696|PGTA_HUMAN	HUMAN	0.93168	0.826577	0.913865	1.05788	0.971226	1.06517	0.927473	0.759054	0.810883	0.790332	34	19	34.2152
sp|Q15061|WDR43_HUMAN	HUMAN	1.00317	0.880567	0.960291	1.04931	1.00108	1.01154	0.929737	0.824002	0.928127	0.870734	34	19	33.2349
sp|Q92917|GPKOW_HUMAN	HUMAN	0.908937	0.911085	0.937085	1.00913	1.01762	1.0799	0.893782	0.840339	0.859686	0.856144	34	19	38.4454
sp|Q7Z3J2|CP062_HUMAN	HUMAN	0.898833	0.872632	0.901463	0.991808	1.01561	1.0881	0.905699	0.810102	0.864912	0.827883	34	19	22.2222
sp|Q46851|GPR_ECOLI	ECOLI	0.714761	0.697916	0.717336	1.06271	0.943731	1.11009	0.847762	1.30141	1.41478	1.40579	32	19	62.7168
sp|P36879|YADG_ECOLI	ECOLI	0.701956	0.63733	0.715049	1.06297	0.958791	1.09623	0.865774	1.33753	1.49605	1.46674	32	19	64.6104
sp|O95299|NDUAA_HUMAN	HUMAN	0.947391	0.893546	0.920981	1.03353	0.996837	1.02916	0.927012	0.744728	0.836274	0.740963	33	19	50.4225
sp|P39173|YEAD_ECOLI	ECOLI	0.641361	0.655549	0.678806	1.07773	0.967511	1.07518	0.867872	1.39748	1.60304	1.53269	32	19	56.1224
sp|Q8NCN5|PDPR_HUMAN	HUMAN	0.914718	0.810686	0.889549	0.998907	1.00656	1.08113	0.892516	0.8417	0.94067	0.89376	33	19	20.7053
sp|Q9H0H5|RGAP1_HUMAN	HUMAN	0.839391	0.92688	0.917804	0.987546	0.939851	1.09451	0.920215	0.833922	0.881793	0.891541	33	19	27.2152
sp|P49366|DHYS_HUMAN	HUMAN	0.929725	0.837976	0.912013	0.98413	1.08857	1.03405	0.86323	0.812055	0.85394	0.841223	33	19	52.5745
sp|Q76FK4|NOL8_HUMAN	HUMAN	1.0283	0.872924	0.936269	1.05182	1.00054	1.03583	0.929554	0.859358	0.969106	0.848338	32	19	16.7095
tr|F8W717|F8W717_HUMAN	HUMAN	0.895552	0.851112	0.913322	1.01757	0.975075	1.06283	0.926312	0.819219	0.933392	0.889257	29	19	25.9029
sp|Q15042|RB3GP_HUMAN	HUMAN	0.960329	0.859431	0.919963	1.01309	1.00589	1.04465	0.916677	0.796494	0.865069	0.817406	31	19	22.2222
sp|Q32MZ4|LRRF1_HUMAN	HUMAN	0.990364	0.932664	0.909379	1.00176	0.995546	1.0413	0.974341	0.73954	0.909573	0.896539	30	19	22.5248
sp|Q10471|GALT2_HUMAN	HUMAN	0.93669	0.885702	0.889517	0.977842	0.966408	1.08454	0.928173	0.804019	0.89524	0.855859	29	19	28.7215
sp|P40874|MTOX_ECOLI	ECOLI	0.710125	0.649591	0.749902	1.08775	0.971964	1.08882	0.863738	1.42879	1.58426	1.52902	31	19	50.5376
sp|P37268|FDFT_HUMAN	HUMAN	0.950884	0.884985	0.945601	1.03987	1.00601	1.02111	0.941696	0.760679	0.864983	0.809246	30	19	35.9712
sp|Q9H307|PININ_HUMAN	HUMAN	0.952476	0.922407	0.930493	0.999807	1.0298	1.04373	0.896322	0.876191	0.83594	0.839972	31	19	25.2441
sp|Q13427|PPIG_HUMAN	HUMAN	0.896104	0.853477	0.865346	0.983782	1.05022	1.08573	0.874395	0.864005	0.918815	0.910084	29	19	25.9947
sp|Q6VY07|PACS1_HUMAN	HUMAN	0.853737	0.848853	0.880891	1.04127	0.950467	1.10136	0.922111	0.760639	0.855844	0.812309	30	19	24.9221
sp|Q9ULJ7|ANR50_HUMAN	HUMAN	0.892761	0.878975	0.915835	1.02657	0.978674	1.08194	0.889169	0.781262	0.819781	0.823972	30	19	13.436
sp|Q99961|SH3G1_HUMAN	HUMAN	0.981681	0.883876	0.931911	1.02621	0.993363	1.04478	0.916898	0.727025	0.816199	0.776335	30	19	43.4783
sp|Q6NZY4|ZCHC8_HUMAN	HUMAN	0.853928	0.887625	0.893851	0.985869	1.01324	1.10244	0.888299	0.787815	0.819876	0.814887	29	19	34.6535
sp|Q5JTZ9|SYAM_HUMAN	HUMAN	0.898091	0.876904	0.921694	1.04536	1.00264	1.08352	0.909981	0.769043	0.848088	0.809313	29	19	26.3959
sp|Q9GZL7|WDR12_HUMAN	HUMAN	0.940808	0.841026	0.903226	1.03617	0.981846	1.05117	0.902546	0.799061	0.884736	0.772654	29	19	50.1182
tr|H7BY83|H7BY83_HUMAN	HUMAN	1.06923	0.873358	0.995601	1.0207	1.02101	1.02867	0.905193	0.755498	0.841333	0.787236	29	19	21.2159
sp|Q9UJX3|APC7_HUMAN	HUMAN	0.922276	0.846417	0.951705	1.01796	1.01207	1.03489	0.937862	0.781234	0.8676	0.824224	29	19	31.5526
sp|Q6ZRP7|QSOX2_HUMAN	HUMAN	0.926931	0.827748	0.96158	1.01262	1.03426	1.03436	0.91847	0.778184	0.854398	0.761571	29	19	34.0974
tr|A0A1B0GV09|A0A1B0GV09_HUMAN	HUMAN	0.913255	0.886103	0.866132	0.975585	1.01942	1.05289	0.942242	0.796924	0.975079	0.827993	29	19	19.1002
sp|Q96S52|PIGS_HUMAN	HUMAN	0.909076	0.83918	0.896181	1.01697	1.03773	1.03742	0.887387	0.807441	0.812185	0.832196	27	19	37.4775
sp|P31119|AAS_ECOLI	ECOLI	0.725448	0.672319	0.759688	1.05462	0.946693	1.10273	0.895432	1.27355	1.47264	1.39804	27	19	28.79
sp|Q9P253|VPS18_HUMAN	HUMAN	0.954211	0.87058	0.932151	1.03681	1.01128	1.05766	0.913291	0.82495	0.885679	0.817195	27	19	23.741
sp|O14981|BTAF1_HUMAN	HUMAN	0.854277	0.860951	0.918278	1.03402	1.0261	1.03053	0.88939	0.875193	0.878659	0.875488	27	19	13.0341
sp|Q7Z333|SETX_HUMAN	HUMAN	0.953998	0.897507	0.944191	1.0086	0.977212	1.06876	0.951978	0.793963	0.911613	0.784541	27	19	7.58312
sp|Q14257|RCN2_HUMAN	HUMAN	0.971462	0.932126	0.949247	1.00153	1.00265	1.11014	0.912477	0.782326	0.788286	0.820927	27	19	72.2397
sp|P29590|PML_HUMAN	HUMAN	0.891258	0.875432	0.914871	1.00102	1.00971	1.023	0.937723	0.705263	0.791773	0.79769	27	19	19.3878
sp|Q8IWZ8|SUGP1_HUMAN	HUMAN	0.982846	0.891911	0.926999	0.999666	1.00512	1.0781	0.888025	0.805417	0.902613	0.861019	27	19	31.0078
sp|Q14BN4|SLMAP_HUMAN	HUMAN	0.923734	0.908131	0.922678	1.02324	0.998591	1.0659	0.89904	0.783407	0.850009	0.762202	26	19	23.5507
tr|E9PHY8|E9PHY8_HUMAN	HUMAN	0.872502	0.837754	0.910618	1.02046	0.993965	1.068	0.918177	0.815382	0.907072	0.840379	26	19	13.848
sp|P42694|HELZ_HUMAN	HUMAN	0.867735	0.836218	0.913486	1.00205	1.00438	1.10533	0.888268	0.793681	0.854313	0.810173	25	19	12.9248
sp|Q5BKZ1|ZN326_HUMAN	HUMAN	1.01214	0.900876	0.908099	1.00186	0.961216	1.09046	0.962862	0.780962	0.897578	0.780861	26	19	29.7251
sp|Q9H5N1|RABE2_HUMAN	HUMAN	0.945243	0.850203	0.925433	0.998187	1.00164	1.09175	0.92508	0.780588	0.867735	0.862906	26	19	30.2285
sp|P42695|CNDD3_HUMAN	HUMAN	0.944282	0.847779	0.966898	0.973514	1.06151	1.04532	0.938503	0.81352	0.884942	0.779453	26	19	12.2163
sp|Q9Y6D9|MD1L1_HUMAN	HUMAN	0.921731	0.914504	0.904958	0.998686	1.03217	1.03683	0.899806	0.793095	0.841934	0.827788	25	19	31.4763
sp|P20585|MSH3_HUMAN	HUMAN	0.848752	0.833932	0.919233	0.986661	0.994707	1.06912	0.928684	0.765612	0.86056	0.816187	25	19	20.1407
sp|Q9Y6K1|DNM3A_HUMAN	HUMAN	0.908377	0.857562	1.01016	0.950916	1.02033	1.09362	0.918414	0.815486	0.973658	0.880389	24	19	22.3684
sp|Q93074|MED12_HUMAN	HUMAN	0.901969	0.804866	0.942598	0.995869	1.0298	1.03624	0.95228	0.764111	0.890797	0.738906	24	19	9.60037
sp|P42338|PK3CB_HUMAN	HUMAN	0.887082	0.836081	0.911428	0.985068	0.980654	1.0661	0.944443	0.782009	0.880382	0.827508	24	19	21.1215
sp|Q03164|KMT2A_HUMAN	HUMAN	0.889275	0.828459	0.891948	1.03727	1.01059	1.05632	0.878376	0.829356	0.885499	0.79412	23	19	7.48299
sp|O75052|CAPON_HUMAN	HUMAN	0.923586	0.886479	0.880418	1.02385	1.00009	1.05994	0.903057	0.83996	0.871037	0.811329	23	19	34.3874
sp|Q658Y4|F91A1_HUMAN	HUMAN	0.968706	0.764585	0.910743	1.0089	0.946927	1.03523	0.948133	0.864807	0.908557	0.846529	23	19	20.8831
sp|O15231|ZN185_HUMAN	HUMAN	1.00095	0.909867	1.01413	1.00498	1.00207	1.09579	0.877897	0.770982	0.832728	0.862142	23	19	32.2206
sp|Q9UNS2|CSN3_HUMAN	HUMAN	0.924626	0.849901	0.928142	0.952916	1.07126	1.05444	0.945306	0.766833	0.820008	0.790012	23	19	40.6619
sp|P21675|TAF1_HUMAN	HUMAN	0.888368	0.850856	0.912629	1.03211	1.00803	1.06623	0.915601	0.819002	0.84051	0.826286	22	19	9.61538
sp|P62805|H4_HUMAN	HUMAN	0.994073	1.04254	0.891184	0.924352	1.04508	1.08302	0.941394	0.85473	0.848199	0.824173	1129	18	70.8738
sp|P08670|VIME_HUMAN	HUMAN	0.888913	0.928077	0.786256	0.67394	1.33952	0.826607	1.15615	0.516617	0.945918	0.736332	79	18	49.7854
tr|E7EQV3|E7EQV3_HUMAN	HUMAN	0.944504	0.861091	0.928749	1.01686	1.0134	1.02708	0.9608	0.811061	0.914246	0.837745	58	18	59.3909
sp|O95994|AGR2_HUMAN	HUMAN	0.922319	0.84537	0.930441	1.01849	0.996521	1.07216	0.915394	0.767322	0.824429	0.787909	113	18	61.7143
sp|P13796|PLSL_HUMAN	HUMAN	0.580549	0.775328	0.959643	1.33536	0.828785	1.00902	0.839575	0.721174	0.774818	0.75344	139	18	36.8421
sp|P52597|HNRPF_HUMAN	HUMAN	0.925384	0.889992	0.940709	0.98553	1.00727	1.07216	0.929377	0.769062	0.875118	0.828211	119	18	56.6265
sp|P02359|RS7_ECOLI	ECOLI	0.671437	0.589249	0.662007	1.08015	0.957397	1.08226	0.868666	1.51657	1.62458	1.63393	143	18	70.3911
sp|P35232|PHB_HUMAN	HUMAN	0.94537	0.872216	0.928096	1.03335	1.01132	1.04271	0.91549	0.798828	0.889361	0.808525	131	18	61.3971
sp|P0A7W1|RS5_ECOLI	ECOLI	0.628889	0.602428	0.645519	1.07439	0.947489	1.10493	0.8609	1.50649	1.68853	1.61118	120	18	76.6467
sp|P63244|RACK1_HUMAN	HUMAN	0.952161	0.893707	0.999739	1.04222	1.00482	1.0532	0.91338	0.758758	0.849639	0.782696	111	18	60.8833
tr|B1ANR0|B1ANR0_HUMAN	HUMAN	1.03374	0.823412	0.982033	0.936695	1.1407	0.984334	0.927113	0.811031	0.892029	0.857352	45	18	46.3415
sp|P28066|PSA5_HUMAN	HUMAN	0.832471	0.873306	0.893476	1.03714	0.990001	1.06916	0.896517	0.799786	0.866021	0.83441	90	18	54.7718
sp|O14818|PSA7_HUMAN	HUMAN	0.891429	0.85411	0.900347	1.01191	0.983891	1.06721	0.894655	0.77128	0.862713	0.788649	91	18	51.2097
sp|P0ABA0|ATPF_ECOLI	ECOLI	0.696889	0.606473	0.695456	1.08363	0.95124	1.07726	0.888411	1.49935	1.61695	1.63762	86	18	75.641
sp|P25788|PSA3_HUMAN	HUMAN	0.866376	0.899613	0.919933	1.04172	0.986561	1.06589	0.900536	0.798336	0.803202	0.771916	86	18	52.9412
sp|P35637|FUS_HUMAN	HUMAN	0.990248	0.944964	0.908998	1.02507	0.975091	1.085	0.917694	0.813881	0.929709	0.816973	73	18	23.0038
sp|P20340|RAB6A_HUMAN	HUMAN	0.957886	0.856604	0.934565	1.00539	1.01607	1.06258	0.9306	0.758315	0.876297	0.796615	67	18	64.4231
sp|O75531|BAF_HUMAN	HUMAN	0.943256	0.884654	0.875936	0.978828	1.0001	1.09289	0.944914	0.821892	0.81907	0.809309	85	18	73.0337
sp|P11766|ADHX_HUMAN	HUMAN	0.925849	0.87556	0.920088	0.979706	1.04487	1.04372	0.92401	0.812482	0.855438	0.806629	80	18	34.492
sp|P13804|ETFA_HUMAN	HUMAN	0.935259	0.860468	0.900634	1.00994	0.965781	1.10415	0.901055	0.77307	0.861877	0.792903	76	18	58.8589
sp|P0AA10|RL13_ECOLI	ECOLI	0.693184	0.635921	0.72753	1.06035	0.964672	1.06146	0.897304	1.39198	1.61006	1.46343	71	18	78.8732
sp|P0A858|TPIS_ECOLI	ECOLI	0.679422	0.609455	0.693963	1.04721	0.967236	1.08822	0.886367	1.47746	1.57792	1.55308	69	18	50.9804
sp|O94973|AP2A2_HUMAN	HUMAN	0.939285	0.845902	0.955109	0.983022	1.04247	1.05305	0.926567	0.741894	0.823951	0.776952	35	18	37.6997
sp|O75937|DNJC8_HUMAN	HUMAN	0.915024	0.899245	0.900168	1.01975	1.01969	1.05467	0.908497	0.77106	0.825656	0.777093	66	18	51.7787
sp|Q14344|GNA13_HUMAN	HUMAN	0.932548	0.859374	0.935889	1.03615	1.00282	1.0798	0.89135	0.780265	0.852734	0.792445	32	18	53.3156
sp|P0AEK4|FABI_ECOLI	ECOLI	0.691579	0.647147	0.696344	1.09899	0.956745	1.10023	0.845227	1.43819	1.59231	1.53605	62	18	56.8702
sp|P21281|VATB2_HUMAN	HUMAN	0.859938	0.811712	0.894878	0.990761	1.03653	1.06028	0.888864	0.828053	0.94819	0.896053	49	18	61.8395
sp|P62495|ERF1_HUMAN	HUMAN	0.982615	0.925886	0.941158	1.05054	0.987477	1.03606	0.908918	0.788468	0.851505	0.801395	62	18	40.2746
sp|P78417|GSTO1_HUMAN	HUMAN	0.982737	0.908499	0.921364	1.0385	0.956721	1.09956	0.875617	0.805965	0.801384	0.799387	62	18	59.3361
sp|Q9NZ01|TECR_HUMAN	HUMAN	0.897173	0.857108	0.898652	1.01518	1.01657	1.06907	0.904507	0.778911	0.888035	0.809587	59	18	35.3896
sp|P68767|AMPA_ECOLI	ECOLI	0.686208	0.629911	0.738834	1.06493	0.939519	1.09833	0.864111	1.39817	1.5555	1.47162	57	18	31.6103
sp|P0A6U8|GLGA_ECOLI	ECOLI	0.683753	0.623998	0.709256	1.05978	1.00966	1.03938	0.882256	1.41725	1.6101	1.48793	57	18	36.6876
sp|P43897|EFTS_HUMAN	HUMAN	0.945797	0.885629	0.945944	1.02617	1.01354	1.04711	0.9177	0.755057	0.872469	0.792033	57	18	47.0769
sp|P69924|RIR2_ECOLI	ECOLI	0.703631	0.652244	0.69581	1.06445	0.972533	1.09339	0.885043	1.35326	1.43437	1.43372	52	18	38.8298
sp|O43488|ARK72_HUMAN	HUMAN	0.935426	0.871899	0.871148	0.976375	1.01889	1.0608	0.928658	0.763603	0.897174	0.796864	51	18	49.3036
sp|Q13867|BLMH_HUMAN	HUMAN	0.906395	0.872663	0.793026	0.958061	1.10517	1.01785	0.908987	0.82601	0.907813	0.914169	52	18	33.4066
sp|O75844|FACE1_HUMAN	HUMAN	0.946	0.867056	0.9064	1.00223	1.03187	1.03096	0.905249	0.791041	0.868709	0.802547	51	18	32.6316
sp|P45973|CBX5_HUMAN	HUMAN	0.978458	0.888132	0.946385	0.994853	1.00249	1.08898	0.918947	0.765557	0.860747	0.798637	50	18	66.4921
sp|P21165|PEPQ_ECOLI	ECOLI	0.742854	0.679988	0.736574	1.05367	0.962131	1.06755	0.911225	1.30816	1.49633	1.41483	50	18	47.6298
sp|P31350|RIR2_HUMAN	HUMAN	0.893032	0.881975	0.93901	1.06018	0.967855	1.03256	0.948811	0.822513	0.848673	0.816647	42	18	55.0129
sp|P0AET8|HDHA_ECOLI	ECOLI	0.660794	0.609213	0.639697	1.08502	0.971712	1.08268	0.87037	1.4682	1.60507	1.61635	49	18	47.0588
sp|Q9BR76|COR1B_HUMAN	HUMAN	0.992598	0.879442	0.950011	1.00534	0.951915	1.10774	0.929263	0.804125	0.864966	0.828444	48	18	35.9918
sp|P54920|SNAA_HUMAN	HUMAN	0.933735	0.863275	0.938054	1.00529	0.996775	1.06683	0.922287	0.806642	0.839705	0.832199	42	18	65.0847
sp|Q12904|AIMP1_HUMAN	HUMAN	0.886482	0.854654	0.903905	1.0024	1.02127	1.03963	0.894534	0.796436	0.812757	0.79809	48	18	72.4359
sp|P36871|PGM1_HUMAN	HUMAN	1.00141	0.874834	0.943841	0.97188	1.07686	1.1218	0.815441	0.734371	0.833149	0.749924	48	18	34.3416
sp|P52789|HXK2_HUMAN	HUMAN	1.05561	0.827232	1.01727	1.09966	0.897906	1.07825	0.877113	0.872037	0.815215	0.788947	32	18	22.9008
sp|P36957|ODO2_HUMAN	HUMAN	0.975071	0.853146	0.932335	1.02347	1.00691	1.06629	0.923789	0.767878	0.826703	0.780116	47	18	39.9558
sp|P0A6D3|AROA_ECOLI	ECOLI	0.701325	0.676289	0.751663	1.04645	0.973249	1.06092	0.8893	1.30944	1.56684	1.49898	44	18	42.623
sp|P0AFM6|PSPA_ECOLI	ECOLI	0.669549	0.535659	0.661952	1.08986	0.946194	1.09344	0.875524	1.49664	1.6474	1.67444	45	18	56.3063
sp|P54619|AAKG1_HUMAN	HUMAN	0.945504	0.886848	0.976123	1.00604	1.0165	1.0533	0.923936	0.769142	0.819988	0.798053	46	18	54.9849
sp|P00387|NB5R3_HUMAN	HUMAN	0.890879	0.80119	0.839047	1.03454	0.987304	1.068	0.883668	0.796237	0.821337	0.799899	44	18	60.4651
sp|Q9Y295|DRG1_HUMAN	HUMAN	0.94862	0.842782	0.933104	1.00243	1.00065	1.07401	0.92992	0.79088	0.869071	0.861879	44	18	52.861
sp|Q9NUJ1|ABHDA_HUMAN	HUMAN	0.858189	0.843746	0.814312	0.982671	1.05124	1.07447	0.860119	0.807008	0.875445	0.822994	44	18	52.2876
sp|P00895|TRPE_ECOLI	ECOLI	0.714516	0.690006	0.715935	1.05209	0.988426	1.07442	0.883015	1.34849	1.51453	1.49283	42	18	31.9231
sp|Q9NQR4|NIT2_HUMAN	HUMAN	0.912695	0.903652	0.890775	1.05501	0.969978	1.05706	0.891085	0.696302	0.806095	0.797849	44	18	57.971
sp|Q13131|AAPK1_HUMAN	HUMAN	0.89498	0.816321	0.914027	0.99916	1.01261	1.04586	0.933169	0.775394	0.846977	0.796348	43	18	37.0304
sp|Q9H223|EHD4_HUMAN	HUMAN	0.940189	0.974716	0.878161	1.08317	0.937153	1.04792	0.887655	0.775025	0.803868	0.75022	35	18	38.6322
sp|P76015|DHAK_ECOLI	ECOLI	0.684285	0.649663	0.715344	1.06579	0.974266	1.08152	0.902178	1.44094	1.589	1.43822	41	18	63.764
sp|Q9H9J2|RM44_HUMAN	HUMAN	0.929496	0.862932	0.933318	1.04527	0.978108	1.04714	0.912481	0.803868	0.909337	0.826994	43	18	39.759
sp|P0AG82|PSTS_ECOLI	ECOLI	0.637663	0.571785	0.652977	1.10603	0.944582	1.10169	0.862503	1.47527	1.6905	1.5772	42	18	55.7803
tr|F2Z2Y4|F2Z2Y4_HUMAN	HUMAN	0.85997	0.867129	0.904955	1.02629	1.00989	1.0726	0.899209	0.742314	0.846872	0.755525	42	18	52.5735
sp|P48739|PIPNB_HUMAN	HUMAN	1.00214	0.872858	0.911747	1.01879	1.04252	1.00957	0.927821	0.767415	0.866976	0.810691	39	18	59.7786
sp|O00170|AIP_HUMAN	HUMAN	0.887871	0.863317	0.946161	1.00017	1.04237	1.07561	0.898896	0.783798	0.811619	0.795815	42	18	57.5758
sp|P22570|ADRO_HUMAN	HUMAN	0.848323	0.828237	0.910757	1.06794	0.959432	1.04858	0.888485	0.73504	0.810227	0.784554	41	18	36.2525
sp|P61086|UBE2K_HUMAN	HUMAN	0.967243	0.896918	0.947426	1.03927	0.986118	1.08921	0.898321	0.767785	0.876369	0.823696	41	18	75.5
sp|P31133|POTF_ECOLI	ECOLI	0.646389	0.633298	0.67614	1.07653	0.996265	1.10014	0.879072	1.53993	1.70346	1.63025	40	18	50.2703
sp|Q8TBX8|PI42C_HUMAN	HUMAN	0.925799	0.850317	0.946031	1.02707	0.996875	1.04036	0.909333	0.748103	0.813958	0.759962	40	18	48.2185
sp|Q9NYK5|RM39_HUMAN	HUMAN	1.00115	0.882368	0.940375	1.00574	0.990088	1.06244	0.941317	0.754217	0.805057	0.759234	41	18	37.8698
sp|Q9BVK6|TMED9_HUMAN	HUMAN	0.933272	0.826749	0.94824	0.992963	0.991701	1.09291	0.917424	0.76708	0.820175	0.801549	39	18	37.4468
sp|P09543|CN37_HUMAN	HUMAN	0.989264	0.930904	0.9097	0.979974	1.07558	1.0003	0.929211	0.81807	1.00869	0.769489	41	18	30.6413
sp|Q9Y512|SAM50_HUMAN	HUMAN	0.865103	0.779571	0.885211	0.975284	1.04946	1.04762	0.880123	0.769816	0.858747	0.758077	40	18	41.1514
sp|P06999|PFKB_ECOLI	ECOLI	0.656576	0.582154	0.658675	1.02696	0.962012	1.08753	0.873862	1.44603	1.68067	1.61198	40	18	55.3398
tr|F5H8F7|F5H8F7_HUMAN	HUMAN	0.919754	0.858863	0.902239	1.00924	0.995485	1.08783	0.898602	0.795306	0.843022	0.8141	39	18	36.8098
sp|Q9NUQ8|ABCF3_HUMAN	HUMAN	0.943533	0.893273	0.915261	1.0089	1.00544	1.07124	0.905136	0.798205	0.882056	0.822073	40	18	26.6573
sp|Q8IXH7|NELFD_HUMAN	HUMAN	0.925909	0.883854	0.906942	0.992675	0.995248	1.06064	0.945699	0.749401	0.882189	0.796163	40	18	28.8136
sp|P0AE18|MAP1_ECOLI	ECOLI	0.682328	0.621771	0.709578	1.05223	0.980258	1.09214	0.882268	1.44348	1.55314	1.55109	38	18	51.5152
sp|Q96JB5|CK5P3_HUMAN	HUMAN	1.01725	0.90558	0.947706	1.01758	1.00222	1.07562	0.89411	0.756457	0.816988	0.804633	39	18	32.2134
sp|Q9NZL9|MAT2B_HUMAN	HUMAN	0.932146	0.899898	0.928352	0.99762	0.970842	1.09097	0.890392	0.77656	0.891352	0.783439	38	18	44.012
sp|Q9UKL0|RCOR1_HUMAN	HUMAN	0.96026	0.862779	0.899477	0.986332	1.00552	1.08972	0.914775	0.76301	0.855964	0.792238	27	18	42.6804
sp|P39099|DEGQ_ECOLI	ECOLI	0.755549	0.667704	0.717428	1.05582	0.972433	1.09657	0.901493	1.34964	1.53148	1.51921	37	18	49.6703
sp|Q13418|ILK_HUMAN	HUMAN	0.967181	0.846381	0.930376	1.04188	1.0453	0.977794	0.933813	0.751007	0.791194	0.751385	37	18	30.531
sp|Q9UBB4|ATX10_HUMAN	HUMAN	0.843555	0.865187	0.931752	1.01859	1.04986	1.06346	0.861601	0.867655	0.893752	0.804853	37	18	39.1579
sp|P40938|RFC3_HUMAN	HUMAN	0.950838	0.848474	0.901427	0.993283	1.01381	1.06319	0.897794	0.841432	0.957867	0.873576	36	18	53.9326
sp|P00966|ASSY_HUMAN	HUMAN	0.850235	0.790016	0.894654	0.992223	0.961511	1.14387	0.872404	0.75584	0.881878	0.845554	37	18	39.0777
sp|Q15645|PCH2_HUMAN	HUMAN	0.990104	0.877791	0.912878	0.964452	1.00767	1.0655	0.934544	0.766636	0.854741	0.807418	37	18	47.9167
sp|P75913|GHRA_ECOLI	ECOLI	0.747995	0.69204	0.76037	1.07403	0.945775	1.10129	0.875278	1.25704	1.31914	1.35331	35	18	68.2692
sp|Q14684|RRP1B_HUMAN	HUMAN	0.928727	1.03586	0.955123	1.0441	1.05704	0.958828	0.896456	0.831747	0.885856	0.83629	36	18	24.0106
sp|Q9BVI4|NOC4L_HUMAN	HUMAN	0.895528	0.835816	0.855567	1.03948	0.966399	1.0437	0.943324	0.795412	0.914525	0.859828	34	18	40.6977
sp|O60826|CCD22_HUMAN	HUMAN	0.946641	0.871997	0.914708	1.03186	1.00133	1.05255	0.894976	0.784151	0.821008	0.799194	34	18	30.1435
sp|Q06203|PUR1_HUMAN	HUMAN	0.953333	0.86516	0.902103	1.02814	0.997837	1.09284	0.881726	0.833487	0.794536	0.826587	36	18	33.6557
sp|P00904|TRPGD_ECOLI	ECOLI	0.732445	0.667547	0.727017	1.03523	1.00076	1.06661	0.879371	1.22185	1.3413	1.26774	35	18	48.7759
sp|Q46857|DKGA_ECOLI	ECOLI	0.650957	0.622203	0.697649	1.09781	0.939723	1.08109	0.877047	1.47662	1.61667	1.56637	35	18	54.5455
tr|Q5T321|Q5T321_HUMAN	HUMAN	0.916193	0.886628	0.923554	1.01198	0.968956	1.09742	0.913869	0.814513	0.853896	0.812443	25	18	10.0238
sp|Q96EY7|PTCD3_HUMAN	HUMAN	0.964498	0.850126	0.929729	1.00064	1.00427	1.08623	0.896761	0.790178	0.795998	0.808269	35	18	21.4804
sp|Q9NY61|AATF_HUMAN	HUMAN	0.924779	0.857859	0.907818	0.9974	0.994482	1.09251	0.900773	0.771738	0.888003	0.802849	34	18	31.9643
sp|Q16512|PKN1_HUMAN	HUMAN	0.903129	0.831523	0.923733	0.970777	1.04621	1.07052	0.929553	0.762478	0.837582	0.801733	31	18	21.5499
sp|P06715|GSHR_ECOLI	ECOLI	0.732378	0.627775	0.726637	1.06743	0.959384	1.0794	0.910409	1.37948	1.56756	1.54632	34	18	58.8889
sp|O95817|BAG3_HUMAN	HUMAN	0.958431	0.901901	0.934683	1.02831	0.977017	1.1177	0.88589	0.778861	0.816567	0.811939	34	18	33.3913
sp|P37349|DHAM_ECOLI	ECOLI	0.623448	0.640781	0.685606	1.05867	0.961445	1.08665	0.878444	1.56045	1.68552	1.63383	33	18	40.4661
sp|Q92905|CSN5_HUMAN	HUMAN	0.930374	0.905741	0.945931	1.01373	0.993466	1.07555	0.907121	0.805138	0.853836	0.781278	34	18	47.6048
tr|G5E9A6|G5E9A6_HUMAN	HUMAN	0.92967	0.882038	0.97583	0.999471	0.996261	1.05244	0.938146	0.815134	0.820514	0.871665	30	18	27.5
tr|F5H7S7|F5H7S7_HUMAN	HUMAN	0.760008	0.596081	1.14327	0.993434	1.20272	0.826751	0.998723	0.875034	1.06644	0.813758	30	18	14.1639
sp|Q96S55|WRIP1_HUMAN	HUMAN	0.936615	0.861438	0.903237	0.982302	1.02175	1.09957	0.933331	0.801527	0.894273	0.869975	33	18	29.9248
sp|P37177|PT1P_ECOLI	ECOLI	0.740327	0.721284	0.750945	1.06645	0.977024	1.08417	0.873241	1.24075	1.41233	1.36694	33	18	32.3529
sp|Q9UJU6|DBNL_HUMAN	HUMAN	0.754627	0.824903	0.888572	1.08584	0.991083	1.00892	0.909491	0.753455	0.774151	0.799077	33	18	40.4651
sp|Q13740|CD166_HUMAN	HUMAN	0.971415	0.846753	0.894443	1.03191	1.00243	1.06688	0.899054	0.764783	0.820958	0.738796	33	18	23.6707
sp|Q86TI2|DPP9_HUMAN	HUMAN	0.957075	0.832398	0.889128	1.02409	1.00035	1.0523	0.898481	0.76507	0.785422	0.780274	32	18	19.467
sp|P51553|IDH3G_HUMAN	HUMAN	0.902073	0.862363	0.94315	1.01768	0.985939	1.0625	0.918892	0.779291	0.859406	0.815786	33	18	43.5115
sp|P49643|PRI2_HUMAN	HUMAN	0.896396	0.853746	0.89483	1.01448	1.01424	1.07491	0.919287	0.758709	0.84964	0.791001	33	18	34.9705
sp|Q9NZ08|ERAP1_HUMAN	HUMAN	0.815522	0.882483	0.867166	1.0958	0.872377	1.10902	0.869558	0.685217	0.825645	0.830287	32	18	20.4038
tr|A0A0B4J2E5|A0A0B4J2E5_HUMAN	HUMAN	0.962193	0.90468	0.943033	1.06535	0.995428	1.08867	0.89904	0.864042	0.810841	0.82722	29	18	25.0272
sp|P75797|GSIB_ECOLI	ECOLI	0.67749	0.631074	0.659876	1.10263	0.928819	1.07629	0.879909	1.50121	1.59458	1.58647	32	18	39.8438
sp|P0AA16|OMPR_ECOLI	ECOLI	0.668483	0.67612	0.720533	1.09897	0.945838	1.11258	0.878221	1.45649	1.56212	1.58236	31	18	58.9958
sp|Q9UJX2|CDC23_HUMAN	HUMAN	0.905057	0.847107	0.883451	1.04132	0.977695	1.05564	0.903346	0.845233	0.905829	0.895098	32	18	30.3183
sp|P55039|DRG2_HUMAN	HUMAN	0.832048	0.857807	0.885795	1.01446	1.01391	1.06962	0.908075	0.813671	0.849845	0.812681	32	18	43.4066
sp|P0A698|UVRA_ECOLI	ECOLI	0.711051	0.70247	0.742955	1.07761	0.94414	1.07433	0.896286	1.30775	1.47212	1.36764	31	18	25.4255
sp|Q6P1N9|TATD1_HUMAN	HUMAN	0.957595	0.913333	0.947974	1.03061	1.0205	1.04827	0.880568	0.793923	0.84256	0.857109	31	18	46.8013
sp|O60678|ANM3_HUMAN	HUMAN	0.945016	0.856228	0.915994	1.02921	1.01176	1.0495	0.89624	0.80739	0.867145	0.834448	31	18	27.1186
sp|Q96CW5|GCP3_HUMAN	HUMAN	0.888722	0.828168	0.860732	0.986935	1.0051	1.08362	0.905332	0.901701	0.932733	0.844914	31	18	21.8302
sp|P0DMC7|RCSB_ECOLI	ECOLI	0.663071	0.594988	0.692558	1.07787	0.947008	1.07946	0.867711	1.47948	1.60461	1.58644	30	18	56.0185
tr|A8MX75|A8MX75_HUMAN	HUMAN	0.882216	0.812083	0.920452	1.04581	1.03025	1.03477	0.896558	0.757853	0.871591	0.819733	30	18	29.8867
sp|Q99543|DNJC2_HUMAN	HUMAN	0.974343	0.855114	0.946279	1.0137	1.01909	1.05448	0.890954	0.751621	0.864957	0.806438	30	18	25.4428
sp|A0AV96|RBM47_HUMAN	HUMAN	0.936695	0.909149	0.962269	1.03373	0.966248	1.07172	0.898397	0.779665	0.85018	0.840942	29	18	28.3305
sp|Q8IV36|HID1_HUMAN	HUMAN	0.966863	0.904679	0.960804	1.01857	0.980785	1.07115	0.909866	0.750803	0.802336	0.767999	28	18	26.7766
sp|P31937|3HIDH_HUMAN	HUMAN	0.840177	0.859721	0.903297	0.968281	1.05268	1.10984	0.897077	0.73124	0.871318	0.752901	28	18	45.8333
sp|P00363|FRDA_ECOLI	ECOLI	0.693207	0.58892	0.644401	1.06112	0.996323	1.0534	0.884569	1.35582	1.59445	1.46877	27	18	33.2226
sp|P76193|YNHG_ECOLI	ECOLI	0.678939	0.603409	0.728992	1.0519	0.97365	1.06485	0.857461	1.1823	1.44641	1.36569	26	18	65.5689
sp|O94901|SUN1_HUMAN	HUMAN	0.877955	0.852862	0.857281	1.02023	0.98012	1.04637	0.928613	0.823837	0.871777	0.79996	28	18	27.4631
sp|P13984|T2FB_HUMAN	HUMAN	0.791611	0.885113	0.867482	1.00447	0.997344	1.04891	0.911298	0.821217	0.853486	0.847783	28	18	67.8715
tr|H7BYN4|H7BYN4_HUMAN	HUMAN	0.962574	0.881154	0.925165	0.981164	0.992099	1.10387	0.928991	0.800273	0.870195	0.81705	28	18	22.2689
sp|Q86SF2|GALT7_HUMAN	HUMAN	0.883822	0.802211	0.889246	1.03483	1.02955	1.01644	0.933871	0.717291	0.855298	0.792194	27	18	32.1157
sp|Q8N122|RPTOR_HUMAN	HUMAN	0.869502	0.905704	0.898425	1.03433	0.963162	1.0798	0.901621	0.794759	0.846527	0.85508	27	18	14.382
sp|P54802|ANAG_HUMAN	HUMAN	0.905228	0.828984	0.946669	1.03389	0.991071	1.08701	0.910443	0.711202	0.843212	0.830714	27	18	33.782
sp|Q86UA1|PRP39_HUMAN	HUMAN	0.920362	0.89171	0.925844	1.01501	1.02667	1.04702	0.89333	0.789168	0.841035	0.772871	27	18	28.849
sp|O14908|GIPC1_HUMAN	HUMAN	0.936559	0.88496	0.989145	0.990224	0.991874	1.05317	0.950248	0.769841	0.858467	0.830187	27	18	48.048
sp|Q8IYI6|EXOC8_HUMAN	HUMAN	0.898814	0.875043	0.930315	0.969963	1.01198	1.0978	0.951502	0.805671	0.852501	0.771866	27	18	28.4138
sp|Q8NHU6|TDRD7_HUMAN	HUMAN	0.896392	0.843217	0.902264	1.05791	0.975181	1.06003	0.933085	0.752034	0.862353	0.804535	26	18	18.9435
sp|Q96HY7|DHTK1_HUMAN	HUMAN	0.911547	0.888119	0.914084	1.02624	0.996467	1.02989	0.906088	0.822091	0.868526	0.870708	26	18	21.2187
sp|Q6SJ93|F111B_HUMAN	HUMAN	0.917182	0.926587	0.853521	0.994054	0.976786	0.978914	1.04513	0.775189	0.95887	0.784702	26	18	30.9264
sp|O75152|ZC11A_HUMAN	HUMAN	0.973584	0.957652	0.968656	0.990803	1.00218	1.03142	0.933757	0.84049	0.945738	0.844848	26	18	25.0617
sp|Q5T160|SYRM_HUMAN	HUMAN	0.925876	0.873946	0.938007	0.990214	1.01335	1.0718	0.916573	0.78167	0.847468	0.792376	26	18	33.391
sp|Q86UE4|LYRIC_HUMAN	HUMAN	1.05441	0.928713	0.984835	1.06573	0.973612	1.06357	0.905359	0.741458	0.817239	0.804812	25	18	29.0378
sp|Q5T447|HECD3_HUMAN	HUMAN	0.90989	0.853478	0.903156	1.01243	1.01665	1.04786	0.905004	0.776439	0.845158	0.809396	25	18	27.8746
sp|P53350|PLK1_HUMAN	HUMAN	0.97015	0.840547	0.963765	1.00747	1.02015	1.05045	0.923016	0.777839	0.927686	0.787195	25	18	31.0116
sp|Q8TDZ2|MICA1_HUMAN	HUMAN	1.2115	0.773259	0.951553	0.958192	0.955444	1.08108	0.97693	0.725499	1.13424	0.865021	23	18	19.119
sp|P11454|ENTF_ECOLI	ECOLI	0.724124	0.681138	0.77206	1.06321	0.969778	1.0913	0.874843	1.29544	1.44513	1.4035	24	18	17.3241
sp|P0A8G0|UVRC_ECOLI	ECOLI	0.691696	0.621861	0.681617	1.12448	0.983368	1.06227	0.839028	1.43666	1.61004	1.5479	24	18	32.623
sp|Q96T60|PNKP_HUMAN	HUMAN	0.888935	0.864725	0.954084	1.01265	1.02437	1.06764	0.904001	0.798718	0.874465	0.830337	24	18	50.4798
sp|Q9Y3R5|DOP2_HUMAN	HUMAN	0.841494	0.883534	0.952633	1.01217	1.00974	1.11724	0.87977	0.792606	0.889948	0.773455	23	18	8.48564
sp|P21359|NF1_HUMAN	HUMAN	0.913529	0.832607	0.908361	1.00898	1.04208	1.05752	0.906534	0.86107	0.869292	0.874847	24	18	7.36175
sp|Q93050|VPP1_HUMAN	HUMAN	0.918848	0.840713	0.873416	1.00089	1.03599	1.02464	0.917676	0.770568	0.843077	0.824456	21	18	22.2222
sp|Q8IZT6|ASPM_HUMAN	HUMAN	0.926451	0.877886	0.847266	0.915185	1.02511	1.0632	0.973961	0.843371	0.893975	0.902914	24	18	5.49324
sp|P07996|TSP1_HUMAN	HUMAN	0.947041	0.902297	0.919311	1.02946	0.96904	1.12724	0.900499	0.76656	0.849533	0.791509	23	18	16.5812
sp|Q6ZRS2|SRCAP_HUMAN	HUMAN	0.955571	0.918723	0.942489	1.01929	1.01516	1.02052	0.900707	0.889128	0.906301	0.835996	23	18	5.47988
sp|O94822|LTN1_HUMAN	HUMAN	0.99139	0.897875	0.965951	1.01614	0.993228	1.06186	0.900409	0.743217	0.846715	0.791102	23	18	10.7022
sp|Q96BY7|ATG2B_HUMAN	HUMAN	0.933844	0.861117	0.936396	1.03793	1.02136	1.01182	0.919496	0.814724	0.856345	0.852133	21	18	11.0683
sp|Q13137|CACO2_HUMAN	HUMAN	0.985479	0.901075	0.978562	1.01731	0.996007	1.05954	0.8982	0.75043	0.796694	0.788833	22	18	44.6188
sp|Q8IWI9|MGAP_HUMAN	HUMAN	0.826695	0.907564	0.86696	0.991797	1.04245	0.998128	0.953758	0.855838	0.902501	0.831197	22	18	5.88235
sp|Q6XZF7|DNMBP_HUMAN	HUMAN	0.875041	0.853108	0.89767	1.07078	0.945634	1.08207	0.893759	0.787495	0.793242	0.767796	20	18	12.1116
sp|Q9BUI4|RPC3_HUMAN	HUMAN	0.970661	0.897656	0.926957	1.02054	1.00545	1.0691	0.905319	0.794336	0.850957	0.782776	20	18	35.9551
sp|O95140|MFN2_HUMAN	HUMAN	0.957353	0.864829	0.922237	0.990557	1.01356	1.06311	0.953492	0.804208	0.88519	0.861402	20	18	20.8719
sp|Q53GS7|GLE1_HUMAN	HUMAN	0.969611	0.925919	0.926499	0.988593	0.96065	1.0892	0.896059	0.795289	0.884548	0.788127	20	18	27.5072
sp|P0A7K2|RL7_ECOLI	ECOLI	0.617584	0.550168	0.630094	1.08731	0.931328	1.10215	0.87406	1.63738	1.75318	1.75751	198	17	81.8182
sp|Q01518|CAP1_HUMAN	HUMAN	1.02437	0.889174	0.925698	1.0703	0.965088	1.03153	0.933877	0.732181	0.804165	0.744769	63	17	53.2632
sp|Q13838|DX39B_HUMAN	HUMAN	0.888552	0.872081	0.93565	1.01407	1.00687	1.08978	0.872559	0.769681	0.894325	0.890252	27	17	39.486
sp|P02358|RS6_ECOLI	ECOLI	0.754312	0.668225	0.762731	1.05221	0.989677	1.06135	0.896447	1.278	1.49702	1.42625	124	17	69.6296
sp|P0A7F3|PYRI_ECOLI	ECOLI	0.673996	0.641879	0.699713	1.0686	0.958297	1.08091	0.86832	1.41765	1.51348	1.57123	119	17	68.6275
sp|P60723|RL4_ECOLI	ECOLI	0.693267	0.608225	0.682213	1.06008	0.968446	1.08756	0.889416	1.44463	1.6059	1.58253	113	17	67.1642
sp|P0ACJ8|CRP_ECOLI	ECOLI	0.721053	0.630277	0.73322	1.07847	0.953323	1.09201	0.875391	1.42815	1.56017	1.52721	104	17	58.0952
sp|P62829|RL23_HUMAN	HUMAN	0.905103	0.807294	0.921843	1.05141	1.00242	1.02068	0.896128	0.77458	0.883946	0.828106	101	17	72.8571
tr|B4DY09|B4DY09_HUMAN	HUMAN	0.918895	0.862061	0.915706	1.01927	1.01241	1.06855	0.900127	0.780017	0.848349	0.761219	98	17	52.2727
sp|P52565|GDIR1_HUMAN	HUMAN	0.938201	0.872417	0.926957	1.02307	0.986602	1.07089	0.912808	0.740235	0.851505	0.778457	96	17	51.4706
sp|Q9Y383|LC7L2_HUMAN	HUMAN	0.944314	0.939367	0.94156	0.995857	1.05363	1.05523	0.89062	0.792488	0.823923	0.826984	47	17	48.7245
sp|P18621|RL17_HUMAN	HUMAN	0.936662	0.870975	0.947664	1.01267	1.01194	1.04504	0.90832	0.775346	0.870089	0.817552	89	17	48.3696
sp|Q04760|LGUL_HUMAN	HUMAN	0.901315	0.84352	0.931531	1.04479	1.004	1.07446	0.88821	0.793829	0.87489	0.814251	88	17	69.5652
sp|P0A7J3|RL10_ECOLI	ECOLI	0.756887	0.682554	0.743943	1.05581	0.978577	1.06604	0.883113	1.26975	1.43501	1.39724	82	17	70.9091
sp|P0A9D8|DAPD_ECOLI	ECOLI	0.67608	0.621552	0.681344	1.06157	0.962228	1.07709	0.882142	1.34499	1.61262	1.477	83	17	59.4891
sp|P31942|HNRH3_HUMAN	HUMAN	0.924229	0.902778	0.931209	0.991537	1.00273	1.08608	0.9012	0.780769	0.80851	0.775468	76	17	53.1792
sp|Q00688|FKBP3_HUMAN	HUMAN	0.901211	0.86023	0.901048	1.02854	1.00423	1.06664	0.891386	0.777512	0.847285	0.815185	80	17	47.3214
sp|P49755|TMEDA_HUMAN	HUMAN	0.955614	0.902361	0.939754	1.00307	1.03349	1.0409	0.910066	0.770659	0.863841	0.787475	79	17	49.3151
sp|P25789|PSA4_HUMAN	HUMAN	0.851033	0.917256	0.881169	1.02961	0.99525	1.07436	0.891612	0.802526	0.864073	0.794691	77	17	55.1724
sp|P0ADE6|YGAU_ECOLI	ECOLI	0.665026	0.593863	0.699043	1.09658	0.935244	1.08541	0.881802	1.44466	1.58037	1.59932	76	17	94.6309
sp|P53999|TCP4_HUMAN	HUMAN	0.961936	0.848667	0.933531	1.03575	0.984838	1.06013	0.916935	0.746678	0.820283	0.794122	73	17	47.2441
sp|P29373|RABP2_HUMAN	HUMAN	0.976765	0.913788	0.99788	0.997573	1.01119	1.06887	0.920735	0.739955	0.802424	0.771869	52	17	78.2609
sp|O76003|GLRX3_HUMAN	HUMAN	0.928103	0.881414	0.909171	1.00525	1.03319	1.03579	0.906655	0.761929	0.891461	0.808361	68	17	41.194
sp|P40121|CAPG_HUMAN	HUMAN	0.662256	0.621923	1.2899	0.738326	1.1891	1.2163	0.835471	0.690257	0.661356	0.750794	67	17	47.9885
sp|P0A8E7|YAJQ_ECOLI	ECOLI	0.696829	0.600994	0.679581	1.05424	0.952129	1.09482	0.896867	1.45596	1.64442	1.5815	66	17	77.3006
sp|P30085|KCY_HUMAN	HUMAN	0.916499	0.88346	0.936385	1.01891	0.979355	1.06319	0.940275	0.733867	0.795245	0.810385	59	17	54.5918
sp|Q13011|ECH1_HUMAN	HUMAN	0.828416	0.798475	0.890982	1.0287	1.03555	1.06575	0.870119	0.751771	0.874524	0.766846	47	17	55.4878
sp|P30860|ARTJ_ECOLI	ECOLI	0.68236	0.592731	0.688649	1.07432	0.957344	1.06904	0.885505	1.38233	1.62654	1.55886	52	17	56.3786
sp|P10515|ODP2_HUMAN	HUMAN	0.964683	0.863991	0.941038	0.993037	1.02347	1.05904	0.921577	0.817354	0.905444	0.780194	44	17	29.9845
sp|P09104|ENOG_HUMAN	HUMAN	0.87877	0.82838	0.923185	1.04885	1.0267	1.08923	0.871314	0.932618	0.818212	0.821978	32	17	58.7558
sp|P60664|HIS6_ECOLI	ECOLI	0.699433	0.634347	0.662369	1.07249	0.969026	1.0862	0.884925	1.42112	1.52884	1.49698	49	17	63.9535
sp|P0AE06|ACRA_ECOLI	ECOLI	0.67809	0.634363	0.692156	1.05568	0.982588	1.09438	0.88348	1.45041	1.55754	1.48172	47	17	54.9118
sp|P0A9K3|PHOL_ECOLI	ECOLI	0.627876	0.617092	0.704196	1.07894	0.92653	1.07513	0.904533	1.43546	1.60183	1.53688	47	17	63.5838
sp|Q4V328|GRAP1_HUMAN	HUMAN	0.969396	0.877779	0.905027	1.00778	0.993873	1.09451	0.889571	0.781132	0.806477	0.793594	34	17	36.0285
sp|Q15005|SPCS2_HUMAN	HUMAN	0.994328	0.883188	0.976003	1.01609	0.976794	1.08041	0.913878	0.775581	0.821076	0.799874	45	17	45.1327
sp|Q9Y3A5|SBDS_HUMAN	HUMAN	0.979196	0.859859	0.920593	1.01351	0.975422	1.0869	0.914351	0.774809	0.818775	0.74269	46	17	51.2
sp|P0A9P4|TRXB_ECOLI	ECOLI	0.650228	0.631264	0.658805	1.08815	0.969128	1.09723	0.889615	1.43749	1.5971	1.4953	43	17	52.648
sp|Q16666|IF16_HUMAN	HUMAN	0.848744	1.06859	1.07548	1.20018	0.920768	1.0259	0.861334	1.18735	0.962579	0.881675	38	17	25.3503
sp|P11310|ACADM_HUMAN	HUMAN	0.936337	0.873505	0.899037	1.07367	1.00408	1.03463	0.868488	0.730096	0.80331	0.747357	43	17	35.867
sp|P52788|SPSY_HUMAN	HUMAN	0.94186	0.879072	0.921304	1.03894	0.980214	1.02133	0.907258	0.793671	0.876397	0.830928	44	17	39.071
sp|Q9Y5K5|UCHL5_HUMAN	HUMAN	0.926126	0.893046	0.962287	1.0217	1.00068	1.05808	0.922603	0.760347	0.862297	0.791206	43	17	49.5441
sp|Q9H9P8|L2HDH_HUMAN	HUMAN	0.951268	0.861127	0.964664	0.99959	1.01382	1.05567	0.922413	0.739685	0.826538	0.791721	44	17	43.4125
sp|Q14320|FA50A_HUMAN	HUMAN	0.884207	0.869635	0.902169	0.99157	1.02959	1.06841	0.884012	0.783631	0.847183	0.777934	41	17	52.2124
sp|Q12792|TWF1_HUMAN	HUMAN	0.971506	0.869583	0.951388	1.01283	0.972445	1.08027	0.929432	0.785793	0.80142	0.798857	36	17	51.4286
sp|P0ADG4|SUHB_ECOLI	ECOLI	0.702027	0.656597	0.749041	1.05455	0.963238	1.05807	0.891206	1.38983	1.53916	1.44555	42	17	56.5543
sp|Q14157|UBP2L_HUMAN	HUMAN	0.954929	0.925203	0.957897	1.05036	0.909977	1.08122	0.92644	0.796055	0.951345	0.847867	40	17	20.8832
sp|P04036|DAPB_ECOLI	ECOLI	0.655021	0.60531	0.691324	1.06053	0.967974	1.09228	0.877733	1.44021	1.57365	1.48633	41	17	51.6484
tr|F5H442|F5H442_HUMAN	HUMAN	0.870113	0.845845	0.865192	1.02546	0.991688	1.05005	0.906351	0.805464	0.83259	0.752518	42	17	42.4658
sp|Q9P2T1|GMPR2_HUMAN	HUMAN	0.857493	0.823919	0.903619	1.00524	1.02374	1.07794	0.901679	0.895326	0.935679	0.878086	35	17	54.023
sp|P0AEG4|DSBA_ECOLI	ECOLI	0.655501	0.590632	0.671944	1.11899	0.943744	1.06733	0.85948	1.45119	1.53226	1.56224	41	17	49.5192
sp|P21156|CYSD_ECOLI	ECOLI	0.729206	0.623109	0.685561	1.05354	1.00256	1.05276	0.888574	1.31526	1.50848	1.38482	39	17	43.0464
sp|O60256|KPRB_HUMAN	HUMAN	0.851485	0.844925	0.827955	1.05963	0.983662	1.03846	0.910187	0.792144	0.832085	0.814714	33	17	46.0705
sp|P15586|GNS_HUMAN	HUMAN	0.946153	0.929454	0.94023	1.00326	1.02717	1.07756	0.869646	0.796033	0.829604	0.837175	39	17	26.6304
sp|P15034|AMPP_ECOLI	ECOLI	0.74126	0.700858	0.731296	1.08847	0.964775	1.06363	0.886239	1.23603	1.39902	1.38833	39	17	37.6417
sp|O60568|PLOD3_HUMAN	HUMAN	0.928873	0.837858	0.884432	1.02184	1.03168	1.07662	0.866763	0.806515	0.841125	0.790322	39	17	27.9133
sp|Q13636|RAB31_HUMAN	HUMAN	0.946494	0.866692	0.924311	1.01383	1.01614	1.04528	0.925447	0.77897	0.858717	0.787144	34	17	85.0515
sp|Q00796|DHSO_HUMAN	HUMAN	0.97897	0.91032	0.943788	1.01236	1.03142	1.08541	0.853444	0.852704	0.943217	0.811264	39	17	40.056
sp|P04083|ANXA1_HUMAN	HUMAN	0.812675	0.920628	0.858758	0.972317	0.973447	1.02124	0.98139	0.749213	0.757562	0.839398	38	17	51.1561
sp|P0A8X2|YCEI_ECOLI	ECOLI	0.726645	0.613294	0.713566	1.08321	0.948213	1.07402	0.886471	1.40507	1.53169	1.54021	37	17	76.4398
sp|P0A6W9|GSH1_ECOLI	ECOLI	0.642547	0.597402	0.690032	1.07306	0.963823	1.07588	0.866539	1.55048	1.65889	1.53891	38	17	34.9421
sp|Q14146|URB2_HUMAN	HUMAN	0.94726	0.838694	0.9103	1.01328	0.987655	1.05231	0.926269	0.824002	0.877214	0.809466	37	17	12.7297
sp|O95486|SC24A_HUMAN	HUMAN	0.862845	0.811278	0.902033	1.07843	0.994835	1.04077	0.90475	0.800322	0.861089	0.824836	36	17	17.5663
sp|Q9Y5M8|SRPRB_HUMAN	HUMAN	0.947332	0.862004	0.921954	1.06291	1.05014	1.00886	0.885126	0.738177	0.87382	0.814164	36	17	59.7786
sp|O95630|STABP_HUMAN	HUMAN	0.907336	0.863004	0.939517	1.00795	1.00983	1.0607	0.933175	0.807144	0.894721	0.855545	36	17	48.8208
sp|P08622|DNAJ_ECOLI	ECOLI	0.671662	0.67386	0.743417	1.06204	0.96239	1.07375	0.887707	1.50722	1.64633	1.57584	36	17	38.8298
sp|Q8IXB1|DJC10_HUMAN	HUMAN	1.00608	0.9109	0.957938	1.03597	1.01479	1.03207	0.913142	0.765349	0.854716	0.793454	36	17	20.4288
sp|Q9NW13|RBM28_HUMAN	HUMAN	0.955454	0.868473	0.927906	1.01989	1.01136	1.0485	0.909128	0.830179	0.849183	0.833408	36	17	20.9486
tr|A0A087WZ13|A0A087WZ13_HUMAN	HUMAN	0.962853	0.921592	0.847633	1.00409	0.985073	1.12002	0.909673	0.844171	0.945451	0.855966	35	17	36.1299
sp|Q9H3P7|GCP60_HUMAN	HUMAN	0.916404	0.831795	0.880553	0.974781	0.95753	1.11843	0.920925	0.756894	0.829363	0.80259	35	17	33.9015
sp|P05194|AROD_ECOLI	ECOLI	0.676618	0.617981	0.7529	1.0849	0.940948	1.09097	0.860227	1.34458	1.53896	1.49492	35	17	68.6508
sp|P63208|SKP1_HUMAN	HUMAN	0.924365	0.89408	0.873554	0.980419	1.04838	1.03847	0.910069	0.777314	0.854512	0.856697	34	17	71.1656
sp|Q9Y5Q9|TF3C3_HUMAN	HUMAN	0.905302	0.896112	0.94553	1.029	0.993674	1.08047	0.883032	0.792262	0.833476	0.827775	34	17	21.1061
sp|O15269|SPTC1_HUMAN	HUMAN	0.900111	0.875579	0.905965	1.02143	0.994564	1.08745	0.899265	0.805499	0.865379	0.811292	34	17	42.0719
sp|Q96EY1|DNJA3_HUMAN	HUMAN	0.920309	0.893841	0.922403	0.993682	1.02111	1.0667	0.904516	0.741937	0.854246	0.796523	34	17	34.7917
sp|P0A707|IF3_ECOLI	ECOLI	0.687816	0.634894	0.69376	1.06127	0.971505	1.04106	0.888083	1.38236	1.49925	1.45927	32	17	60.5556
sp|Q9HD45|TM9S3_HUMAN	HUMAN	0.988749	0.895998	0.958402	1.04418	1.01256	1.06586	0.889831	0.76178	0.83491	0.787753	33	17	20.2037
sp|Q9BZE1|RM37_HUMAN	HUMAN	0.945723	0.882715	0.901239	1.04273	0.994123	1.05895	0.923768	0.783571	0.862911	0.814437	33	17	46.3357
sp|Q16795|NDUA9_HUMAN	HUMAN	0.914201	0.857143	0.933039	1.02576	0.965807	1.04267	0.92885	0.786457	0.793434	0.777318	33	17	40.8488
sp|Q92466|DDB2_HUMAN	HUMAN	0.9142	0.86267	0.895889	1.01761	0.975082	1.09048	0.907744	0.72364	0.818326	0.753805	33	17	34.4262
tr|E9PGC0|E9PGC0_HUMAN	HUMAN	0.916927	0.842592	0.865667	1.00215	0.941841	1.12584	0.93163	0.797533	0.875825	0.849929	33	17	22.361
sp|Q4G0J3|LARP7_HUMAN	HUMAN	0.917637	0.902475	0.871504	0.990467	1.02629	1.06551	0.898168	0.800993	0.83285	0.806199	33	17	32.4742
sp|P05107|ITB2_HUMAN	HUMAN	0.914194	0.682124	1.10022	0.888439	1.40713	0.632085	1.07359	0.821984	0.550502	0.730373	33	17	21.0663
sp|P40120|OPGD_ECOLI	ECOLI	0.716731	0.637091	0.693347	1.06697	0.959942	1.09014	0.87433	1.49267	1.69261	1.60403	32	17	33.3938
sp|P0A6A3|ACKA_ECOLI	ECOLI	0.704276	0.666011	0.679666	1.04833	0.964863	1.08593	0.854832	1.30194	1.54639	1.41603	31	17	58.25
sp|Q9HAV7|GRPE1_HUMAN	HUMAN	0.986974	0.924888	0.912919	1.04732	0.991779	1.06846	0.89507	0.751532	0.832823	0.800323	32	17	50.2304
tr|G5EA06|G5EA06_HUMAN	HUMAN	0.903729	0.842219	0.880523	1.03232	0.976669	1.08219	0.89332	0.784258	0.848705	0.854585	32	17	38.2682
sp|Q99567|NUP88_HUMAN	HUMAN	0.922206	0.848945	0.890475	1.0182	0.985181	1.088	0.914515	0.769465	0.84076	0.765485	32	17	25.641
sp|Q8NFW8|NEUA_HUMAN	HUMAN	0.889544	0.84136	0.930783	1.00937	0.965758	1.10069	0.91088	0.818619	0.842611	0.817242	32	17	40.7834
sp|Q3KQV9|UAP1L_HUMAN	HUMAN	0.925171	0.872907	0.942956	1.00778	1.04073	1.04346	0.905148	0.781781	0.831144	0.795485	32	17	32.9389
tr|B4DKB2|B4DKB2_HUMAN	HUMAN	0.918319	0.875766	0.940468	1.00731	0.979943	1.09325	0.924358	0.797735	0.794408	0.759663	32	17	22.8997
sp|Q9Y2V7|COG6_HUMAN	HUMAN	0.905666	0.869456	0.952808	0.997241	0.97507	1.07855	0.919398	0.762815	0.850362	0.855553	32	17	26.0274
tr|H0YBP1|H0YBP1_HUMAN	HUMAN	0.953573	0.898932	0.886702	0.996691	0.964665	1.04818	0.968287	0.752573	0.877496	0.797077	27	17	18.8791
sp|P35251|RFC1_HUMAN	HUMAN	0.878481	0.796859	0.888102	0.980526	1.01972	1.06806	0.915676	0.78675	0.921494	0.837874	32	17	14.547
sp|P76403|YEGQ_ECOLI	ECOLI	0.704481	0.623357	0.728497	1.10168	0.944322	1.07997	0.875821	1.27934	1.41997	1.439	30	17	55.1876
sp|Q15262|PTPRK_HUMAN	HUMAN	0.894841	0.876589	0.886801	1.03418	0.940247	1.07822	0.900429	0.803744	0.850208	0.856271	26	17	18.902
sp|Q6P3W7|SCYL2_HUMAN	HUMAN	0.920162	0.87711	0.936091	0.99285	1.02046	1.05256	0.914667	0.783181	0.850557	0.782634	30	17	16.254
sp|Q9UHY1|NRBP_HUMAN	HUMAN	0.92741	0.893784	0.910041	0.992218	1.00121	1.09824	0.900359	0.796858	0.916763	0.85433	30	17	36.4486
sp|Q99986|VRK1_HUMAN	HUMAN	0.973904	0.880098	0.90555	0.991793	0.990257	1.09706	0.922091	0.853844	0.84944	0.81135	30	17	40.1515
sp|P76536|YFEX_ECOLI	ECOLI	0.760573	0.644272	0.796207	1.06289	0.966705	1.09257	0.877896	1.32062	1.44657	1.44296	30	17	56.5217
sp|Q96DV4|RM38_HUMAN	HUMAN	0.933945	0.930315	0.954014	1.08226	1.01543	0.98022	0.949005	0.765759	0.892444	0.863362	30	17	48.1579
sp|Q46856|YQHD_ECOLI	ECOLI	0.700027	0.622754	0.686592	1.08123	0.959081	1.11777	0.850922	1.42364	1.64048	1.65859	29	17	53.7468
sp|O75175|CNOT3_HUMAN	HUMAN	0.910847	0.870791	0.9273	1.0273	0.986052	1.06558	0.89441	0.78339	0.903443	0.84128	30	17	18.7251
sp|P66948|BEPA_ECOLI	ECOLI	0.622801	0.613698	0.667353	1.072	0.939244	1.1075	0.880302	1.3912	1.60108	1.59216	29	17	43.3265
sp|Q9NYB0|TE2IP_HUMAN	HUMAN	0.88785	0.889746	0.947119	0.988974	0.976004	1.0969	0.91725	0.774277	0.879148	0.816042	30	17	50.8772
sp|P46199|IF2M_HUMAN	HUMAN	0.987075	0.882852	0.957271	0.988638	1.02436	1.06371	0.9055	0.77815	0.818845	0.795719	30	17	24.0715
sp|Q13123|RED_HUMAN	HUMAN	0.935469	0.876586	0.900146	0.982251	1.03978	1.04092	0.908057	0.860164	0.881243	0.803999	30	17	24.4165
sp|P0ADR8|PPNN_ECOLI	ECOLI	0.675259	0.618167	0.725027	1.05178	0.933256	1.0951	0.89838	1.41343	1.38804	1.44268	29	17	44.4934
tr|A0A0A0MTB8|A0A0A0MTB8_HUMAN	HUMAN	0.930078	0.877864	0.898122	1.05027	0.982988	1.07132	0.891528	0.881195	0.817961	0.832461	29	17	22.2346
sp|Q9BTU6|P4K2A_HUMAN	HUMAN	0.912547	0.866782	0.931426	0.998314	1.02327	1.04828	0.900617	0.823039	0.808147	0.820778	29	17	42.1712
sp|Q8IUC4|RHPN2_HUMAN	HUMAN	0.958179	0.851156	0.930766	0.997798	1.00053	1.06057	0.887837	0.768302	0.803985	0.779376	29	17	24.1983
sp|Q8WX92|NELFB_HUMAN	HUMAN	0.914741	0.905682	0.914247	0.967927	1.01313	1.04991	0.925595	0.768913	0.781983	0.772488	29	17	32.4138
sp|P0AFG0|NUSG_ECOLI	ECOLI	0.79026	0.652677	0.71579	1.08044	0.92726	1.09021	0.913765	1.37798	1.44155	1.49648	28	17	56.9061
sp|Q9H0C8|ILKAP_HUMAN	HUMAN	0.952635	0.884562	0.98037	1.01294	1.00686	1.02933	0.914805	0.805303	0.947398	0.806664	27	17	31.1224
sp|Q4G176|ACSF3_HUMAN	HUMAN	0.920593	0.844648	0.896065	1.00096	0.997439	1.09477	0.90412	0.806846	0.835932	0.793803	28	17	30.3819
sp|Q9HD26|GOPC_HUMAN	HUMAN	1.00297	0.920024	0.94939	0.998709	0.994271	1.01905	0.959831	0.809085	0.803069	0.780503	27	17	38.3117
sp|Q15120|PDK3_HUMAN	HUMAN	0.882775	0.877214	0.913241	0.998199	1.00465	1.06131	0.915976	0.763771	0.84873	0.771702	27	17	48.7685
sp|Q9BTE3|MCMBP_HUMAN	HUMAN	1.00694	0.84996	0.920414	0.994492	1.00973	1.03079	0.91819	0.791097	0.934282	0.853067	28	17	26.1682
sp|Q6P158|DHX57_HUMAN	HUMAN	0.865824	0.776337	0.958625	0.9913	1.06647	1.03886	0.873014	0.774956	0.865498	0.852928	26	17	15.5844
sp|P06993|MALT_ECOLI	ECOLI	0.72665	0.639278	0.802688	1.04502	0.981884	1.08637	0.877565	1.23536	1.46505	1.35491	26	17	25.7492
sp|P30177|YBIB_ECOLI	ECOLI	0.671936	0.649156	0.705007	1.0282	0.970326	1.09674	0.884034	1.36293	1.60594	1.48591	26	17	59.0625
sp|Q96A49|SYAP1_HUMAN	HUMAN	0.889901	0.844502	0.923926	1.04171	0.99407	1.07491	0.91284	0.834427	0.813072	0.81851	27	17	46.875
sp|O15254|ACOX3_HUMAN	HUMAN	0.91225	0.861496	0.92957	1.0175	1.00169	1.07	0.894549	0.800108	0.884389	0.825118	27	17	23.8571
sp|Q9NPF5|DMAP1_HUMAN	HUMAN	0.927883	0.914235	0.948276	1.01649	1.00605	1.0774	0.913985	0.762227	0.82574	0.759051	26	17	38.758
sp|O75151|PHF2_HUMAN	HUMAN	0.933406	0.851627	0.935257	1.01326	0.959994	1.08114	0.924123	0.830349	0.888472	0.872447	26	17	19.8905
sp|O95361|TRI16_HUMAN	HUMAN	0.930735	0.831457	0.928226	1.00034	1.01868	1.07272	0.892043	0.753768	0.904081	0.826679	27	17	39.7163
sp|Q9HB40|RISC_HUMAN	HUMAN	0.965215	0.975486	0.879963	0.989452	0.966019	1.11146	0.943308	0.728653	0.973582	0.818471	27	17	30.0885
sp|Q9NSK0|KLC4_HUMAN	HUMAN	0.909706	0.828357	0.943762	0.987614	1.00268	1.09006	0.92739	0.905542	0.877208	0.858945	20	17	40.0646
sp|Q15208|STK38_HUMAN	HUMAN	0.900522	0.90721	0.937955	0.957982	0.978021	1.14082	0.913893	0.743221	0.864517	0.801521	22	17	47.7419
sp|P0AAI5|FABF_ECOLI	ECOLI	0.748721	0.630056	0.714818	1.06643	0.969681	1.10274	0.892487	1.42518	1.65177	1.52291	25	17	38.4988
sp|P04335|FRSA_ECOLI	ECOLI	0.742854	0.687905	0.69379	1.05459	0.961369	1.05579	0.860615	1.3883	1.50416	1.50235	25	17	43.4783
[truncated: 9,217 more rows]

## Sheet: Supplementary Table 2
E.coli label-free	Use LFQ intensity (adjusted pval <0.01)	DEqMS	Limma	Limma(trend=T)	vsn+Limma	ROTS	t-test	EBRC
	total number of proteins	2339	1878	2241	1527	1451	421	0
	TPs (Bacterial proteins with higher ratio in samples H)	1237 (29)	1157 (26)	1230 (35)	1184 (34)	1166 (41)	315 (2)	0
	Bacterial proteins with higher ratio in samples L	0	0	0	0	0	0	0
	FPs (human proteins with higher ratio in samples H)	11 (4)	9(3)	13(4)	13 (4)	10(5)	0	0
	Human proteins with higher ratio in samples L (not considerred as FPs)	1091	712	998	330	275	106	0
	95%-100% specificity AUC value (excluding proteins with higher ratio in samples L)	0.03266	0.03097	0.03287	0.02849	0.03334	0.02906	0.03197
	99%-100% specificity AUC value (excluding proteins with higher ratio in samples L)	0.003272	0.002849	0.003326	0.002518	0.003295	0.002699	0.002947
	NOTE: in this table all methods use the LFQ protein intensity as inputs
	The number in parentheses indicate the number of genes with 1-2 PSMs

## Sheet: Supplementary Table 3
E.coli spike in TMT data	(adjusted pval <0.01)	DEqMS	Limma	Limma (vsn)	ROTS	t-test
	total number of proteins	2001	2032	1948	1869	815
	TPs (Bacterial proteins)	1975 (171)	1995 (199)	1892 (171)	1842 (177)	811 (33)
	FPs (human proteins)	26 (10)	37 (18)	56 (22)	27 (17)	4 (1)
	95%-100% specificity AUC value	0.04451	0.0443	0.04174	0.0445	0.04022
	99%-100% specificity AUC value	0.008031	0.007795	0.007174	0.007568	0.006111
	NOTE: Apart from Limma (vsn), all methods used median sweeping normalization
	The number in parentheses indicate the number of genes with 1-2 PSMs

## Sheet: Supplementary Table 4
Gene symbol	Description	Cross-set picked q-value	Set1_# Unique peptides	Set2_# Unique peptides	Set3_# Unique peptides	Set4_# Unique peptides	Set5_# Unique peptides	Set6_# Unique peptides	BT549_repA_Set1	HCC1187_repA_Set1	HCC1569_repA_Set1	HCC1937_repA_Set1	HCC1954_repA_Set1	HCC70_repA_Set1	LCC2_repA_Set1	MCF7_labA_repA_Set1	SKBR3_repA_Set1	BT549_repB_Set2	HCC1187_repB_Set2	HCC1569_repB_Set2	HCC1937_repB_Set2	HCC1954_repB_Set2	HCC70_repB_Set2	LCC2_repB_Set2	MCF7_labA_repB_Set2	SKBR3_repB_Set2	BT549_repC_Set3	HCC1187_repC_Set3	HCC1569_repC_Set3	HCC1937_repC_Set3	HCC1954_repC_Set3	HCC70_repC_Set3	LCC2_repC_Set3	MCF7_labA_repC_Set3	SKBR3_repC_Set3	BT20_repA_Set4	CAL51_repA_Set4	HCC1143_repA_Set4	HCC1419_repA_Set4	HCC38_repA_Set4	MCF7_labB_repA_Set4	MDAMB157_repA_Set4	SUM149PT_repA_Set4	T47D_repA_Set4	BT20_repB_Set5	CAL51_repB_Set5	HCC1143_repB_Set5	HCC1419_repB_Set5	HCC38_repB_Set5
A2M	alpha-2-macroglobulin [Source:HGNC Symbol;Acc:7]	0	48	47	38	19	18	20	1.03291	0.599725	7.39551	0.711584	0.656955	0.508389	0.578338	0.563556	0.472879	0.691874	0.514913	5.46941	0.575204	0.510947	0.458343	0.50806	0.492818	0.532902	0.911527	0.615222	7.87334	0.614234	0.652119	0.541319	0.575368	0.541941	0.485595	0.996279	0.552035	0.428909	0.685425	0.683359	0.451877	0.706506	0.463997	0.375094	0.763892	0.362175	0.315189	0.519153	0.448792
A2ML1	alpha-2-macroglobulin-like 1 [Source:HGNC Symbol;Acc:23336]	0	26	18	21	24	21	19	0.640158	0.573018	0.535962	0.941279	0.575112	3.81411	0.570239	0.575589	1.11118	0.536698	0.521859	0.540809	0.812425	0.493755	4.55854	0.441204	0.471944	1.16329	0.492937	0.574086	0.57557	0.819493	0.572557	4.09024	0.513687	0.544781	1.14648	0.810453	0.515952	1.3845	0.501133	0.520227	0.384916	0.42677	4.23736	0.467942	0.94817	0.56491	1.33088	0.600116	0.585249
A4GALT	alpha 1,4-galactosyltransferase [Source:HGNC Symbol;Acc:18149]	0	0	0	0	2	0	1																												0.730571	0.772319	1.78198	0.95344	0.799195	1.061	0.822236	1.23882	0.548857
AAAS	achalasia, adrenocortical insufficiency, alacrimia [Source:HGNC Symbol;Acc:13666]	0	11	10	11	6	12	13	1.10643	1.13491	0.978512	0.966458	1.07231	0.996145	0.883874	0.840489	1.10451	1.04044	1.22096	0.957901	0.917929	1.17883	0.999007	0.908208	0.798961	1.18514	1.08959	1.08276	0.996527	0.962627	1.16091	1.02564	0.865585	0.801283	1.08876	0.892663	1.27762	0.830412	0.788515	0.877715	0.895155	0.74713	0.896612	1.03347	0.948267	1.26044	0.873093	0.808	0.887475
AACS	acetoacetyl-CoA synthetase [Source:HGNC Symbol;Acc:21298]	0	28	30	25	24	30	27	0.596206	0.870267	0.811142	0.944586	0.831105	1.39951	0.936923	1.02076	1.19305	0.557531	0.892365	0.805722	0.925132	0.850845	1.45535	0.920984	1.005	1.26913	0.484157	0.872992	0.763965	0.930478	0.812395	1.51516	0.946791	1.08529	1.25734	1.28814	0.648359	1.09452	1.35715	1.35099	1.07573	0.858497	0.804871	0.90714	1.30329	0.609243	1.1394	1.38946	1.39159
AADAT	aminoadipate aminotransferase [Source:HGNC Symbol;Acc:17929]	0.00179606	0	4	0	0	0	3										0.595138	2.13081	1.32453	1.05119	0.60149	0.46088	1.36189	0.615374	0.507539
AAED1	AhpC/TSA antioxidant enzyme domain containing 1 [Source:HGNC Symbol;Acc:16881]	0	3	4	4	3	3	3	2.74575	0.681575	0.827447	1.37828	1.22801	0.771914	0.672837	0.734505	0.774822	1.75758	0.822132	0.991151	1.33328	1.05059	0.904355	0.748648	0.776373	0.830179	2.1762	0.751811	1.15911	1.38276	1.28917	0.931662	0.951036	0.778173	0.90702	1.23501	0.966644	1.18192	0.731729	0.995197	0.704131	1.16592	1.01694	0.806316	0.98684	0.952713	1.66511	0.65603	1.19018
AAGAB	alpha- and gamma-adaptin binding protein [Source:HGNC Symbol;Acc:25662]	0	5	7	4	3	4	7	0.816672	0.617429	0.758922	0.95269	0.959578	0.780911	1.28197	1.11054	0.692256	0.824529	0.707136	0.707531	0.877851	0.888055	0.846403	1.28417	1.06829	0.796242	0.429209	0.74569	0.81045	1.15791	1.22394	0.889843	0.456594	0.875454	0.712645	1.45253	0.937536	0.884081	1.00817	0.966723	1.25346	0.900035	0.905769	1.224	1.27628	1.05526	0.757314	0.975505	1.04801
AAK1	AP2 associated kinase 1 [Source:HGNC Symbol;Acc:19679]	0	25	29	25	24	26	26	0.993559	0.740727	0.973963	1.27539	1.3987	1.1703	0.744796	0.857041	1.01719	0.970053	0.716619	0.921556	1.27308	1.38595	1.18408	0.632729	0.837169	0.930579	1.0591	0.707511	0.942491	1.31102	1.46067	1.18519	0.696041	0.788441	0.950371	2.49316	0.684962	0.989182	1.13997	1.09187	0.788449	1.71334	0.88373	0.706242	2.41475	0.637515	0.918459	1.16237	1.03911
AAMDC	adipogenesis associated, Mth938 domain containing [Source:HGNC Symbol;Acc:30205]	0	6	5	6	5	4	5	0.895397	1.15162	1.32489	0.842999	0.885035	1.02382	1.04604	1.34294	0.863559	0.929957	1.20282	1.42187	0.806965	0.777033	0.960537	0.961595	1.25664	0.920193	0.994986	1.24393	1.53173	0.841129	0.796165	0.998906	1.03727	1.22143	0.936624	0.816349	0.776751	1.02601	1.57371	0.912957	1.05977	1.11127	0.793168	1.05583	0.890355	0.848188	1.11929	1.37387	0.948179
AAMP	angio-associated, migratory cell protein [Source:HGNC Symbol;Acc:18]	0	12	11	12	14	16	16	0.746053	0.797893	0.843127	0.825366	0.812166	0.766429	1.44825	0.950894	0.897327	0.655511	0.710701	0.841859	0.814728	0.775373	0.626535	1.60144	0.968839	0.800905	0.689652	0.78542	0.734969	0.783728	0.731759	0.627763	1.62607	1.0115	0.82881	1.0076	1.34245	0.896655	0.935188	1.60792	1.05198	1.24143	0.874494	1.33071	1.01003	1.40132	0.910654	0.857481	1.56498
AAR2	AAR2 splicing factor homolog (S. cerevisiae) [Source:HGNC Symbol;Acc:15886]	0	11	8	11	12	13	11	1.08274	0.868292	0.958484	0.878021	0.824681	0.699962	1.098	0.898961	1.37658	1.12668	0.884322	1.0237	0.893713	0.853396	0.672667	1.08073	0.987404	1.34514	1.13933	0.864577	1.03637	0.947542	0.82034	0.617683	1.02668	0.888276	1.25886	1.14259	0.955393	0.913536	1.17768	1.07339	0.874034	1.10032	1.03963	1.11283	1.16262	0.893539	0.870058	1.13911	1.08633
AARD	alanine and arginine rich domain containing protein [Source:HGNC Symbol;Acc:33842]	0	0	1	0	0	2	1										0.708211	1.0063	2.10056	0.827536	0.630518	0.646802	0.595562	0.639351	0.77791																			0.77497	0.723309	1.44786	0.443731	1.13398
AARS	alanyl-tRNA synthetase [Source:HGNC Symbol;Acc:20]	0	79	74	73	69	80	74	0.844184	0.92952	0.763889	1.02864	0.909532	1.4003	1.10965	1.23591	0.615771	0.883509	0.943828	0.78372	1.00012	0.917775	1.38981	1.11713	1.26815	0.63176	0.876688	0.946988	0.771729	1.03584	0.896159	1.42633	1.11402	1.28696	0.608947	1.33105	0.794488	0.907034	1.12508	1.10243	1.37375	0.80753	1.07362	1.41488	1.3677	0.805331	0.913731	1.14571	1.10604
AARS2	alanyl-tRNA synthetase 2, mitochondrial [Source:HGNC Symbol;Acc:21022]	0	29	30	24	29	32	33	1.02731	1.06468	1.59158	1.03096	0.977178	0.950287	1.0549	0.849983	0.880552	0.846915	1.10873	1.67559	1.01758	0.92182	0.899351	1.08873	0.887226	0.84119	0.873347	1.04582	1.5647	1.11098	0.990843	0.941854	1.03534	0.842151	0.82808	1.07951	1.10901	1.08344	1.1476	0.787151	0.899457	0.863635	0.776396	1.0093	1.09475	1.15783	1.19038	1.14638	0.778184
AARSD1	alanyl-tRNA synthetase domain containing 1 [Source:HGNC Symbol;Acc:28417]	0	3	2	2	2	2	2	0.517129	0.781219	0.862074	1.14011	1.34442	0.966893	0.87515	0.721097	1.06273	0.563662	0.842914	0.986589	1.58798	1.24379	1.14494	0.807886	0.908304	1.16222	0.583151	0.908804	0.783445	1.0454	1.24766	0.91068	0.725539	0.780527	1.01264	0.747727	1.30237	0.698573	0.912408	1.27938	0.803446	1.07697	1.90569	2.1213	0.737549	1.21159	0.620217	0.852304	1.15625
AASDH	aminoadipate-semialdehyde dehydrogenase [Source:HGNC Symbol;Acc:23993]	0	7	6	6	2	4	5	1.06197	0.798407	1.00376	1.18046	1.12233	0.760273	1.27053	0.857656	1.3491	0.96723	0.77216	0.977971	1.11235	1.11576	0.641189	1.40133	0.996111	1.54408	1.05162	0.936716	1.08257	1.01846	1.08834	0.681881	1.35443	0.922838	1.33655	1.05014	1.03654	1.38681	1.5376	1.02451	0.79497	0.778889	0.937267	1.09021	0.932443	1.22883	1.17522	1.54333	0.929157
AASDHPPT	aminoadipate-semialdehyde dehydrogenase-phosphopantetheinyl transferase [Source:HGNC Symbol;Acc:14235]	0	13	12	11	13	14	13	1.06755	1.29677	1.219	0.898858	0.838198	0.686125	0.753479	0.649443	1.00226	1.22422	1.43254	1.28605	1.01245	0.919567	0.63836	0.781334	0.594413	1.03783	1.0671	1.29059	1.10645	0.846174	0.792085	0.657989	0.776282	0.640737	0.983622	1.27831	1.67864	0.879565	0.692152	1.18555	0.6707	1.06664	1.01202	1.17832	1.4528	1.71638	0.917865	0.664288	1.28717
AASS	aminoadipate-semialdehyde synthase [Source:HGNC Symbol;Acc:17366]	0	20	16	12	13	16	16	0.726419	3.43889	0.763643	0.586772	0.434527	0.444335	0.522858	0.378319	0.397381	0.876681	3.92519	0.825945	0.565938	0.68208	0.493812	0.561362	0.480165	0.472939	0.690412	3.51124	0.792451	0.55499	0.505954	0.460882	0.556576	0.399662	0.428011	0.735854	3.38775	0.70551	0.488254	0.458999	0.529258	1.51576	0.692692	0.902225	0.787274	3.30967	0.663298	0.437544	0.511402
AATF	apoptosis antagonizing transcription factor [Source:HGNC Symbol;Acc:19235]	0	23	25	18	19	23	25	0.991224	0.977976	0.979083	1.05941	1.18416	0.875273	1.05616	0.982404	1.27142	0.938583	0.91518	0.983349	1.17114	1.16921	0.860263	1.09195	0.963522	1.18095	0.999585	0.99949	0.964797	1.13465	1.20622	0.869439	1.06767	0.956283	1.2449	1.07316	1.06833	0.899182	0.829782	0.903311	1.00072	1.01802	1.2532	0.847221	1.18246	1.12919	0.94003	0.862967	0.899766
ABAT	4-aminobutyrate aminotransferase [Source:HGNC Symbol;Acc:23]	0	21	22	18	19	24	18	0.458533	0.499625	0.666134	0.996807	0.6451	0.755718	1.83801	2.48697	0.535088	0.510536	0.520322	0.875715	1.02224	0.677811	0.754462	1.70779	2.30998	0.471762	0.510073	0.565641	0.699639	0.984586	0.625542	0.640975	1.78413	2.2434	0.485287	1.09382	0.799113	0.67928	1.07508	0.579815	3.32483	0.683684	0.585538	1.61592	1.04221	0.830911	0.653391	1.04997	0.550312
ABCA12	ATP-binding cassette, sub-family A (ABC1), member 12 [Source:HGNC Symbol;Acc:14637]	0	7	2	4	5	7	3	0.951935	0.917283	1.024	1.13981	1.05873	1.141	1.15598	1.04079	1.21884	0.584391	0.664453	0.788402	0.818275	1.20981	1.44482	1.64078	1.13815	1.39474	0.898367	0.881939	0.909889	0.65502	1.23161	0.989369	1.37847	1.10407	1.12579	0.8738	0.711927	0.750406	1.53361	0.733977	1.6754	0.768512	1.0414	0.94042	0.93284	0.748395	0.83572	1.51233	0.601625
ABCA13	ATP-binding cassette, sub-family A (ABC1), member 13 [Source:HGNC Symbol;Acc:14638]	0.00841589	0	0	0	0	3	0																																					0.877687	0.794022	0.863173	0.891868	1.09397
ABCA2	ATP-binding cassette, sub-family A (ABC1), member 2 [Source:HGNC Symbol;Acc:32]	0	24	19	23	26	27	26	0.641551	0.980436	0.842492	0.805777	0.700589	0.809761	1.12038	1.68086	0.997882	0.811767	0.973298	0.885786	0.809189	0.773976	0.907522	1.15537	1.75037	1.08691	0.610774	1.03731	0.815419	0.775743	0.737293	0.878374	1.15822	2.12269	0.988751	0.910352	0.7676	0.762642	0.927574	0.654721	1.51114	0.817291	0.734297	1.85122	0.815359	0.721911	0.723301	0.848905	0.505838
ABCA3	ATP-binding cassette, sub-family A (ABC1), member 3 [Source:HGNC Symbol;Acc:33]	0	12	17	14	17	16	18	1.92387	0.755502	0.619968	0.658212	0.637721	0.55489	1.78271	1.12441	0.715419	2.24011	0.633326	0.564609	0.649011	0.741961	0.6475	1.84021	0.993597	0.791691	2.06924	0.642399	0.569275	0.544415	0.58808	0.503649	1.9956	1.0063	0.741145	0.547331	0.561567	0.883302	1.61049	0.606756	1.19057	0.839488	0.588157	2.77374	0.468652	0.562903	0.830728	1.65899	0.541621
ABCA5	ATP-binding cassette, sub-family A (ABC1), member 5 [Source:HGNC Symbol;Acc:35]	0	5	1	2	2	3	4	1.43791	0.853863	0.733179	0.708776	0.72166	0.631161	0.578011	1.00418	0.992406	2.20929	0.990854	0.771528	0.979772	0.627292	0.53187	0.613879	1.22736	1.18223	2.01965	0.779122	0.71727	0.883456	0.578839	0.413266	0.52657	1.12176	1.1803	0.54667	0.348814	0.572157	0.992738	1.05842	1.12267	2.05133	1.27681	1.46786	0.844748	0.293286	0.621465	1.11061	1.34451
ABCA7	ATP-binding cassette, sub-family A (ABC1), member 7 [Source:HGNC Symbol;Acc:37]	0	4	3	0	0	0	0	0.806908	0.868096	0.81967	1.15799	1.1134	1.24509	0.787293	0.975482	1.10054	1.22803	1.16271	0.911481	0.97724	0.957548	1.07971	0.897875	0.927665	0.943765
ABCB1	ATP-binding cassette, sub-family B (MDR/TAP), member 1 [Source:HGNC Symbol;Acc:40]	0	0	0	0	3	3	3																												0.69878	5.31041	1.05709	0.882268	0.889673	0.685877	0.746233	0.804763	0.770603	0.537413	7.07715	1.01393	0.647685	0.718554
ABCB10	ATP-binding cassette, sub-family B (MDR/TAP), member 10 [Source:HGNC Symbol;Acc:41]	0	15	15	15	14	15	18	1.1232	1.08001	1.84021	0.87011	1.13568	0.876529	0.799091	0.76367	1.26502	0.939737	1.03174	1.6444	0.827879	1.0958	0.792931	0.803006	0.710566	1.21487	1.02387	1.03535	1.66641	0.887469	1.11499	0.875166	0.757631	0.733477	1.09795	0.852266	1.18223	0.761431	0.899403	0.727577	0.78102	1.03808	1.75049	0.879424	0.853445	1.23444	0.696078	0.997544	0.791638
ABCB11	ATP-binding cassette, sub-family B (MDR/TAP), member 11 [Source:HGNC Symbol;Acc:42]	0.00224248	0	1	0	0	0	0										0.598504	0.474177	1.51161	2.30138	2.24574	2.45702	0.626795	0.678739	0.853124
ABCB6	ATP-binding cassette, sub-family B (MDR/TAP), member 6 [Source:HGNC Symbol;Acc:47]	0	18	16	13	17	21	18	0.836124	0.772757	0.868686	0.617877	0.617735	0.80418	1.16649	0.90378	0.898001	0.724687	0.761028	0.900778	0.581387	0.67568	0.784606	1.20727	0.91428	0.915721	0.785465	0.753056	0.845403	0.615274	0.554623	0.806803	1.12931	0.859677	0.860129	1.2186	1.30238	0.750814	1.356	0.788469	1.14259	1.616	0.731242	1.13021	1.25764	1.39346	0.735471	1.40635	0.678363
ABCB7	ATP-binding cassette, sub-family B (MDR/TAP), member 7 [Source:HGNC Symbol;Acc:48]	0	19	19	17	15	15	18	1.03197	1.4876	1.16395	0.899364	0.951073	1.06257	0.835397	0.806351	1.38803	0.963852	1.53117	1.04868	0.84963	0.942676	1.07665	0.860348	0.794018	1.43256	0.93164	1.48227	1.13494	0.802836	0.908958	1.10311	0.82572	0.800172	1.46673	0.754986	0.839548	1.17861	0.906469	1.27876	0.772817	0.735062	1.06504	0.920248	0.73647	0.821027	1.26679	0.879448	1.28242
ABCB8	ATP-binding cassette, sub-family B (MDR/TAP), member 8 [Source:HGNC Symbol;Acc:49]	0	15	19	14	12	11	12	1.00768	0.752611	1.57856	0.716105	1.00363	0.915152	0.935343	1.03075	1.93114	0.940853	0.738426	1.51395	0.761499	0.927238	0.881874	0.821728	0.982469	1.80656	0.903215	0.74379	1.56258	0.741551	0.95898	0.843518	0.795973	0.978622	2.14522	1.12573	0.833767	0.963476	1.11736	0.69555	0.949996	0.717082	0.603517	0.83634	1.13464	0.963546	0.955403	1.28817	0.850673
ABCB9	ATP-binding cassette, sub-family B (MDR/TAP), member 9 [Source:HGNC Symbol;Acc:50]	0	1	3	1	4	4	2	0.971165	0.831597	0.800837	0.692541	0.708511	0.943412	1.21589	1.2078	1.11264	1.07118	1.16253	1.34233	0.974462	0.71083	1.02597	0.894368	0.886583	1.01211	0.856308	0.721644	1.25201	0.74711	0.786061	0.896922	0.883355	0.865351	0.852494	1.00056	0.78502	1.00309	2.69831	0.815919	1.20379	1.01801	0.886839	0.9206	0.962816	0.739989	1.07439	3.8656	0.840489
ABCC1	ATP-binding cassette, sub-family C (CFTR/MRP), member 1 [Source:HGNC Symbol;Acc:51]	0	48	43	42	40	38	40	1.18974	1.65438	1.341	0.928264	0.799606	0.776205	0.746869	0.751616	0.892993	1.17468	1.71764	1.35037	1.01118	0.82205	0.794283	0.801334	0.774079	0.907867	1.07303	1.65196	1.32879	0.965208	0.787867	0.776402	0.781573	0.77669	0.903222	0.712555	0.779161	0.679787	0.636142	1.29068	0.809001	1.16718	1.09638	0.683883	0.736188	0.841621	0.700923	0.67362	1.35039
ABCC10	ATP-binding cassette, sub-family C (CFTR/MRP), member 10 [Source:HGNC Symbol;Acc:52]	0	10	8	9	9	10	10	0.953731	0.809617	0.697145	1.5975	1.15164	1.0358	1.05481	0.930429	0.943445	0.917627	0.835436	0.813678	1.63616	1.13887	1.0673	1.05075	0.899255	0.987625	0.885936	0.87644	0.738362	1.29581	1.10667	1.06201	0.955751	0.953958	0.981553	1.03933	1.12169	0.756404	1.27203	0.619637	1.20324	1.32733	1.2161	1.19374	1.12801	1.04274	0.821495	1.18347	0.684208
ABCC11	ATP-binding cassette, sub-family C (CFTR/MRP), member 11 [Source:HGNC Symbol;Acc:14639]	0	0	0	0	9	7	8																												0.621625	0.938727	0.724941	1.41124	0.609162	0.785655	0.971637	0.725196	3.0411	0.543753	0.633628	0.541171	1.63799	0.516698
ABCC2	ATP-binding cassette, sub-family C (CFTR/MRP), member 2 [Source:HGNC Symbol;Acc:53]	0	0	0	0	2	2	1																												6.75466	0.566614	0.774824	1.09274	0.5907	0.77364	0.774419	0.796683	0.692808	7.05985	0.805313	0.852025	1.15094	0.64604
ABCC3	ATP-binding cassette, sub-family C (CFTR/MRP), member 3 [Source:HGNC Symbol;Acc:54]	0	20	21	16	18	20	17	0.953039	0.636036	0.596353	2.05446	0.569754	1.58495	0.951002	0.87634	0.88836	0.911597	0.586546	0.711869	1.92231	0.586198	1.42044	0.942769	0.850029	1.00721	0.957714	0.653909	0.613575	1.95654	0.653117	1.45225	0.91863	0.856065	0.941152	0.988724	0.569067	0.871984	0.579688	2.07433	0.767104	0.928728	1.07621	0.482986	1.02408	0.500768	0.857236	0.516499	2.12222
ABCC4	ATP-binding cassette, sub-family C (CFTR/MRP), member 4 [Source:HGNC Symbol;Acc:55]	0	15	16	12	24	21	20	2.28948	0.389194	1.85989	0.659399	0.584216	0.367712	0.51083	0.587789	0.35591	1.78838	0.450378	1.54214	0.605235	0.586974	0.44999	0.529919	0.65432	0.39876	2.21729	0.405457	1.56668	0.623699	0.607468	0.449344	0.527539	0.638841	0.410515	0.606174	1.4771	1.20341	0.7094	1.08896	0.725564	1.92886	1.60752	0.661923	0.632929	1.62621	1.30686	0.54112	1.11063
ABCC5	ATP-binding cassette, sub-family C (CFTR/MRP), member 5 [Source:HGNC Symbol;Acc:56]	0	29	30	25	27	24	24	0.825298	0.601064	1.03224	1.24003	0.97893	1.06981	1.44334	0.827547	1.5474	0.87042	0.652305	1.03211	1.26451	0.993678	1.11103	1.48536	0.846326	1.44446	0.876238	0.685853	0.947442	1.23021	1.00371	1.05389	1.44692	0.879372	1.44779	0.99054	0.685387	0.79338	1.97769	0.874648	0.918589	0.759011	0.684177	0.724367	0.970668	0.587721	0.701853	1.91613	0.884843
ABCD1	ATP-binding cassette, sub-family D (ALD), member 1 [Source:HGNC Symbol;Acc:61]	0	21	19	15	16	17	15	0.924864	0.718565	1.38519	0.717346	0.7912	1.28887	0.882326	0.677645	2.01145	0.857816	0.814878	1.2966	0.728073	0.812484	1.29283	0.966944	0.638888	2.20207	0.832063	0.681233	1.33393	0.622942	0.730093	1.17684	0.909204	0.616011	2.41024	1.22662	0.537775	0.817843	0.927728	0.673646	0.590181	1.45305	1.77749	0.521003	1.22371	0.557894	0.852084	0.855441	0.695085
ABCD3	ATP-binding cassette, sub-family D (ALD), member 3 [Source:HGNC Symbol;Acc:67]	0	29	28	31	25	29	26	0.895704	0.940756	0.925234	1.38042	0.924014	1.80541	0.785396	0.744773	1.23463	0.799605	0.933973	0.93202	1.38215	0.969447	1.80281	0.808971	0.774423	1.25726	0.843002	0.964848	0.882684	1.35348	0.935636	1.76859	0.762148	0.746889	1.20182	1.15088	1.10301	0.706672	1.59633	1.18031	0.751454	0.979252	0.927962	0.867761	1.16448	1.10717	0.683405	1.62002	1.17864
ABCD4	ATP-binding cassette, sub-family D (ALD), member 4 [Source:HGNC Symbol;Acc:68]	0	2	2	3	5	7	10	0.962405	0.9274	0.657398	0.847025	1.0565	0.803699	0.790091	0.840775	0.986663	0.98879	0.889997	0.453882	0.80409	0.726476	0.605359	0.820363	0.815687	0.738625	0.919176	0.921379	0.820029	1.0355	0.659186	0.716824	0.718553	0.934991	1.14901	0.718546	0.871672	1.05575	0.981843	1.10654	0.972199	2.62586	0.801634	1.72482	0.775991	0.907596	1.0816	1.06664	1.10041
ABCE1	ATP-binding cassette, sub-family E (OABP), member 1 [Source:HGNC Symbol;Acc:69]	0	41	39	39	37	39	41	0.988985	1.02793	0.923162	1.48523	0.980752	0.862096	1.12505	0.943992	1.11409	1.04436	1.03233	0.974994	1.50707	0.963185	0.872637	1.12077	0.962827	1.10562	1.02497	1.03685	0.90193	1.54703	0.946649	0.865544	1.10418	0.949857	1.10572	0.984102	1.30215	0.889312	0.846276	1.2052	0.945624	0.981718	0.809695	1.00757	0.996076	1.29262	0.871699	0.834692	1.24306
ABCF1	ATP-binding cassette, sub-family F (GCN20), member 1 [Source:HGNC Symbol;Acc:70]	0	45	54	48	48	49	49	1.05965	1.22508	0.774355	0.942542	1.09127	0.794049	1.0537	0.962781	0.819635	1.16467	1.28402	0.740287	0.927436	1.13362	0.79184	1.10925	0.97012	0.866285	1.17228	1.28644	0.770328	0.951958	1.13922	0.788815	1.1222	1.01539	0.814991	1.1974	1.0511	1.07944	1.04512	1.06642	0.982919	1.2044	1.07447	1.13408	1.23966	1.08644	1.08426	1.05545	1.06019
ABCF2	ATP-binding cassette, sub-family F (GCN20), member 2 [Source:HGNC Symbol;Acc:71]	0	42	43	43	33	41	42	1.20745	0.943447	1.52378	0.910052	1.24242	0.872969	0.995685	0.887005	1.06176	1.23344	0.941922	1.41135	0.926378	1.24248	0.862148	0.978302	0.840508	1.02664	1.22859	0.968269	1.47897	0.928249	1.28458	0.874888	1.01187	0.905821	1.05233	1.42918	1.20795	1.06285	0.757096	0.978913	0.95267	0.952022	1.0132	0.912592	1.42242	1.19303	1.01355	0.808906	0.939526
ABCF3	ATP-binding cassette, sub-family F (GCN20), member 3 [Source:HGNC Symbol;Acc:72]	0	30	31	27	27	32	34	0.801949	0.872088	0.833626	1.26981	1.19521	1.03392	1.07748	0.820134	1.30614	0.746347	0.846231	0.870591	1.24203	1.14316	1.00611	1.03426	0.783282	1.26874	0.740889	0.877396	0.827805	1.29522	1.20025	1.05155	1.01771	0.799089	1.29285	0.972631	0.845485	0.898919	1.20535	0.979619	0.892886	0.978641	0.842954	1.90329	0.994583	0.847728	0.93239	1.21887	0.956851
ABCG2	ATP-binding cassette, sub-family G (WHITE), member 2 [Source:HGNC Symbol;Acc:74]	0	5	5	8	6	8	8	1.86258	0.40122	0.51052	1.62586	1.08077	0.445144	0.522911	1.13426	0.452981	2.21866	0.502151	0.536387	1.84723	0.967583	0.542888	0.427202	0.981902	0.447013	1.82543	0.614489	0.564997	1.51342	0.947188	0.483158	0.585717	0.99193	0.702647	3.06689	1.83248	0.657715	0.658594	0.567855	2.88034	1.06305	0.7927	0.500148	2.8032	1.63605	0.681174	0.8324	0.505082
ABHD10	abhydrolase domain containing 10 [Source:HGNC Symbol;Acc:25656]	0	15	15	13	13	10	13	0.986018	0.733963	1.56634	1.20279	0.880632	1.30105	0.947705	0.8297	1.05804	0.875946	0.691508	1.50453	1.17051	0.842588	1.2906	0.923406	0.750495	1.01863	0.918946	0.672095	1.67082	1.2057	0.875478	1.4739	0.889829	0.723486	0.954257	1.28944	0.936055	0.95799	1.54964	0.825723	0.824089	0.873159	0.949595	1.01269	1.47623	0.808013	0.90226	1.62708	0.791649
ABHD11	abhydrolase domain containing 11 [Source:HGNC Symbol;Acc:16407]	0	14	11	9	9	11	9	0.829249	0.781709	1.05674	0.823617	1.07273	1.08596	1.1924	1.26248	1.6465	0.726717	0.838886	1.0793	0.909962	1.02684	1.05937	1.20813	1.26516	1.66875	0.742442	0.739179	1.06469	0.884657	1.09927	1.03802	1.26241	1.27057	1.59558	0.754186	0.789492	0.84955	0.924232	0.786405	1.29237	0.745007	0.727996	1.05016	0.604644	0.62506	0.803726	0.930202	0.695002
ABHD12	abhydrolase domain containing 12 [Source:HGNC Symbol;Acc:15868]	0	16	17	14	13	15	16	1.07227	0.866783	1.59992	0.968736	0.735094	1.10796	0.90684	1.16957	1.52992	1.01334	0.735878	1.6169	0.913466	0.652546	1.03162	0.895851	1.16641	1.51876	1.02352	0.813984	1.64371	0.83795	0.638817	1.10767	0.861916	1.1589	1.54246	0.761461	0.80819	0.962766	1.3196	0.872181	1.24495	1.00317	0.952297	1.1586	0.597049	0.900483	0.988636	1.15245	0.867723
ABHD13	abhydrolase domain containing 13 [Source:HGNC Symbol;Acc:20293]	0	1	1	1	2	1	1	0.995749	0.879739	0.784937	0.747418	0.767388	0.654879	0.972061	0.619773	0.887958	0.986506	1.5101	0.427376	1.16874	0.593958	0.682942	0.846568	0.910233	1.01781	0.936316	0.780089	1.15964	0.926187	0.491941	0.909925	0.820378	0.564675	0.557537	1.09502	1.03589	1.38584	1.04422	0.908758	0.928687	1.35832	1.07003	1.44822	1.34569	1.53717	1.95802	0.561728	0.932705
ABHD14A	abhydrolase domain containing 14A [Source:HGNC Symbol;Acc:24538]	0	0	0	0	1	1	1																												0.995835	1.1134	1.34693	1.04747	1.14461	1.34861	0.880671	0.941644	1.22068	NA	0.511507	0.238239	0.598498	1.04924
ABHD14B	abhydrolase domain containing 14B [Source:HGNC Symbol;Acc:28235]	0	5	8	7	8	8	9	0.594836	0.607345	0.632877	1.05945	0.79537	0.98751	0.889243	0.772682	1.78293	0.689106	0.602047	0.717379	1.03511	0.839642	0.878627	0.937005	0.756053	1.55135	0.686806	0.641659	0.719014	1.18976	0.80423	0.931502	0.86917	0.760451	1.57439	0.673289	0.60885	0.878326	1.56661	0.827774	0.68237	1.12791	0.979075	2.968	0.603435	0.552422	0.853951	1.63774	0.751181
ABHD15	abhydrolase domain containing 15 [Source:HGNC Symbol;Acc:26971]	0	1	0	1	0	2	1	0.933645	0.900612	1.0347	0.98603	0.664393	0.648677	1.13809	1.5735	0.765717										0.998921	0.721875	0.904821	1.16396	0.87348	0.837512	0.849042	2.08381	0.554586										0.784674	1.19837	0.755876	0.519021	1.04438
ABHD16A	abhydrolase domain containing 16A [Source:HGNC Symbol;Acc:13921]	0	25	25	20	18	24	22	1.06242	1.43143	0.869327	0.963759	0.943886	0.950428	0.903501	1.06911	0.793347	0.99258	1.37844	0.930494	0.903256	0.905079	1.00493	0.821045	1.09211	0.796763	1.11884	1.45488	0.905168	0.994167	0.983858	0.974249	0.897402	1.00094	0.825909	0.876184	0.837246	0.855776	1.08739	1.15578	1.07374	1.23293	0.895341	1.10265	0.857126	0.83876	0.825938	1.02225	1.03722
ABHD17A	abhydrolase domain containing 17A [Source:HGNC Symbol;Acc:28756]	0	5	2	4	3	3	1	1.26388	1.05369	0.83504	0.879395	0.759762	0.860417	1.09773	0.774005	0.835637	1.12218	0.960864	1.05685	1.33579	0.929254	1.02612	1.11855	0.925648	1.10703	1.08097	1.24007	0.640122	0.838783	0.934366	0.870733	0.968524	0.802514	0.715698	0.999734	0.888724	1.32442	1.41675	0.738963	0.900286	1.11187	0.693612	1.38476	0.634435	0.635157	1.0445	1.1502	0.934793
ABHD17B	abhydrolase domain containing 17B [Source:HGNC Symbol;Acc:24278]	0	6	4	7	6	5	6	1.68922	0.999947	0.838985	0.807383	0.899171	0.712567	0.779508	0.750028	0.817905	1.63312	0.987955	0.844074	0.918224	0.915396	0.829897	0.724798	0.873839	0.940873	1.77448	1.13545	1.04074	1.04456	0.934235	0.855342	0.836625	0.770676	0.959738	1.01728	1.10054	0.873742	1.11193	0.878777	0.914574	0.955704	1.14497	0.698576	0.96462	1.10806	0.859326	1.3838	0.761239
ABHD17C	abhydrolase domain containing 17C [Source:HGNC Symbol;Acc:26925]	0	8	7	4	4	6	5	0.864188	0.880541	0.838119	0.884144	1.14541	0.847288	1.62262	0.974134	1.15736	0.774216	0.791877	0.705944	0.874938	0.904622	0.827847	1.5289	1.03657	1.06739	0.708961	0.76907	0.772743	0.899443	1.26034	1.12573	2.07085	1.20113	1.1328	0.915506	0.755148	1.14033	1.12069	0.76032	1.24352	0.950966	1.06598	0.978541	0.728464	0.777046	0.689742	1.21405	0.918169
ABHD2	abhydrolase domain containing 2 [Source:HGNC Symbol;Acc:18717]	0	0	1	1	2	3	2										1.03414	0.894491	0.97243	0.884737	0.725781	0.74785	0.916724	1.57877	1.07021	0.919952	0.847801	0.876435	1.09457	0.874037	0.812544	0.868947	1.389	0.845732	1.41342	1.1891	0.938403	1.20389	1.25409	1.78956	0.959535	1.25249	0.645092	1.41545	0.967174	0.696471	1.1154	1.23759
ABHD3	abhydrolase domain containing 3 [Source:HGNC Symbol;Acc:18718]	0	5	6	3	6	6	5	0.747374	0.975384	0.877254	1.04851	1.29347	1.33122	0.669113	0.600762	1.39238	0.782251	0.941982	0.874166	1.16152	1.21425	1.18348	0.811133	0.785561	1.29484	0.906168	1.16133	1.01963	0.999925	1.48797	1.49179	0.58152	0.574505	1.4251	0.70071	0.776554	0.994864	1.2096	0.860818	0.794884	1.23845	1.0427	0.798649	0.81036	0.841666	0.942652	1.53885	0.747864
ABHD4	abhydrolase domain containing 4 [Source:HGNC Symbol;Acc:20154]	0	1	2	2	3	2	2	1.13323	0.866887	0.997462	0.687093	1.04534	1.16151	1.1882	0.897184	1.43122	0.628423	1.23575	0.841911	0.936789	1.35726	1.09488	1.08194	1.11789	1.54747	0.65772	1.21444	1.02846	0.926496	1.68603	0.923965	1.13162	1.10167	2.08667	1.1989	1.33021	0.914711	1.40166	0.915612	1.04591	1.0223	0.939306	0.976214	1.74475	1.05422	0.770123	2.3528	0.562055
ABHD5	abhydrolase domain containing 5 [Source:HGNC Symbol;Acc:21396]	0	6	4	4	5	5	4	0.84559	1.50222	1.02093	0.930369	1.06074	0.713588	1.04494	0.807409	0.84772	0.911824	1.44235	1.10448	0.946749	1.15114	0.834027	0.988564	0.917849	0.859913	0.974747	1.33899	0.960162	0.829603	1.05689	0.699986	0.938879	0.827803	0.949509	1.13866	1.00947	0.462153	1.68771	0.804166	1.23502	0.823267	0.745393	1.82752	1.15332	1.1722	0.673039	1.65406	0.880326
ABHD6	abhydrolase domain containing 6 [Source:HGNC Symbol;Acc:21398]	0	6	6	6	4	6	6	1.36405	0.955462	1.01605	1.23701	1.0118	1.07311	0.731174	0.673786	0.942996	1.39991	1.01384	0.90282	1.46993	1.09548	1.1118	0.778155	0.795405	0.984004	1.39213	1.07745	0.92213	1.28165	1.1818	1.23543	0.771226	0.833238	1.02293	0.947076	0.857427	1.0246	1.23966	0.84328	0.584586	1.11227	0.688335	0.755558	0.976116	0.893462	1.13383	1.5751	0.879763
ABHD8	abhydrolase domain containing 8 [Source:HGNC Symbol;Acc:23759]	0	1	0	0	0	0	1	1.68127	0.910275	0.464726	1.41777	1.0122	0.800522	0.68527	0.505717	0.612857
ABI1	abl-interactor 1 [Source:HGNC Symbol;Acc:11320]	0	11	13	14	12	12	14	0.855858	1.05639	0.91225	1.04968	0.990598	1.32388	0.92197	0.957097	0.902843	0.922728	1.02704	0.959794	1.1055	1.01729	1.31171	0.930173	0.932903	0.927112	0.869361	1.08228	0.953163	1.07907	1.01607	1.3098	0.932968	0.972475	0.896394	1.3136	0.863437	1.38958	1.16613	1.17863	0.879969	0.74792	1.09246	0.877826	1.30675	0.837512	1.47175	1.15316	1.17475
ABI2	abl-interactor 2 [Source:HGNC Symbol;Acc:24011]	0	7	4	4	4	4	5	0.827638	1.0522	0.833271	1.01107	0.720732	0.675955	1.31234	1.28117	1.00923	0.833144	0.903216	0.93505	0.946814	0.765466	0.679247	1.37873	1.25043	0.985301	0.736815	1.00072	0.807628	0.969326	0.693165	0.512323	1.49379	1.3004	0.974846	0.986284	1.64844	0.816017	0.902055	0.978076	1.26485	1.67738	0.923414	0.928431	1.03014	1.68009	0.866242	0.894489	1.02528
ABI3BP	ABI family, member 3 (NESH) binding protein [Source:HGNC Symbol;Acc:17265]	0	3	2	3	0	0	0	4.31552	0.720401	0.814432	0.729392	0.652783	0.59744	0.96763	0.775187	0.839831	4.63112	0.522225	0.631273	0.856626	0.606212	0.475343	0.673293	0.66566	0.755463	4.32381	0.674877	0.913376	0.656627	0.684677	0.5493	0.72348	0.589854	0.855561
ABL1	c-abl oncogene 1, non-receptor tyrosine kinase [Source:HGNC Symbol;Acc:76]	0	20	31	22	25	22	25	1.29364	1.36984	0.935599	0.962124	0.997473	0.97734	0.933574	1.21189	0.927678	1.25464	1.42846	0.918969	0.950242	1.03155	0.986018	0.989233	1.24518	0.927699	1.21417	1.32721	0.962181	0.949346	0.968	0.934063	0.965657	1.24174	0.920781	1.22344	1.00642	0.997253	1.0144	0.884014	1.1357	1.19062	0.91647	1.29882	1.36664	1.08585	1.0543	1.03287	0.881329
ABL2	c-abl oncogene 2, non-receptor tyrosine kinase [Source:HGNC Symbol;Acc:77]	0	20	26	20	23	17	23	1.48057	1.2679	1.23156	0.940591	1.10859	0.83201	1.09492	0.805152	0.9811	1.50741	1.29372	1.11385	0.938434	1.13909	0.79469	1.06988	0.764634	0.966549	1.58042	1.31394	1.22308	1.01437	1.17004	0.813378	1.15806	0.922849	1.01651	1.02985	0.902121	0.902398	0.939651	0.991288	0.778293	1.03755	0.871031	1.14859	1.11638	0.934294	0.781722	0.807743	0.878438
ABLIM1	actin binding LIM protein 1 [Source:HGNC Symbol;Acc:78]	0	30	32	30	29	25	28	0.715054	2.38429	0.737489	1.13499	0.875928	1.26579	0.626824	0.4721	1.26523	0.923727	2.71047	0.732956	1.04607	0.954062	1.30269	0.669543	0.555075	1.41458	0.668135	2.23355	0.598461	1.06697	0.783985	1.2257	0.591821	0.492847	1.39184	0.598743	1.55999	0.988913	1.44512	0.695212	0.573458	0.581481	0.712878	0.814677	0.503802	1.71364	0.945704	1.30383	0.678313
ABLIM2	actin binding LIM protein family, member 2 [Source:HGNC Symbol;Acc:19195]	0	3	8	7	4	3	1	0.705176	1.56886	0.82844	0.990434	0.898289	1.70034	1.06601	1.60035	0.692238	0.755526	1.69274	1.06218	0.980234	0.854712	1.63802	1.07983	1.50592	0.522506	0.789597	1.6157	0.769719	0.938573	0.831749	1.5351	1.05839	1.52428	0.622427	0.409965	0.512942	1.63231	0.481799	0.416878	1.79757	0.425306	0.855005	0.366999	0.723325	0.753827	1.75846	0.580089	0.927336
ABLIM3	actin binding LIM protein family, member 3 [Source:HGNC Symbol;Acc:29132]	0	1	7	2	2	3	2	0.362876	0.565812	0.483353	2.53485	1.31169	1.37538	1.48509	1.24431	0.472058	0.574995	0.542618	0.696085	2.10532	1.26042	1.08553	1.49233	1.1259	0.578877	0.593962	0.658951	0.744076	1.44375	1.10676	1.37646	1.10038	1.02603	0.723077	1.15656	0.771876	0.984326	0.789714	0.975927	0.715247	1.1277	0.979408	0.70785	1.45745	0.435607	0.99031	0.44548	1.53167
ABO	ABO blood group (transferase A, alpha 1-3-N-acetylgalactosaminyltransferase; transferase B, alpha 1-3-galactosyltransferase) [Source:HGNC Symbol;Acc:79]	0.00950904	0	0	0	2	0	4																												0.298221	0.365229	2.45294	0.350053	6.26872	0.31587	0.308922	0.32969	0.495246
ABR	active BCR-related [Source:HGNC Symbol;Acc:81]	0	24	27	24	26	30	28	0.898373	0.678956	0.699333	0.856637	0.730066	0.736508	1.07148	1.65401	0.595021	0.928842	0.700187	0.718904	0.947923	0.734159	0.707198	1.04454	1.61204	0.549747	0.910049	0.805291	0.717442	0.955837	0.691009	0.741302	1.07229	1.60126	0.527258	1.16672	0.770914	1.51326	1.049	1.03253	1.33059	1.17536	1.10366	1.04892	1.26668	0.750335	1.56338	1.03076	1.10199
ABRACL	ABRA C-terminal like [Source:HGNC Symbol;Acc:21230]	0	4	3	4	3	3	3	1.14493	2.10825	0.500141	1.19126	0.928044	1.5786	1.46941	1.34696	1.44148	1.49376	1.93837	0.769205	1.26953	1.3393	1.66846	1.54026	1.46512	1.723	1.35324	1.99715	0.612624	1.23591	0.889629	1.69028	1.36547	1.37529	1.35253	1.0335	0.702763	2.0115	1.32932	1.62376	1.40319	0.496703	1.93275	0.618405	1.02214	0.657532	1.58285	1.45368	1.25667
ABT1	activator of basal transcription 1 [Source:HGNC Symbol;Acc:17369]	0	7	9	9	8	7	6	1.24305	1.11013	1.19653	1.17152	1.18443	0.9624	1.11078	1.0858	1.05842	1.0957	1.04654	1.14251	1.01384	1.0859	0.862599	1.00508	1.05682	0.962818	1.09911	1.04954	1.23511	1.04312	1.13015	0.897118	1.09791	1.13301	1.12112	1.09421	1.31279	0.826898	0.90043	1.12383	1.15947	0.749766	1.17743	0.871682	1.03407	1.42114	0.649018	0.997041	1.0526
ABTB1	ankyrin repeat and BTB (POZ) domain containing 1 [Source:HGNC Symbol;Acc:18275]	0	2	1	3	5	5	3	0.727583	0.569758	1.13849	1.00506	0.569295	1.15548	1.03188	1.08915	0.845804	0.817617	0.585309	1.1545	0.856437	0.513357	1.44663	0.808338	1.10985	1.00185	1.11291	0.909049	1.1114	0.999125	0.768951	1.1183	0.930374	1.10121	0.824962	1.21748	0.884089	1.87229	0.770329	0.791708	1.06131	1.20122	1.4696	0.671255	1.13127	0.896575	2.18502	0.83723	0.827944
ABTB2	ankyrin repeat and BTB (POZ) domain containing 2 [Source:HGNC Symbol;Acc:23842]	0	8	8	6	12	10	12	1.1144	1.08417	0.927266	0.787792	0.955633	0.681386	0.780837	0.606671	1.25028	1.14348	1.25119	1.0136	0.568583	0.991935	0.477765	0.862592	0.589322	1.37119	1.01703	1.13018	1.01214	0.742091	0.99373	0.76311	0.855693	0.734757	1.12414	1.19739	0.948253	1.6185	0.721974	0.855783	0.671543	0.634236	1.46463	0.808165	1.21806	0.96253	1.61321	0.806813	0.852698
ACAA1	acetyl-CoA acyltransferase 1 [Source:HGNC Symbol;Acc:82]	0	28	26	23	20	22	22	0.635954	0.676436	0.785807	0.693494	0.80828	0.948027	0.994448	0.809941	4.87299	0.636363	0.712523	0.783712	0.694645	0.803315	0.914887	0.997068	0.817454	4.39059	0.637178	0.68721	0.738945	0.687204	0.787384	0.894154	0.923162	0.770128	4.80314	0.52575	0.494008	0.791104	1.01923	0.703951	0.751799	0.6859	0.582685	0.671896	0.514272	0.504381	0.790617	1.03743	0.695545
ACAA2	acetyl-CoA acyltransferase 2 [Source:HGNC Symbol;Acc:83]	0	24	28	22	23	24	27	1.16424	2.14979	1.45304	0.897858	0.484533	0.991702	1.16986	0.698755	0.932838	1.09674	2.20231	1.35984	0.836922	0.533804	1.02835	1.21615	0.710349	1.01886	1.06848	2.27456	1.44825	0.870345	0.481439	1.0206	1.20922	0.723878	0.958873	0.805416	1.40566	0.630529	0.379929	0.908924	0.667613	0.96247	1.26745	0.371135	0.807236	1.44776	0.655007	0.342069	0.873179
ACACA	acetyl-CoA carboxylase alpha [Source:HGNC Symbol;Acc:84]	0	90	80	74	86	86	88	1.08572	1.27414	1.10319	1.15373	1.00035	0.954057	0.84519	0.79728	0.806281	1.12461	1.29887	1.14376	1.16454	1.01122	0.957511	0.858332	0.794932	0.840887	1.11139	1.30917	1.12341	1.19269	1.0133	0.972334	0.864499	0.80383	0.842274	0.624688	1.20735	0.715087	1.04294	1.08488	0.752603	0.823853	0.710289	1.75973	0.58884	1.24912	0.632964	1.04643	1.12466
ACACB	acetyl-CoA carboxylase beta [Source:HGNC Symbol;Acc:85]	0	2	3	0	6	4	5	0.991244	1.12632	1.62543	0.987549	0.678933	1.01486	0.831178	0.692979	0.843098	0.750489	0.782056	0.94383	0.799114	0.698532	0.693553	1.44418	1.04047	0.948753										0.926535	0.906997	0.872201	3.06508	1.07675	1.09881	0.886502	1.01854	0.696031	0.72873	0.647071	0.595869	3.08327	0.874095
ACAD10	acyl-CoA dehydrogenase family, member 10 [Source:HGNC Symbol;Acc:21597]	0	20	23	18	19	21	24	0.95088	0.757652	1.35686	1.04692	0.726761	1.33543	1.18517	1.24402	0.935906	0.780495	0.615193	1.41513	1.00486	0.604905	1.27044	1.0949	1.15621	0.925932	0.864647	0.705531	1.35498	1.02066	0.587362	1.33723	1.27931	1.21605	1.05062	0.743926	0.906922	0.654115	0.976848	0.62573	0.906616	0.894063	0.830202	1.85124	0.634906	0.81353	0.71501	0.8878	0.577322
ACAD11	acyl-CoA dehydrogenase family, member 11 [Source:HGNC Symbol;Acc:30211]	0	12	12	10	15	13	15	2.15367	0.574181	1.04466	0.939012	0.582183	0.806416	0.782349	1.48745	0.867025	1.8444	0.599744	1.04278	1.00573	0.530965	0.748082	0.734505	1.60373	0.890323	1.96857	0.657803	1.02845	1.0083	0.666955	0.812061	0.79085	1.31855	0.986137	0.814476	1.04321	0.790189	1.17213	1.19457	1.07803	1.07371	0.715531	1.3687	0.737105	1.13149	0.681655	1.07245	1.36863
ACAD8	acyl-CoA dehydrogenase family, member 8 [Source:HGNC Symbol;Acc:87]	0	15	16	11	13	16	17	0.83715	1.52942	1.39855	1.34565	0.705603	0.979573	0.904533	0.857477	1.16758	0.790948	1.46208	1.408	1.31469	0.711508	0.973971	0.850886	0.878756	1.05015	0.655955	1.44798	1.32288	1.29776	0.626796	0.939678	0.822219	0.825582	1.11796	1.33761	0.876156	0.573262	0.73445	0.575014	0.983073	0.891311	0.885629	1.60905	1.34386	0.932009	0.626941	0.901493	0.645579
ACAD9	acyl-CoA dehydrogenase family, member 9 [Source:HGNC Symbol;Acc:21497]	0	35	36	33	33	34	36	1.0741	0.850861	1.31259	1.30559	0.845428	1.35041	1.02853	1.0924	1.02917	0.907602	0.74397	1.26402	1.28935	0.810846	1.30991	0.991544	1.10005	1.04854	0.967595	0.825059	1.31086	1.32362	0.840344	1.38806	1.02145	1.07251	1.03086	1.08323	0.805062	0.970209	1.27279	0.853809	1.07502	0.801706	0.70394	1.19735	1.032	0.845043	0.944444	1.28047	0.825011
ACADM	acyl-CoA dehydrogenase, C-4 to C-12 straight chain [Source:HGNC Symbol;Acc:89]	0	19	22	20	15	18	19	1.11723	1.23832	0.806133	1.16113	0.832279	2.59145	0.793415	0.60947	1.23906	1.02894	1.28995	0.840497	1.05493	0.86548	2.54989	0.798867	0.626183	1.22075	1.05678	1.28002	0.846546	1.09562	0.820311	2.8772	0.763717	0.577528	1.29402	0.752958	1.27601	0.791508	0.97693	1.17475	0.611102	0.873169	0.821071	0.737775	0.702227	1.33054	0.768831	1.00737	1.24814
ACADS	acyl-CoA dehydrogenase, C-2 to C-3 short chain [Source:HGNC Symbol;Acc:90]	0	12	15	12	11	15	12	0.691933	0.669059	1.46135	1.52036	0.511484	1.418	0.744544	1.49265	0.50459	0.54718	0.459451	1.46431	1.64818	0.502739	1.26406	0.710099	1.42815	0.404663	0.548256	0.498984	1.364	1.62991	0.403102	1.31462	0.741497	1.39877	0.408733	0.457025	1.48057	1.74241	0.484503	0.751236	1.46179	1.68479	0.679862	0.80424	0.437362	1.47518	1.60803	0.529441	0.771684
ACADSB	acyl-CoA dehydrogenase, short/branched chain [Source:HGNC Symbol;Acc:91]	0	20	17	16	18	18	19	0.541287	0.466218	1.07705	1.10453	0.627565	0.616948	1.42265	1.05362	0.485442	0.4105	0.438206	1.09776	1.09116	0.608319	0.621789	1.37907	1.03861	0.494251	0.42816	0.499605	1.09268	1.09047	0.622315	0.581565	1.48385	1.09205	0.410512	0.69948	1.01603	0.677008	4.60979	0.714234	1.04217	0.723549	0.598872	1.10859	0.618594	1.0053	0.631448	4.55793	0.661733
ACADVL	acyl-CoA dehydrogenase, very long chain [Source:HGNC Symbol;Acc:92]	0	41	40	40	41	45	41	1.06936	0.629813	0.955024	1.20133	0.941258	0.969211	0.833399	1.03105	1.52683	0.944274	0.614749	0.959383	1.2237	0.942953	0.932381	0.820841	1.03922	1.53508	0.964524	0.629895	0.949321	1.17401	0.943136	0.948155	0.809104	0.988625	1.50045	1.12989	0.636026	1.02331	1.41515	1.12851	0.956558	1.19638	1.02099	1.0852	1.15059	0.581965	1.04911	1.47565	1.17001
ACAP2	ArfGAP with coiled-coil, ankyrin repeat and PH domains 2 [Source:HGNC Symbol;Acc:16469]	0	39	39	44	43	45	43	0.708416	0.767563	0.765987	1.49118	0.947192	0.989692	1.11588	0.920369	1.17215	0.743531	0.759068	0.822985	1.39262	0.97106	0.97501	1.16569	0.909677	1.22644	0.659258	0.782342	0.745155	1.49896	0.961618	0.983883	1.15918	0.955338	1.20244	1.12919	0.951339	1.11024	1.05488	0.838173	0.83561	0.838257	0.717309	2.13642	1.11615	0.948	1.17735	1.01764	0.855471
ACAP3	ArfGAP with coiled-coil, ankyrin repeat and PH domains 3 [Source:HGNC Symbol;Acc:16754]	0	4	6	7	2	5	6	1.0798	1.29511	0.886266	0.870069	0.801068	1.45226	0.704493	1.01551	0.754513	0.857303	1.44329	0.79419	0.724114	0.77464	1.52722	0.759597	0.907733	0.864961	0.982589	1.37312	0.703298	0.788965	0.839813	1.58229	0.698865	1.0133	0.88956	1.05202	0.896735	0.993561	1.46527	0.86582	0.902112	1.4133	0.824365	1.09311	0.632105	0.659771	0.944941	1.65283	0.900217
ACAT1	acetyl-CoA acetyltransferase 1 [Source:HGNC Symbol;Acc:93]	0	26	26	28	24	25	23	1.67914	0.515754	1.9608	0.898289	0.76335	0.868101	0.825423	0.636482	2.04796	1.36188	0.525283	1.75269	0.900433	0.699723	0.817286	0.79313	0.614752	1.81334	1.42329	0.531888	1.81648	0.856037	0.762782	0.844801	0.806376	0.624404	1.96675	0.995487	1.0141	0.710699	0.874619	0.844377	0.581437	1.18613	0.829748	1.77536	1.0253	0.986338	0.731888	0.889175	0.859912
ACAT2	acetyl-CoA acetyltransferase 2 [Source:HGNC Symbol;Acc:94]	0	21	22	21	21	20	22	1.00519	1.16384	1.09802	0.915209	0.838607	1.51408	0.723429	0.913741	0.759968	1.1773	1.23849	1.11467	0.914613	0.773812	1.41897	0.677861	0.949195	0.737314	1.13025	1.21069	1.08637	0.953248	0.833307	1.45528	0.719416	0.955753	0.739525	1.12636	0.849612	1.12557	0.977104	0.835823	0.886186	0.934034	1.01067	1.12234	1.12501	0.860608	1.14402	1.00581	0.815211
ACBD3	acyl-CoA binding domain containing 3 [Source:HGNC Symbol;Acc:15453]	0	28	28	27	28	26	29	0.854028	1.10635	1.16125	0.994478	1.0059	1.05743	0.858324	0.873312	0.991179	0.87433	1.09895	1.11899	0.963273	1.01116	1.02697	0.886566	0.845227	1.01375	0.924414	1.08079	1.14381	0.993279	1.01365	1.05652	0.873957	0.873629	0.994288	0.858508	0.796961	0.94193	1.37538	1.15833	0.914615	1.31545	1.16764	1.24989	0.777945	0.715438	0.944738	1.49589	1.19905
ACBD4	acyl-CoA binding domain containing 4 [Source:HGNC Symbol;Acc:23337]	0	0	0	0	2	2	3																												0.848102	0.920112	1.7347	1.33341	1.15588	0.772562	1.05838	0.728077	3.1181	0.68296	0.80079	1.38615	1.34612	1.10687
ACBD5	acyl-CoA binding domain containing 5 [Source:HGNC Symbol;Acc:23338]	0	26	34	28	27	31	26	0.827206	0.703548	1.30633	0.933856	0.949287	1.42842	1.07047	1.2243	1.02672	0.756518	0.695106	1.26159	0.895791	0.939623	1.43685	1.08499	1.2564	1.02134	0.798713	0.716041	1.35338	0.936144	0.96478	1.4885	1.04345	1.24887	1.00707	1.24014	0.682406	1.04739	1.26246	1.2755	1.12709	0.631233	0.83303	0.757581	1.33251	0.665522	1.07266	1.25531	1.35526
ACBD6	acyl-CoA binding domain containing 6 [Source:HGNC Symbol;Acc:23339]	0	11	11	8	11	10	11	1.06321	0.845895	1.17721	0.943023	0.892229	0.800691	1.11349	0.989239	0.912559	1.10998	0.740309	1.18807	1.02952	0.981679	0.729204	1.1777	0.86921	0.974185	0.937443	0.767114	1.1295	0.896437	0.960486	0.740104	1.0792	0.889002	0.851533	1.23079	1.15207	0.859411	0.845015	1.10448	0.927241	1.4423	1.32283	1.3547	1.21571	1.19329	0.773472	0.675086	1.15042
ACBD7	acyl-CoA binding domain containing 7 [Source:HGNC Symbol;Acc:17715]	0	5	7	6	5	4	3	0.423267	1.96166	0.396386	0.731096	0.62787	0.723591	1.46212	1.57181	0.770979	0.506234	2.1773	0.408756	0.676506	0.639845	0.546455	1.65506	1.64458	0.791105	0.525284	1.86827	0.414785	0.712788	0.553615	0.605911	1.53454	1.66131	0.863523	0.837763	0.676573	0.985491	1.05481	1.14339	1.62538	0.910553	0.573717	2.36415	0.842529	0.567663	1.00279	0.912232	1.11536
ACCS	1-aminocyclopropane-1-carboxylate synthase homolog (Arabidopsis)(non-functional) [Source:HGNC Symbol;Acc:23989]	0	0	2	2	3	0	3										0.963444	1.01073	1.0333	1.03108	0.958779	0.917124	1.15591	1.2221	1.4684	0.900664	1.02991	0.885268	0.983095	0.851704	0.978384	0.979984	0.929665	1.16377	0.804613	1.01661	1.06005	1.17845	0.772046	1.10043	1.42671	1.14731	1.6714
ACD	adrenocortical dysplasia homolog (mouse) [Source:HGNC Symbol;Acc:25070]	0	4	4	5	7	5	3	1.11878	0.955885	0.892058	1.24253	1.08008	0.960704	0.966894	0.962204	0.727265	1.12893	0.956697	0.944918	1.34137	1.38102	1.16229	1.06909	1.06564	1.04063	1.22283	0.888883	0.913575	1.18128	1.12737	0.98923	1.05853	0.998463	0.911151	1.40984	1.11473	1.00747	0.861409	1.13642	1.04876	1.02583	1.18013	1.01302	1.53353	1.22198	0.952079	0.91859	1.18661
ACE	angiotensin I converting enzyme [Source:HGNC Symbol;Acc:2707]	0	5	4	7	9	7	12	0.85478	0.791414	0.77265	0.925579	0.736726	2.62449	0.671341	0.664323	0.585018	0.580467	0.364407	0.78295	0.898403	0.368342	2.46973	0.531473	0.366185	0.312207	0.576815	0.636191	0.764149	0.94196	0.395564	2.33615	0.61279	0.388639	0.387378	0.450938	0.497846	2.012	0.629508	2.56266	0.526487	0.519465	0.582824	0.53316	0.365971	0.388723	2.99483	0.451986	3.09998
ACE2	angiotensin I converting enzyme 2 [Source:HGNC Symbol;Acc:13557]	0	5	4	4	3	0	2	0.571565	0.857804	0.624309	5.6827	1.9728	0.726529	0.637779	0.732648	0.661267	0.467743	0.59625	0.950071	4.49495	2.10264	0.649902	0.35033	0.685933	0.533182	0.55123	1.08168	0.750594	3.64235	1.6871	0.85579	0.712971	0.757001	1.09732	1.10047	3.5884	0.621605	0.522524	0.528323	0.656276	0.440306	0.390079	0.356408
ACHE	acetylcholinesterase (Yt blood group) [Source:HGNC Symbol;Acc:108]	0	0	0	0	0	1	0																																					1.03737	0.844407	0.979862	0.994322	0.847461
ACIN1	apoptotic chromatin condensation inducer 1 [Source:HGNC Symbol;Acc:17066]	0	67	66	64	68	65	68	1.22918	1.17475	1.11985	1.04735	1.05416	1.10503	1.18639	1.15339	0.976598	1.14233	1.12541	1.07235	1.02667	1.07325	1.10658	1.17678	1.14633	0.959353	1.16143	1.17575	1.1159	1.04258	1.0775	1.12279	1.23212	1.16119	0.985695	0.971154	1.12194	0.984669	1.02461	0.881763	1.20811	1.04506	1.01403	0.800497	0.953462	1.1468	0.990655	1.00923	0.886007
ACKR2	atypical chemokine receptor 2 [Source:HGNC Symbol;Acc:1565]	0	2	1	3	1	2	2	0.701986	1.11377	0.831292	1.6349	3.27834	1.82186	0.593584	0.520151	0.744713	1.04074	1.15152	0.922907	1.25017	1.55235	1.16344	0.542903	0.803462	1.57027	0.955183	1.1345	1.1557	1.12434	2.81806	1.40101	0.858606	0.758533	0.902004	1.6182	0.885504	0.988207	0.921661	0.697109	0.837903	0.645351	0.774739	0.759106	2.59083	0.913819	0.816169	0.674971	0.457674
ACKR3	atypical chemokine receptor 3 [Source:HGNC Symbol;Acc:23692]	0	1	0	1	2	1	1	2.73168	0.546804	0.592248	0.432119	0.562678	0.560138	1.45742	2.28946	0.44998										2.69444	0.185872	0.200833	0.11978	0.220685	0.231839	1.32927	2.29434	0.143336	0.713915	0.934255	0.594617	1.72183	0.654586	4.23803	1.17066	0.66985	0.520996	0.619091	0.75837	0.250928	2.26753	0.18704
ACLY	ATP citrate lyase [Source:HGNC Symbol;Acc:115]	0	82	83	82	70	78	79	1.04026	0.938212	0.940475	0.886682	0.957271	0.795567	1.32498	0.835101	1.86624	1.0513	0.968881	0.933063	0.904826	0.96744	0.809596	1.31154	0.831365	1.84559	1.05331	0.953224	0.920276	0.875904	0.952344	0.791974	1.32381	0.821634	1.9036	0.832255	0.807823	0.729992	0.926831	1.09402	0.847794	1.0931	0.94476	1.1984	0.816357	0.804829	0.709129	0.92732	1.11203
ACN9	ACN9 homolog (S. cerevisiae) [Source:HGNC Symbol;Acc:21752]	0	4	2	3	2	2	0	1.32093	1.17219	1.00683	1.20999	1.33794	1.0376	0.686635	0.616986	1.63286	1.47913	1.65347	0.922807	1.30851	1.81633	1.20209	0.762445	0.464269	2.60496	1.35375	1.42275	1.00115	1.4055	1.44858	1.0937	0.486557	0.525164	1.97505	0.754582	1.30986	0.764742	0.474366	1.4595	0.344606	1.00794	1.39554	0.282956	0.796921	1.22971	0.660929	0.36553	1.35031
ACO1	aconitase 1, soluble [Source:HGNC Symbol;Acc:117]	0	41	33	33	28	35	32	1.132	0.823821	1.48841	0.952805	0.906678	1.63429	0.583979	1.07953	0.568248	1.21484	0.822773	1.51931	0.909406	0.854838	1.66558	0.491401	1.0506	0.528885	1.19322	0.791679	1.47863	0.948535	0.901838	1.70851	0.495091	1.0768	0.447447	1.07787	0.907015	1.18905	1.28172	0.795671	0.957873	0.915213	1.13983	1.24311	1.02666	0.842754	1.17537	1.27923	0.797444
ACO2	aconitase 2, mitochondrial [Source:HGNC Symbol;Acc:118]	0	46	43	38	38	42	42	1.04418	0.848955	1.7351	1.10114	0.796244	1.15588	1.07344	1.12418	1.3571	0.874505	0.819179	1.58971	1.03549	0.764084	1.09082	1.05085	1.09214	1.32532	0.949402	0.852671	1.74699	1.0875	0.780691	1.16431	1.11982	1.12647	1.45161	0.7108	0.859974	0.951341	1.27874	0.715026	0.979432	1.15342	0.84271	1.0304	0.697798	0.8467	0.950243	1.24646	0.717268
ACOT1	acyl-CoA thioesterase 1 [Source:HGNC Symbol;Acc:33128]	0	3	3	3	1	2	2	1.80726	0.692056	1.06751	0.845293	0.797017	0.800833	1.07015	1.60211	1.69808	1.53434	0.776155	0.875017	0.894638	0.642856	0.681963	0.943344	1.01625	2.16962	1.337	0.921837	1.08267	0.770023	0.711454	0.842745	1.02888	1.07011	1.25776	0.909622	0.754622	0.91251	1.58656	0.661316	1.07586	1.82779	1.04642	1.04593	0.78148	0.810581	0.708941	1.4222	0.573045
ACOT11	acyl-CoA thioesterase 11 [Source:HGNC Symbol;Acc:18156]	0	16	16	10	10	8	8	0.627951	0.669943	0.717439	2.17115	0.877483	3.38946	0.727286	0.794847	0.879935	0.67923	0.674733	0.854984	1.68681	0.834803	3.02742	0.618445	0.745423	0.738515	0.826741	0.83701	0.82985	1.80569	0.944929	2.46196	0.730244	0.926014	0.895558	1.07251	0.483245	0.524977	0.780504	0.803827	0.622505	0.635682	1.59654	0.455605	0.981511	0.396712	0.441144	0.694166	0.654946
ACOT13	acyl-CoA thioesterase 13 [Source:HGNC Symbol;Acc:20999]	0	9	8	7	8	7	7	1.42214	1.19622	1.25929	0.962242	1.04833	0.958374	0.954682	1.03341	1.25311	1.18065	1.12725	1.15192	0.981087	0.979696	0.879672	0.976944	1.03128	1.25243	1.2607	1.19446	1.24871	0.931781	1.0552	1.02533	0.924218	1.03772	1.22339	0.608336	1.17429	0.680904	1.50955	0.914696	0.991309	0.935732	0.990826	0.985737	0.511235	1.04121	0.563877	1.51756	0.821728
ACOT2	acyl-CoA thioesterase 2 [Source:HGNC Symbol;Acc:18431]	0	1	1	1	1	1	1	1.88538	0.613436	0.954318	0.61996	0.729022	0.734645	0.677412	1.18885	1.18279	1.59611	0.739001	0.907196	0.881691	0.712336	0.834902	1.07476	1.24909	1.31869	1.68963	0.643403	0.91398	0.704026	0.436043	0.852106	0.739449	1.03171	1.23047	0.83239	0.821008	0.618695	0.946767	0.722215	0.848073	1.08735	0.74672	0.881122	0.755918	0.535839	0.665293	1.12351	0.706424
ACOT4	acyl-CoA thioesterase 4 [Source:HGNC Symbol;Acc:19748]	0	4	3	4	8	5	7	0.874885	1.01251	0.781066	1.60394	0.646379	0.753844	0.858427	0.8012	1.31475	0.43562	0.874034	0.550094	1.09006	0.290365	0.593459	0.424242	0.220583	1.05216	0.510553	0.809379	0.530333	1.47683	0.329169	0.474505	0.405875	0.352886	0.907174	1.30582	0.670707	1.21773	1.82794	1.13048	0.319087	1.07771	0.923204	1.81654	1.30825	0.84837	0.729309	2.4021	0.804245
ACOT7	acyl-CoA thioesterase 7 [Source:HGNC Symbol;Acc:24157]	0	23	19	15	20	22	20	1.10131	0.90619	0.638533	1.11202	1.1822	1.15647	0.831225	1.0684	1.15885	1.15949	0.911245	0.621139	1.179	1.24363	1.18157	0.841805	1.09255	1.23344	1.15418	0.901209	0.56876	1.18385	1.207	1.12314	0.809036	1.0578	1.2597	0.824687	0.936619	1.3962	0.969808	1.24953	0.948145	1.09877	1.13242	0.758102	0.81766	0.881726	1.39097	0.969214	1.20414
ACOT8	acyl-CoA thioesterase 8 [Source:HGNC Symbol;Acc:15919]	0	11	10	11	11	12	11	0.998123	0.635046	1.19046	0.99449	0.756719	1.01292	0.818814	0.862543	1.66787	0.915995	0.660367	1.08579	1.05237	0.761985	0.971143	0.845346	0.854313	1.73945	0.944989	0.640429	0.9943	1.07475	0.83532	1.01509	0.734019	0.814259	1.6787	1.18994	0.516159	0.829282	2.18447	0.848629	0.874977	1.05278	0.939049	1.34524	1.23447	0.536748	0.886153	2.35376	0.882925
ACOT9	acyl-CoA thioesterase 9 [Source:HGNC Symbol;Acc:17152]	0	19	16	16	16	20	25	1.58607	0.671414	0.590791	1.07875	1.61599	1.04049	0.852751	0.879012	0.775314	1.54079	0.800942	0.598281	1.06526	1.49467	1.01486	0.851265	0.852521	0.778447	1.43263	0.729777	0.530692	1.03038	1.50069	1.03807	0.830629	0.852444	0.770853	1.09076	0.89159	0.781065	0.706613	0.774957	0.748819	2.34328	1.55602	0.939581	1.12782	0.784405	0.68768	0.693516	0.755026
ACOX1	acyl-CoA oxidase 1, palmitoyl [Source:HGNC Symbol;Acc:119]	0	34	29	29	25	31	28	0.743762	0.942399	0.909697	0.885345	1.14046	1.08229	1.03263	0.809029	1.79214	0.652477	0.954985	0.886136	0.835268	1.10367	1.07828	1.02582	0.826333	1.77977	0.658459	0.94157	0.878745	0.86071	1.13223	1.06813	1.00381	0.821961	1.79874	1.1328	0.653936	0.86768	1.68715	0.428602	0.816958	1.53465	0.699424	1.43264	1.14633	0.641306	0.877312	1.59033	0.399908
ACOX2	acyl-CoA oxidase 2, branched chain [Source:HGNC Symbol;Acc:120]	0	0	0	0	1	1	1																												0.490984	7.57971	1	0.877967	0.546161	0.630711	1.16181	0.508478	0.74319	0.763261	2.04634	0.932835	1.46599	0.645464
ACOX3	acyl-CoA oxidase 3, pristanoyl [Source:HGNC Symbol;Acc:121]	0	26	21	21	22	22	20	0.837711	1.1972	0.787249	0.763455	0.847915	1.1811	1.1292	1.32603	0.647924	0.776673	1.19455	0.738087	0.734165	0.84366	1.18828	1.19694	1.43161	0.623602	0.786361	1.24136	0.68248	0.750248	0.856241	1.18668	1.20952	1.33476	0.662145	0.826414	0.716827	0.471503	2.97433	0.753507	1.29828	0.808374	0.48632	0.677015	0.771455	0.734474	0.504561	3.41051	0.752919
ACP1	acid phosphatase 1, soluble [Source:HGNC Symbol;Acc:122]	0	10	11	10	14	12	10	0.688652	0.87689	0.90372	0.838237	1.01305	0.887113	1.24484	1.28839	1.10863	0.749674	0.873176	0.949871	0.907826	0.991234	0.902039	1.30691	1.17953	1.12348	0.768323	0.927732	0.967322	0.981732	0.969466	0.9014	1.11332	1.15716	0.979157	1.22037	0.929679	1.11064	0.557969	1.20072	1.13263	1.02067	1.27755	0.844082	1.16179	0.869752	1.03553	0.75082	1.18018
ACP2	acid phosphatase 2, lysosomal [Source:HGNC Symbol;Acc:123]	0	7	6	7	5	9	8	1.11055	1.70326	0.756889	0.735146	0.695616	0.877937	0.845736	0.829291	1.33008	1.1901	1.69349	0.782432	0.829713	0.881729	0.804078	0.825715	0.850658	1.33441	1.094	1.60583	0.798217	0.703316	0.749471	0.793267	0.913972	0.844215	1.28476	0.868051	0.851371	0.617634	1.7604	1.07032	0.941275	0.992716	0.801316	1.42952	0.804924	0.856561	0.59381	1.61504	1.07224
ACP6	acid phosphatase 6, lysophosphatidic [Source:HGNC Symbol;Acc:29609]	0	0	0	1	0	0	0																			0.626062	0.597275	0.564473	1.05608	0.427134	7.39531	0.547934	0.641479	0.991413
ACPL2	acid phosphatase-like 2 [Source:HGNC Symbol;Acc:26303]	0	3	0	0	2	2	4	0.743152	1.42195	0.932373	0.920943	0.809318	1.04441	0.816401	0.830037	0.631006																			0.54505	1.47338	0.938473	0.462569	0.78536	0.769371	0.79156	1.9013	1.20127	0.643789	0.681062	0.903761	0.705124	0.765051
ACPP	acid phosphatase, prostate [Source:HGNC Symbol;Acc:125]	0	3	5	3	4	3	3	0.53718	0.566886	0.86181	0.805338	1.15435	2.22295	1.54083	1.32379	0.685909	0.6038	0.621752	0.997243	0.801509	1.07269	1.80684	1.42771	1.31208	0.873997	0.510623	0.683197	0.86369	1.01286	1.02066	1.73575	1.39047	1.1512	0.739536	1.37157	0.828629	0.75328	2.93785	0.639702	0.78718	0.565853	0.561132	0.5057	0.944862	0.862606	0.479618	2.94274	0.56599
ACSF2	acyl-CoA synthetase family member 2 [Source:HGNC Symbol;Acc:26101]	0	26	30	23	20	20	21	0.644023	0.950817	2.04363	1.06441	0.795755	1.09039	0.985093	1.00478	1.29522	0.535865	0.896222	2.03752	1.00323	0.742923	0.963759	0.959891	0.96775	1.22069	0.5954	0.964128	2.14798	1.07785	0.761974	1.08462	0.953585	0.988913	1.32213	1.06043	0.562231	1.2709	1.1712	0.752262	1.04415	1.11767	0.856334	0.981557	1.05256	0.536637	1.29321	1.08545	0.726161
ACSF3	acyl-CoA synthetase family member 3 [Source:HGNC Symbol;Acc:27288]	0	14	16	17	17	18	15	1.06326	0.707706	0.810195	1.09586	0.91446	1.07312	1.42586	1.40161	0.57925	0.857415	0.647456	0.808013	1.09833	0.921474	1.27737	1.60576	1.5798	0.550098	0.909467	0.684347	0.834308	1.10671	0.865983	1.13364	1.51523	1.48953	0.522417	1.06887	0.992394	0.943584	1.15081	0.75987	1.41899	0.695852	1.06585	1.15327	1.06159	1.00298	0.878699	1.19491	0.788874
ACSL1	acyl-CoA synthetase long-chain family member 1 [Source:HGNC Symbol;Acc:3569]	0	34	34	32	30	35	36	0.843198	0.638275	1.62188	1.06875	0.891672	1.62656	0.539552	0.591936	1.27228	0.699396	0.551449	1.56842	0.99473	0.794557	1.5459	0.486751	0.503699	1.23759	0.749258	0.650526	1.61226	1.04711	0.892937	1.6849	0.519602	0.555323	1.20989	0.996493	0.566135	0.801372	2.7015	0.954638	0.601047	0.583806	1.10662	1.09855	1.02739	0.502648	0.754698	2.86864	0.954571
ACSL3	acyl-CoA synthetase long-chain family member 3 [Source:HGNC Symbol;Acc:3570]	0	34	39	36	35	33	39	0.949776	1.17026	1.16333	0.957145	0.9699	0.990898	0.637771	0.502496	1.3836	0.882671	1.14245	1.09842	0.944393	0.939602	0.976973	0.634291	0.550484	1.32598	0.859377	1.16561	1.13709	0.963186	0.938344	1.0304	0.610643	0.481107	1.37217	0.792826	0.747638	1.29477	2.35086	1.20777	0.588778	0.707368	0.797151	0.688285	0.764722	0.731972	1.36202	2.40954	1.31187
ACSL4	acyl-CoA synthetase long-chain family member 4 [Source:HGNC Symbol;Acc:3571]	0	31	34	33	25	29	26	4.32533	0.61466	1.38231	0.899342	1.02646	0.955129	0.484338	0.33391	0.386803	4.56603	0.710855	1.2161	0.918375	0.990446	0.928591	0.457222	0.363812	0.362284	4.30508	0.626822	1.2829	0.901299	0.992106	0.965197	0.475572	0.361821	0.365525	1.59347	0.471416	0.621386	0.364555	1.07315	0.289845	1.13672	1.25243	0.342202	1.69242	0.472704	0.617003	0.434709	1.10248
ACSL5	acyl-CoA synthetase long-chain family member 5 [Source:HGNC Symbol;Acc:16526]	0	18	14	15	1	0	4	0.820806	1.8526	0.606987	1.96502	0.896801	3.16735	0.663424	0.566705	1.962	0.761928	1.93592	0.594601	2.20151	1.04664	3.37946	0.582799	0.509776	2.28897	0.7322	2.03556	0.53275	1.96674	0.933861	3.13593	0.52915	0.453403	1.84859	0.356681	0.16927	0.135701	0.192708	0.373412	0.171405	0.186193	0.26606	0.145854
ACSL6	acyl-CoA synthetase long-chain family member 6 [Source:HGNC Symbol;Acc:16496]	0	1	2	0	2	2	2	0.58612	1.13318	2.10215	0.818055	0.759242	0.697432	1.58414	1.52496	1.16882	0.592679	1.24661	2.20284	0.92154	0.680301	0.604975	0.455505	0.745224	0.902451										0.722667	0.602806	0.777558	0.679965	0.840898	0.413158	1.1138	2.24038	0.60298	0.799817	0.686491	1.1497	1.61946	0.935065
ACSM3	acyl-CoA synthetase medium-chain family member 3 [Source:HGNC Symbol;Acc:10522]	0	3	4	0	2	5	5	1.43573	1.44106	1.3632	0.958957	0.825396	1.33411	0.56227	0.596018	0.888834	0.607539	1.85825	1.45426	0.702752	0.616749	0.526546	0.661061	0.612431	0.953544										0.582777	2.34286	0.719279	1.67133	0.694606	0.49698	1.01237	0.636882	1.50903	0.636373	1.87354	0.735191	1.58606	0.7038
ACSS1	acyl-CoA synthetase short-chain family member 1 [Source:HGNC Symbol;Acc:16091]	0	17	21	16	20	20	23	0.676848	0.591172	3.16496	0.557735	0.514335	0.518022	0.928794	0.778107	0.508168	0.416856	0.400525	3.08119	0.453123	0.349448	0.414349	0.826894	0.619738	0.375295	0.515766	0.419044	3.55512	0.395922	0.448859	0.4024	0.939178	0.644962	0.339799	0.564808	0.523993	0.755564	3.98662	0.656533	0.692255	1.13459	0.475512	1.0999	0.40361	0.470345	0.654801	4.02403	0.59179
ACSS2	acyl-CoA synthetase short-chain family member 2 [Source:HGNC Symbol;Acc:15814]	0	20	19	17	18	21	18	0.763146	1.03937	1.03515	1.19061	0.744973	1.53556	0.776695	0.618347	1.59129	0.718489	1.02376	1.07897	1.0996	0.718287	1.43408	0.749537	0.627126	1.57637	0.711635	1.05823	1.07321	1.23046	0.748074	1.67439	0.738677	0.652696	1.63914	0.928337	0.755241	1.56524	1.41479	0.85845	0.552747	1.20782	0.9422	1.05366	0.852612	0.686908	1.59978	1.35977	0.833635
ACSS3	acyl-CoA synthetase short-chain family member 3 [Source:HGNC Symbol;Acc:24723]	0	24	18	19	20	17	18	0.614419	0.707478	0.550538	0.655663	0.689151	0.6375	2.19426	1.73875	2.23287	0.652584	0.595619	0.549166	0.696309	0.65851	0.735087	2.20415	1.82024	2.16842	0.473868	0.58297	0.445146	0.468944	0.604809	0.622573	2.94256	2.01798	2.79217	0.380926	0.491698	0.481299	0.488531	0.490427	2.25492	0.568806	0.389476	1.7117	0.337996	0.609805	0.615635	0.520798	0.46512
ACTB	actin, beta [Source:HGNC Symbol;Acc:132]	0	2	1	2	2	1	1	0.732451	1.32248	0.840733	0.960347	1.42118	0.653492	0.522378	0.658723	0.498167	0.559076	1.19049	0.55743	0.889527	1.60568	0.776772	0.484714	0.573456	0.616083	0.837152	1.36059	0.776591	0.972848	1.48762	0.834597	0.561199	0.68058	0.6584	2.71055	1.51574	0.812479	0.841953	1.40738	0.881862	1.71636	0.767503	1.03882	2.6834	1.2019	0.716478	0.775903	1.37736
ACTBL2	actin, beta-like 2 [Source:HGNC Symbol;Acc:17780]	0	8	8	7	13	12	11	1.07754	1.22852	1.03115	1.07057	1.16121	1.25221	1.11287	1.12405	1.03499	1.10193	1.46729	1.02567	0.992541	1.19237	1.86034	0.858544	1.27384	1.14345	1.07954	0.786236	0.967001	0.936376	0.987094	0.76698	0.798238	0.930328	0.722886	0.99144	1.00526	1.25598	1.00875	0.97703	0.900802	1.03524	1.56873	0.821892	1.15889	0.937357	1.09713	1.01883	0.892481
ACTG1	actin, gamma 1 [Source:HGNC Symbol;Acc:144]	0	2	2	2	3	2	2	0.597954	1.55693	0.605224	0.683629	1.75532	0.359516	0.575784	0.665988	0.453501	0.822205	1.44126	0.462469	0.618693	1.63403	0.490886	0.411511	0.57798	0.310791	0.797058	1.47324	0.641451	0.668822	1.79992	0.492944	0.437527	0.809555	0.405876	1.27491	0.991061	1.13422	0.732179	1.70584	0.787247	1.70878	1.38696	0.73056	1.1871	1.15982	1.24538	0.650189	1.91499
ACTL6A	actin-like 6A [Source:HGNC Symbol;Acc:24124]	0	23	23	20	19	23	23	0.909294	1.00914	1.1883	1.1083	1.07951	1.18342	1.05392	1.05932	0.919939	0.863618	0.964926	1.14849	1.05782	1.03041	1.19601	1.02856	1.05763	0.934299	0.86928	0.961766	1.17667	1.08392	1.05079	1.15484	0.996769	0.980213	0.889052	1.00033	0.844102	0.930623	0.749219	1.00954	1.03041	0.815956	1.0354	1.32382	1.06625	0.827679	0.937181	0.752629	1.01468
ACTL8	actin-like 8 [Source:HGNC Symbol;Acc:24018]	0	17	17	11	6	7	8	0.94948	0.633752	5.71918	0.68109	0.664641	0.803674	0.857478	0.604593	0.60404	0.592386	0.486046	5.18114	0.615746	0.509191	0.576479	0.665773	0.479613	0.45028	0.73849	0.598026	6.79932	0.595399	0.595272	0.798797	0.791888	0.473973	0.459947	0.179137	0.137341	0.158187	0.187559	0.17652	0.128224	0.104945	0.67665	0.118044	0.19314	0.137057	0.125036	0.155567	0.157151
ACTN1	actinin, alpha 1 [Source:HGNC Symbol;Acc:163]	0	50	50	46	49	47	52	1.09135	0.917374	0.827554	1.20962	1.40424	1.1033	0.638996	0.827451	0.587503	1.1579	0.945739	0.845429	1.19081	1.36571	1.11113	0.627218	0.845321	0.611709	1.14627	0.893054	0.821956	1.19974	1.41716	1.08935	0.63817	0.807889	0.588599	1.78002	0.95736	1.9447	0.656652	1.26124	0.818832	1.1007	1.14121	0.637548	1.69762	0.943773	2.07461	0.704666	1.29997
ACTN2	actinin, alpha 2 [Source:HGNC Symbol;Acc:164]	0	0	0	2	2	3	3																			0.969226	0.826514	0.698055	1.04287	0.857381	1.15654	0.72208	1.11582	0.914746	0.887187	1.76249	2.03112	0.643131	1.2283	0.975311	0.91122	1.09348	0.480083	1.24528	0.882959	1.97891	1.08573	1.08689
ACTN3	actinin, alpha 3 (gene/pseudogene) [Source:HGNC Symbol;Acc:165]	0	3	4	3	2	5	2	0.903572	0.903872	0.574403	1.06425	0.832443	0.964866	0.471533	0.659348	0.544028	1.10588	0.980256	0.885986	1.25193	1.09833	1.02646	0.698938	0.861438	0.698984	1.10147	0.853515	0.77314	1.07478	1.03024	0.964566	0.819358	0.776176	0.776335	1.52012	0.846775	1.73321	0.754315	1.14183	0.801567	1.02058	0.801811	0.57145	1.2877	0.816583	1.52953	0.844889	1.08415
ACTN4	actinin, alpha 4 [Source:HGNC Symbol;Acc:166]	0	66	63	59	62	64	64	0.96181	0.817567	0.786141	1.03204	1.10615	1.19993	0.718328	1.04109	0.862817	0.991441	0.833476	0.788244	1.0052	1.10584	1.19805	0.721684	1.03658	0.89551	1.01055	0.832264	0.803906	1.0038	1.10498	1.18521	0.722638	1.05018	0.864835	1.51887	1.09153	1.7734	1.05393	1.13448	0.987154	1.12569	0.88272	0.61305	1.52799	1.10698	1.83955	1.07644	1.17682
ACTR10	actin-related protein 10 homolog (S. cerevisiae) [Source:HGNC Symbol;Acc:17372]	0	17	15	17	15	16	16	1.08278	1.13756	0.979204	0.904658	0.930596	0.882214	1.01136	1.11393	0.869725	1.24743	1.1248	0.93881	0.876518	0.955234	0.908199	1.02428	1.11928	0.853823	1.21644	1.0859	0.971015	0.852387	0.95342	0.922179	1.04214	1.05933	0.894233	0.912123	0.890729	0.969636	1.00783	0.950021	0.960344	1.46631	0.987303	1.30855	0.943108	0.909942	1.01859	1.06892	0.953867
ACTR1A	ARP1 actin-related protein 1 homolog A, centractin alpha (yeast) [Source:HGNC Symbol;Acc:167]	0	10	12	10	10	11	13	1.23382	1.15424	0.824743	0.888367	0.900832	1.03429	0.832437	1.05531	0.812931	1.39356	1.19484	0.825172	0.881079	0.917147	0.958565	0.858532	0.986636	0.812531	1.38554	1.07905	0.853422	0.848865	0.894463	0.958941	0.88779	1.04844	0.775355	0.913596	1.1046	1.03002	0.880428	0.905054	1.008	1.52826	1.14548	1.0492	0.912449	1.03317	1.09776	0.845143	0.870715
ACTR1B	ARP1 actin-related protein 1 homolog B, centractin beta (yeast) [Source:HGNC Symbol;Acc:168]	0	8	11	8	11	11	9	0.729716	0.937574	1.32406	0.876413	1.01462	0.889841	0.999266	1.18924	1.07364	0.792059	0.963067	1.2793	0.873532	0.993891	0.92639	0.903339	1.0815	0.923831	0.75265	0.890217	1.47589	0.950174	1.01373	0.9296	1.0261	1.1596	0.979327	1.40197	0.783314	0.936345	1.14884	0.804188	1.06038	0.909785	0.777991	0.942342	1.36157	0.852932	0.882747	1.10893	0.804213
ACTR2	ARP2 actin-related protein 2 homolog (yeast) [Source:HGNC Symbol;Acc:169]	0	27	28	27	25	28	27	0.959128	1.04255	0.927043	0.99329	1.12136	1.12883	0.912392	1.00407	1.00485	0.984334	1.06948	0.911724	0.980218	1.11151	1.09483	0.914067	0.991703	1.01757	0.987638	1.06079	0.936342	0.993293	1.12909	1.09369	0.92971	1.02434	1.02604	1.27592	0.947469	1.22653	0.869758	1.15655	0.980085	1.34977	1.07819	0.85452	1.24806	0.929952	1.26237	0.866062	1.15842
ACTR3	ARP3 actin-related protein 3 homolog (yeast) [Source:HGNC Symbol;Acc:170]	0	22	22	22	21	21	22	0.938727	1.04194	0.924805	0.985373	1.12291	1.20045	0.900584	0.992817	1.0607	0.942872	1.03547	0.882494	0.955246	1.11432	1.19042	0.888441	1.03396	1.06948	0.936078	1.01137	0.905689	0.944103	1.10442	1.16582	0.891037	0.993475	1.05336	1.19683	0.904379	1.19	0.858127	1.20519	0.911427	1.22151	1.04262	0.794379	1.24867	0.885853	1.20578	0.826979	1.203
ACTR3B	ARP3 actin-related protein 3 homolog B (yeast) [Source:HGNC Symbol;Acc:17256]	0	6	5	8	7	7	6	1.00005	1.14706	1.40763	0.835793	0.991994	0.982187	1.05277	1.1325	1.19013	1.07892	1.4057	1.2928	0.965722	1.23408	1.19498	1.12619	1.03446	0.717294	1.05618	1.33197	1.17804	0.882894	1.00804	1.03777	0.936713	0.926216	0.739154	0.892916	0.948283	0.981405	0.969918	0.857258	1.09656	0.866792	0.772384	1.33281	0.812543	0.846173	0.86834	0.873109	0.909316
ACTR5	ARP5 actin-related protein 5 homolog (yeast) [Source:HGNC Symbol;Acc:14671]	0	13	17	12	12	13	18	0.869376	0.908963	1.44418	0.959333	0.855926	0.860867	0.955586	0.883391	1.40811	0.797248	0.804419	1.43278	0.926129	0.86115	0.864138	0.910876	0.81562	1.44956	0.719366	0.774926	1.37313	0.891015	0.882441	0.893486	0.908105	0.970878	1.29164	1.15446	0.89234	1.03509	1.35015	1.13075	0.855596	0.84844	1.06184	1.17419	1.15467	0.899906	1.10168	1.41613	1.19256
ACTR6	ARP6 actin-related protein 6 homolog (yeast) [Source:HGNC Symbol;Acc:24025]	0	13	12	9	12	10	11	0.938648	1.07779	1.11872	1.15713	0.854409	1.01553	1.08691	0.888055	1.03919	0.932931	1.1148	1.16535	1.07609	0.898954	1.06591	1.21707	1.02115	1.06426	0.911161	1.16149	1.21411	1.07369	0.881048	1.02233	1.16551	0.93366	1.0033	0.849249	0.856616	0.981404	0.982117	0.866842	0.93907	0.793095	0.960311	1.04603	0.8466	0.882592	1.02201	0.95627	0.946982
ACTR8	ARP8 actin-related protein 8 homolog (yeast) [Source:HGNC Symbol;Acc:14672]	0	17	15	14	14	13	14	1.0677	1.22252	0.977905	1.10785	1.08884	0.952479	1.04378	0.881202	1.15165	1.06771	1.12837	0.958575	1.13862	1.05778	0.939121	1.06118	0.864198	1.13286	1.06734	1.12302	1.0952	1.09815	1.11855	0.905442	1.01638	0.897722	1.1725	1.02436	1.43645	0.99808	1.09737	0.89055	0.965762	0.903029	1.14996	0.927651	0.999065	1.35354	1.09966	1.14734	0.901997
ACVR1	activin A receptor, type I [Source:HGNC Symbol;Acc:171]	0	3	4	2	4	5	4	1.68766	0.753317	0.82573	0.655273	1.27058	0.827453	0.747702	0.829268	0.64669	1.67374	0.865216	0.830312	0.785145	1.23616	0.933494	0.62461	0.779759	0.676299	1.95552	1.01016	0.901115	0.753112	1.3592	0.930081	0.851243	1.01481	0.776044	1.16448	0.667764	1.09218	0.745622	1.44913	0.828952	1.1938	1.95891	0.773854	0.928457	0.709802	1.00893	0.677619	1.22288
ACVR1B	activin A receptor, type IB [Source:HGNC Symbol;Acc:172]	0	2	0	1	0	1	1	1.1219	1.00322	0.874435	0.865387	0.939289	0.951528	1.19663	1.09342	1.37065										0.995652	1.08825	0.983093	1.01913	0.684858	0.937875	0.775194	0.887699	0.759909										0.862892	1.35878	1.06239	1.08596	1.14089
ACVR2A	activin A receptor, type IIA [Source:HGNC Symbol;Acc:173]	0	2	1	0	2	1	1	2.55683	0.907122	1.03258	1.05921	0.870423	0.927887	0.773218	1.20519	0.409903	2.03372	0.722843	1.03208	0.880331	0.995065	0.599053	1.07215	0.973149	0.572497										1.07799	0.901466	0.515735	1.59478	0.725959	0.864583	0.882366	0.974942	0.665285	1.23199	0.951179	0.527505	2.35685	0.536227
ACY1	aminoacylase 1 [Source:HGNC Symbol;Acc:177]	0	2	3	3	3	3	2	0.762829	0.720331	1.01817	1.04336	0.912905	0.96707	1.04256	0.720194	1.50113	0.314787	0.45528	0.942494	1.14268	0.758407	0.938515	1.05951	0.621854	1.511	0.471731	0.565471	0.923169	1.11656	0.80907	1.00194	1.04849	0.580353	1.64574	0.80996	0.717112	0.836733	1.88387	1.0929	0.761858	0.758656	0.971113	1.80138	0.990921	0.731415	0.810311	2.1208	1.12783
ACY3	aspartoacylase (aminocyclase) 3 [Source:HGNC Symbol;Acc:24104]	0	7	8	5	2	1	0	1.09195	0.759698	5.55838	0.565601	0.619773	0.659623	0.571022	0.525329	0.651361	0.525538	0.678513	5.73126	0.536431	0.499135	0.49022	0.512013	0.423613	0.559256	0.848531	0.75888	5.64858	0.659965	0.678473	0.749548	0.569666	0.586824	0.672293	0.380283	0.364338	0.317916	0.321198	0.39493	0.26842	0.361011	0.294956	0.291621	0.428789	0.90964	0.799095	0.271688	0.51423
ACYP1	acylphosphatase 1, erythrocyte (common) type [Source:HGNC Symbol;Acc:179]	0	5	5	6	3	4	5	1.78337	1.23102	0.685886	1.0152	0.931968	1.57087	1.06965	1.34974	0.738258	2.01751	1.28716	0.785641	0.965716	0.943285	1.57265	1.05032	1.26053	0.683575	2.01063	1.24949	0.810906	1.02559	0.9478	1.88378	1.15613	1.38658	0.736819	0.964965	1.04425	0.586423	0.685247	0.95127	0.930083	1.64053	1.07213	1.17498	0.85033	0.895273	0.530289	0.528041	0.889868
ACYP2	acylphosphatase 2, muscle type [Source:HGNC Symbol;Acc:180]	0	3	4	3	3	7	6	0.647927	0.590405	1.04995	1.36419	0.747223	1.15716	0.549952	0.796888	0.804137	0.603464	0.692114	1.09232	1.15043	0.714892	1.10216	0.605064	0.787706	0.817399	0.728072	0.657029	1.01854	1.2978	0.699295	1.14163	0.573996	0.751719	0.942302	2.12257	0.690764	0.788453	2.3693	0.821876	0.970042	1.76639	1.30007	0.605653	1.98753	0.448828	0.576892	2.41899	0.722706
ADA	adenosine deaminase [Source:HGNC Symbol;Acc:186]	0	19	18	17	23	19	24	0.465601	1.30593	0.977983	0.871469	0.649204	1.30409	0.523306	0.506912	0.429233	0.546616	1.22793	0.903992	0.883072	0.614659	1.24068	0.504994	0.484031	0.41721	0.441735	1.22533	0.897835	0.876994	0.630504	1.28897	0.468312	0.391936	0.377608	0.878311	0.652978	1.07806	0.53162	3.10496	0.530691	1.81168	0.924245	0.529072	0.821493	0.576054	1.09581	0.532144	3.36873
ADAL	adenosine deaminase-like [Source:HGNC Symbol;Acc:31853]	0	7	8	9	9	9	10	0.684344	0.990043	0.981858	1.02118	0.478402	0.908216	0.841015	0.776186	1.25463	0.72641	0.995452	1.04614	0.992153	0.362467	0.94369	0.81132	0.760292	1.41768	0.713302	0.903592	0.958756	0.98627	0.453887	0.976962	0.79768	0.691998	1.42384	1.30934	0.815897	1.12331	1.36112	0.794108	0.810875	1.26553	0.979761	2.00317	1.36767	0.797284	1.11036	1.36653	0.759032
ADAM10	ADAM metallopeptidase domain 10 [Source:HGNC Symbol;Acc:188]	0	38	45	40	44	45	48	1.03902	0.776876	0.926696	1.1789	1.31233	1.53613	0.662238	0.86578	0.951084	0.969423	0.736444	0.89987	1.12373	1.2356	1.44363	0.632055	0.849167	0.926399	0.938529	0.771872	0.912057	1.16833	1.28745	1.54448	0.674931	0.88708	0.938977	1.38568	1.55916	1.41591	0.948243	1.00461	0.932239	0.893202	0.770849	0.866935	1.40425	1.55104	1.43611	0.890308	0.999201
ADAM11	ADAM metallopeptidase domain 11 [Source:HGNC Symbol;Acc:189]	0.000910847	1	0	0	0	0	0	0.757577	1.31338	1.00843	0.612363	0.564243	1.17734	1.13526	1.42283	1.277
ADAM12	ADAM metallopeptidase domain 12 [Source:HGNC Symbol;Acc:190]	0	2	3	0	0	0	2	3.25774	0.705265	0.82922	0.821956	0.944533	1.10449	0.607384	0.7473	0.723152	2.68471	0.72502	1.06676	0.902074	0.764168	0.823152	0.803755	0.722987	0.754758
ADAM15	ADAM metallopeptidase domain 15 [Source:HGNC Symbol;Acc:193]	0	19	16	19	18	17	18	0.863238	0.760295	1.00521	0.802305	1.7186	1.72704	1.09144	1.01033	0.814028	0.746729	0.762794	0.899088	0.728742	1.94755	1.85858	1.06746	1.0179	0.785186	0.771203	0.69342	0.952428	0.727593	1.81262	1.91222	1.11574	1.02196	0.841007	1.0087	0.731201	0.996695	0.616969	0.819028	1.04842	0.751778	0.982545	1.86089	1.05519	0.691341	0.95251	0.585522	0.861894
ADAM17	ADAM metallopeptidase domain 17 [Source:HGNC Symbol;Acc:195]	0	27	35	22	29	28	32	0.993584	1.26182	1.49199	0.933183	1.05263	0.919435	0.945863	0.930844	0.921772	0.908102	1.24062	1.47432	0.910974	1.03929	0.861249	0.869227	0.937284	0.863915	0.925565	1.32331	1.76635	0.915948	1.16064	0.887515	0.989623	0.94267	0.883329	1.29131	0.972001	1.05384	0.803264	0.92029	0.945663	1.11852	1.47374	1.09025	1.26685	0.937048	1.09016	0.748988	0.856996
ADAM19	ADAM metallopeptidase domain 19 [Source:HGNC Symbol;Acc:197]	0	0	0	1	0	0	0																			1.60594	0.827365	1.13483	1.18652	1.24661	0.809924	0.956073	0.886396	1.03659
ADAM22	ADAM metallopeptidase domain 22 [Source:HGNC Symbol;Acc:201]	0	2	0	0	1	3	2	2.30583	1.17178	1.24447	1.38734	0.914113	1.0937	0.794986	0.933728	0.74857																			1.08986	1.5706	1.37227	0.980488	0.938402	1.11608	0.793586	0.851025	0.961048	0.990857	1.96549	1.09312	0.717185	1.1589
ADAM8	ADAM metallopeptidase domain 8 [Source:HGNC Symbol;Acc:215]	0	0	0	0	3	6	2																												1.1046	0.590482	0.783098	0.569626	0.97073	0.688919	0.830924	5.75169	0.787419	1.22267	0.607018	0.687759	1.05227	0.647641
ADAM9	ADAM metallopeptidase domain 9 [Source:HGNC Symbol;Acc:216]	0	21	25	23	25	23	23	3.71347	0.590741	1.24784	0.929175	1.09615	0.605633	0.584237	0.53987	0.562886	3.49104	0.639687	1.05823	0.884042	1.04974	0.591175	0.565914	0.540911	0.5716	3.24813	0.610537	1.23556	0.917764	1.12906	0.619159	0.600169	0.600842	0.559984	1.49098	0.949609	1.05251	0.757931	1.27383	0.51663	1.05861	0.977948	1.02045	1.45164	0.927181	1.07908	0.835718	1.25988
ADAMTS1	ADAM metallopeptidase with thrombospondin type 1 motif, 1 [Source:HGNC Symbol;Acc:217]	0	4	8	5	2	4	2	2.91819	1.40295	2.14471	0.865944	0.58071	0.529205	0.545948	0.554087	0.490209	2.86556	1.67498	2.40598	0.562204	0.519727	0.415583	0.406531	0.502743	0.392056	3.13363	1.53915	2.50245	0.445689	0.594399	0.700334	0.382394	0.398339	0.465316	0.474267	2.0005	0.67522	1.02562	1.08598	0.596146	1.27554	0.931382	0.671023	0.456959	2.16937	0.636289	0.517231	0.942153
ADAMTS12	ADAM metallopeptidase with thrombospondin type 1 motif, 12 [Source:HGNC Symbol;Acc:14605]	0	3	2	3	0	0	0	2.15449	1.60521	1.06595	2.05775	0.592465	0.629334	0.602297	0.723063	0.548409	2.39898	1.69497	1.10188	2.456	0.630184	0.679306	0.600732	0.683083	0.658664	2.43397	1.26691	0.914416	2.51937	0.821528	0.785756	0.718043	0.727304	0.725984
ADAMTS15	ADAM metallopeptidase with thrombospondin type 1 motif, 15 [Source:HGNC Symbol;Acc:16305]	0	0	0	0	2	3	4																												1.0804	2.50849	1.22678	1.08901	0.819651	0.780193	1.35817	0.909958	0.798522	1.01809	4.10115	1.4059	1.00425	0.784409
ADAMTS19	ADAM metallopeptidase with thrombospondin type 1 motif, 19 [Source:HGNC Symbol;Acc:17111]	0	0	2	0	0	0	2										0.745467	0.601362	0.675082	0.765602	0.584054	0.839405	1.39124	3.76503	0.781013
ADAMTS2	ADAM metallopeptidase with thrombospondin type 1 motif, 2 [Source:HGNC Symbol;Acc:218]	0	1	0	0	4	4	5	0.959959	0.814792	0.738815	1.01229	1.10818	0.99804	0.744602	0.967105	0.743732																			1.55725	1.07834	1.6874	1.14318	1.16813	0.936985	1.27113	1.02907	0.720647	1.33851	0.973758	1.67133	1.06873	1.03695
ADAMTS3	ADAM metallopeptidase with thrombospondin type 1 motif, 3 [Source:HGNC Symbol;Acc:219]	0.00874464	0	1	0	0	0	0										1.01487	0.441333	0.504394	0.432056	0.497833	0.367615	0.809875	0.345714	0.831641
ADAMTS4	ADAM metallopeptidase with thrombospondin type 1 motif, 4 [Source:HGNC Symbol;Acc:220]	0	4	4	3	0	0	0	4.5091	0.778194	2.91695	0.755683	0.612373	0.766311	0.517301	0.510655	0.570078	3.04422	0.709404	2.44687	0.680788	0.547945	0.738769	0.539495	0.701802	0.399223	2.77984	0.43457	2.05936	0.594188	0.536744	0.847963	0.434228	0.573779	0.417818
ADAMTS5	ADAM metallopeptidase with thrombospondin type 1 motif, 5 [Source:HGNC Symbol;Acc:221]	0	0	1	0	0	0	1										NA	NA	NA	NA	NA	NA	NA	NA	NA
ADAMTS7	ADAM metallopeptidase with thrombospondin type 1 motif, 7 [Source:HGNC Symbol;Acc:223]	0	1	0	0	0	0	0	0.651528	1.85316	0.890628	1.29573	0.627325	0.870336	0.827785	0.915718	0.889125
ADAMTSL4	ADAMTS-like 4 [Source:HGNC Symbol;Acc:19706]	0	0	0	0	0	1	1																																					2.76406	0.702548	1.4202	0.568667	0.860067
ADAP1	ArfGAP with dual PH domains 1 [Source:HGNC Symbol;Acc:16486]	0	8	7	3	8	4	6	0.603401	1.10544	0.484427	1.75841	1.09261	1.05824	0.621213	1.93809	0.535402	0.885993	1.22655	0.76416	1.39389	1.15744	1.02092	0.752779	1.63536	0.848951	0.583178	1.30218	0.534663	1.83029	1.12387	1.23069	0.673393	2.08413	0.545345	1.44413	0.768755	0.773752	0.769473	0.927964	1.77112	0.831558	0.947049	1.13483	1.61751	0.710875	0.648495	0.938292	1.02554
ADAR	adenosine deaminase, RNA-specific [Source:HGNC Symbol;Acc:225]	0	78	79	72	68	72	74	1.1035	1.49773	1.07429	0.8262	1.18259	1.09567	1.14921	0.918514	1.37645	1.06787	1.50888	1.05957	0.821958	1.19808	1.09285	1.16361	0.952184	1.39386	1.04431	1.46113	1.10078	0.797708	1.18824	1.07477	1.12757	0.926848	1.34843	0.912364	0.831504	1.06644	0.895183	1.01339	0.95526	0.796718	0.844907	1.05746	0.902618	0.806214	1.10157	0.843745	1.01935
ADARB1	adenosine deaminase, RNA-specific, B1 [Source:HGNC Symbol;Acc:226]	0	13	12	6	11	12	12	0.744046	1.16861	1.64	0.744452	0.878875	0.646143	0.846007	1.15829	0.612855	0.701491	1.24761	1.6514	0.906615	0.824884	0.582076	0.789492	1.25994	0.534425	0.589428	1.31789	1.91362	0.709761	0.854068	0.559887	0.777389	1.38466	0.573677	0.865504	0.741326	1.65813	1.02901	0.667149	1.49811	1.15628	0.719043	0.736515	0.838584	0.767064	1.61325	0.980444	0.77334
ADAT1	adenosine deaminase, tRNA-specific 1 [Source:HGNC Symbol;Acc:228]	0	10	14	13	12	15	15	0.820167	0.77501	0.734643	1.29912	1.37123	1.23869	1.18999	1.32131	0.656176	0.743846	0.719498	0.745554	1.34065	1.24768	1.28514	1.09147	1.25441	0.674731	0.748322	0.723707	0.652991	1.45244	1.25569	1.36244	1.1042	1.29228	0.588857	2.10364	0.710058	0.776916	0.711631	1.28519	1.22738	0.838051	1.01206	1.13895	2.18068	0.741639	0.80435	0.894214	1.15384
ADAT2	adenosine deaminase, tRNA-specific 2 [Source:HGNC Symbol;Acc:21172]	0	1	4	3	2	2	5	1.16513	0.832692	1.05457	1.13651	1.06379	0.963669	1.04049	0.887982	1.40854	1.3373	0.907948	1.16127	0.90613	1.08322	0.879599	1.34111	0.850958	1.44556	1.11263	0.894016	1.22904	1.33869	1.27723	0.979533	1.06273	0.71727	1.5015	0.855383	1.77509	1.19538	0.817511	1.23584	0.964152	1.2524	1.2964	1.99074	0.76732	1.9353	1.22647	0.659721	1.39894
ADAT3	adenosine deaminase, tRNA-specific 3 [Source:HGNC Symbol;Acc:25151]	0	7	9	5	7	7	6	1.24451	1.06703	0.652947	0.805563	1.01232	0.807924	0.987827	0.786946	1.18253	1.62956	1.11603	0.79735	0.835305	1.02485	0.926956	1.04655	0.825372	1.19806	1.33677	1.07406	1.067	0.751842	1.20364	0.977207	1.15218	0.922043	1.11661	0.74215	1.25519	0.742379	0.994602	0.924463	0.75842	1.05031	0.908354	1.32825	0.710948	0.988311	0.745755	0.963631	0.846098
ADCK1	aarF domain containing kinase 1 [Source:HGNC Symbol;Acc:19038]	0	8	9	8	10	9	11	0.77338	0.945575	0.979818	1.03091	0.882152	0.984701	1.35642	1.37435	0.958689	0.964697	0.63787	0.859601	0.970919	0.746648	0.924163	1.37066	1.37443	0.975961	0.786784	0.726566	0.865224	1.06772	0.7701	0.939617	1.44966	1.32176	0.9706	0.712127	0.719076	0.655382	1.59666	0.574502	1.12795	0.89514	0.712738	1.81503	0.539603	0.786295	0.551722	1.62653	0.570954
ADCK2	aarF domain containing kinase 2 [Source:HGNC Symbol;Acc:19039]	0	4	3	0	2	2	2	0.671452	0.759715	1.29266	0.898888	0.866281	0.889935	0.940948	1.19683	1.05769	0.626315	0.763346	1.1033	0.730825	0.80817	1.05935	0.70326	1.03919	0.919627										0.904766	1.04528	0.842859	1.5189	0.766742	1.18989	0.834162	0.824049	1.48236	0.940483	1.20864	0.89821	1.00589	0.718539
ADCK3	aarF domain containing kinase 3 [Source:HGNC Symbol;Acc:16812]	0	12	18	10	13	14	13	0.987592	1.10985	1.81624	0.673911	0.927844	0.85461	0.865822	0.806894	1.29491	0.881574	1.09117	1.52163	0.761668	0.891863	0.805816	0.824801	0.797155	1.19266	0.925956	1.08299	1.51516	0.726192	0.898911	0.831648	0.816256	0.812592	1.29944	0.717713	0.691286	0.720022	1.1337	0.92595	0.758934	0.696782	1.07817	1.10426	0.679923	0.698576	0.737615	1.1414	0.899088
ADCK4	aarF domain containing kinase 4 [Source:HGNC Symbol;Acc:19041]	0	14	17	14	18	16	18	0.787924	0.761708	0.901112	0.746549	0.868061	1.44884	1.10633	1.28317	1.32268	0.768203	0.83945	0.848878	0.778959	0.913232	1.55624	1.08469	1.25608	1.32104	0.733229	0.844147	0.875883	0.771043	0.912398	1.58601	1.05784	1.28135	1.34433	0.958796	1.42822	0.843673	1.26515	0.82401	1.21128	0.705803	0.739239	1.08248	0.958105	1.46962	0.841354	1.3122	0.802909
ADCK5	aarF domain containing kinase 5 [Source:HGNC Symbol;Acc:21738]	0	10	11	5	10	9	7	0.6228	0.788101	1.16491	1.71578	0.535344	0.86168	0.969546	1.14313	0.741703	0.615851	0.747036	1.30718	1.77479	0.664099	0.858934	0.921074	1.12659	0.67933	0.824187	0.843804	1.13929	1.46247	0.753076	0.954119	1.0356	1.17141	0.87247	0.868807	0.704169	1.48538	1.55466	0.807675	0.995566	0.713438	0.885089	0.938156	0.69864	0.578938	1.41382	1.81402	0.518185
ADCY1	adenylate cyclase 1 (brain) [Source:HGNC Symbol;Acc:232]	0	4	1	0	0	0	1	0.863209	0.877098	0.70255	0.743805	0.84832	1.11949	0.764441	2.1151	0.746321	1.0554	1.02706	1.42536	1.13047	1.05006	1.2588	1.19239	2.03984	1.02269
ADCY3	adenylate cyclase 3 [Source:HGNC Symbol;Acc:234]	0	9	7	5	6	9	5	1.10625	0.688199	1.4029	1.21819	0.813776	2.09078	1.04937	0.906256	0.658677	0.94227	0.639081	1.39205	1.20759	0.823728	2.18403	0.950619	0.749303	0.469928	0.902489	0.679896	1.44973	1.18002	0.760516	2.11041	1.05534	0.820725	0.541042	1.11877	0.931575	0.86085	0.702292	0.99426	0.8006	1.10672	0.945707	0.636677	1.19986	1.00659	0.718104	0.587717	0.900037
ADCY5	adenylate cyclase 5 [Source:HGNC Symbol;Acc:236]	0	1	0	0	3	0	0	0.387454	0.486767	0.481156	0.384528	0.256411	0.554328	0.38806	3.50281	0.533328																			0.98501	1.14514	0.758781	0.969774	0.69426	1.00767	0.917357	0.925715	0.592567
ADCY6	adenylate cyclase 6 [Source:HGNC Symbol;Acc:237]	0	6	5	4	7	7	8	0.852861	0.837562	0.864755	0.835636	0.739543	0.898648	1.05843	0.690801	1.48634	0.909826	0.875631	0.972273	0.83092	0.783401	1.02378	1.13885	0.828652	1.43972	0.980094	0.913312	0.891525	0.887688	0.827568	1.01164	1.01654	0.868223	1.6777	0.854611	1.14565	0.703135	1.58883	0.730792	0.756053	0.709505	0.760705	2.09736	1.0243	1.34016	0.77463	1.54144	0.79009
ADCY7	adenylate cyclase 7 [Source:HGNC Symbol;Acc:238]	0	2	1	3	2	0	2	0.579467	1.46961	1.31878	1.38655	1.01068	1.62221	0.589544	0.537898	0.559117	0.758583	1.1547	1.2949	1.51897	0.819478	1.42293	0.776572	0.646152	0.679036	0.924036	1.38055	1.10207	1.29822	1.21112	1.43044	0.799167	1.20787	1.09672	1.4779	1.36493	1.344	1.17621	1.49418	0.584313	0.806126	1.40015	0.639437
ADCY9	adenylate cyclase 9 [Source:HGNC Symbol;Acc:240]	0	17	17	16	23	27	22	1.08161	0.492626	0.921908	0.906916	0.728388	1.26917	1.32114	1.49278	0.933729	1.01724	0.378118	0.800704	0.799487	0.642413	1.29625	1.37902	1.64203	0.84897	1.04211	0.514957	0.841712	0.803892	0.660654	1.1711	1.35781	1.5698	0.887874	0.667297	0.942198	0.925939	0.855701	0.996484	1.60363	2.32414	0.835889	1.25145	0.650591	0.951612	0.847379	0.78391	1.02433
ADD1	adducin 1 (alpha) [Source:HGNC Symbol;Acc:243]	0	33	33	31	32	34	39	0.541489	1.77213	1.2166	0.791979	0.724748	1.30975	0.984191	0.860727	0.575927	0.673093	1.62158	1.20903	0.805367	0.814133	1.28329	1.00754	0.872302	0.620146	0.558625	1.75076	1.17295	0.765766	0.728567	1.36096	1.02409	0.901426	0.551805	0.817231	1.13933	0.982697	0.768065	1.12681	0.764781	1.32166	1.18259	0.833298	0.796694	1.16549	1.07709	0.674386	1.13295
ADD2	adducin 2 (beta) [Source:HGNC Symbol;Acc:244]	0	18	23	18	28	28	24	0.546994	4.43902	0.472668	0.725166	0.438953	0.320754	0.366771	0.293817	0.32724	0.641078	4.82436	0.552778	0.824551	0.616201	0.495686	0.393825	0.411861	0.436613	0.355262	4.41035	0.409737	0.735696	0.386833	0.368114	0.32576	0.35724	0.311112	0.767018	0.405451	1.44798	0.42454	2.39778	0.358588	0.400635	1.9389	0.366641	0.781711	0.355096	1.49232	0.424886	2.38094
ADD3	adducin 3 (gamma) [Source:HGNC Symbol;Acc:245]	0	22	23	21	22	24	23	0.640131	0.845575	1.6008	0.92902	0.767543	1.87854	1.2109	1.05273	0.779321	0.490668	0.806635	1.56916	0.860923	0.709017	1.6886	1.14066	0.94964	0.667969	0.510359	0.907418	1.69927	0.897258	0.791953	1.89926	1.20407	1.00799	0.745989	0.686211	1.37887	1.01289	0.543585	0.963508	0.701812	1.74065	1.06556	0.771664	0.653281	1.33567	0.972067	0.599342	0.870076
ADH1C	alcohol dehydrogenase 1C (class I), gamma polypeptide [Source:HGNC Symbol;Acc:251]	0	1	1	2	0	0	0	0.81765	0.753152	0.816165	1.0699	0.705865	5.18943	0.7345	0.881582	0.910373	0.424493	0.382251	0.641686	0.963711	0.509318	10.5079	0.366375	0.499322	0.574614	0.807274	0.51252	0.712495	0.808146	0.784174	3.33858	0.513811	1.68034	0.758908
ADH5	alcohol dehydrogenase 5 (class III), chi polypeptide [Source:HGNC Symbol;Acc:253]	0	22	22	22	20	21	23	1.16896	1.24349	1.16621	0.828611	0.98935	0.747636	1.17945	1.02394	0.961907	1.19815	1.24515	1.0991	0.823669	0.976349	0.769218	1.14902	1.01875	0.948266	1.24343	1.25594	1.15624	0.826697	0.971498	0.778272	1.13657	1.02242	0.974119	0.591963	1.19392	0.898501	0.984886	1.11231	0.930452	1.22513	1.00441	0.995451	0.58678	1.19776	0.854566	0.937692	1.11628
ADI1	acireductone dioxygenase 1 [Source:HGNC Symbol;Acc:30576]	0	17	17	15	14	16	16	0.782792	0.927811	0.906598	1.06827	0.854888	0.89816	1.38432	1.36336	0.975143	0.791085	0.878438	0.850242	1.0636	0.81272	0.884295	1.45676	1.32255	0.949477	0.789163	0.914576	0.919216	1.07932	0.836269	0.854561	1.41648	1.31226	0.922964	1.12067	0.977807	1.00573	1.07081	0.83977	1.27257	0.930633	0.848605	1.01556	1.21574	1.03173	0.94946	1.19226	0.890055
ADIPOR1	adiponectin receptor 1 [Source:HGNC Symbol;Acc:24040]	0	5	6	5	5	4	5	0.789366	0.73964	1.13224	0.814601	0.92301	0.672734	1.06205	0.907216	1.81912	0.761475	0.754607	0.870996	0.791806	0.894782	0.644671	1.10164	0.870212	1.48613	1.00618	0.716293	1.12747	0.81808	1.0197	0.537169	1.1468	0.842356	2.05558	0.801453	0.66292	0.727281	2.67354	0.635703	1.05652	0.841352	0.679982	1.72484	0.768306	0.664104	0.824395	3.51907	0.823529
ADIPOR2	adiponectin receptor 2 [Source:HGNC Symbol;Acc:24041]	0	3	2	1	2	0	1	0.685226	1.0869	0.689094	0.728887	1.09282	0.661706	1.16473	1.08719	2.9131	0.533626	0.83651	0.545157	0.751996	1.17447	0.665965	1.19899	1.13773	3.10321	0.782384	0.891404	0.77065	0.964805	0.959139	0.634769	1.32031	1.11386	2.38289	0.932997	1.02974	1.20957	2.16362	0.871141	1.42558	0.922794	0.650051	0.901099
ADIRF	adipogenesis regulatory factor [Source:HGNC Symbol;Acc:24043]	0	6	6	6	6	6	6	0.315392	0.189106	0.167669	0.206739	0.25628	0.414738	1.38989	0.286761	1.88962	0.413424	0.216319	0.25956	0.241541	0.346531	0.478643	1.30257	0.302663	1.94591	0.331633	0.251711	0.210654	0.257378	0.293107	0.450336	1.34515	0.262134	1.87825	0.444925	0.327449	0.717586	5.66134	0.604208	0.434503	0.463347	0.308119	1.26313	0.341947	0.262354	0.665391	6.07994	0.568301
ADK	adenosine kinase [Source:HGNC Symbol;Acc:257]	0	27	29	24	23	26	26	0.788527	0.980109	0.77364	0.885969	0.83453	1.07766	0.956021	1.17993	1.79849	0.865333	1.01004	0.844142	0.935202	0.88903	1.10168	0.938851	1.16904	1.69869	0.780783	0.967252	0.75814	0.893055	0.828012	1.06369	0.900695	1.22341	1.77659	1.1534	0.632562	0.994956	0.717579	1.09414	1.17669	0.805337	0.866575	1.92795	1.18968	0.651031	0.983379	0.738003	1.07008
ADM	adrenomedullin [Source:HGNC Symbol;Acc:259]	0	0	0	0	0	1	0																																					1.14703	0.989891	0.962918	1.1752	1.26758
ADNP	activity-dependent neuroprotector homeobox [Source:HGNC Symbol;Acc:15766]	0	57	67	54	54	56	60	0.84961	1.08508	1.38108	0.811032	0.875683	0.918583	1.08171	1.43017	1.30973	0.768057	1.01112	1.32086	0.7624	0.870172	0.900649	1.06171	1.37699	1.2391	0.794669	1.10156	1.45509	0.771805	0.92376	0.956164	1.08214	1.43485	1.30554	0.865224	0.904037	0.890288	1.53936	0.780442	1.54756	1.31025	0.949147	0.983271	0.90213	0.917531	0.834936	1.42292	0.744164
ADNP2	ADNP homeobox 2 [Source:HGNC Symbol;Acc:23803]	0	12	12	12	9	9	8	1.0324	1.10335	1.10932	0.830311	1.02014	1.01781	1.11902	1.09045	0.963704	0.981796	1.22962	1.02473	0.972647	0.925952	1.0415	1.18259	1.1119	0.91905	1.021	1.28515	1.27863	0.855175	0.940501	1.04626	1.25435	1.18673	0.916991	0.76742	1.35946	1.19767	0.871438	1.17676	1.14132	0.998163	1.05842	0.928251	0.859879	1.27416	1.31285	0.783915	1.20991
ADO	2-aminoethanethiol (cysteamine) dioxygenase [Source:HGNC Symbol;Acc:23506]	0	13	10	10	6	11	9	0.763011	1.47808	0.898008	0.870656	0.858554	0.8615	1.18377	0.971743	0.934438	1.13106	1.90614	0.95058	0.753531	0.872795	0.812879	1.20161	0.89393	0.980405	0.94254	1.80945	1.04566	0.788528	0.978396	0.829951	1.20242	0.893858	1.02466	1.19419	1.00683	0.998649	1.0183	1.08287	0.89524	0.931188	1.04062	0.919841	1.25293	0.880015	0.988507	1.1076	1.01307
ADORA1	adenosine A1 receptor [Source:HGNC Symbol;Acc:262]	0.000456992	0	0	1	0	0	0																			0.704284	1.32217	0.910857	1.21341	1.50188	1.1332	1.71633	0.667106	1.42403
ADPGK	ADP-dependent glucokinase [Source:HGNC Symbol;Acc:25250]	0	10	11	8	10	10	9	1.30606	1.0356	1.83579	0.942474	0.865932	0.802701	0.934358	1.21698	0.696685	1.0388	0.950163	1.91601	0.871886	0.868625	0.814304	0.842611	1.11474	0.697427	1.17819	1.06534	2.13488	0.866923	0.905328	0.801868	0.854612	1.21615	0.648275	1.19248	1.09721	0.988145	0.964993	1.25924	1.28599	0.831467	1.03708	0.862205	1.26234	1.20837	0.999096	0.717994	1.17323
ADPRH	ADP-ribosylarginine hydrolase [Source:HGNC Symbol;Acc:269]	0	3	3	2	0	3	3	0.812339	1.0507	0.957113	1.93538	0.997631	0.949259	0.858091	0.78819	0.892067	0.709282	1.15933	0.991902	2.43497	1.02016	0.761291	0.666602	0.644036	0.703266	0.90663	1.1349	0.894229	2.79163	0.770037	1.02015	0.815731	0.719265	0.57585										0.968859	0.610899	1.14962	0.648153	1.8197
ADPRHL2	ADP-ribosylhydrolase like 2 [Source:HGNC Symbol;Acc:21304]	0	19	20	17	18	20	20	1.27602	1.48417	1.04646	0.902567	0.898698	1.11655	0.753411	0.848864	0.821929	1.28834	1.48199	1.04923	0.863893	0.938528	1.17116	0.83031	0.89233	0.840351	1.21283	1.41849	1.05457	0.858842	0.868169	1.05964	0.812658	0.837657	0.878527	0.826246	0.944423	0.996763	1.1118	0.862814	0.836571	1.03249	1.01631	1.07653	0.793616	0.954644	0.975335	1.11383	0.806219
ADPRM	ADP-ribose/CDP-alcohol diphosphatase, manganese-dependent [Source:HGNC Symbol;Acc:30925]	0	2	1	0	2	3	2	1.22894	1.40147	0.569315	0.902007	0.85007	0.671138	0.819457	0.781062	0.900265	0.840764	0.891207	0.60927	1.86471	0.524798	0.571258	0.499308	0.631516	0.568526										0.818201	0.992999	1.09388	0.850314	0.944147	0.897474	1.61549	0.998448	1.53429	0.735492	0.723954	0.756135	0.970906	0.837102
ADRB2	adrenoceptor beta 2, surface [Source:HGNC Symbol;Acc:286]	0	0	0	0	1	0	1																												0.87161	0.891505	1.09835	1.34598	1.271	1.08426	1.61832	1.9077	0.803978
ADRBK1	adrenergic, beta, receptor kinase 1 [Source:HGNC Symbol;Acc:289]	0	16	21	23	16	18	19	0.822329	1.14771	1.20984	0.813595	0.998092	1.08764	1.14291	1.19598	1.02143	0.809869	1.12943	1.20591	0.857178	0.965068	1.07631	1.16413	1.1918	1.03978	0.790393	1.1045	1.23168	0.879121	0.986841	1.09881	1.15249	1.24868	1.03054	0.736863	0.78449	0.851548	1.64526	0.966263	1.30163	0.939285	0.958787	1.09408	0.682861	0.867419	0.829895	1.58996	1.00274
ADRBK2	adrenergic, beta, receptor kinase 2 [Source:HGNC Symbol;Acc:290]	0	0	1	2	1	2	1										0.636346	0.764159	1.34126	0.830756	0.760695	0.701852	1.29933	1.08612	0.83617	1.06197	0.973392	1.89117	0.922323	0.68938	0.656863	1.39608	0.930175	0.763268	0.598565	0.839054	0.79654	0.708016	0.934586	0.986951	1.29776	1.06663	0.752544	0.818821	0.916142	1.04924	0.826388	1.22151
ADRM1	adhesion regulating molecule 1 [Source:HGNC Symbol;Acc:15759]	0	14	13	15	16	17	13	0.969101	0.886791	0.924521	1.03215	1.10001	0.891599	0.994305	1.32387	0.944856	1.0232	0.863817	0.891151	1.04442	1.0771	0.915463	0.953742	1.23679	0.928483	0.973475	0.826603	0.863604	1.00748	1.05211	0.879983	0.954224	1.32123	0.923053	1.10897	0.980152	0.814003	1.48346	1.10185	1.36434	1.14759	1.17259	1.08206	1.1584	1.03589	0.785237	1.57226	1.08501
ADSL	adenylosuccinate lyase [Source:HGNC Symbol;Acc:291]	0	24	24	23	22	26	23	1.01622	0.800064	1.09867	1.01365	0.803707	0.909224	0.96625	0.704703	0.744658	1.0565	0.843157	1.09294	0.990391	0.738483	0.889683	0.949572	0.667037	0.762852	1.07079	0.802162	1.08395	1.05104	0.750018	0.888705	0.872997	0.695659	0.729984	0.953222	1.83525	1.30518	0.820848	1.00282	0.703606	1.48292	0.934098	1.12044	0.918949	1.80227	1.3569	0.845349	1.00826
ADSS	adenylosuccinate synthase [Source:HGNC Symbol;Acc:292]	0	25	24	23	24	22	24	0.691226	0.859983	1.10651	1.00792	1.14202	1.04876	0.743758	0.748062	0.948848	0.666264	0.815696	1.08655	0.995921	1.16711	1.00558	0.730146	0.721465	0.961248	0.687607	0.877555	1.13229	1.02003	1.14586	1.02953	0.780507	0.713885	0.926802	1.23514	1.1994	1.06253	0.976945	1.56009	0.774585	1.157	1.06628	0.965768	1.27769	1.18489	1.03861	0.94482	1.50919
ADSSL1	adenylosuccinate synthase like 1 [Source:HGNC Symbol;Acc:20093]	0	14	15	13	12	12	7	0.496507	2.78402	0.490501	0.793071	0.507514	0.659862	0.889251	1.10843	0.586885	0.654582	3.45439	0.531412	0.948284	0.605371	0.751005	0.969435	1.26994	0.719941	0.423081	3.41364	0.373699	0.840693	0.336851	0.601797	0.923067	1.32909	0.412936	0.381595	0.472142	1.44737	0.489946	0.847816	1.22738	0.917713	0.418257	0.60936	0.381592	0.39673	1.29909	0.478155	0.734931
AEBP2	AE binding protein 2 [Source:HGNC Symbol;Acc:24051]	0	4	5	4	5	5	6	0.79838	1.07978	1.0786	1.37434	0.860048	0.736826	0.941835	0.769035	0.651952	0.71431	1.11921	0.984243	0.950761	0.657391	0.804286	1.11858	1.11674	0.849344	0.869525	1.21932	1.03923	1.46944	0.743658	0.655171	0.993791	0.805283	0.717359	0.726175	1.90323	0.856825	0.784808	1.28327	0.965063	0.503354	1.43532	0.787138	0.871214	1.82542	0.884378	0.646787	1.29684
AEN	apoptosis enhancing nuclease [Source:HGNC Symbol;Acc:25722]	0.00135744	2	1	0	2	0	2	1.20116	0.962875	1.17576	0.813186	1.23563	0.720904	1.03594	0.831672	1.0984	1.11984	0.830191	1.25746	0.83838	0.886378	0.694998	1.07529	0.856898	0.886224										1.04391	1.3597	0.832067	0.811066	1.12622	1.33009	1.07738	1.1638	0.93617
AES	amino-terminal enhancer of split [Source:HGNC Symbol;Acc:307]	0	6	6	4	5	7	4	0.78073	1.41502	1.50407	0.605655	0.810397	0.942261	1.2483	1.10071	1.58413	0.674974	1.32502	1.39015	0.719092	0.645063	1.0562	1.21021	0.949205	1.66982	0.852162	1.19188	1.47361	0.765801	0.76443	0.923323	1.22767	1.11524	1.37436	0.768605	0.638947	0.670247	1.66116	0.696698	0.962864	0.853245	0.912782	1.24928	0.753946	0.571234	0.697758	1.27757	0.556712
AFAP1	actin filament associated protein 1 [Source:HGNC Symbol;Acc:24017]	0	17	18	21	18	17	22	1.92603	0.972139	1.11546	1.45497	1.44239	0.629535	0.788583	0.754981	0.711897	1.85559	1.0292	1.01924	1.48835	1.44899	0.580536	0.742492	0.775267	0.672049	2.11463	0.93	1.06592	1.38926	1.41574	0.645761	0.742889	0.767708	0.653218	1.13009	0.68132	1.09664	0.830867	1.10154	0.742896	1.68017	1.76911	0.468591	1.20494	0.638177	1.17531	0.716175	1.12814
AFAP1L1	actin filament associated protein 1-like 1 [Source:HGNC Symbol;Acc:26714]	0	4	5	5	6	6	5	1.042	0.788838	0.56073	3.17808	0.548559	0.573903	0.368338	0.409297	0.537689	0.943426	0.800371	1.08302	2.07272	0.664868	0.74895	0.915219	0.641329	0.885557	0.942943	0.946619	0.673338	2.98632	0.643648	0.724304	0.451109	0.450828	0.645104	0.781827	0.742339	2.15656	0.574256	0.786319	0.678483	1.19028	2.66971	0.590804	0.772443	0.467402	2.25811	0.613043	0.826967
AFAP1L2	actin filament associated protein 1-like 2 [Source:HGNC Symbol;Acc:25901]	0	27	23	28	23	24	23	0.671181	2.98726	0.464437	1.00495	0.479055	1.44848	0.477604	0.470687	0.486806	0.817799	3.7016	0.427501	0.967834	0.558325	1.6892	0.469129	0.368108	0.402462	0.660371	3.09996	0.409108	0.996277	0.498769	1.47641	0.465813	0.435409	0.411632	0.501608	2.56935	0.959929	0.484457	0.638555	0.522823	1.42625	1.13407	0.448061	0.392215	2.79977	0.926592	0.492837	0.597484
AFF1	AF4/FMR2 family, member 1 [Source:HGNC Symbol;Acc:7135]	0	13	14	10	16	12	15	1.00995	0.778749	1.33014	1.23527	1.29337	1.32615	1.03481	0.752732	1.24598	0.916141	0.848777	1.26126	1.1174	1.18437	1.27816	0.998722	0.848066	1.22637	0.923142	0.863829	1.32933	1.12446	1.169	1.23474	0.925539	0.783707	1.26694	1.1113	1.2524	0.845981	1.05603	0.943001	0.824166	0.811248	0.856308	0.796773	1.18874	1.34146	0.761238	0.953382	0.908409
AFF3	AF4/FMR2 family, member 3 [Source:HGNC Symbol;Acc:6473]	0	4	3	0	2	3	2	1.50303	0.744372	0.693783	0.657218	0.776748	0.629209	2.00469	0.758066	0.55021	1.10443	0.871839	0.816583	0.881934	1.28621	0.9626	1.0145	0.687665	0.731347										0.927272	0.823426	0.894647	0.920417	0.662049	0.761987	1.16393	0.835516	3.35091	0.448063	0.404604	0.556332	0.779107	0.463756
AFF4	AF4/FMR2 family, member 4 [Source:HGNC Symbol;Acc:17869]	0	29	37	30	30	38	32	1.14516	1.14634	0.99319	1.28044	1.25318	0.886027	0.882242	1.0875	0.8833	1.18765	1.18375	1.06264	1.2259	1.24919	0.921631	0.955333	1.10604	0.918391	1.09372	1.19634	1.0058	1.23871	1.24148	0.916782	0.917122	1.08773	0.850966	1.04078	1.20375	0.835088	0.977515	0.950041	1.17302	1.24139	0.97622	1.21836	1.03796	1.18132	0.859406	0.925121	0.960993
AFG3L2	AFG3-like AAA ATPase 2 [Source:HGNC Symbol;Acc:315]	0	42	47	43	42	48	48	1.00426	1.46495	1.04483	1.0874	1.02414	0.900756	1.06381	0.83163	1.26748	0.958903	1.48436	1.01976	1.03755	1.05278	0.865243	1.07682	0.826343	1.2657	0.896164	1.45006	1.00751	1.03205	1.00132	0.857626	1.05301	0.81577	1.28274	0.880302	0.938705	0.778586	1.11387	1.10505	0.808865	1.23796	1.30912	0.887422	0.871375	0.95337	0.719932	1.1179	1.1128
AFMID	arylformamidase [Source:HGNC Symbol;Acc:20910]	0	3	2	0	3	3	3	0.815808	0.878161	1.20798	0.891091	0.911408	0.977571	1.0448	1.01753	2.22619	0.770583	0.660995	0.859397	0.991927	1.15603	0.881385	0.948504	0.907716	2.07935										0.902013	1.12309	0.784807	2.05433	0.519399	0.793054	0.944698	0.669105	1.80181	0.942045	0.630097	0.865548	1.84296	0.88703
AFP	alpha-fetoprotein [Source:HGNC Symbol;Acc:317]	0	3	3	2	3	4	4	1.42217	0.536908	1.06793	0.474237	0.810623	0.576216	1.04007	1.66669	0.468508	1.2148	0.457883	1.03071	0.619993	0.809224	0.607693	0.792148	1.52525	0.362356	1.68512	0.486974	0.972353	0.692711	0.848597	0.429235	1.24766	1.612	0.25088	4.52969	0.638156	0.73028	1.38777	0.749346	0.783917	0.826269	0.767964	0.530128	7.15634	0.54001	0.778051	2.06389	0.754467
AFTPH	aftiphilin [Source:HGNC Symbol;Acc:25951]	0	26	31	20	24	29	26	0.716664	0.891428	0.889982	1.06992	1.0536	1.12471	1.19001	1.04755	1.05588	0.691084	0.879943	0.890088	1.04726	1.09436	1.07943	1.25593	1.07146	1.07259	0.589058	0.839946	0.85175	1.12282	1.10017	1.12033	1.38347	1.16855	1.06416	1.28852	0.831676	0.94927	1.27909	1.07295	1.00637	0.864758	1.03999	1.05265	1.26102	0.891611	1.001	1.22414	1.05006
AGA	aspartylglucosaminidase [Source:HGNC Symbol;Acc:318]	0	10	10	10	13	12	11	0.714838	0.836445	1.10741	1.05768	0.843119	1.05925	1.38744	0.938951	0.7686	0.585194	0.771035	0.99783	1.01258	0.87503	0.926651	1.44636	0.931176	0.676409	0.558507	0.969308	1.04228	1.08933	0.894068	1.0187	1.43685	0.8182	0.790646	0.818398	0.700687	0.809494	2.24218	1.11715	1.13095	0.787968	1.08897	1.66109	0.621288	0.674852	0.788992	1.83219	1.11712
AGAP1	ArfGAP with GTPase domain, ankyrin repeat and PH domain 1 [Source:HGNC Symbol;Acc:16922]	0	9	12	11	15	14	15	0.730952	0.975803	1.15021	0.564316	0.846214	0.984202	0.991008	1.10152	1.05704	0.809984	1.03607	0.959408	0.652785	0.877497	1.0369	1.05507	0.988404	1.00358	0.851531	0.89762	1.08307	0.400242	0.837914	1.06037	0.925113	1.02843	1.02964	1.00188	0.903538	1.06777	1.14877	0.953744	0.986218	1.54186	0.970135	0.856826	1.05227	0.985897	1.03933	1.27782	0.972318
AGAP2	ArfGAP with GTPase domain, ankyrin repeat and PH domain 2 [Source:HGNC Symbol;Acc:16921]	0	7	6	4	4	5	4	0.522672	0.699663	0.645187	0.683636	0.776521	0.590192	3.70939	0.894774	0.92477	0.656578	0.738923	0.7628	0.660822	0.824837	0.760703	2.69263	0.897663	0.918131	0.383688	0.620832	0.367037	0.37399	0.614385	0.373724	3.57045	0.792605	0.822168	2.31535	0.843585	0.853196	0.753391	0.634965	1.06149	0.588221	0.880579	1.13261	1.78813	0.853855	0.927961	0.781866	0.706415
AGAP3	ArfGAP with GTPase domain, ankyrin repeat and PH domain 3 [Source:HGNC Symbol;Acc:16923]	0	12	11	11	9	10	10	1.01616	0.869503	2.0309	0.7563	0.951949	1.03026	0.938089	1.25709	0.780279	0.94021	0.98211	2.00027	0.610964	0.838611	0.994645	0.879595	1.16978	0.664524	1.00268	0.838381	2.32615	0.76236	0.834228	1.01801	0.802421	1.2186	0.77574	0.904219	1.05695	0.920352	0.721106	0.62569	1.24077	0.992647	0.937156	0.72991	0.904367	1.05337	0.835072	0.69982	0.525459
AGBL5	ATP/GTP binding protein-like 5 [Source:HGNC Symbol;Acc:26147]	0	2	0	0	0	2	0	0.749126	0.903612	1.31606	0.962886	0.914574	0.834057	0.911928	0.874113	0.830507																												1.15484	1.29662	0.991999	1.35952	1.00595
AGFG1	ArfGAP with FG repeats 1 [Source:HGNC Symbol;Acc:5175]	0	12	15	15	13	15	16	1.01278	1.1391	0.922113	0.958262	1.18356	1.12504	0.985449	0.997959	0.986251	1.08049	1.21955	0.956468	0.916041	1.17527	1.1246	1.0268	0.977811	1.01863	1.09121	1.11602	0.907923	0.887015	1.18008	1.14645	0.960677	0.999349	0.971056	1.42358	0.990296	1.12729	1.05061	1.32845	0.941503	1.03278	1.06617	0.770631	1.46574	1.00669	1.19857	0.962801	1.3461
AGFG2	ArfGAP with FG repeats 2 [Source:HGNC Symbol;Acc:5177]	0	10	13	10	6	7	8	0.843358	0.91237	0.940352	1.73412	1.9275	1.83273	0.949764	1.09016	1.23622	0.9008	0.893088	0.916748	1.46269	1.72013	1.69482	0.830072	1.0374	1.09881	0.892952	0.933968	0.885472	1.70401	1.86452	1.77503	0.855998	1.11837	1.15822	1.33906	0.681217	0.604378	1.1487	1.03311	1.23903	1.18603	0.750035	0.823817	1.2501	0.673434	0.713647	1.10618	0.98071
AGGF1	angiogenic factor with G patch and FHA domains 1 [Source:HGNC Symbol;Acc:24684]	0	13	12	12	13	15	11	1.13679	1.10211	0.884831	0.931395	0.930167	0.875754	1.44243	1.30433	0.757506	1.02648	0.920035	0.854429	0.9124	0.98134	0.794133	1.41727	1.46352	0.73405	1.07436	1.04704	0.869436	0.9572	0.991995	0.864361	1.41079	1.4163	0.790509	1.03056	1.32194	0.802963	0.930354	0.849541	1.50566	1.07038	0.863507	1.62857	0.95957	1.27486	0.838849	0.846694	0.853711
AGK	acylglycerol kinase [Source:HGNC Symbol;Acc:21869]	0	21	22	20	20	20	18	1.49238	0.966359	1.55279	0.779112	1.02732	1.07552	0.914317	1.05095	1.27743	1.24951	1.00687	1.54374	0.810778	0.99634	1.07066	0.870725	1.03626	1.24915	1.38706	0.995462	1.66308	0.742188	1.02108	1.08639	0.898195	1.07577	1.36485	0.975581	1.01957	1.05725	0.98329	0.744379	0.995983	1.08593	0.778874	0.855499	0.955996	1.02483	1.06422	0.972718	0.768491
AGL	amylo-alpha-1, 6-glucosidase, 4-alpha-glucanotransferase [Source:HGNC Symbol;Acc:321]	0	71	63	53	61	67	67	0.706859	0.70679	1.0268	1.29488	0.825134	1.45644	0.886988	0.72907	1.21996	0.661746	0.684327	1.07683	1.28379	0.782004	1.46136	0.90235	0.687987	1.21749	0.679834	0.713386	0.993626	1.36323	0.800991	1.42651	0.885062	0.705801	1.18584	1.03041	0.80137	0.909777	1.4666	1.59512	0.713715	0.739817	0.684295	1.04727	1.00026	0.754638	0.820277	1.49652	1.65253
AGMAT	agmatine ureohydrolase (agmatinase) [Source:HGNC Symbol;Acc:18407]	0	4	5	7	5	4	5	0.930899	0.776666	2.01146	1.11381	0.61285	0.796498	1.54617	1.73578	0.449731	0.533743	0.475253	1.74264	1.24204	0.616229	0.861015	1.38464	1.49151	0.536293	0.840272	0.617401	2.26504	1.24192	0.611795	0.891189	1.44099	1.8696	0.425387	0.401104	0.708394	0.437991	0.686692	1.92025	2.08478	0.372774	0.38887	0.625574	0.402513	0.758564	0.450797	0.740339	2.02512
AGO1	argonaute RISC catalytic component 1 [Source:HGNC Symbol;Acc:3262]	0	15	14	9	13	13	14	0.770465	1.02228	1.24556	0.820666	1.08223	1.27349	0.709213	1.09906	0.739262	0.75824	0.99663	1.1615	0.901146	0.984728	1.30444	0.73529	1.08891	0.719979	0.717238	0.980883	1.21048	0.755208	0.999605	1.4607	0.686068	1.03841	0.725247	1.00151	0.838655	1.00308	1.25671	0.653825	1.01476	1.60392	1.36817	0.855459	1.05412	0.891083	0.931926	1.14947	0.617452
AGO2	argonaute RISC catalytic component 2 [Source:HGNC Symbol;Acc:3263]	0	27	36	31	33	36	29	1.0306	1.01351	0.99794	1.26124	1.03529	1.04199	0.947929	1.14355	0.715235	1.04516	0.9571	1.00583	1.29104	0.99384	1.04168	0.940837	1.11853	0.686157	1.06818	1.03305	0.994418	1.3888	1.07758	1.09119	0.966778	1.231	0.7814	1.05796	0.859044	1.08727	1.50594	0.782896	1.19312	0.709703	1.12066	0.838206	1.02009	0.851601	1.15832	1.54928	0.772595
AGO3	argonaute RISC catalytic component 3 [Source:HGNC Symbol;Acc:18421]	0	18	15	12	13	13	14	1.01797	1.37775	1.13214	0.956568	0.916417	1.24948	0.770485	0.838144	0.870982	1.00792	1.43184	1.1476	0.934463	0.9517	1.24913	0.667542	0.755085	0.707674	1.10902	1.6754	1.14756	1.04414	0.958047	1.38878	0.687119	0.798274	0.766555	0.909875	0.834972	0.997654	0.852323	1.03192	0.840735	1.4899	1.09008	0.742539	0.907687	0.740467	1.04915	0.748981	0.98026
AGO4	argonaute RISC catalytic component 4 [Source:HGNC Symbol;Acc:18424]	0	3	2	3	1	0	2	1.08257	1.19494	1.14313	1.10404	1.09097	1.00864	0.818782	0.896241	0.931538	0.996569	1.53242	1.05759	1.60976	0.82808	0.85568	0.578579	0.839091	0.718694	0.96251	1.95658	1.35899	0.995113	1.14564	1.05369	1.11762	1.10121	1.20002	0.570922	0.546379	0.630542	1.17497	0.595517	0.716067	0.894444	1.23058	0.606515
AGPAT1	1-acylglycerol-3-phosphate O-acyltransferase 1 [Source:HGNC Symbol;Acc:324]	0	4	7	6	4	4	6	1.24702	1.56675	0.997457	1.17413	0.846251	0.833867	0.80436	0.773284	0.505246	1.39041	1.74102	0.947339	1.01248	1.03881	1.09725	0.847872	0.820061	0.623219	1.37761	1.64851	0.9355	1.1148	0.894133	0.923515	0.790912	0.821898	0.571487	1.02793	0.720048	1.4695	0.861559	0.78872	0.710701	1.58948	1.35835	1.18334	0.88014	0.761719	1.42436	0.675273	0.743688
AGPAT2	1-acylglycerol-3-phosphate O-acyltransferase 2 [Source:HGNC Symbol;Acc:325]	0	6	6	7	6	6	6	0.961465	1.28487	0.974253	1.3229	0.999052	1.09408	0.723323	1.22994	0.818181	0.901302	1.18515	1.05656	1.10555	0.959216	1.0456	1.02505	1.26337	0.792457	0.848853	1.40759	1.00065	1.31497	1.00496	1.22327	0.86739	1.16197	0.894199	1.27957	0.550549	0.77666	0.879952	0.814163	1.06177	0.970828	1.03022	0.669671	1.46094	0.664855	0.90441	0.920291	0.899473
AGPAT3	1-acylglycerol-3-phosphate O-acyltransferase 3 [Source:HGNC Symbol;Acc:326]	0	14	13	12	14	14	10	0.81413	1.962	0.643766	0.895929	0.830145	0.991878	0.804469	1.16386	0.929859	1.00297	2.27769	0.603997	0.76742	0.857364	1.02018	0.853496	1.15978	0.923039	0.792904	2.05343	0.596308	0.806528	0.781168	0.959556	0.798377	1.11946	0.889948	0.831528	0.712576	0.957642	1.44684	0.716872	1.37665	1.10767	0.889275	0.853374	0.791755	0.78287	1.08979	1.46175	0.706627
AGPAT4	1-acylglycerol-3-phosphate O-acyltransferase 4 [Source:HGNC Symbol;Acc:20885]	0	5	3	2	6	4	5	3.60837	1.65819	1.27066	0.756711	0.71793	0.500744	0.566754	0.565127	0.763058	2.3109	1.38101	1.2324	0.652306	0.649557	0.597403	0.607714	0.526557	0.790976	2.309	1.6893	1.43395	0.966255	0.993832	0.918611	0.760093	0.788275	0.969636	0.538341	1.30186	0.931611	0.671585	0.901754	0.620994	1.68091	1.04439	0.43848	0.49067	1.38145	0.919036	0.791049	0.830863
AGPAT5	1-acylglycerol-3-phosphate O-acyltransferase 5 [Source:HGNC Symbol;Acc:20886]	0	10	11	14	13	11	11	1.92192	1.06453	0.896437	0.929207	0.945559	0.607171	0.989783	0.945966	1.18035	1.44547	1.07648	0.940471	0.965168	0.883663	0.740234	0.940687	1.03133	1.10117	1.45422	1.0426	0.911084	0.979572	0.888199	0.60029	0.847936	0.878011	1.0332	0.784467	1.0656	0.757853	0.704081	1.62678	0.810898	0.797068	1.14833	0.87659	0.724506	1.15902	0.746262	0.705658	1.64646
AGPAT6	1-acylglycerol-3-phosphate O-acyltransferase 6 [Source:HGNC Symbol;Acc:20880]	0	10	10	10	10	12	10	2.16186	0.788658	1.90596	1.09317	0.959743	0.648307	0.771315	0.668433	0.712159	1.72811	0.753361	1.91588	0.939028	0.866956	0.558117	0.715221	0.594308	0.657689	1.97035	0.747061	2.06806	1.07331	0.966674	0.432474	0.77431	0.719234	0.637824	0.857455	0.824073	0.929805	1.15942	0.803114	0.828429	1.35784	1.54007	0.987451	0.81519	0.782934	0.886684	1.15299	0.804776
AGPAT9	1-acylglycerol-3-phosphate O-acyltransferase 9 [Source:HGNC Symbol;Acc:28157]	0	5	6	4	8	8	11	0.675198	0.422906	1.13559	1.30933	1.76129	0.440978	0.513426	0.638557	0.478622	0.558104	0.600439	1.24307	1.2697	1.32133	0.548579	0.530575	0.642425	0.525919	0.566895	0.411739	1.51451	1.53785	1.82539	0.41697	0.392087	0.471919	0.412551	1.31994	0.967509	2.27534	0.467655	2.8609	0.727012	0.549398	1.2353	0.381543	1.38835	0.824258	2.01514	0.603176	1.90268
AGPS	alkylglycerone phosphate synthase [Source:HGNC Symbol;Acc:327]	0	29	30	23	31	35	34	0.69253	0.856714	0.624748	1.50715	0.660358	1.10555	0.315439	0.300154	0.321886	0.623655	0.7704	0.690044	1.60554	0.64648	1.14669	0.350481	0.34126	0.326945	0.673034	0.831163	0.638702	1.49225	0.65373	1.12435	0.355484	0.332069	0.369825	2.00573	1.09487	1.76312	0.900896	1.62772	0.506663	1.28245	1.34547	0.512344	2.17067	1.11599	1.9719	0.865704	1.70859
AGR2	anterior gradient 2 [Source:HGNC Symbol;Acc:328]	0	15	15	15	14	16	15	0.402524	0.395153	0.419497	0.587819	0.57533	1.80237	0.595799	3.46495	0.778903	0.475737	0.464054	0.507382	0.642758	0.589157	1.69334	0.629539	3.20674	0.808757	0.386309	0.39982	0.354452	0.571002	0.513788	1.7173	0.524626	3.31074	0.726183	0.431097	1.32987	0.558408	2.27525	0.460459	2.80452	0.559792	0.41531	2.06877	0.425799	1.35941	0.548806	2.15536	0.410824
AGR3	anterior gradient 3 [Source:HGNC Symbol;Acc:24167]	0	7	8	8	10	7	10	0.52026	0.373421	0.560745	0.497722	0.406683	1.05483	0.572781	3.95392	0.371868	0.543591	0.60033	0.527657	0.60725	0.553463	1.12902	0.537106	3.89677	0.502232	0.543762	0.358113	0.414812	0.457853	0.405266	1.00587	0.472924	3.55262	0.315364	0.634275	0.646365	0.571516	3.58898	0.605241	1.51411	0.613839	0.554507	1.87979	0.432723	0.58011	0.457585	4.47291	0.477199
AGRN	agrin [Source:HGNC Symbol;Acc:329]	0	54	53	47	51	52	51	0.943599	1.05083	1.67975	1.13459	1.00877	1.70953	0.655626	0.769621	0.847044	0.801893	1.03219	1.54538	1.08653	0.960151	1.72918	0.652648	0.752027	0.847392	0.847126	1.02037	1.57423	1.1466	0.99735	1.72613	0.722801	0.769234	0.87175	1.08353	1.6031	0.852555	0.588999	0.843174	0.815703	1.10058	0.869551	1.18453	1.10642	1.66075	0.798678	0.507231	0.840184
AGT	angiotensinogen (serpin peptidase inhibitor, clade A, member 8) [Source:HGNC Symbol;Acc:333]	0	4	1	0	0	0	0	1.03798	0.826843	2.64415	0.74268	0.87318	1.27386	0.752679	0.834576	0.760689	0.751639	1.21479	3.7566	0.513172	0.580409	1.51592	1.17961	0.546104	0.73907
AGTPBP1	ATP/GTP binding protein 1 [Source:HGNC Symbol;Acc:17258]	0	18	22	12	16	12	17	1.17345	1.04195	0.900292	0.816931	0.821261	0.861082	0.970281	0.829234	1.40775	1.44916	1.06293	0.902048	0.78453	0.7897	0.87357	0.86686	0.820345	1.4361	1.37653	1.00144	0.886115	0.781042	0.714594	0.872706	0.866048	0.862611	1.34829	0.971865	1.53554	1.04256	1.21222	0.936393	0.757238	0.74675	1.06179	0.771839	0.956983	1.59452	0.945249	1.10243	0.847616
AGTRAP	angiotensin II receptor-associated protein [Source:HGNC Symbol;Acc:13539]	0	6	5	4	4	5	4	1.30047	0.818349	1.19669	1.19606	1.02835	1.43146	0.775469	0.825489	0.789733	1.25777	0.836639	1.16208	1.00756	0.870261	1.37053	0.704761	0.745006	0.728965	1.25303	0.887608	1.09874	1.09249	1.07946	1.52081	0.753655	0.80034	0.727084	0.871922	1.04636	0.948614	1.27347	0.927547	0.831881	1.06503	1.43528	1.0239	0.971504	0.853736	0.970077	1.2412	0.921126
AHCTF1	AT hook containing transcription factor 1 [Source:HGNC Symbol;Acc:24618]	0	77	78	74	64	80	77	1.26618	1.1389	1.2357	1.02188	1.18575	0.957122	0.952761	0.757565	0.978449	1.10091	1.11833	1.18874	0.990845	1.19446	0.909306	0.956109	0.774499	1.01068	1.14057	1.0843	1.21389	0.997549	1.23284	0.913636	0.961602	0.762294	1.01396	1.16223	1.25965	0.987174	0.979537	1.02184	0.916198	1.0498	1.12715	0.975424	1.13793	1.28734	0.983057	0.964178	1.02525
AHCY	adenosylhomocysteinase [Source:HGNC Symbol;Acc:343]	0	34	34	36	35	35	37	0.801863	0.763305	1.04772	0.94783	0.703565	0.639861	1.05806	0.766801	0.925676	0.799818	0.755376	1.04304	1.01668	0.69671	0.664211	1.03994	0.76449	0.943619	0.78825	0.785123	1.00558	0.981403	0.68822	0.65005	1.02742	0.771796	0.922568	1.35474	0.998414	1.28527	1.45972	1.22847	0.804137	0.91036	0.868231	1.23194	1.43814	0.979023	1.33303	1.48773	1.22611
AHCYL1	adenosylhomocysteinase-like 1 [Source:HGNC Symbol;Acc:344]	0	18	17	18	19	20	21	0.977265	0.741046	0.619268	1.00079	0.894633	0.840536	1.03871	0.883628	0.963909	0.966713	0.819678	0.652693	1.04646	0.974101	0.878273	1.09344	0.892144	1.09201	0.995445	0.792875	0.672571	1.02546	0.918357	0.937504	1.07326	0.925892	0.967341	1.26429	1.20657	0.84821	1.18255	1.4789	0.78745	1.02954	0.847124	1.0571	1.31515	1.17276	0.850977	1.23666	1.44423
AHCYL2	adenosylhomocysteinase-like 2 [Source:HGNC Symbol;Acc:22204]	0	10	12	9	8	9	15	0.907508	0.853332	0.792355	0.970331	1.10201	0.947587	0.942363	1.07209	0.917807	0.972172	0.850024	0.750732	1.01811	1.02403	0.901426	0.991264	0.962066	0.916083	0.957284	0.94583	0.842091	1.03176	1.03581	0.956585	1.04022	1.11063	0.981231	1.07741	0.935205	1.16742	1.81142	0.973466	1.02802	0.896139	1.07903	0.904181	1.25028	0.995573	1.30376	1.95735	1.0204
AHDC1	AT hook, DNA binding motif, containing 1 [Source:HGNC Symbol;Acc:25230]	0	31	33	23	17	22	24	0.93393	1.61088	1.04284	0.860036	0.958318	2.02084	0.665304	1.14346	1.14836	0.939986	1.51805	1.11631	0.920392	0.934581	1.8043	0.7764	1.0761	1.17449	0.869309	1.42538	1.05308	0.838382	0.906545	1.64108	0.756648	1.15962	1.1166	0.771069	0.866522	1.03765	0.700176	0.670233	0.944143	1.34123	0.963097	0.770319	0.767262	0.906544	1.06436	0.769399	0.660422
AHI1	Abelson helper integration site 1 [Source:HGNC Symbol;Acc:21575]	0	4	5	4	3	3	3	1.47245	1.02511	0.860897	0.968453	0.976338	0.98336	1.11193	1.06616	0.768928	2.44253	1.01399	0.972517	1.03362	0.960414	0.951719	1.09176	1.00192	0.633526	1.75022	1.05836	0.941721	1.02814	0.838153	1.07895	1.01966	1.02221	0.864504	0.668747	1.00662	0.765159	1.14683	0.963635	0.996602	1.20964	0.791144	0.926874	0.900176	0.964662	0.828782	1.0889	1.42065
AHNAK	AHNAK nucleoprotein [Source:HGNC Symbol;Acc:347]	0	381	390	368	374	399	421	0.684608	0.635042	0.510808	1.13817	0.90337	0.959506	0.829798	0.991663	1.20877	0.667742	0.600101	0.545788	1.12714	0.914056	0.96769	0.838702	0.987024	1.21734	0.654241	0.627645	0.491038	1.1169	0.903649	0.966979	0.832251	0.980417	1.21507	1.08475	1.42374	1.45567	0.709969	1.18994	0.838586	1.38041	0.83356	1.9443	1.1054	1.43372	1.49076	0.730691	1.21422
AHNAK2	AHNAK nucleoprotein 2 [Source:HGNC Symbol;Acc:20125]	0	126	133	122	200	217	198	1.36714	0.364304	0.31096	0.606936	0.331168	0.989244	0.275943	0.27409	0.274569	1.25211	0.325904	0.340563	0.545499	0.31937	0.956826	0.258072	0.27446	0.243765	1.30605	0.341713	0.289651	0.525991	0.301786	0.976289	0.236327	0.260162	0.226322	0.599982	0.600976	4.44909	0.554834	1.26967	0.524486	1.30575	0.984321	0.618286	0.606019	0.583491	4.76344	0.557433	1.35156
AHR	aryl hydrocarbon receptor [Source:HGNC Symbol;Acc:348]	0	18	20	14	14	15	21	0.941668	1.01768	0.518022	0.982659	1.41609	2.50246	0.59396	0.872354	1.11129	1.24851	1.06523	0.542279	1.01934	1.38265	2.59996	0.518141	0.796321	1.29807	1.06891	0.947965	0.516659	0.99718	1.4277	2.50805	0.555979	0.800098	1.11539	0.662397	1.11601	1.25795	0.598428	0.788752	0.654129	1.35735	1.47579	0.650741	0.687206	1.07216	1.18789	0.624485	0.83952
AHSA1	AHA1, activator of heat shock 90kDa protein ATPase homolog 1 (yeast) [Source:HGNC Symbol;Acc:1189]	0	29	29	28	28	28	28	0.863284	0.945619	0.864495	0.966138	1.04089	0.854815	1.29395	1.19634	1.13804	0.936874	0.93718	0.89326	1.04388	1.04914	0.853335	1.30389	1.20505	1.14946	0.932325	0.930687	0.880482	1.01723	1.04232	0.852588	1.28863	1.1949	1.13223	0.866679	1.09022	0.871616	1.03016	0.97263	1.12915	1.16793	0.888067	1.02407	0.874598	1.09061	0.882698	1.02908	0.984041
AHSG	alpha-2-HS-glycoprotein [Source:HGNC Symbol;Acc:349]	0	4	5	5	5	5	5	1.38318	0.477512	1.07642	0.464301	0.88917	0.54657	1.1069	1.67461	0.43557	1.03128	0.625019	1.00273	0.576043	0.916321	0.661531	1.10582	1.52314	0.578864	1.08342	0.460228	0.862907	0.429151	0.82532	0.51363	1.30268	1.56002	0.415249	4.78071	0.654635	0.654071	1.40501	0.717679	0.82767	0.815244	0.794873	0.503508	6.65832	0.623274	0.77385	1.81794	0.757345
AIDA	axin interactor, dorsalization associated [Source:HGNC Symbol;Acc:25761]	0	13	14	12	14	14	14	1.02682	1.08167	1.27109	0.8215	1.08795	0.848116	0.73206	0.845492	0.929003	1.03009	1.06887	1.28964	0.812386	1.06183	0.795316	0.716212	0.691037	0.902965	1.03912	1.04417	1.34794	0.797409	1.07839	0.83736	0.798077	0.731474	0.843231	1.04106	0.765469	1.61875	0.82651	1.34476	0.717101	1.38645	1.42609	0.756495	1.1322	0.805848	1.6692	0.886883	1.3343
AIF1L	allograft inflammatory factor 1-like [Source:HGNC Symbol;Acc:28904]	0	19	16	10	11	14	13	0.616331	1.376	1.64183	0.858485	1.09447	0.842731	1.24441	1.59415	0.754364	0.588875	1.29219	1.71893	0.876018	1.06755	0.86606	1.21196	1.68394	0.796896	0.569505	1.43041	1.80567	0.901286	1.06184	0.867754	1.28149	1.6597	0.747497	1.31522	0.777039	0.765032	0.634952	0.746332	1.41686	0.463564	0.766552	0.945758	1.38371	0.729948	0.812819	0.734957	0.749377
AIFM1	apoptosis-inducing factor, mitochondrion-associated, 1 [Source:HGNC Symbol;Acc:8768]	0	28	30	31	28	28	28	1.86307	0.859634	0.846685	1.09677	1.05834	0.88113	1.43586	1.10815	1.34565	1.624	0.907228	0.854709	1.06104	1.06884	0.894874	1.41362	1.1054	1.33398	1.65484	0.878591	0.864885	1.05056	1.05197	0.859904	1.46905	1.08191	1.35336	1.25901	0.798882	0.767885	1.25469	0.816537	1.0785	1.07093	1.00338	0.797563	1.27394	0.813752	0.756338	1.2418	0.804248
AIFM2	apoptosis-inducing factor, mitochondrion-associated, 2 [Source:HGNC Symbol;Acc:21411]	0	11	8	9	12	13	13	1.76261	0.687912	0.487763	0.696684	0.639688	1.12403	1.2607	0.930781	0.861087	1.59097	0.868587	0.656102	0.814282	0.708755	1.16142	1.32154	0.805494	0.945316	1.58347	0.783904	0.524648	0.772884	0.637517	1.1673	1.21649	0.880233	0.754119	1.19611	0.673842	1.01188	0.728179	1.58007	1.09762	0.916584	1.55882	0.510075	1.44117	0.604649	0.922295	0.708174	1.90135
AIM1	absent in melanoma 1 [Source:HGNC Symbol;Acc:356]	0	71	79	64	76	75	79	0.608559	0.594679	0.973009	1.48211	1.74815	1.32324	0.753292	0.862051	1.2713	0.57626	0.537072	0.94496	1.60628	1.73472	1.34661	0.736554	0.834585	1.29374	0.544484	0.541235	0.948651	1.57146	1.9206	1.3666	0.703452	0.858659	1.31219	1.39843	0.491431	1.06976	1.1753	1.54313	0.840406	0.722761	1.13013	0.993966	1.36256	0.453786	1.04623	1.17783	1.57202
AIM1L	absent in melanoma 1-like [Source:HGNC Symbol;Acc:17295]	0	19	17	15	15	10	10	0.726708	0.778177	0.747387	1.59969	0.990709	2.53575	0.82322	0.725214	0.935995	0.673484	0.663983	0.759568	1.8185	0.920159	3.3099	0.636844	0.679584	0.807914	0.809228	0.772788	0.848692	1.80505	1.01941	2.85205	0.724755	0.67084	0.926041	1.77238	1.06398	0.655059	1.01785	0.651089	0.629528	0.676064	0.975217	1.2413	1.84729	1.17596	0.633867	0.717483	0.61619
AIMP1	aminoacyl tRNA synthetase complex-interacting multifunctional protein 1 [Source:HGNC Symbol;Acc:10648]	0	25	25	25	20	25	27	0.877046	0.943221	0.896927	1.48153	1.15523	1.09387	1.07966	0.974895	1.24713	0.933237	0.922953	0.919982	1.4402	1.11188	1.07397	1.07967	1.01788	1.22436	0.933413	0.904068	0.939041	1.43364	1.12563	1.08067	1.09867	0.988115	1.28495	1.07268	1.07286	0.881029	0.943155	0.897077	1.01407	1.1634	1.2174	1.33915	1.06532	1.07339	0.925848	0.925514	0.920169
AIMP2	aminoacyl tRNA synthetase complex-interacting multifunctional protein 2 [Source:HGNC Symbol;Acc:20609]	0	23	18	19	18	19	20	0.95877	1.01314	0.886159	1.36672	1.10839	1.21876	1.09337	1.00612	1.18398	0.973303	1.00472	0.974041	1.27623	1.08725	1.18292	1.06982	1.01851	1.1874	1.00896	1.01471	0.911589	1.35993	1.10249	1.17829	1.02783	1.01046	1.1878	1.29552	1.07689	0.943881	0.920543	0.879257	0.997737	1.16452	1.18584	1.23154	1.28744	1.06722	0.931201	0.924996	0.898462
AIP	aryl hydrocarbon receptor interacting protein [Source:HGNC Symbol;Acc:358]	0	19	21	20	21	19	24	0.892326	0.944038	1.21488	0.873683	0.786404	1.03492	1.30836	1.18433	0.7441	0.859675	0.949317	1.18117	0.903569	0.737915	1.03855	1.29094	1.14166	0.732168	0.939453	0.969581	1.2564	0.905187	0.73568	1.04518	1.26263	1.19018	0.786535	0.795881	0.801659	1.02478	1.26319	0.950377	1.05426	1.13691	1.37271	1.04624	0.761615	0.819401	1.04271	1.27439	0.988727
AJUBA	ajuba LIM protein [Source:HGNC Symbol;Acc:20250]	0	16	15	13	15	17	14	1.08787	0.875225	1.37228	1.68773	1.57855	0.844208	0.803855	0.835202	0.840256	0.987917	0.744787	1.54478	1.92074	1.978	0.766737	0.703625	0.7602	0.84427	1.06331	0.785748	1.43021	1.70328	1.61697	0.792559	0.667893	0.721589	0.759038	0.980684	1.39844	1.01609	0.607089	0.988854	0.841766	1.48642	0.95533	0.914043	1.01783	1.33097	0.986653	0.719946	1.06039
AK1	adenylate kinase 1 [Source:HGNC Symbol;Acc:361]	0	20	21	20	20	22	22	0.735814	0.95853	1.05675	1.23896	1.02406	1.29717	0.865539	0.859322	1.28557	0.775647	0.978549	1.08682	1.36728	1.06396	1.31885	0.893011	0.836506	1.34615	0.749689	0.946176	1.0362	1.31575	1.00084	1.3281	0.792379	0.822151	1.256	0.817708	0.887796	1.3663	0.86022	1.03573	0.782072	0.870205	1.20334	1.17802	0.786679	0.924539	1.39416	0.892894	1.12227
AK2	adenylate kinase 2 [Source:HGNC Symbol;Acc:362]	0	27	24	25	23	24	29	1.54574	1.13369	1.50689	1.11897	0.973067	0.924114	0.912377	0.888628	1.04192	1.36302	1.14723	1.42339	1.1118	0.940618	0.924786	0.901572	0.885023	0.997154	1.37856	1.16283	1.53273	1.08694	0.970142	0.944065	0.949287	0.902036	1.05413	0.991512	0.842327	0.755273	1.07001	1.08155	0.829037	0.963605	1.04224	0.974039	0.988761	0.79672	0.766196	1.07585	1.08868
AK3	adenylate kinase 3 [Source:HGNC Symbol;Acc:17376]	0	21	20	19	19	19	20	1.4931	0.676478	0.905094	0.81111	1.04595	1.25501	1.06586	1.33004	0.852965	1.38541	0.686676	0.813648	0.796074	1.06212	1.27991	1.13603	1.39767	0.9079	1.36357	0.681777	0.871949	0.786957	1.01641	1.30633	1.08196	1.3344	0.86376	0.958497	0.843708	0.765612	0.771177	1.79888	1.21896	0.912371	1.15738	0.94246	0.944809	0.846124	0.685797	0.772872	1.78071
AK4	adenylate kinase 4 [Source:HGNC Symbol;Acc:363]	0	11	10	11	11	11	9	0.962726	1.09622	0.668117	1.1537	1.23689	1.95185	1.17905	0.87403	0.618919	0.980153	1.15938	0.633335	1.18624	1.31613	1.87786	1.31849	0.899859	0.616281	0.944721	1.18296	0.611901	1.1971	1.304	2.09664	1.31004	0.860781	0.550185	0.606881	0.478735	0.832782	2.03242	0.604305	0.964551	0.98302	1.01479	0.864818	0.554709	0.49503	0.833652	2.06976	0.652103
AK5	adenylate kinase 5 [Source:HGNC Symbol;Acc:365]	0	4	3	5	4	3	0	3.87663	0.44112	0.434048	0.578891	0.430249	2.53174	0.401406	0.377825	0.390447	3.49919	0.538239	0.43849	0.589826	0.431465	2.47026	0.416098	0.355684	0.468269	1.84027	0.762526	1.37552	0.953148	1.00885	1.15437	1.13574	1.01788	0.96413	0.58954	0.716058	1.244	0.76957	1.20459	0.798203	1.77361	0.67124	0.629232	0.44769	0.683337	0.961578	0.598816	1.55307
AKAP1	A kinase (PRKA) anchor protein 1 [Source:HGNC Symbol;Acc:367]	0	36	39	37	38	38	38	0.878223	0.930922	1.23607	1.07725	1.18681	1.11777	1.27097	1.21908	1.11766	0.778393	0.863046	1.19093	1.0018	1.15734	1.13758	1.28742	1.17468	1.10552	0.865962	0.872543	1.28924	1.02325	1.19093	1.15791	1.38412	1.27231	1.11388	0.715352	0.938343	0.966858	0.644965	1.03549	1.91111	0.650574	0.870826	0.883903	0.709987	0.936033	0.988287	0.624571	1.00959
AKAP10	A kinase (PRKA) anchor protein 10 [Source:HGNC Symbol;Acc:368]	0	16	17	14	23	19	24	1.03125	0.706289	0.805769	0.986872	0.976078	0.752241	0.923361	0.989063	0.780604	1.03903	0.683328	0.834206	0.919463	0.929433	0.746696	0.844426	1.00189	0.733305	1.16765	0.756914	0.906132	1.04853	0.945186	0.817712	0.850715	0.92881	0.766738	1.22606	0.932641	1.03943	1.82169	0.883651	1.09519	0.996186	0.998339	1.16223	1.31525	0.835344	1.09185	2.2339	0.882934
AKAP11	A kinase (PRKA) anchor protein 11 [Source:HGNC Symbol;Acc:369]	0	37	41	35	38	34	36	1.4413	1.28409	0.83049	1.09478	0.999106	0.785685	1.25047	1.08471	0.857742	1.41895	1.25549	0.853451	1.06159	1.02855	0.785785	1.34729	1.17296	0.830316	1.39148	1.23078	0.85342	1.05489	1.0051	0.797958	1.31156	1.18381	0.870412	1.12222	0.725255	0.786005	0.767082	1.89313	1.16751	0.988916	0.651258	0.796451	1.07073	0.756523	0.771094	0.744709	1.62071
AKAP12	A kinase (PRKA) anchor protein 12 [Source:HGNC Symbol;Acc:370]	0	25	40	35	80	84	79	0.53663	0.315694	0.273411	0.990306	0.27499	0.215012	0.18742	0.242158	0.209923	0.543085	0.219852	0.269118	0.948418	0.257365	0.203033	0.188121	0.225806	0.192996	0.56524	0.29191	0.207731	0.993473	0.231271	0.163593	0.169701	0.214005	0.158172	0.901591	3.15119	1.97214	0.555282	1.44602	0.554527	1.43491	1.90586	0.540491	0.919323	3.39416	2.19398	0.613177	1.47857
AKAP13	A kinase (PRKA) anchor protein 13 [Source:HGNC Symbol;Acc:371]	0	89	94	73	98	87	89	1.19037	0.870734	0.889481	0.766174	1.28682	1.37753	0.960709	1.02604	0.867249	1.19198	0.88817	0.820583	0.706732	1.34999	1.34524	0.961546	1.03579	0.860374	1.20184	0.856967	0.887369	0.724972	1.23844	1.30893	0.946754	1.06158	0.861667	1.46283	0.945184	0.954736	0.838357	1.13999	1.22189	1.55934	1.26417	0.857219	1.50605	0.912207	0.934816	0.853159	1.13716
AKAP17A	A kinase (PRKA) anchor protein 17A [Source:HGNC Symbol;Acc:18783]	0	19	22	24	20	23	20	1.43105	1.19748	1.20743	1.04975	1.1444	0.671598	0.952188	1.13367	1.12967	1.37563	1.13753	1.15979	1.01539	1.21185	0.743549	0.965113	1.13492	1.18107	1.29927	1.0731	1.18585	0.988259	1.27091	0.69891	1.03502	1.15171	1.13544	0.809165	1.23521	0.80742	1.04163	0.54315	1.22053	1.53579	0.912803	1.14709	0.823828	1.21958	0.751406	0.926943	0.505489
AKAP5	A kinase (PRKA) anchor protein 5 [Source:HGNC Symbol;Acc:375]	0	2	4	4	3	3	6	0.874253	0.955661	0.30259	0.54334	0.433509	1.10144	1.31675	1.03863	0.237285	1.13354	1.0281	0.583124	0.662768	0.613634	1.13989	1.15835	1.08754	0.420612	0.964622	0.902821	0.755747	0.824532	0.741515	1.02097	1.20022	1.04786	0.59614	0.596	3.79063	1.09514	2.06348	1.01634	1.09873	0.746319	0.449298	0.660049	0.51754	3.9579	0.919566	1.95018	0.925955
AKAP7	A kinase (PRKA) anchor protein 7 [Source:HGNC Symbol;Acc:377]	0	0	0	0	5	3	6																												0.816297	1.72566	1.02873	1.03631	1.72509	0.739149	1.03023	1.37088	0.528996	0.792664	2.67525	0.827438	0.897136	1.95909
AKAP8	A kinase (PRKA) anchor protein 8 [Source:HGNC Symbol;Acc:378]	0	30	33	28	32	34	28	0.975698	1.19373	0.928346	1.30768	0.947034	0.946566	1.07806	1.00789	0.84238	0.916178	1.0825	0.994092	1.19594	1.00933	1.01469	1.08746	1.02821	0.869698	0.936257	1.12304	0.920608	1.29043	0.977986	0.945056	1.10621	1.02739	0.840169	0.885605	1.03541	1.94958	1.03171	1.05277	1.00776	0.878931	0.990929	0.732405	0.919396	1.08768	2.08954	1.07589	1.14623
AKAP8L	A kinase (PRKA) anchor protein 8-like [Source:HGNC Symbol;Acc:29857]	0	28	33	31	25	23	23	1.03103	1.51197	1.07471	1.35777	0.91932	1.0265	0.949937	0.933322	0.866133	0.990266	1.35618	1.0931	1.26693	0.974998	1.09295	0.979959	1.03421	0.933378	0.990233	1.34279	1.13082	1.23589	0.914897	1.05658	0.967556	0.971365	0.938225	0.825052	0.901815	1.42086	1.00501	0.907969	0.938003	0.952296	0.940267	0.805843	0.851449	0.897016	1.67503	0.949275	0.943916
AKAP9	A kinase (PRKA) anchor protein 9 [Source:HGNC Symbol;Acc:379]	0	208	201	177	178	183	190	0.853851	1.02853	0.894515	0.773138	0.981019	1.13914	1.06151	1.44109	1.38202	0.813184	1.00641	0.84832	0.768187	0.98767	1.15769	1.11568	1.52404	1.49876	0.810602	0.989321	0.874454	0.753566	0.979424	1.1622	1.0975	1.50137	1.44147	0.828962	0.835583	0.916866	1.28601	0.967828	1.48979	0.941098	0.985134	0.841513	0.831272	0.851387	0.891957	1.28453	0.979969
AKIP1	A kinase (PRKA) interacting protein 1 [Source:HGNC Symbol;Acc:1170]	0	1	1	0	3	2	1	1.69785	1.13662	0.747028	1.08073	0.969497	0.804918	0.633645	1.27562	0.985919	2.23199	1.40273	0.716469	1.36127	1.21799	1.30194	0.858849	0.882312	0.933217										1.10293	0.858995	1.30979	1.37404	0.70816	1.01614	1.41723	1.22187	1.14543	1.08459	1.21417	1.35319	1.06247	0.897646
AKIRIN1	akirin 1 [Source:HGNC Symbol;Acc:25744]	0	1	1	1	1	2	1	1.16328	1.23758	0.837399	1.08454	1.24104	1.04256	1.01123	0.95076	1.03535	1.28063	1.15796	0.959207	1.14446	1.09514	0.960984	1.14744	0.920683	1.11684	1.44778	1.06315	1.02274	1.05191	1.18644	1.2619	1.17129	0.862923	1.18457	1.0728	1.17132	0.531595	0.945036	0.910376	1.23183	0.569062	0.76194	0.816126	1.32429	1.48595	0.797807	0.761784	1.61619
AKIRIN2	akirin 2 [Source:HGNC Symbol;Acc:21407]	0	5	7	6	2	3	5	1.31194	1.13526	0.79031	1.26473	1.04369	0.913175	1.08158	1.04242	0.994821	1.32447	1.14286	0.757213	1.03202	1.10645	0.95962	1.2146	1.097	1.04835	2.14865	1.02825	0.723337	1.2392	1.15425	0.964827	1.17212	1.10133	1.08625	1.19266	0.996121	0.905458	1.00796	0.939635	1.11982	0.852454	0.989243	0.860671	1.27996	1.05686	1.0252	1.02661	0.937805
AKNA	AT-hook transcription factor [Source:HGNC Symbol;Acc:24108]	0	3	4	4	4	3	3	1.02402	0.991793	0.801728	1.21297	0.980656	1.14337	0.915264	1.12588	0.91555	1.07346	0.976595	0.938627	1.22441	1.03223	1.01635	0.860747	0.924563	0.947134	1.05602	0.962012	0.734312	1.01154	0.938037	1.23166	0.922689	1.13803	0.864712	1.08956	0.844641	1.19401	0.923737	0.87337	0.960903	0.819246	1.56314	1.00559	1.20438	1.02323	1.2862	0.972755	1.1335
AKR1A1	aldo-keto reductase family 1, member A1 (aldehyde reductase) [Source:HGNC Symbol;Acc:380]	0	27	22	25	21	24	23	0.81287	1.62978	0.654706	0.811886	0.896313	1.34381	0.805333	0.872116	1.64699	0.919746	1.82135	0.704291	0.839335	0.981112	1.34935	0.847443	0.8584	1.66737	0.818376	1.66865	0.67659	0.830333	0.924987	1.36521	0.815471	0.850082	1.63404	0.662716	0.830588	0.833668	2.16645	0.66029	0.758583	0.893771	0.614175	1.13726	0.588418	0.790433	0.758349	2.20538	0.581356
AKR1B1	aldo-keto reductase family 1, member B1 (aldose reductase) [Source:HGNC Symbol;Acc:381]	0	20	18	19	22	22	22	0.966543	0.436109	0.46668	1.71349	0.316669	1.28378	0.313042	0.339279	0.327394	1.00375	0.386721	0.61964	1.71341	0.322777	1.26368	0.331906	0.330705	0.356762	0.993346	0.450778	0.438625	1.80259	0.259082	1.28012	0.281504	0.275751	0.283478	4.05368	0.683403	0.650033	0.724963	1.21867	0.535091	1.05185	2.64501	0.501622	4.46969	0.644625	0.623712	0.888554	1.20309
AKR1B10	aldo-keto reductase family 1, member B10 (aldose reductase) [Source:HGNC Symbol;Acc:382]	0	9	8	9	8	8	8	0.557776	0.664915	0.672459	1.1519	2.36278	1.80639	0.624752	0.655379	0.51848	0.562505	0.7569	0.558021	1.08497	2.68541	1.79591	0.413621	0.523706	0.44485	0.570895	0.663446	0.602508	1.18371	2.44709	1.65847	0.521534	0.528404	0.538334	5.40763	0.605659	0.781672	0.959822	0.978056	0.589198	0.649927	0.755469	0.554266	5.36664	0.503398	0.688144	1.22561	0.968958
AKR1C1	aldo-keto reductase family 1, member C1 [Source:HGNC Symbol;Acc:384]	0	2	2	2	0	0	2	0.693427	0.65803	0.768513	0.851373	1.20062	1.08187	0.679873	0.596577	0.609908	0.720602	0.767998	0.788038	1.09428	0.870541	2.44211	0.758516	1.25242	0.847443	0.749162	0.707721	0.737629	0.904497	0.9368	2.43159	0.704772	0.995921	0.791316
AKR1C2	aldo-keto reductase family 1, member C2 [Source:HGNC Symbol;Acc:385]	0	5	5	5	4	3	3	0.730369	0.872796	0.681876	1.32418	0.785504	1.20723	0.624466	2.36038	0.571133	0.685177	0.822865	0.783608	1.24475	0.881824	1.10829	0.759905	1.86432	0.732013	0.265497	0.727193	0.318684	1.06562	1.07769	1.17729	0.368383	1.49341	0.398766	0.745874	0.943734	0.705121	0.390125	2.2558	1.19107	0.424314	0.768106	0.385927	0.540338	0.531982	0.475852	0.369499	2.63479
AKR1C3	aldo-keto reductase family 1, member C3 [Source:HGNC Symbol;Acc:386]	0	14	13	15	14	13	14	0.619992	0.624261	0.52556	1.24089	0.720807	4.81754	0.491363	1.33813	0.606958	0.564623	0.556819	0.606054	1.19141	0.622779	5.01418	0.559766	1.36539	0.589218	0.644255	0.673455	0.579267	1.29586	0.70484	4.04464	0.510197	1.26378	0.554786	0.791231	0.400939	0.549352	0.54748	1.44003	0.475199	0.487962	0.618626	0.298424	0.811981	0.398926	0.520863	0.577026	1.44679
AKR1D1	aldo-keto reductase family 1, member D1 [Source:HGNC Symbol;Acc:388]	0	0	0	2	0	0	0																			0.69665	1.03779	0.942069	1.14126	1.03046	1.8891	0.8508	1.19634	0.831889
AKR1E2	aldo-keto reductase family 1, member E2 [Source:HGNC Symbol;Acc:23437]	0	0	0	0	1	0	0																												1.84232	0.823522	1.33871	1.39128	1.05845	1.29251	0.707238	1.0788	1.24306
AKR7A2	aldo-keto reductase family 7, member A2 (aflatoxin aldehyde reductase) [Source:HGNC Symbol;Acc:389]	0	11	12	10	7	11	10	0.818673	0.767581	0.756496	0.945567	0.93677	1.23962	0.884486	1.18659	0.892923	0.732545	0.759975	0.738883	0.962762	0.889972	1.23315	0.873809	1.18533	0.894052	0.829421	0.797277	0.773266	0.955207	0.916372	1.2365	0.942625	1.19662	0.933332	1.12552	0.827289	0.758777	1.77046	0.876727	1.0545	1.07844	0.946111	1.21141	1.0901	0.76263	0.688787	1.86328	0.837775
AKR7A3	aldo-keto reductase family 7, member A3 (aflatoxin aldehyde reductase) [Source:HGNC Symbol;Acc:390]	0	3	3	2	6	6	5	0.947661	0.86183	0.826963	0.739044	0.769602	0.651924	0.757913	0.75302	1.1337	0.6469	0.384419	0.544322	0.445774	0.263757	0.391263	0.27787	0.318692	0.872023	0.439391	0.380905	0.396958	0.341961	0.445619	0.414482	0.355024	0.405353	0.856723	0.798287	0.767205	0.734078	3.68934	0.911614	0.721078	0.666105	0.772588	0.64134	0.650655	0.700665	0.665856	6.52354	0.653513
AKT1	v-akt murine thymoma viral oncogene homolog 1 [Source:HGNC Symbol;Acc:391]	0	23	26	24	23	23	22	0.750029	1.09388	0.689496	0.590032	0.681147	0.80933	1.56874	1.75924	0.902885	0.764073	1.09966	0.671685	0.634291	0.749748	0.83982	1.60943	1.69924	0.906575	0.733414	1.0331	0.663448	0.63197	0.680664	0.787356	1.47511	1.57314	0.870732	0.66774	0.708948	1.39047	1.14872	0.700751	1.46008	1.30243	0.85156	0.896168	0.685172	0.649339	1.3304	1.14149	0.692609
AKT1S1	AKT1 substrate 1 (proline-rich) [Source:HGNC Symbol;Acc:28426]	0	7	7	5	8	7	5	1.06127	1.04692	0.934867	0.975159	1.014	1.41518	1.09727	1.07536	1.14814	1.09868	1.01615	0.914	0.927985	1.04441	1.29753	1.09371	1.0841	1.20144	1.00391	1.00473	0.855879	0.956302	0.949076	1.42577	1.10292	1.10449	1.20782	1.22789	1.03824	0.959766	0.893691	1.02243	0.994374	0.838574	0.833858	1.07169	1.27216	1.06049	1.02218	0.967208	1.04661
AKT2	v-akt murine thymoma viral oncogene homolog 2 [Source:HGNC Symbol;Acc:392]	0	21	21	19	21	21	24	0.820133	0.991768	0.819773	0.855948	1.04891	0.84933	1.20227	1.25525	1.38965	0.920404	0.967745	0.797908	0.900383	1.05918	0.848047	1.08581	1.16895	1.44009	0.875053	1.02463	0.831224	0.814314	0.978057	0.934524	1.10257	1.19222	1.29204	0.860057	0.855306	0.99439	1.33693	1.05412	1.10893	0.665066	0.691378	0.914639	0.845013	0.880578	1.02819	1.31144	1.09692
AKT3	v-akt murine thymoma viral oncogene homolog 3 [Source:HGNC Symbol;Acc:393]	0	7	10	6	9	12	9	1.37086	0.495213	3.16519	0.852241	0.454243	0.450623	0.36507	0.397399	0.483084	1.22046	0.486992	2.96322	0.898262	0.445082	0.492294	0.455234	0.392709	0.413309	1.40135	0.63956	2.14136	0.96339	0.534848	0.622804	0.536418	0.424488	0.500989	1.28554	0.604809	1.76356	0.662122	0.660857	0.524559	2.07083	1.89404	0.669509	1.36973	0.562826	1.74744	0.639165	0.58166
AKTIP	AKT interacting protein [Source:HGNC Symbol;Acc:16710]	0	11	11	11	12	12	12	0.687861	0.910693	0.692739	1.3243	1.23463	1.00981	0.914608	0.916891	1.51816	0.693947	0.96351	0.700045	1.30582	1.35481	1.12971	1.08535	1.03466	1.62298	0.755015	0.980004	0.715109	1.32479	1.2875	1.15431	0.966391	0.971368	1.33168	1.12013	1.03084	0.975732	1.13722	1.19885	0.90711	0.641399	0.959002	1.22393	1.01121	1.10956	0.941777	1.14754	1.27753
ALAD	aminolevulinate dehydratase [Source:HGNC Symbol;Acc:395]	0	18	22	23	16	21	19	0.744934	0.676847	0.910188	0.859773	0.745965	1.0148	1.0173	1.26665	2.04156	0.837966	0.633059	0.946726	0.893917	0.77214	0.991961	1.01244	1.18549	2.01497	0.791556	0.791147	1.03354	0.858138	0.782015	1.02358	0.975925	1.26316	1.83484	1.01157	0.859109	0.823344	0.887839	0.805062	1.16463	0.871055	0.659069	1.85046	1.05811	0.840143	0.876783	0.853317	0.865328
ALAS1	aminolevulinate, delta-, synthase 1 [Source:HGNC Symbol;Acc:396]	0	13	17	10	18	15	17	2.35518	0.948957	0.94485	1.38724	0.834635	0.644732	1.00231	0.783477	0.833521	1.91666	0.894363	0.908254	1.36288	0.795324	0.685467	0.938369	0.785931	0.779387	1.85591	0.962951	0.991818	1.37029	0.82679	0.753892	0.888851	0.754251	0.883334	1.59091	0.8413	0.784323	1.78803	1.13389	0.720147	1.12816	1.1132	0.784069	1.57678	0.774224	0.706082	1.92603	1.11167
ALAS2	aminolevulinate, delta-, synthase 2 [Source:HGNC Symbol;Acc:397]	0.00445367	0	0	0	0	0	1
ALB	albumin [Source:HGNC Symbol;Acc:399]	0	13	9	8	8	10	9	1.48277	0.671677	1.48326	0.521089	0.878511	0.678458	1.08811	1.58273	0.436823	1.23283	0.710652	1.15189	0.475463	0.865931	0.641176	1.03593	1.58406	0.389107	1.32003	0.649644	1.01283	0.484138	0.862834	0.617561	1.32906	1.42044	0.404386	5.82956	0.62575	0.747906	1.74671	0.67535	0.728993	0.773135	0.759002	0.508052	6.5384	0.646004	0.691325	2.03127	0.661724
ALCAM	activated leukocyte cell adhesion molecule [Source:HGNC Symbol;Acc:400]	0	36	36	36	33	35	36	2.9405	1.28948	0.522297	0.540647	1.02947	1.28443	0.666913	0.78003	0.544316	2.99651	1.4163	0.555687	0.532636	1.0675	1.27179	0.665934	0.797943	0.594904	3.00699	1.27177	0.535974	0.537929	1.07606	1.28992	0.658733	0.734881	0.560308	0.533822	1.12135	1.31479	2.10985	0.460762	0.576006	1.08189	0.87805	0.778077	0.446453	1.07341	1.34685	1.96862	0.430257
ALDH16A1	aldehyde dehydrogenase 16 family, member A1 [Source:HGNC Symbol;Acc:28114]	0	16	17	16	15	14	18	0.730595	1.04324	0.670611	0.986456	1.08394	0.934785	0.927667	1.21902	1.19633	0.731068	1.02014	0.727159	0.987185	1.0848	0.912392	0.94497	1.15583	1.13203	0.744668	1.00281	0.707504	0.986107	1.02354	0.92437	0.926707	1.15193	1.08953	1.52706	0.857119	0.992406	1.62925	0.845285	1.1163	0.880653	0.782353	1.21183	1.52429	0.84005	1.05961	1.59916	0.841925
ALDH18A1	aldehyde dehydrogenase 18 family, member A1 [Source:HGNC Symbol;Acc:9722]	0	54	54	44	45	53	53	1.54814	1.23144	0.951039	0.815451	0.821964	0.862761	1.20985	1.0895	0.807097	1.43707	1.29668	0.958361	0.799905	0.843972	0.894484	1.22888	1.07657	0.823384	1.44882	1.21001	0.954351	0.756768	0.821497	0.856426	1.19978	1.076	0.795522	0.686576	1.22385	0.776513	1.30867	0.87188	1.13773	1.04617	0.964447	1.21991	0.671558	1.23932	0.709155	1.30761	0.887492
ALDH1A1	aldehyde dehydrogenase 1 family, member A1 [Source:HGNC Symbol;Acc:402]	0	29	25	25	27	29	28	0.235244	0.262199	0.251071	0.542648	0.284953	2.75192	0.274249	0.262205	0.584193	0.228068	0.247943	0.304328	0.442067	0.276473	2.58068	0.21749	0.201744	0.541225	0.227644	0.275069	0.220221	0.446318	0.252397	2.77597	0.263304	0.254383	0.556221	0.420837	7.3165	0.955723	0.90272	0.418066	0.444994	0.428325	0.515618	0.366005	0.355439	7.84369	0.921239	0.822085	0.313973
ALDH1A3	aldehyde dehydrogenase 1 family, member A3 [Source:HGNC Symbol;Acc:409]	0	34	33	31	32	35	33	0.400113	0.981952	0.51792	1.40464	3.36203	0.412612	0.306535	0.292227	0.31019	0.451887	1.08563	0.459144	1.50664	3.17432	0.412221	0.317923	0.32055	0.308008	0.449129	0.955656	0.527343	1.49266	3.2849	0.40765	0.288706	0.291832	0.308538	1.87703	0.35603	1.35742	0.863323	2.96719	0.371861	0.360014	2.01234	0.356	1.90614	0.365735	1.34034	0.917482	3.05257
ALDH1B1	aldehyde dehydrogenase 1 family, member B1 [Source:HGNC Symbol;Acc:407]	0	24	24	27	26	24	27	1.41362	1.03909	1.38261	1.24371	0.923284	1.44288	0.914634	0.855033	0.722456	1.28023	1.00203	1.31634	1.27238	0.936499	1.35345	0.897564	0.872216	0.673288	1.23004	1.03646	1.41619	1.2415	0.905472	1.39944	0.853681	0.855217	0.695625	1.44139	0.918345	1.28298	0.575797	1.43755	0.909649	0.842966	0.498628	0.482897	1.4807	0.925931	1.25667	0.566828	1.37525
ALDH1L1	aldehyde dehydrogenase 1 family, member L1 [Source:HGNC Symbol;Acc:3978]	0	5	5	4	13	11	10	0.653709	0.604626	1.32631	0.951233	0.550914	0.885539	0.608546	0.583738	1.31974	0.572119	0.818469	1.53935	0.978422	0.372931	0.920761	0.41398	0.312141	1.25457	0.493785	0.51715	1.40214	1.10012	0.40726	0.840302	0.392966	0.394644	1.47703	6.00829	0.504088	0.67104	0.957892	0.807256	0.465924	0.488403	0.55341	0.49783	6.27216	0.522739	0.795572	1.25471	0.847391
ALDH1L2	aldehyde dehydrogenase 1 family, member L2 [Source:HGNC Symbol;Acc:26777]	0	36	31	34	25	24	23	1.13004	2.56239	1.86409	1.09501	0.523443	2.09395	0.459544	0.522647	0.579241	1.05356	2.70923	1.83772	1.02632	0.57731	2.06169	0.480711	0.552783	0.559587	0.935596	2.67482	1.90106	1.06806	0.493874	2.32417	0.409477	0.410745	0.527071	0.351012	0.408452	0.986561	0.298033	0.469748	0.241047	1.24187	0.565974	0.701645	0.35481	0.412483	0.990359	0.332847	0.48676
ALDH2	aldehyde dehydrogenase 2 family (mitochondrial) [Source:HGNC Symbol;Acc:404]	0	14	15	15	15	14	15	0.672477	0.518522	1.39726	0.579044	0.513025	1.15972	0.747264	0.530125	3.91625	0.47313	0.448366	1.31783	0.419141	0.363316	1.051	0.679775	0.408072	4.39402	0.510742	0.440849	1.34996	0.432344	0.386743	1.18044	0.628331	0.383022	4.69708	0.5081	0.788908	0.487277	3.2034	0.640237	0.392818	0.842257	0.715902	0.702482	0.403517	0.750993	0.332427	3.61638	0.565181
ALDH3A1	aldehyde dehydrogenase 3 family, member A1 [Source:HGNC Symbol;Acc:405]	0	6	9	9	0	3	1	1.44182	0.739191	0.605928	4.41964	0.772293	0.735593	0.683495	0.873418	0.606571	1.4389	0.723127	1.10581	5.91665	0.806409	0.859266	0.784453	0.815544	0.630863	1.29089	1.03026	0.676525	4.2601	0.900028	0.856885	0.775587	0.861727	0.697134										0.710144	0.806163	1.01348	1.12739	0.957855
[truncated: 11,067 more rows]
[truncated: 20 more columns]

## Sheet: Supplementary Table 5
Comparison all DEPs	DEqMS	Limma	ANOVA	ttest		Comparison 1-2 PSM DEPs	DEqMS	Limma	ANOVA	ttest		Fraction of DEPs 1-2 PSMs	DEqMS	Limma	ANOVA	ttest
[truncated: 153 more rows]
