# Supplementary material for: DEqMS: A Method for Accurate Variance Estimation in Differential Protein Expression Analysis
Source: Mol Cell Proteomics. 2020 Mar 23;19(6):1047–57. doi: 10.1074/mcp.TIR119.001646 (PMC7261819; doi:10.1074/mcp.TIR119.001646)
Supplement: Supplementary Data 1 [file 153965_2_supp_496341_q7hy2d.zip]

Archive with 15 entries (10 files):
- RanCenHier2Fun.R
- __MACOSX/
- __MACOSX/._RanCenHier2Fun.R
- Dataset D3 inputs/
- Dataset D3 inputs/proteins_table.txt
- __MACOSX/Dataset D3 inputs/
- __MACOSX/Dataset D3 inputs/._proteins_table.txt
- Dataset D3 inputs/TMT-Ecoli-spike-in.rds
- Dataset D5 inputs/
- Dataset D5 inputs/BC_cellline_annotation.txt
- __MACOSX/Dataset D5 inputs/
- __MACOSX/Dataset D5 inputs/._BC_cellline_annotation.txt
- Dataset D5 inputs/BC_cellline_gene.xlsx
- DEqMS_Rmarkdown.Rmd
- __MACOSX/._DEqMS_Rmarkdown.Rmd
