# Supplementary material for: DEqMS: A Method for Accurate Variance Estimation in Differential Protein Expression Analysis
Source: Mol Cell Proteomics. 2020 Mar 23;19(6):1047–57. doi: 10.1074/mcp.TIR119.001646 (PMC7261819; doi:10.1074/mcp.TIR119.001646)
Supplement: Supplementary Data 1 [file 153965_2_supp_496341_q7hy2d.zip › Dataset D3 inputs/proteins_table.txt]

Protein accession	Gene	Associated gene ID	Description	Coverage	# Proteins	Proteins in group	set1_# Unique peptides	set1_# Peptides	set1_# PSMs	set1_q-value	set1_MS1 precursor area	set1_tmt10plex_126	set1_tmt10plex_126 - # quanted PSMs	set1_tmt10plex_127N	set1_tmt10plex_127N - # quanted PSMs	set1_tmt10plex_127C	set1_tmt10plex_127C - # quanted PSMs	set1_tmt10plex_128N	set1_tmt10plex_128N - # quanted PSMs	set1_tmt10plex_128C	set1_tmt10plex_128C - # quanted PSMs	set1_tmt10plex_129N	set1_tmt10plex_129N - # quanted PSMs	set1_tmt10plex_129C	set1_tmt10plex_129C - # quanted PSMs	set1_tmt10plex_130N	set1_tmt10plex_130N - # quanted PSMs	set1_tmt10plex_130C	set1_tmt10plex_130C - # quanted PSMs	set1_tmt10plex_131	set1_tmt10plex_131 - # quanted PSMs
sp|A0A0B4J244|TVA3_HUMAN	NA	NA	None	0.07894736842105263	1	sp|A0A0B4J244|TVA3_HUMAN	1	1	3	0.0	NA	0.8997021412650589	3	0.7356458420199095	2	15.162967288755127	3	1.038420677855393	3	1.6833233010592399	3	0.5800923479116171	3	0.7102733997627004	3	0.7180405783178974	3	0.6289656144167033	3	1.858395121752413	3
sp|A0A0B4J2F0|PIOS1_HUMAN	NA	NA	None	0.18518518518518517	1	sp|A0A0B4J2F0|PIOS1_HUMAN	2	2	3	0.0	12734416.0	1.0242954565528315	3	0.9474125950809889	3	1.0119393132686756	3	0.963012447120538	3	1.0162779074696173	3	1.140748332458177	3	0.883125989028698	3	0.7163447518774884	3	0.8381028298126744	3	0.8038340588566484	3
sp|A0A0U1RRE5|NBDY_HUMAN	NA	NA	None	0.11764705882352941	1	sp|A0A0U1RRE5|NBDY_HUMAN	1	1	3	0.0	NA	1.0342493062089138	3	0.9959140706262848	3	0.932962073682261	3	0.9836253910956797	3	1.0370574309453766	3	1.0244051998451753	3	0.9708112186889776	3	0.9987304792058612	3	0.8318957774707155	3	0.9032407238274752	3
sp|A0AV96|RBM47_HUMAN	NA	NA	None	0.28330522765598654	14	sp|A0AV96|RBM47_HUMAN,sp|Q8TBY0|RBM46_HUMAN,sp|Q9NQ94|A1CF_HUMAN,tr|D6RBS9|D6RBS9_HUMAN,tr|B7Z8Z7|B7Z8Z7_HUMAN,tr|D6R9D6|D6R9D6_HUMAN,tr|F8W9F8|F8W9F8_HUMAN,tr|Q5T0W7|Q5T0W7_HUMAN,tr|D6REZ6|D6REZ6_HUMAN,tr|D6RFL5|D6RFL5_HUMAN,tr|D6R9M7|D6R9M7_HUMAN,tr|D6RBP6|D6RBP6_HUMAN,tr|D6RCT1|D6RCT1_HUMAN,tr|D6RA49|D6RA49_HUMAN	18	18	29	0.0	137301973.33333334	0.9366947740939336	29	0.909149401621413	29	0.9622690195413897	29	1.0337336306163918	29	0.966247653591284	29	1.0717150969111724	29	0.8983965691812197	29	0.7796648796762747	29	0.8501801964597644	29	0.8409418040189658	29
sp|A0AVI4|TM129_HUMAN	NA	NA	None	0.049723756906077346	1	sp|A0AVI4|TM129_HUMAN	1	1	1	0.0	27482824.0	0.9400140610630787	1	0.7775456143675515	1	0.708520069009138	1	1.0558759082470512	1	1.1123925218770945	1	0.9780527642622576	1	0.8536788056135963	1	0.8944936253506036	1	0.8923672382152458	1	1.1793540278710943	1
sp|A0AVK6|E2F8_HUMAN	NA	NA	None	0.02191464821222607	2	sp|A0AVK6|E2F8_HUMAN,tr|E9PMT9|E9PMT9_HUMAN	2	2	4	0.0	NA	0.8195046296016331	4	1.0952566262523975	4	0.917635927101091	4	1.0246674345883078	4	0.9503254616938062	4	1.0901180514163886	4	0.8882493039742092	4	0.910765155312329	4	0.8525486610305915	4	0.8557398131535043	4
sp|A0AVT1|UBA6_HUMAN	NA	NA	None	0.3745247148288973	3	sp|A0AVT1|UBA6_HUMAN,tr|H0Y8S8|H0Y8S8_HUMAN,tr|H0Y9U5|H0Y9U5_HUMAN	38	38	81	0.0	200579832.0	0.9140415014436064	81	0.8529695560534813	81	0.9149273470583421	81	1.0419336626986133	81	1.0392095776403045	81	1.0224626486591222	81	0.888070367408779	81	0.7920526762224741	81	0.8214815473645856	81	0.800856625053011	81
sp|A0M8Q6|IGLC7_HUMAN	NA	NA	None	0.2358490566037736	1	sp|A0M8Q6|IGLC7_HUMAN	1	2	2	0.0011008164388588203	NA	0.8898232959233362	1	0.87998601279367	1	1.2809159886195003	1	1.0045068281553216	1	0.9133587935167564	1	1.185982160532092	1	0.8961522177958301	1	1.815313967988371	1	0.7191562593470807	1	2.4862779437072744	1
sp|A0MZ66|SHOT1_HUMAN	NA	NA	None	0.37400950871632327	1	sp|A0MZ66|SHOT1_HUMAN	26	26	36	0.0	87030338.66666667	0.9654860122540391	36	0.8703041489609066	36	0.9738892772084606	36	1.0299344614417287	36	1.0073863567472796	36	1.0769585533757495	36	0.8810772927774604	36	0.7904141095209358	36	0.8632256525304378	36	0.8508375412306768	36
sp|A0PJW6|TM223_HUMAN	NA	NA	None	0.1782178217821782	3	sp|A0PJW6|TM223_HUMAN,tr|H0YCK4|H0YCK4_HUMAN,tr|G5EA27|G5EA27_HUMAN	4	4	7	0.0	23962600.0	1.0260881614200463	7	0.8520236963933211	7	0.8582723543801373	7	1.0422262668499132	7	0.9778309511313742	7	1.1092103774980209	7	0.8769587388597437	7	0.6898227393753237	7	0.8004450162443508	7	0.7269736202689637	7
sp|A0PK00|T120B_HUMAN	NA	NA	None	0.12979351032448377	3	sp|A0PK00|T120B_HUMAN,tr|H0YG77|H0YG77_HUMAN,tr|A0A087WV11|A0A087WV11_HUMAN	4	5	5	0.0	32595158.333333332	0.9098570062752565	4	0.8208629381177311	3	0.9398769324612892	4	0.9741788720118763	4	1.043833777755447	3	1.0770103863799032	4	0.9699610318678764	4	0.7073157380512276	4	0.84964530831126	4	0.7522885964984263	4
sp|A1A4S6|RHG10_HUMAN	NA	NA	None	0.17048346055979643	2	sp|A1A4S6|RHG10_HUMAN,tr|H0Y8W5|H0Y8W5_HUMAN	11	12	14	0.0	42298404.666666664	0.859751583813394	13	0.9055977606435628	13	0.955047769350182	13	0.9982878501272743	13	1.0317811322002512	13	1.0457011651771155	13	0.9344047608390492	13	0.8096893393294095	13	0.8446006895102994	13	0.786619734549132	13
sp|A1A5B4|ANO9_HUMAN	NA	NA	None	0.058823529411764705	1	sp|A1A5B4|ANO9_HUMAN	3	3	3	0.0	9787460.666666666	0.9070882784345217	3	0.8404522400511225	3	0.8932479488159903	3	0.9992994889187903	3	0.9758951940058802	3	1.0159074391358027	3	1.0092379898834525	3	0.7127320807806029	3	0.8702093959417092	3	0.8951927043949852	3
sp|A1A5D9|BICL2_HUMAN	NA	NA	None	0.047244094488188976	1	sp|A1A5D9|BICL2_HUMAN	2	2	2	0.0	12721304.0	0.9231845661628941	2	0.8000009284739242	2	1.003359886387402	2	1.066774662304062	2	0.9671419592200692	2	1.1008034465946035	2	0.8652799318812654	2	0.9249587201203668	2	1.0940093646172433	2	1.257764678606526	2
sp|A1L020|MEX3A_HUMAN	NA	NA	None	0.09615384615384616	1	sp|A1L020|MEX3A_HUMAN	3	4	4	0.0	9100036.5	0.8668822945445758	3	0.8881753048824866	3	0.868272925537439	3	0.8628067989060824	3	0.9982736183852363	3	1.2001817426524044	3	0.967973146468778	3	1.0165783916640705	3	1.6450815944654427	3	0.9591112482641567	3
sp|A1L0T0|ILVBL_HUMAN	NA	NA	None	0.2579113924050633	6	sp|A1L0T0|ILVBL_HUMAN,tr|M0R026|M0R026_HUMAN,tr|M0QZX5|M0QZX5_HUMAN,tr|E9PL44|E9PL44_HUMAN,tr|E9PJS0|E9PJS0_HUMAN,tr|M0R1B5|M0R1B5_HUMAN	11	11	16	0.0	69725470.66666667	0.8674276157356173	16	0.8926700306570258	16	0.941547441546986	16	1.025410188639079	16	1.0261167866238128	16	1.0388862333055475	16	0.8910640181332171	16	0.7500072082486593	16	0.8740320756775803	16	0.785226527161206	16
sp|A1L390|PKHG3_HUMAN	NA	NA	None	0.06972928630024611	5	sp|A1L390|PKHG3_HUMAN,tr|A0A0U1RR71|A0A0U1RR71_HUMAN,tr|G3V311|G3V311_HUMAN,tr|G3V278|G3V278_HUMAN,tr|G3V3I3|G3V3I3_HUMAN	7	7	12	0.0	19531970.0	0.944417754798612	12	0.866048294751428	12	0.8959249628725339	12	0.9755008562202969	12	0.9907224266671607	12	1.0106536195983402	12	1.0051954220779147	12	0.8003023325197969	12	0.8473636250134398	12	0.8466273971737137	12
sp|A1Z1Q3|MACD2_HUMAN	NA	NA	None	0.024553571428571428	1	sp|A1Z1Q3|MACD2_HUMAN	1	1	1	0.0	3949462.0	1.0205316561340456	1	0.8229639961052484	1	1.1207591005981226	1	1.2113669600261654	1	1.0761709630487333	1	0.8993913510953049	1	0.8130707258297962	1	0.8094812386512731	1	0.7340208045894909	1	0.6814281256696453	1
sp|A2A288|ZC12D_HUMAN	NA	NA	None	0.018975332068311195	1	sp|A2A288|ZC12D_HUMAN	1	1	1	0.0	2195040.0	0.9980070708035872	1	1.3292769489073013	1	0.5624250945276349	1	1.4033702343739336	1	0.7729152732087525	1	0.7915887467751402	1	1.0321257456421735	1	0.33781241895193764	1	1.4195730217447684	1	0.5662894661406789	1
sp|A2A2Y4|FRMD3_HUMAN	NA	NA	None	0.01340033500837521	1	sp|A2A2Y4|FRMD3_HUMAN	1	1	1	9.7551458394303e-05	2186840.0	0.8535556296808114	1	0.8348065727923248	1	0.8778342982853241	1	1.0779705034428535	1	1.0223130256605752	1	1.0050014692684632	1	0.8947150016281084	1	0.709180148197565	1	0.8029949250673084	1	0.7896543645215347	1
sp|A2A2Z9|AN18B_HUMAN	NA	NA	None	0.019782393669634024	4	sp|A2A2Z9|AN18B_HUMAN,sp|Q8IVF6|AN18A_HUMAN,tr|A2A300|A2A300_HUMAN,tr|R4GN29|R4GN29_HUMAN	2	2	3	0.002900389739871295	26721086.0	1.0479609018238232	3	0.8819705545092814	3	0.99438425561406	3	0.978118223128861	3	1.0416061429335939	3	1.0337497119814374	3	0.956630355741664	3	0.8980178483924184	3	0.902674107900375	3	0.869187695577517	3
sp|A2RRP1|NBAS_HUMAN	NA	NA	None	0.18431041754533953	8	sp|A2RRP1|NBAS_HUMAN,tr|H0Y5G7|H0Y5G7_HUMAN,tr|H7C007|H7C007_HUMAN,tr|C9JCM7|C9JCM7_HUMAN,tr|H7BZU5|H7BZU5_HUMAN,tr|H7C1Y9|H7C1Y9_HUMAN,tr|H7BZR3|H7BZR3_HUMAN,tr|H7C1U4|H7C1U4_HUMAN	37	37	53	0.0	88739826.66666667	0.8989827915189631	53	0.8509596838267792	53	0.8982988061752901	53	0.9886753898844179	53	1.0474563377194395	53	1.0458794577956094	53	0.9045324988298994	53	0.7890890575499303	53	0.8568869167143228	53	0.7763941482662057	53
sp|A2RTX5|SYTC2_HUMAN	NA	NA	None	0.18079800498753118	3	sp|A2RTX5|SYTC2_HUMAN,tr|B7ZLP8|B7ZLP8_HUMAN,tr|H0YKB9|H0YKB9_HUMAN	12	15	21	0.0	56682359.333333336	0.988177633854422	13	0.8975957202273889	13	0.9911707582201648	13	0.9935240049055397	13	0.9933729541059384	13	1.0713504074237046	13	0.9042218326272243	13	0.7507974302529314	13	0.8295835102117824	13	0.8054263497959792	13
sp|A2RU14|TM218_HUMAN	NA	NA	None	0.10434782608695652	2	sp|A2RU14|TM218_HUMAN,tr|E9PI23|E9PI23_HUMAN	1	1	1	0.0	5435068.0	0.8116901014756285	1	0.900379742273915	1	0.9711156280648923	1	0.9599288628476873	1	1.0968951515901162	1	0.9869520204061558	1	0.9562239651560411	1	0.7810847636569406	1	1.0004704168204692	1	0.8862068528919921	1
sp|A2RU67|F234B_HUMAN	NA	NA	None	0.04340836012861737	1	sp|A2RU67|F234B_HUMAN	2	2	2	0.00028498147620404675	1742213.0	0.9395603719691803	2	0.786034243685332	2	0.9793724660529859	2	0.9276409888149562	2	0.842046406430022	2	1.2609730112664206	2	0.9693395934886013	2	0.7479102890225897	2	0.8540362135204749	2	0.7257701177665419	2
sp|A2RUC4|TYW5_HUMAN	NA	NA	None	0.26031746031746034	2	sp|A2RUC4|TYW5_HUMAN,tr|A8KAJ9|A8KAJ9_HUMAN	8	8	9	0.0	88392171.0	0.9139557862262192	9	0.7572226955168806	9	0.9237405300614749	9	1.0205695429514239	9	0.9656811292713526	9	1.0430118494075296	9	0.9335408004489453	9	0.8234951116639779	9	0.8507444597649995	9	0.8082013869723789	9
sp|A2RUS2|DEND3_HUMAN	NA	NA	None	0.05509181969949917	3	sp|A2RUS2|DEND3_HUMAN,tr|H0YAY3|H0YAY3_HUMAN,tr|E9PF32|E9PF32_HUMAN	5	5	6	0.0	6983051.5	0.8179610149858767	6	0.7536926315378591	6	0.6013524712626699	6	1.014927534042275	6	1.0661819668378985	6	0.951864851605911	6	0.9374372563767981	6	0.5205387047558965	6	0.8149178431693227	6	0.7358908094516801	6
sp|A3KMH1|VWA8_HUMAN	NA	NA	None	0.25984251968503935	1	sp|A3KMH1|VWA8_HUMAN	42	42	61	0.0	575105466.6666666	0.8731985139148932	61	0.8143132946535575	61	0.902287411580978	61	1.025811886164941	61	0.9508815181483504	61	1.1048965421588997	61	0.9078053227299653	61	0.8136058671560301	61	0.8496396841842849	61	0.8015555818978516	61
sp|A3KN83|SBNO1_HUMAN	NA	NA	None	0.2031586503948313	1	sp|A3KN83|SBNO1_HUMAN	22	25	41	0.0	82043265.33333333	0.8895732126707288	35	0.8559564867476162	35	0.8864132727362859	35	0.9968107739323158	35	0.9697546483168408	35	1.1207377494506208	35	0.9068820273610193	35	0.8192398805845698	35	0.9002665308414474	35	0.8265052801310087	35
sp|A4D1E9|GTPBA_HUMAN	NA	NA	None	0.43669250645994834	7	sp|A4D1E9|GTPBA_HUMAN,tr|C9JEQ8|C9JEQ8_HUMAN,tr|C9J8R7|C9J8R7_HUMAN,tr|C9JNI1|C9JNI1_HUMAN,tr|F8WBB5|F8WBB5_HUMAN,tr|F8WBY0|F8WBY0_HUMAN,tr|F8WCN4|F8WCN4_HUMAN	16	16	25	0.0	167412526.66666666	1.006829964407529	25	0.8445095144834986	25	0.8940146246171708	25	1.0237120566523121	25	0.9983301871518601	25	1.0831357713996466	25	0.8805202024174729	25	0.7842701403984768	25	0.8526757910670233	25	0.8040258141128073	25
sp|A4D1S0|KLRG2_HUMAN	NA	NA	None	0.04645476772616137	1	sp|A4D1S0|KLRG2_HUMAN	1	1	1	0.00019376089905057158	NA	0.8892484743202631	1	0.800044208226414	1	0.8108298819271952	1	0.9419582827371126	1	0.9841374649132626	1	1.1108507108031018	1	0.9630535415465228	1	0.7970799899681331	1	0.8033541574861388	1	0.7926705027693903	1
sp|A4D2B0|MBLC1_HUMAN	NA	NA	None	0.04887218045112782	1	sp|A4D2B0|MBLC1_HUMAN	1	1	1	0.0	13003782.0	0.753494133897958	1	1.08612514178249	1	1.164046120235007	1	0.9734766319132192	1	1.3719966516439857	1	0.8861014717735143	1	0.7684252446692807	1	0.8205649184550913	1	0.9642850663840087	1	0.848775422583089	1
sp|A4FU01|MTMRB_HUMAN	NA	NA	None	0.015514809590973202	1	sp|A4FU01|MTMRB_HUMAN	1	1	1	0.0	3135522.0	1.009356061658784	1	1.444712372899736	1	1.3626597829942992	1	0.9998675797668423	1	1.0026511293593094	1	0.8829279802862783	1	1.1145533105875696	1	1.061981933084732	1	0.7133516105951444	1	1.0166669663832437	1
sp|A5A3E0|POTEF_HUMAN	NA	NA	None	0.11069767441860465	2	sp|A5A3E0|POTEF_HUMAN,tr|F8WCH0|F8WCH0_HUMAN	1	11	159	0.0	NA	1.258940319591535	1	0.992791577948402	1	1.0585207664289682	1	1.0342263868193005	1	0.8987685763638806	1	1.1597727682640595	1	0.9072322685527595	1	0.7105531056738936	1	0.8306571587317535	1	0.6987678500745051	1
sp|A5A614|YCIZ_ECOLI	NA	NA	None	0.3333333333333333	1	sp|A5A614|YCIZ_ECOLI	2	2	2	0.0	6974431.0	0.9064647820138862	2	0.668732222198801	2	0.7735931803280813	2	1.0150029890970982	2	0.9660991713058624	2	1.0678491235578615	2	0.9510487160391777	2	1.1310192930664655	2	1.14424584903009	2	1.1345764421031126	2
sp|A5PLL7|TM189_HUMAN	NA	NA	None	0.13333333333333333	3	sp|A5PLL7|TM189_HUMAN,tr|Q5TGE2|Q5TGE2_HUMAN,tr|F8W924|F8W924_HUMAN	1	3	4	0.0	NA	1.0264127448934561	1	0.9087612590268916	1	0.9950568039928708	1	1.0742916177763484	1	0.9171903489656918	1	1.0758207586865123	1	0.9326972745714471	1	0.8636122618628151	1	0.9009889812911148	1	0.725175406488073	1
sp|A5PLN9|TPC13_HUMAN	NA	NA	None	0.03836930455635491	1	sp|A5PLN9|TPC13_HUMAN	2	2	2	0.002899864068871772	NA	0.7975565714257896	2	1.180664816160754	2	0.7816005506326604	2	1.0077280522148049	2	1.0222322134895885	2	1.058847247055351	2	0.9111924872402555	2	1.0061001163987886	2	0.5955205869065643	2	0.7643259953020747	2
sp|A5YKK6|CNOT1_HUMAN	NA	NA	None	0.2777777777777778	9	sp|A5YKK6|CNOT1_HUMAN,tr|H3BVC9|H3BVC9_HUMAN,tr|H3BNB1|H3BNB1_HUMAN,tr|H3BTH2|H3BTH2_HUMAN,tr|H3BMZ2|H3BMZ2_HUMAN,tr|H3BMH0|H3BMH0_HUMAN,tr|H3BR89|H3BR89_HUMAN,tr|H3BU44|H3BU44_HUMAN,tr|H3BT18|H3BT18_HUMAN	61	61	124	0.0	537269018.6666666	0.9276811571663094	124	0.8833298613163532	124	0.9169392551555063	124	0.9994396684925626	124	0.9982838469733228	124	1.0827235909239403	124	0.9313106987447171	124	0.8112496493670169	124	0.8962796455542497	124	0.8186605538649122	124
sp|A6H8Y1|BDP1_HUMAN	NA	NA	None	0.007240853658536586	2	sp|A6H8Y1|BDP1_HUMAN,tr|A0A0G2JNU3|A0A0G2JNU3_HUMAN	2	2	2	9.908838684106223e-05	1903394.0	0.971098506087231	2	0.9028551371389252	2	0.9606448706132151	2	1.0487196259482965	2	1.0027246298992112	2	1.0024480768763342	2	0.9461076672761584	2	0.8651622887204871	2	0.9806864287073277	2	0.8573450498551124	2
sp|A6ND36|FA83G_HUMAN	NA	NA	None	0.03523693803159174	1	sp|A6ND36|FA83G_HUMAN	2	2	2	0.0	1052958.0	0.8877602325195484	2	0.8178987502330339	2	0.8589787500448863	2	1.032043718496153	2	1.008543462599449	2	1.0566903625564206	2	0.9027224563479777	2	0.7288095069225282	2	0.785099925838298	2	0.8427533475904494	2
sp|A6NDG6|PGP_HUMAN	NA	NA	None	0.46417445482866043	2	sp|A6NDG6|PGP_HUMAN,tr|H3BV17|H3BV17_HUMAN	13	13	27	0.0	185122885.33333334	0.8702860206247203	27	0.8623900680765973	27	0.9101112984185897	27	1.001814255887409	27	0.9997365499944012	27	1.0535714202743134	27	0.899303841265498	27	0.7968325681784005	27	0.7965432423859766	27	0.8031717071368982	27
sp|A6NDU8|CE051_HUMAN	NA	NA	None	0.1870748299319728	2	sp|A6NDU8|CE051_HUMAN,tr|A0A0C4DGW6|A0A0C4DGW6_HUMAN	5	5	6	0.0	34278613.666666664	0.9173494663925192	5	0.8249398411660185	5	0.853159665963014	5	0.9672776830154997	6	1.0274375860781984	6	1.1617352421839935	6	0.8659368909309011	6	0.797150889102138	5	0.7928169511372118	5	0.8993262704618927	6
sp|A6NED2|RCCD1_HUMAN	NA	NA	None	0.26861702127659576	2	sp|A6NED2|RCCD1_HUMAN,tr|G3V2I3|G3V2I3_HUMAN	7	7	8	0.0	13931134.666666666	0.7344039513305264	8	0.7953952565587373	8	0.886956926171426	8	0.9913995704056411	8	1.0299393920476134	8	1.0304156349539535	8	0.9284271535355568	8	0.8188405465384894	8	0.9040334552057022	8	0.8469116641574623	8
sp|A6NFI3|ZN316_HUMAN	NA	NA	None	0.05976095617529881	1	sp|A6NFI3|ZN316_HUMAN	3	3	5	0.0	16224216.5	0.8019956673012538	5	0.9519537261938628	5	0.8692809513858545	5	1.1152716689643098	5	1.0190069804590909	5	1.0233216423408187	5	0.891571933486223	5	0.6977483095910195	5	0.8320193903627788	5	0.7402363432718064	5
sp|A6NFY7|SDHF1_HUMAN	NA	NA	None	0.06086956521739131	1	sp|A6NFY7|SDHF1_HUMAN	1	1	1	0.00790759662372279	5581212.0	0.8755601634863375	1	0.7351172880232832	1	0.7730470323116864	1	1.0667683458004518	1	0.8720756538453848	1	1.045667069384584	1	1.015488930969579	1	0.7689684423385057	1	0.7907551960607903	1	0.6995353035093581	1
sp|A6NHQ2|FBLL1_HUMAN	NA	NA	None	0.07784431137724551	1	sp|A6NHQ2|FBLL1_HUMAN	1	2	15	0.0	741412800.0	0.9912756283885228	7	0.9015930399026664	7	1.0299832931828117	7	1.04177560367425	7	1.01649256616699	7	1.0837868577671264	7	0.9277873254382035	7	0.6852049212233798	7	0.7833508137454794	7	0.8015293120914139	7
sp|A6NHR9|SMHD1_HUMAN	NA	NA	None	0.286783042394015	4	sp|A6NHR9|SMHD1_HUMAN,tr|J3QSH1|J3QSH1_HUMAN,tr|J3KTL8|J3KTL8_HUMAN,tr|J3KRK8|J3KRK8_HUMAN	60	60	112	0.0	441298088.0	0.9267400488164127	112	0.9868487345263699	112	0.914355690300807	112	1.0112978026992314	112	0.9758020765035496	112	1.0994270062388898	112	0.9202875158099386	112	0.8566776602895102	112	0.8617977179052968	112	0.8249229920875853	112
sp|A6NHX0|CAST2_HUMAN	NA	NA	None	0.1702127659574468	1	sp|A6NHX0|CAST2_HUMAN	4	4	8	0.0	18969555.666666668	0.8442647085996253	8	0.8823933509775712	8	0.8399297951084403	8	0.9640012233125259	8	1.1002083470381985	8	1.080148039056438	8	0.8708434804777985	8	0.7613845481688666	8	0.8562580922755675	8	0.7660285280416155	8
sp|A6NHZ5|LR14B_HUMAN	NA	NA	None	0.027237354085603113	1	sp|A6NHZ5|LR14B_HUMAN	1	1	1	0.002275830678197542	959361.0	1.6088696461448195	1	1.09958794451076	1	NA	0	0.8868448418880369	1	1.0027620531288568	1	1.1990531490885548	1	0.9113399558945515	1	0.9958130846163702	1	3.860767057141508	1	6.805910399848935	1
sp|A6NIH7|U119B_HUMAN	NA	NA	None	0.32669322709163345	3	sp|A6NIH7|U119B_HUMAN,tr|K7EJU3|K7EJU3_HUMAN,tr|C9JSK0|C9JSK0_HUMAN	4	5	7	0.0	78957088.0	0.9367858405646134	6	0.9295526532669218	6	0.9133748532999684	6	0.9593911761288558	6	1.050651532816802	6	1.0385095013668395	6	0.9494576946356059	6	0.8367128102962318	6	0.8313340859688216	6	0.8999177490317836	6
sp|A6NJ78|MET15_HUMAN	NA	NA	None	0.24815724815724816	3	sp|A6NJ78|MET15_HUMAN,tr|A0A0U1RR76|A0A0U1RR76_HUMAN,sp|P0C7V9|ME15P_HUMAN	6	8	10	0.0	13667503.666666666	0.8473451766978473	8	0.9056431733241845	8	0.9100982941450433	8	0.9989581947936503	8	0.9672619011407793	8	1.0918656220143972	8	0.894615368319087	8	0.7716549374708281	8	0.9014506232739024	8	0.8636523455570382	8
sp|A6NJZ7|RIM3C_HUMAN	NA	NA	None	0.005491153142159854	4	sp|Q9UFD9|RIM3A_HUMAN,sp|A6NNM3|RIM3B_HUMAN,sp|A6NJZ7|RIM3C_HUMAN,tr|J3KP16|J3KP16_HUMAN	1	1	5	9.819324430479184e-05	NA	0.7266069805969179	5	0.6637938053898695	5	0.6238220258029231	5	0.9767489199731694	5	0.9764788783837837	5	1.152913930174627	5	0.8815872815078176	5	1.5282558314406136	5	1.7348328705226033	5	1.4749677800681553	5
sp|A6NK58|LIPT2_HUMAN	NA	NA	None	0.05194805194805195	1	sp|A6NK58|LIPT2_HUMAN	1	1	1	0.0	17438960.0	0.8714321400766526	1	0.665210302901519	1	0.8510946161710982	1	0.8332087339964174	1	1.0220506699925516	1	1.164207668797217	1	0.9805329272138148	1	0.751949642150401	1	0.8897967021141544	1	1.0583884778298878	1
sp|A6NKD9|CC85C_HUMAN	NA	NA	None	0.021479713603818614	1	sp|A6NKD9|CC85C_HUMAN	1	1	3	0.0	16341382.0	0.7650324930372063	3	0.8286022042895571	3	0.9818943542891755	3	0.9312732503848775	3	0.9720565831131425	3	1.3001671244719923	3	0.7991851405581482	3	0.7901996315271433	3	0.9452498274179344	3	0.7813920826489563	3
sp|A6NKT7|RGPD3_HUMAN	NA	NA	None	0.1291240045506257	8	sp|Q7Z3J3|RGPD4_HUMAN,sp|A6NKT7|RGPD3_HUMAN,tr|J3KNE0|J3KNE0_HUMAN,tr|C9J1W9|C9J1W9_HUMAN,tr|C9JF75|C9JF75_HUMAN,tr|C9J6W1|C9J6W1_HUMAN,tr|H7BZ48|H7BZ48_HUMAN,tr|H0YBN8|H0YBN8_HUMAN	1	26	45	0.0	74503848.0	0.8346692324518143	1	0.8749756773766726	1	0.9941934349717052	1	0.9864182471339563	1	1.0455681831906183	1	1.012027788848765	1	0.9559857808266605	1	0.7633157136895105	1	0.8276723685605435	1	0.6647342761788588	1
sp|A6ZKI3|RTL8C_HUMAN	NA	NA	None	0.17699115044247787	3	sp|Q9BWD3|RTL8A_HUMAN,sp|A6ZKI3|RTL8C_HUMAN,sp|Q17RB0|RTL8B_HUMAN	2	2	3	0.0	13146653.0	0.8980085711752883	3	0.7951192051257743	3	0.9197342115325838	3	0.9807984220711438	3	0.9937303733334899	3	1.1425252286021628	3	0.902678581166622	3	0.8925596538230379	3	0.8304675447085849	3	0.8678112203202385	3
sp|A7KAX9|RHG32_HUMAN	NA	NA	None	0.021082894106372783	2	sp|A7KAX9|RHG32_HUMAN,tr|G3V174|G3V174_HUMAN	3	3	5	0.0	3301403.5	1.035681884112868	5	0.7913020936634925	5	0.9750941890136531	5	0.9547751681994937	5	0.8642592121982211	5	1.254174410321869	5	0.9599567908796303	5	0.9079734661440652	5	1.0053391765940374	5	0.8361270648030495	5
sp|A8K8V0|ZN785_HUMAN	NA	NA	None	0.07901234567901234	2	sp|A8K8V0|ZN785_HUMAN,tr|H3BR67|H3BR67_HUMAN	2	2	4	0.0	1006355.0	0.8487768283638976	4	0.8764858119243238	4	0.8306225602439932	4	1.1276027462242328	4	0.9334680544183087	4	1.0988711962954263	4	0.8563874924289281	4	0.7971962414780931	4	0.8746582851374635	4	0.9640074585826985	4
sp|A8MPP1|D11L8_HUMAN	NA	NA	None	0.022050716648291068	10	sp|Q92771|DDX12_HUMAN,sp|Q96FC9|DDX11_HUMAN,sp|A8MPP1|D11L8_HUMAN,tr|C9K0E8|C9K0E8_HUMAN,tr|F5H235|F5H235_HUMAN,tr|F6WZM0|F6WZM0_HUMAN,tr|F5GYY1|F5GYY1_HUMAN,tr|F5GXL6|F5GXL6_HUMAN,tr|F5GXJ8|F5GXJ8_HUMAN,tr|B4DMS8|B4DMS8_HUMAN	2	2	2	0.0020052866648436786	226379072.0	0.9346480597336201	2	0.8496909730073099	2	0.9342520331038162	2	1.028072318909059	2	0.9903436207736848	2	1.1316757518944538	2	0.8499083084228027	2	0.873842882035963	2	0.8131462025344457	2	0.8441028969104287	2
sp|A8MPS7|YDJC_HUMAN	NA	NA	None	0.04643962848297214	1	sp|A8MPS7|YDJC_HUMAN	1	1	2	0.0	1096064.0	1.0383074144529965	2	0.7496961774338421	2	0.798266112692484	2	0.8883269318707216	2	1.0805914875215779	2	1.1328960641672365	2	0.898185516440464	2	0.9193566529224988	2	0.7769551836441961	2	0.7006849265987989	2
sp|A8MXV4|NUD19_HUMAN	NA	NA	None	0.22666666666666666	1	sp|A8MXV4|NUD19_HUMAN	5	5	5	0.0	16619976.333333334	0.8965335329937733	5	0.8676301615760416	5	0.7014071252674638	5	1.1539237741318378	5	0.8664374693039246	5	1.083908902634625	5	0.7473023293623718	5	0.6800449516323781	5	0.8484922629638758	5	0.7476062512141866	5
sp|A8MYZ6|FOXO6_HUMAN	NA	NA	None	0.052845528455284556	3	sp|P98177|FOXO4_HUMAN,sp|A8MYZ6|FOXO6_HUMAN,sp|Q12778|FOXO1_HUMAN	1	2	3	0.0001934610176049526	5267104.0	0.70379849843521	1	0.792683922195408	1	0.7243277616500401	1	1.0187348409079557	1	0.8205273140799412	1	1.1262929769015333	1	1.0344448681105693	1	0.6538226798899226	1	0.8178277622591448	1	0.7655519645452363	1
sp|B0I1T2|MYO1G_HUMAN	NA	NA	None	0.28978388998035365	2	sp|B0I1T2|MYO1G_HUMAN,tr|F8WEW9|F8WEW9_HUMAN	23	24	56	0.0	283540365.3333333	0.4404492434613311	54	0.47540380675195293	53	0.6468365389674615	54	0.7509108463584363	55	1.7949657446953842	55	0.6288207799417632	55	0.8588206303797081	55	0.7607872511574278	55	0.47786524275613723	54	0.5988450415208503	55
sp|B1AK53|ESPN_HUMAN	NA	NA	None	0.06908665105386416	3	sp|B1AK53|ESPN_HUMAN,tr|A0A1B0GUN9|A0A1B0GUN9_HUMAN,tr|Q5JYL1|Q5JYL1_HUMAN	6	6	11	0.0	48261047.333333336	0.8700314702666977	11	0.8811856365796085	11	0.9301808207861474	11	1.0207073644214242	11	0.9770230307473566	11	1.105692612587986	11	0.9164308981981366	11	0.8394533889630659	11	0.8671516808249278	11	0.8540607549899596	11
sp|B2RBV5|MRUPP_HUMAN	NA	NA	None	0.10084033613445378	1	sp|B2RBV5|MRUPP_HUMAN	1	1	1	0.0	6872767.0	1.0288849998516894	1	0.9354255035149646	1	1.099960252721502	1	1.065348085308338	1	1.0093459496336725	1	1.0466348292943375	1	0.8786711357636521	1	0.7793503989558924	1	0.8294177320321537	1	0.8956189007207902	1
sp|B2RXF5|ZBT42_HUMAN	NA	NA	None	0.018957345971563982	1	sp|B2RXF5|ZBT42_HUMAN	1	1	2	0.0027223230490018148	4264929.0	0.9970762383736634	2	0.9323955772180854	2	0.9728236638479619	2	0.9617489508454742	2	0.9500494879133023	2	1.0951263399001776	2	0.9930752213410459	2	0.933378846113037	2	0.8788890385100381	2	0.8892813803159658	2
sp|B7ZAQ6|GPHRA_HUMAN	NA	NA	None	0.12967032967032968	6	sp|B7ZAQ6|GPHRA_HUMAN,sp|P0CG08|GPHRB_HUMAN,tr|E9PKY3|E9PKY3_HUMAN,tr|U3KPV2|U3KPV2_HUMAN,tr|A0A087WW82|A0A087WW82_HUMAN,tr|A0A087WW78|A0A087WW78_HUMAN	7	7	19	0.0	31882517.333333332	0.9615994975300401	19	0.8677411077384679	19	0.888760060019097	19	0.9920843955610652	19	0.9961258704684791	19	1.1281325661101154	19	0.8648977243105798	19	0.8033464385545388	19	0.8279444032533054	19	0.8059375143612479	19
sp|C4AMC7|WASH3_HUMAN	NA	NA	None	0.19222462203023757	5	sp|Q9NQA3|WASH6_HUMAN,sp|Q6VEQ5|WASH2_HUMAN,sp|C4AMC7|WASH3_HUMAN,sp|A8K0Z3|WASH1_HUMAN,sp|A8MWX3|WASH4_HUMAN	8	8	14	0.0	29022291.666666668	0.9722632888773959	14	0.8940766727749008	14	0.8792524130686987	14	0.9995199770581695	14	0.9647658852009064	14	1.0659341532107756	14	0.9412921268481471	14	0.7824474513857924	14	1.019617755600665	14	0.9444188194558658	14
sp|C9JQI7|TM232_HUMAN	NA	NA	None	0.0106544901065449	1	sp|C9JQI7|TM232_HUMAN	1	1	4	0.002273760800363802	NA	0.8179969779988481	4	0.7813161274751717	4	0.8254042509739545	4	1.0722073444745464	4	0.9444017468615554	4	1.0998757589929224	4	0.8628427034486543	4	1.2031478433063978	4	1.4404648168238599	4	1.393420606071444	4
sp|E7ETH6|Z587B_HUMAN	NA	NA	None	0.05223880597014925	7	sp|B7Z6K7|ZN814_HUMAN,sp|E7ETH6|Z587B_HUMAN,sp|Q9H707|ZN552_HUMAN,tr|M0QY62|M0QY62_HUMAN,tr|M0R066|M0R066_HUMAN,tr|M0R1N2|M0R1N2_HUMAN,tr|A0A087WWD1|A0A087WWD1_HUMAN	2	2	2	0.00028677946659019213	13944494.0	1.0560319211053792	2	1.0213452670582064	2	0.9746470019930564	2	0.940663714946391	2	1.0382751819704337	2	1.0379932794497106	2	0.983067823633465	2	0.7316390258675729	2	1.034079904634519	2	0.7849580168563668	2
sp|H3BPM6|MKROS_HUMAN	NA	NA	None	0.04932735426008968	1	sp|H3BPM6|MKROS_HUMAN	1	1	1	0.00457933016072551	6995645.0	0.8529792104132018	1	0.7965463514190664	1	0.8841665597032003	1	0.9642333962628715	1	1.048776710985323	1	1.0359136880196198	1	0.9510762047321856	1	0.7662689148331758	1	0.7436690950799394	1	0.8272093132671393	1
sp|L0R6Q1|S35U4_HUMAN	NA	NA	None	0.46601941747572817	1	sp|L0R6Q1|S35U4_HUMAN	4	4	12	0.0	59794398.666666664	0.9670819817925	12	0.8196371436679374	12	0.8468960574227646	12	1.0608243312122707	12	1.003877535447117	12	1.06917890734035	12	0.8581042810343611	12	0.7401870190277267	12	0.7872675080317374	12	0.7464661222552046	12
sp|L0R819|ASURF_HUMAN	NA	NA	None	0.7083333333333334	4	sp|L0R819|ASURF_HUMAN,tr|U3KQP6|U3KQP6_HUMAN,tr|U3KQ49|U3KQ49_HUMAN,tr|U3KQE3|U3KQE3_HUMAN	1	7	9	0.0	63145880.0	1.003353510031727	2	0.9667734399079826	2	1.0507354769843498	2	1.0684247338514972	2	0.9566345158788002	2	1.0394400819942033	2	0.9355006682754994	2	0.8570716138939398	2	1.0044561853013858	2	0.845667358640674	2
sp|L0R8F8|MIDUO_HUMAN	NA	NA	None	0.2857142857142857	1	sp|L0R8F8|MIDUO_HUMAN	2	2	3	0.0006483882919599852	27262369.0	0.9431198342744934	3	0.7852442314172181	3	0.9189545426904929	3	1.0321187389167095	3	0.9518754747753477	3	1.0880237188579054	3	0.879173287768192	3	0.8205160232126628	3	0.9727466489084903	3	0.9192089370415489	3
sp|O00115|DNS2A_HUMAN	NA	NA	None	0.1	2	sp|O00115|DNS2A_HUMAN,tr|K7ENE5|K7ENE5_HUMAN	4	4	10	0.0	23462153.666666668	0.8732570050979455	10	0.8307411942874727	10	0.7896139615850772	10	1.0434214185462842	10	1.0623473804057406	10	1.0697689741483818	10	0.8330334188291932	10	0.7869594499456634	10	0.7888964920138439	10	0.7514290642225202	10
sp|O00116|ADAS_HUMAN	NA	NA	None	0.15045592705167174	3	sp|O00116|ADAS_HUMAN,tr|A0A1B0GWA2|A0A1B0GWA2_HUMAN,tr|B8ZZ81|B8ZZ81_HUMAN	8	8	22	0.0	72339601.33333333	0.8325704931575019	22	0.6892057527572375	22	0.8873380600016958	22	0.853443643447853	22	1.0745623884029925	22	0.9228212665192055	22	1.1138225473900003	22	0.8308697547949679	22	0.779850441062394	22	0.8254221356193623	22
sp|O00139|KIF2A_HUMAN	NA	NA	None	0.17280453257790368	4	sp|O00139|KIF2A_HUMAN,tr|H0Y5Z9|H0Y5Z9_HUMAN,tr|H0Y8H2|H0Y8H2_HUMAN,tr|D6R9M0|D6R9M0_HUMAN	14	15	25	0.0	53653989.333333336	0.978009160029776	24	0.926184470982264	24	0.9551819951763063	24	1.013159336786412	24	1.016224589437142	24	1.0254052567109762	24	0.9168593785898587	24	0.7929192508398357	24	0.8156786022549727	24	0.7527983301112955	24
sp|O00148|DX39A_HUMAN	NA	NA	None	0.405152224824356	17	sp|O00148|DX39A_HUMAN,tr|K7EQN7|K7EQN7_HUMAN,tr|A0A140T9N3|A0A140T9N3_HUMAN,tr|A0A0G2JJL7|A0A0G2JJL7_HUMAN,tr|F6R6M7|F6R6M7_HUMAN,tr|F6QYI9|F6QYI9_HUMAN,tr|A0A140T9K2|A0A140T9K2_HUMAN,tr|A0A0D9SEM9|A0A0D9SEM9_HUMAN,tr|K7ENP6|K7ENP6_HUMAN,tr|K7EL56|K7EL56_HUMAN,tr|K7EIL8|K7EIL8_HUMAN,tr|K7EN69|K7EN69_HUMAN,tr|K7EPJ3|K7EPJ3_HUMAN,tr|A0A0G2JHN7|A0A0G2JHN7_HUMAN,tr|F6S2B7|F6S2B7_HUMAN,tr|F6SXL5|F6SXL…	10	25	116	0.0	85447885.33333333	0.8592323132696995	12	0.8369551611865533	12	0.8962935048025056	12	0.9774710452322223	12	1.0055433442981965	12	1.0403443109326758	12	0.9203883449816761	12	0.7746506130438399	12	0.9210465906026577	12	0.8979426987055337	12
sp|O00151|PDLI1_HUMAN	NA	NA	None	0.6322188449848024	1	sp|O00151|PDLI1_HUMAN	15	15	32	0.0	491738250.6666667	1.0449790230937626	32	0.8732645468678696	31	0.6986608139976801	32	1.0962033978774233	32	0.5459208891414368	32	0.886877806174839	32	1.2984096440054995	32	0.48041263158197467	32	0.9756752841700731	32	0.7394725410968804	32
sp|O00154|BACH_HUMAN	NA	NA	None	0.39210526315789473	3	sp|O00154|BACH_HUMAN,tr|K7EKP8|K7EKP8_HUMAN,sp|Q6ZUV0|BACHL_HUMAN	16	16	59	0.0	768618864.0	0.8565362857324466	59	0.8508421191306986	59	0.8613312252922364	59	1.0469087860200343	59	1.0397395201580804	59	1.0480064338519595	59	0.891770679790061	59	0.8001363461432734	59	0.8862232830468386	59	0.8247378019787416	59
sp|O00160|MYO1F_HUMAN	NA	NA	None	0.08378870673952642	2	sp|O00160|MYO1F_HUMAN,tr|M0QXU2|M0QXU2_HUMAN	3	7	11	0.0	8489927.0	1.1517977518028444	4	0.8500888767908317	4	0.8455353698446033	4	0.895460427481462	4	0.9521838416407349	4	0.9709028943730034	4	1.1494665964317154	4	0.6722731411035121	4	0.8856204940632584	4	0.8440003163428194	4
sp|O00161|SNP23_HUMAN	NA	NA	None	0.24170616113744076	11	sp|O00161|SNP23_HUMAN,tr|H3BU94|H3BU94_HUMAN,tr|H3BNG6|H3BNG6_HUMAN,tr|H3BPJ0|H3BPJ0_HUMAN,tr|H3BR18|H3BR18_HUMAN,tr|H3BNE1|H3BNE1_HUMAN,tr|H3BM38|H3BM38_HUMAN,tr|H3BQY9|H3BQY9_HUMAN,tr|H3BV99|H3BV99_HUMAN,tr|H3BR99|H3BR99_HUMAN,tr|H3BP15|H3BP15_HUMAN	5	5	9	0.0	119367865.33333333	0.9953699321811927	9	0.9203949223929057	9	0.7980220745227143	9	1.1121743722182504	9	0.9628715758702711	9	1.07927295901557	9	0.8749732189275885	9	0.9175782635968541	9	0.958250931557996	9	0.8737636669697548	9
sp|O00165|HAX1_HUMAN	NA	NA	None	0.3010752688172043	3	sp|O00165|HAX1_HUMAN,tr|E9PIQ7|E9PIQ7_HUMAN,tr|Q5VYD6|Q5VYD6_HUMAN	6	6	11	0.0	53334056.666666664	0.978808862067554	11	0.9025606706853653	11	0.9329024215894275	11	1.0501070542171342	11	1.0165910039196182	11	1.0421983757221365	11	0.8935762978969267	11	0.7591541350123591	11	0.8057702772867128	11	0.7719923501208799	11
sp|O00170|AIP_HUMAN	NA	NA	None	0.5757575757575758	3	sp|O00170|AIP_HUMAN,tr|E9PMH2|E9PMH2_HUMAN,tr|V9GYQ3|V9GYQ3_HUMAN	18	18	42	0.0	234114832.0	0.8878714130711856	42	0.8633168076076294	42	0.9461614488365726	42	1.0001725747450554	42	1.0423727717975217	42	1.0756143220102037	42	0.8988958893164456	42	0.7837983211434484	42	0.8116189353438901	42	0.7958154261216076	42
sp|O00178|GTPB1_HUMAN	NA	NA	None	0.312406576980568	4	sp|O00178|GTPB1_HUMAN,tr|F5H716|F5H716_HUMAN,tr|F5H257|F5H257_HUMAN,tr|B0QY59|B0QY59_HUMAN	14	14	16	0.0	46430964.0	0.9124016437675863	15	0.9228894878040044	16	0.9220603092118573	16	1.029583100417626	16	1.0272912169094988	16	1.0023847804934338	16	0.8912172643832192	16	0.8009924491258273	16	0.8415047283206449	16	0.8346514031382907	16
sp|O00182|LEG9_HUMAN	NA	NA	None	0.059154929577464786	2	sp|O00182|LEG9_HUMAN,tr|J3KS82|J3KS82_HUMAN	2	2	14	0.0	20773918.5	0.7446722149813062	13	0.824786600630143	14	0.8589237583438862	14	1.1884915883400156	14	0.8710126982058082	13	0.93205892373191	14	1.055298460407203	14	0.9386841843066334	14	0.9736748198126302	14	0.8604101928713254	13
sp|O00186|STXB3_HUMAN	NA	NA	None	0.4864864864864865	1	sp|O00186|STXB3_HUMAN	28	28	51	0.0	461409989.3333333	0.9156884668614182	51	0.857196303357475	51	0.9241990065810146	51	1.0217963506585144	51	0.9877892243826676	51	1.0747517326727676	51	0.9129917855598789	51	0.7761850412648069	51	0.8859099539153119	51	0.8021992585318114	51
sp|O00189|AP4M1_HUMAN	NA	NA	None	0.152317880794702	11	sp|O00189|AP4M1_HUMAN,tr|H0Y6K1|H0Y6K1_HUMAN,tr|C9IZL5|C9IZL5_HUMAN,tr|F8WCR6|F8WCR6_HUMAN,tr|C9JC87|C9JC87_HUMAN,tr|C9JMG3|C9JMG3_HUMAN,tr|C9JWL4|C9JWL4_HUMAN,tr|H7C0A0|H7C0A0_HUMAN,tr|H7BZV3|H7BZV3_HUMAN,tr|F8WCC5|F8WCC5_HUMAN,tr|F8WDR3|F8WDR3_HUMAN	7	7	9	0.0	42594854.666666664	0.9052921476293286	9	0.7644960946874871	9	0.9510848746853453	9	1.0483581097225252	9	0.9325377261728689	9	1.1149455900658662	9	0.8924709990554504	9	0.8705862187178608	9	0.8708385042132046	9	0.9031915661639743	9
sp|O00194|RB27B_HUMAN	NA	NA	None	0.555045871559633	3	sp|O00194|RB27B_HUMAN,tr|K7ES41|K7ES41_HUMAN,tr|K7EJ38|K7EJ38_HUMAN	10	12	18	0.0	506895930.6666667	0.9349727962919201	16	0.8754309576416023	16	0.9782743654354719	16	1.0322894340807018	16	1.0051757063958262	16	1.0541853133190004	16	0.9062530647726474	16	0.7406955533047312	16	0.8476203943138814	16	0.780563033187883	16
sp|O00203|AP3B1_HUMAN	NA	NA	None	0.37294332723948814	5	sp|O00203|AP3B1_HUMAN,tr|H0YBD0|H0YBD0_HUMAN,sp|Q13367|AP3B2_HUMAN,tr|F5GYB0|F5GYB0_HUMAN,tr|F5GWU4|F5GWU4_HUMAN	47	47	102	0.0	533127333.3333333	0.9369461191139237	101	0.8663507661720828	101	0.9281802120424733	102	1.0534929740045507	102	1.01244518147123	102	1.0420937116412943	102	0.9110938854965631	102	0.7726115759686973	102	0.8286973374304617	102	0.7989913321191399	102
sp|O00204|ST2B1_HUMAN	NA	NA	None	0.33424657534246577	1	sp|O00204|ST2B1_HUMAN	12	12	21	0.0	151921784.0	0.8869247048918466	21	0.8269808309715379	21	0.865807546337738	21	1.0384670250775634	21	0.9989494881054425	21	1.094258577974267	21	0.9142628843522292	21	0.7667881506940161	21	0.829432855856015	21	0.8049864195466263	21
sp|O00212|RHOD_HUMAN	NA	NA	None	0.1619047619047619	2	sp|O00212|RHOD_HUMAN,tr|E9PIG5|E9PIG5_HUMAN	2	2	2	0.0	7476972.0	0.9065796228204993	2	0.901339051579912	2	0.9627039963344294	2	1.045438351544433	2	1.1862156991580193	2	0.9082989819319962	2	0.8600469673655518	2	0.7831748565679729	2	0.9658640388029638	2	0.770567842111769	2
sp|O00217|NDUS8_HUMAN	NA	NA	None	0.2523809523809524	6	sp|O00217|NDUS8_HUMAN,tr|F8W9K7|F8W9K7_HUMAN,tr|E9PPW7|E9PPW7_HUMAN,tr|E9PN51|E9PN51_HUMAN,tr|E9PKH6|E9PKH6_HUMAN,tr|Q08E91|Q08E91_HUMAN	10	10	13	0.0	92302034.66666667	0.9787469229240582	13	0.8925984924615765	13	0.9408855905813142	13	0.9998473835543834	13	1.0002292089582985	13	1.1014218596949328	13	0.8981996088998973	13	0.7514446972973483	13	0.7792653588595176	13	0.7841460902464334	13
sp|O00231|PSD11_HUMAN	NA	NA	None	0.6587677725118484	4	sp|O00231|PSD11_HUMAN,tr|J3QS13|J3QS13_HUMAN,tr|J3QRY4|J3QRY4_HUMAN,tr|J3KSW3|J3KSW3_HUMAN	35	35	124	0.0	499193397.3333333	0.8834713632202105	124	0.8720130676031955	124	0.8974332345929075	124	1.025711383534212	124	1.0143062395736724	124	1.064212716237007	124	0.895998007329481	124	0.7927731413056673	123	0.861882643278786	124	0.8136569530355515	123
sp|O00232|PSD12_HUMAN	NA	NA	None	0.5307017543859649	3	sp|O00232|PSD12_HUMAN,tr|J3KSK1|J3KSK1_HUMAN,tr|J3KTJ5|J3KTJ5_HUMAN	31	31	57	0.0	407294261.3333333	0.9628823673933232	57	0.8750556924894973	57	0.9137322072547018	56	1.0253878151869653	57	0.9785253099882443	57	1.0799315872201285	57	0.891151393161176	57	0.7502019771365912	56	0.7795630556847696	57	0.7741502349860364	56
sp|O00255|MEN1_HUMAN	NA	NA	None	0.17398373983739837	6	sp|O00255|MEN1_HUMAN,tr|E7ET29|E7ET29_HUMAN,tr|E7ENS2|E7ENS2_HUMAN,tr|Q9GZQ5|Q9GZQ5_HUMAN,tr|E7EPR4|E7EPR4_HUMAN,tr|E7EN32|E7EN32_HUMAN	9	9	18	0.0	44920716.0	0.9502237037937131	18	0.83814751630722	18	0.870410541605857	18	0.9620646043695202	18	1.0488689204141972	18	0.978146966385802	18	0.9513449844712951	18	0.8254372640755065	18	0.8532366118159949	18	0.7705629502601323	18
sp|O00257|CBX4_HUMAN	NA	NA	None	0.09464285714285714	2	sp|O00257|CBX4_HUMAN,tr|F8WCW6|F8WCW6_HUMAN	6	6	6	0.0	186603035.33333334	0.8335233278418739	6	0.832542972908975	6	0.9366876894670269	6	0.9084416424461406	6	1.0773946837495845	6	1.0711355685880166	6	0.918004912063505	6	0.8886172142117745	6	0.9009476041891529	6	1.007118637121006	6
sp|O00264|PGRC1_HUMAN	NA	NA	None	0.6102564102564103	1	sp|O00264|PGRC1_HUMAN	12	13	50	0.0	662619034.6666666	0.8676165410680086	41	0.8142173538670017	41	0.9197617300615558	41	1.0196714680773225	41	0.9847986698313457	41	1.0968083777718063	41	0.8959551149976847	41	0.7244792007838294	41	0.8141417729415025	41	0.7534516654811048	41
sp|O00267|SPT5H_HUMAN	NA	NA	None	0.3219871205151794	3	sp|O00267|SPT5H_HUMAN,tr|M0QYL9|M0QYL9_HUMAN,tr|M0R2M5|M0R2M5_HUMAN	37	37	76	0.0	294565754.6666667	0.9274208946378202	76	0.8852002132641571	76	0.9153472392117437	76	0.9966436178633309	75	1.0429487977825684	76	1.040595406796294	76	0.9284077449855479	76	0.7738986129982927	76	0.8719686288779762	76	0.8022826454115013	76
sp|O00268|TAF4_HUMAN	NA	NA	None	0.08847926267281106	6	sp|O00268|TAF4_HUMAN,tr|A0A0G2JRY5|A0A0G2JRY5_HUMAN,tr|V9GY14|V9GY14_HUMAN,sp|Q92750|TAF4B_HUMAN,tr|V9GY03|V9GY03_HUMAN,tr|J3KTH2|J3KTH2_HUMAN	8	8	13	0.0	90936782.0	0.980000183894693	13	0.9227562969499762	13	0.8522787483528304	13	0.9601793447951542	13	1.0738689128874985	13	1.0816347803978899	13	0.9734149663742184	13	0.8779474733325053	13	0.9308598374883962	13	0.843108025175172	13
sp|O00273|DFFA_HUMAN	NA	NA	None	0.26586102719033233	1	sp|O00273|DFFA_HUMAN	8	8	10	0.0	120324954.66666667	0.840398549126067	10	0.9335238764320792	10	0.8925642392067763	10	0.9865500014907521	10	1.0946470200426428	10	1.029853974082656	10	0.9011389429766854	10	0.7955776395931616	10	0.9655959831739926	10	0.9197545835273091	10
sp|O00291|HIP1_HUMAN	NA	NA	None	0.2854387656702025	2	sp|O00291|HIP1_HUMAN,tr|C9JMG5|C9JMG5_HUMAN	30	31	47	0.0	148838810.66666666	0.9493291770193482	42	0.8508596235057201	42	0.9120988861171618	42	0.9729434174366105	42	0.9685342056357487	42	1.1074339389656007	42	0.9192749320566369	42	0.770856109853217	42	0.8638679892588446	42	0.8135722631618563	42
sp|O00299|CLIC1_HUMAN	NA	NA	None	0.6721991701244814	1	sp|O00299|CLIC1_HUMAN	14	14	87	0.0	2606465536.0	0.9316055326111466	87	0.8861991877604715	86	0.8739976937126681	86	0.9871029743922671	87	1.0228796911957574	87	1.071285737260532	86	0.9130718116360061	87	0.7199491534048482	86	0.7981181525860709	86	0.7419428974923516	86
sp|O00303|EIF3F_HUMAN	NA	NA	None	0.4677871148459384	4	sp|O00303|EIF3F_HUMAN,tr|H0YDT6|H0YDT6_HUMAN,tr|E9PQV8|E9PQV8_HUMAN,tr|A0A1W2PP79|A0A1W2PP79_HUMAN	19	19	50	0.0	277624680.0	0.8746877332370622	50	0.8750498085091204	49	0.8913825266518789	50	1.0188636293494173	50	1.0303742966030303	50	1.047984579581188	50	0.8972843207072076	50	0.7936142792954594	49	0.8706495379876644	50	0.8337357201207343	49
sp|O00308|WWP2_HUMAN	NA	NA	None	0.15517241379310345	2	sp|O00308|WWP2_HUMAN,tr|H3BS79|H3BS79_HUMAN	8	11	16	0.0	22738835.333333332	0.9584304452311547	13	0.8596883165008286	13	0.9836656566783688	13	1.0478471226778137	13	0.9865156752034815	13	1.0745526037674675	13	0.9090552474538706	13	0.7973086383124838	13	0.8265105352690748	13	0.8495065696340439	13
sp|O00311|CDC7_HUMAN	NA	NA	None	0.059233449477351915	2	sp|O00311|CDC7_HUMAN,tr|B1AMW7|B1AMW7_HUMAN	3	3	4	0.00019308746862328635	7435868.0	0.860313179831212	4	0.9465411998941964	4	0.9043485486525564	4	1.0336880702668534	4	1.0682576635474623	4	1.0812226711765467	4	0.8775868085389134	4	0.8618843968406473	4	0.9937014391559011	4	0.8187204274887513	4
sp|O00329|PK3CD_HUMAN	NA	NA	None	0.07183908045977011	3	sp|O00329|PK3CD_HUMAN,tr|F8W9P4|F8W9P4_HUMAN,tr|Q5SR50|Q5SR50_HUMAN	7	7	12	0.0	22121249.666666668	0.7751872135250579	12	0.9403857469643667	12	0.7633632623370703	12	1.1903289569720337	12	0.8407509534677132	12	1.0520926065060292	12	0.8814932052115891	12	0.6794411508871594	12	0.9245998407043203	12	0.8205676723704584	12
sp|O00330|ODPX_HUMAN	NA	NA	None	0.3093812375249501	4	sp|O00330|ODPX_HUMAN,tr|H0YD97|H0YD97_HUMAN,tr|E9PRI6|E9PRI6_HUMAN,tr|E9PLU0|E9PLU0_HUMAN	13	13	21	0.0	66956140.0	0.9462872268234925	21	0.8865911418330773	21	0.8787965799766386	21	1.0162207455091274	21	1.014656333530767	21	1.0675668207075109	21	0.8517341249843342	21	0.7012171806504294	21	0.8204654078285901	21	0.7828205830329852	21
sp|O00391|QSOX1_HUMAN	NA	NA	None	0.04685408299866131	1	sp|O00391|QSOX1_HUMAN	3	3	3	0.0	40310872.333333336	0.8385838991853934	3	0.8631293437073898	3	0.9425178955728178	3	1.0830359985820148	3	1.0725005584056897	3	1.0123061977713408	3	0.8666995333042469	3	0.8162556436246294	3	0.9163552433879422	3	0.9006976022580325	3
sp|O00399|DCTN6_HUMAN	NA	NA	None	0.18947368421052632	3	sp|O00399|DCTN6_HUMAN,tr|E5RK00|E5RK00_HUMAN,tr|E5RFU3|E5RFU3_HUMAN	4	4	5	0.0	13861971.0	0.8848004620105709	5	0.8577388732654705	5	1.0006805763663233	5	0.958186331886625	5	0.995579770943606	5	1.0502198922071437	5	0.9634140680514045	5	0.8277396455647164	5	0.8501426515695243	5	0.853704477366784	5
sp|O00400|ACATN_HUMAN	NA	NA	None	0.13114754098360656	3	sp|O00400|ACATN_HUMAN,tr|H7C577|H7C577_HUMAN,tr|H7C562|H7C562_HUMAN	6	6	9	0.0	36414126.0	0.9521189113466532	9	0.8516764029166778	9	0.9048893433642539	9	1.0302218816794435	9	0.9765786544174461	9	1.0720969980279014	9	0.9098444233438026	9	0.6876310317442892	9	0.7935355369945704	9	0.7704058005786647	9
sp|O00401|WASL_HUMAN	NA	NA	None	0.19405940594059407	1	sp|O00401|WASL_HUMAN	7	7	10	0.0	99237976.0	0.8715026757381448	10	0.8794980880882756	10	0.881074559198754	10	1.0539474830447175	10	0.9544156111682871	10	1.1020101532829565	10	0.9055391660369317	10	0.8223093623038802	10	0.8818601269900184	10	0.8857527646794605	10
sp|O00410|IPO5_HUMAN	NA	NA	None	0.42570647219690066	17	sp|O00410|IPO5_HUMAN,tr|H0Y8C6|H0Y8C6_HUMAN,tr|H0Y3V4|H0Y3V4_HUMAN,tr|E7ETV3|E7ETV3_HUMAN,tr|C9JMV5|C9JMV5_HUMAN,tr|C9J875|C9J875_HUMAN,tr|E7EQT5|E7EQT5_HUMAN,tr|E7ETV8|E7ETV8_HUMAN,tr|C9JQT6|C9JQT6_HUMAN,tr|E7EX05|E7EX05_HUMAN,tr|C9JZD8|C9JZD8_HUMAN,tr|E7ESA1|E7ESA1_HUMAN,tr|E7EWK4|E7EWK4_HUMAN,tr|E7ESZ1|E7ESZ1_HUMAN,tr|E7EV12|E7EV12_HUMAN,tr|C9JXE0|C9JXE0_HUMAN,tr|C9JZ53|C9JZ53_HUMAN	48	51	144	0.0	292249333.3333333	0.8377010619151528	133	0.8776052636979195	134	0.9086506625087591	134	1.0539307128396191	134	1.027159407326187	133	1.0058177660986045	134	0.9155360593806008	133	0.762477309910609	133	0.8905882050310672	133	0.8084564684258533	134
sp|O00411|RPOM_HUMAN	NA	NA	None	0.14065040650406505	3	sp|O00411|RPOM_HUMAN,tr|K7EMH3|K7EMH3_HUMAN,tr|K7ESD1|K7ESD1_HUMAN	12	12	15	0.0	85944959.33333333	0.9262969536781586	15	0.8150062976806103	15	0.8929724716083253	15	0.9843229217602639	15	1.074168003539578	15	1.0364468383499188	15	0.8933468359200206	15	0.7881489591572937	15	0.9266711175942887	15	0.9080497397611925	15
sp|O00418|EF2K_HUMAN	NA	NA	None	0.1393103448275862	2	sp|O00418|EF2K_HUMAN,tr|H3BRH4|H3BRH4_HUMAN	9	9	9	0.0	200260197.33333334	0.958546244527456	9	0.8316409969812765	9	0.9322384088173926	9	1.0357181172689265	9	1.0154016368290866	9	1.079808203918689	9	0.9431338932053033	9	0.7168124636378521	9	0.8339929633286515	9	0.7593815453644169	9
sp|O00422|SAP18_HUMAN	NA	NA	None	0.6274509803921569	5	sp|O00422|SAP18_HUMAN,tr|H7BZW6|H7BZW6_HUMAN,tr|X6RAL5|X6RAL5_HUMAN,tr|U3KQ12|U3KQ12_HUMAN,tr|U3KPY7|U3KPY7_HUMAN	15	15	43	0.0	679050037.3333334	0.9121053948391212	43	0.8802170405713982	43	0.930384811965352	43	0.9605942947048841	43	1.0083962265561122	43	1.0846611469224903	43	0.9285343523963032	43	0.7737994601995108	43	0.8593971575653633	43	0.7767422606594243	43
sp|O00425|IF2B3_HUMAN	NA	NA	None	0.12607944732297063	2	sp|O00425|IF2B3_HUMAN,tr|F8WD15|F8WD15_HUMAN	8	10	19	0.0	218495269.33333334	1.5566066122426898	14	0.4973151143943477	14	0.8116481376758206	14	0.7916595650216797	14	1.7386476865969687	14	0.7853226747358183	14	0.585759396063757	14	1.0459471527026478	14	0.5775392938546018	14	0.9478175023582156	14
sp|O00429|DNM1L_HUMAN	NA	NA	None	0.5067934782608695	7	sp|O00429|DNM1L_HUMAN,tr|F8VZ52|F8VZ52_HUMAN,tr|B4DDQ3|B4DDQ3_HUMAN,tr|F8W1W3|F8W1W3_HUMAN,tr|F8VR28|F8VR28_HUMAN,tr|B4DPZ9|B4DPZ9_HUMAN,tr|H0YHY4|H0YHY4_HUMAN	2	38	71	0.00019445794846864364	24620648.0	0.9148269939673782	4	0.8852548087007448	4	0.9516338262481994	4	0.958934699851085	4	1.006941232502625	4	1.0962289672919843	4	0.9250144007275005	4	0.7661403786592134	4	0.7853322166529546	4	0.773811256435645	4
sp|O00442|RTCA_HUMAN	NA	NA	None	0.1830601092896175	1	sp|O00442|RTCA_HUMAN	6	6	7	0.0	28902456.666666668	0.8804708444179669	7	0.8821522937083719	7	0.8947687377384266	7	1.035328740636144	7	0.9886237738279565	7	1.1011947287310995	7	0.9246025337063045	7	0.8273122971402068	7	0.829436508965051	7	0.8369781966627161	7
sp|O00443|P3C2A_HUMAN	NA	NA	None	0.12336892052194544	2	sp|O00443|P3C2A_HUMAN,tr|A0A0C4DGF9|A0A0C4DGF9_HUMAN	20	20	33	0.0	44672878.0	0.9981559030312344	33	0.8661429255212001	33	0.9512757579846562	33	1.0277005862982893	33	1.0024203479417317	33	1.0808675658780025	33	0.9123681321575993	33	0.7728779739340119	33	0.8078314878974658	33	0.775094983501648	33
sp|O00458|IFRD1_HUMAN	NA	NA	None	0.05321507760532151	5	sp|O00458|IFRD1_HUMAN,tr|H0YEE3|H0YEE3_HUMAN,tr|E9PMY4|E9PMY4_HUMAN,tr|C9JNM6|C9JNM6_HUMAN,tr|C9JA65|C9JA65_HUMAN	3	3	3	9.942334460131238e-05	870959906.0	1.0077331509571248	3	0.9322625735498276	3	0.9912648419892155	3	0.976568116478983	3	1.007292405139952	3	1.1022120213079813	3	0.9145374888734915	3	0.8137367164829783	3	0.8327948044730552	3	0.6988040740569214	3
sp|O00459|P85B_HUMAN	NA	NA	None	0.26785714285714285	3	sp|O00459|P85B_HUMAN,tr|E9PFP1|E9PFP1_HUMAN,tr|V9GYJ4|V9GYJ4_HUMAN	14	16	19	0.0	72267629.33333333	0.859539510795611	15	0.9299133578773213	15	0.8348863116505877	15	1.050174907614535	15	0.9745788546493857	15	1.075341102089002	15	0.8931334217106035	15	0.7928355708932449	15	0.9145117715167889	15	0.8873273706643398	15
sp|O00461|GOLI4_HUMAN	NA	NA	None	0.1307471264367816	2	sp|O00461|GOLI4_HUMAN,tr|F8W785|F8W785_HUMAN	8	8	11	0.0	35814020.666666664	0.9632476181748849	11	0.8250495963151309	11	0.9021307842510974	11	1.0400953919130829	11	0.9447300030045188	11	1.0732014225464006	11	0.8526602572498887	11	0.7732102696490841	11	0.8128420180821928	11	0.7739544471189466	11
sp|O00462|MANBA_HUMAN	NA	NA	None	0.1820250284414107	2	sp|O00462|MANBA_HUMAN,tr|E9PFW2|E9PFW2_HUMAN	15	16	26	0.0	19132552.333333332	0.8614437547441602	22	0.8460317634087695	22	0.8815211973364616	22	1.000715074307343	22	0.998227999472315	22	1.0897704732889648	22	0.8966026817034141	22	0.7949138373722284	22	0.8630263832393955	22	0.8546046919357483	22
sp|O00463|TRAF5_HUMAN	NA	NA	None	0.07899461400359066	1	sp|O00463|TRAF5_HUMAN	4	4	5	0.0	16317114.5	0.7818884280030475	5	0.8438716668077542	5	0.903955826229515	5	0.9951824965040166	5	1.0432737360901434	5	1.088164325405316	5	0.8954216541098791	5	0.8484799858488761	5	0.8199927091035286	5	0.8219663083044104	5
sp|O00471|EXOC5_HUMAN	NA	NA	None	0.3785310734463277	5	sp|O00471|EXOC5_HUMAN,tr|F8W9B8|F8W9B8_HUMAN,tr|A0A0A0MSI8|A0A0A0MSI8_HUMAN,tr|G3V377|G3V377_HUMAN,tr|G3V4Z7|G3V4Z7_HUMAN	28	28	40	0.0	97253805.33333333	0.9293185528248823	40	0.8604522988766394	40	0.957768862130935	40	0.9836968236302235	40	1.0067155141720692	40	1.0801932619415322	40	0.9022020492067795	40	0.7717788562772752	40	0.7951511018574257	40	0.821079963002211	40
sp|O00472|ELL2_HUMAN	NA	NA	None	0.015625	1	sp|O00472|ELL2_HUMAN	1	1	1	0.0	10870254.0	0.7675141648138851	1	0.8707200745893997	1	0.7417055153123432	1	1.1549953381625189	1	0.9582837266011619	1	1.0352650075306606	1	0.8514559277056588	1	0.7162626407516317	1	0.8662267804633149	1	0.7844724951588611	1
sp|O00478|BT3A3_HUMAN	NA	NA	None	0.03424657534246575	5	sp|O00478|BT3A3_HUMAN,tr|C9JZT5|C9JZT5_HUMAN,sp|P78410|BT3A2_HUMAN,tr|S4R3N0|S4R3N0_HUMAN,tr|C9JUV8|C9JUV8_HUMAN	1	2	2	0.0	4567622.0	1.0383188978531224	1	1.0900189796599953	1	0.9166884857117256	1	1.2370642154860525	1	1.0631867908083055	1	0.9226698132638848	1	0.7770791804417572	1	0.8188809797274889	1	1.0008599612959233	1	0.8304782385572199	1
sp|O00479|HMGN4_HUMAN	NA	NA	None	0.4111111111111111	1	sp|O00479|HMGN4_HUMAN	3	4	7	0.0	39594266.666666664	0.9045931241428744	4	0.9616524987020059	4	0.8242349673541025	4	0.8956844431511808	4	1.2426379809689743	4	1.0491573833336427	4	0.8937635418476839	4	0.9864698308206241	4	0.8796477805770068	4	0.7779995372996604	4
sp|O00483|NDUA4_HUMAN	NA	NA	None	0.5555555555555556	1	sp|O00483|NDUA4_HUMAN	5	5	35	0.0	675836789.3333334	0.9832272077805856	35	0.952521736847579	35	0.9413665169077876	35	1.0640126198080762	35	1.0663548640502272	35	0.9541651735186834	35	0.9017384607724551	35	0.8056069695234076	35	0.8747422334793383	35	0.7824386515808537	35
sp|O00487|PSDE_HUMAN	NA	NA	None	0.3935483870967742	2	sp|O00487|PSDE_HUMAN,tr|C9JW37|C9JW37_HUMAN	16	16	48	0.0	140341165.33333334	0.9116400156963581	48	0.8756868254440244	48	0.8981833721669277	48	1.0212736741336226	48	0.9930581127779288	47	1.0912160773614268	48	0.9091734958494839	48	0.794490929632179	48	0.8395446904924988	47	0.8022636708330526	48
sp|O00488|ZN593_HUMAN	NA	NA	None	0.35074626865671643	2	sp|O00488|ZN593_HUMAN,tr|A9J4F5|A9J4F5_HUMAN	3	3	3	0.0	35804469.5	1.6949016182420007	3	0.8555305259286502	3	1.0273057264279295	3	1.0676431344326363	3	0.9760387843389355	3	0.9656364254069341	3	0.9484484905154887	3	0.8330150817123074	3	1.1454523725724008	3	0.9019449771449588	3
sp|O00499|BIN1_HUMAN	NA	NA	None	0.09106239460370995	1	sp|O00499|BIN1_HUMAN	5	5	7	0.0	97787297.33333333	0.674394290061016	7	0.9810525199883388	7	0.8332693890689755	7	0.8635727983997764	7	1.1414091957842294	7	0.9744793827080351	7	0.9341817529597484	7	0.4841550864197824	7	1.139409665599826	7	0.5834520162636199	7
sp|O00505|IMA4_HUMAN	NA	NA	None	0.2437619961612284	2	sp|O00505|IMA4_HUMAN,tr|H0Y4S9|H0Y4S9_HUMAN	5	12	27	0.0	179364578.66666666	0.9894432880506223	7	0.8625132207000533	7	0.9579727383700803	7	1.0786891066432298	7	0.9752400883847732	7	1.0313679660665498	7	0.9283189270417386	7	0.7252355638477979	7	0.8792475119159852	7	0.8175829700890191	7
sp|O00506|STK25_HUMAN	NA	NA	None	0.284037558685446	12	sp|O00506|STK25_HUMAN,tr|C9J232|C9J232_HUMAN,tr|H7C279|H7C279_HUMAN,tr|C9JCC0|C9JCC0_HUMAN,tr|C9JDH9|C9JDH9_HUMAN,tr|C9J6L2|C9J6L2_HUMAN,tr|C9JJV0|C9JJV0_HUMAN,tr|C9JFA1|C9JFA1_HUMAN,tr|C9JN58|C9JN58_HUMAN,tr|E7EM58|E7EM58_HUMAN,tr|C9K0M6|C9K0M6_HUMAN,tr|C9JIH8|C9JIH8_HUMAN	7	14	31	0.0	24178984.666666668	0.9506157191759292	8	0.8728819551677616	8	0.8617591474208388	8	0.9783458700476938	8	1.0116426161958763	8	1.0649953748057381	8	0.949195872343246	8	0.812587070497627	8	0.9224118968816355	8	0.81817018978776	8
sp|O00512|BCL9_HUMAN	NA	NA	None	0.010518934081346423	1	sp|O00512|BCL9_HUMAN	1	1	1	0.0	2954359.0	0.735757176208325	1	0.8643189441025451	1	0.8844568442014334	1	0.8902474249926089	1	1.2730034559980428	1	0.9487785068865094	1	0.8879706121228392	1	0.9468958884837446	1	1.2838845825786436	1	1.0548304114234839	1
sp|O00519|FAAH1_HUMAN	NA	NA	None	0.2711571675302245	1	sp|O00519|FAAH1_HUMAN	12	12	20	0.0	125716483.33333333	0.8849035000219321	20	0.8786363214443418	20	0.9541053401786825	20	1.0020980637170593	20	0.978511134441511	20	1.1039988752824907	20	0.9057097041947919	20	0.7840263057784467	20	0.8798765858218933	20	0.8221697213498249	20
sp|O00522|KRIT1_HUMAN	NA	NA	None	0.16032608695652173	13	sp|O00522|KRIT1_HUMAN,tr|C9JF32|C9JF32_HUMAN,tr|A0A0C4DG23|A0A0C4DG23_HUMAN,tr|C9J718|C9J718_HUMAN,tr|C9JIY2|C9JIY2_HUMAN,tr|C9JEW7|C9JEW7_HUMAN,tr|C9JJM9|C9JJM9_HUMAN,tr|C9J3W7|C9J3W7_HUMAN,tr|C9JBN7|C9JBN7_HUMAN,tr|C9JD81|C9JD81_HUMAN,tr|C9JSG7|C9JSG7_HUMAN,tr|C9JXI9|C9JXI9_HUMAN,tr|C9JI47|C9JI47_HUMAN	9	9	13	0.0	11982887.333333334	0.8631545085333837	13	0.8694896127738863	13	0.8990194468724195	13	1.0308719301527614	13	1.0070600156748497	13	1.029318756776292	13	0.9561298454198198	13	0.762316396493434	13	0.8720184315142754	13	0.8319026521080546	13
sp|O00526|UPK2_HUMAN	NA	NA	None	0.07608695652173914	1	sp|O00526|UPK2_HUMAN	1	1	1	0.00019436345966958212	11943240.0	0.6936082093083135	1	0.9307908479328185	1	0.6726897016137373	1	1.1255326125467915	1	0.886254954215457	1	1.211734751139387	1	0.7764776820983647	1	0.7904967089265005	1	0.6781226686853972	1	0.7296108588920603	1
sp|O00560|SDCB1_HUMAN	NA	NA	None	0.29194630872483224	4	sp|O00560|SDCB1_HUMAN,tr|G5EA09|G5EA09_HUMAN,tr|B4DHN5|B4DHN5_HUMAN,tr|E9PBU7|E9PBU7_HUMAN	7	7	13	0.0	44230864.0	0.8961828806867547	13	0.8872310737410715	13	1.0766061694293994	13	1.0154724521838423	13	1.0186554273474746	13	1.027106146394438	13	0.9051740021649509	13	0.8111043222494453	13	0.9762094029293571	13	1.0156597154699982	13
sp|O00562|PITM1_HUMAN	NA	NA	None	0.0860128617363344	5	sp|O00562|PITM1_HUMAN,tr|E9PMS0|E9PMS0_HUMAN,tr|E9PMZ6|E9PMZ6_HUMAN,tr|E9PSD1|E9PSD1_HUMAN,tr|E9PNU6|E9PNU6_HUMAN	7	7	8	0.0	9441027.333333334	0.8364620450426217	8	0.906418133861113	8	0.9493473416768227	8	1.0684914954659885	8	0.9250181328630256	8	1.0730834592132563	8	0.8463438487621726	8	0.7633005562078821	8	0.8231918269296399	8	0.7337072214109288	8
sp|O00566|MPP10_HUMAN	NA	NA	None	0.13803230543318648	2	sp|O00566|MPP10_HUMAN,tr|U3KQ48|U3KQ48_HUMAN	9	9	15	0.0	14759780.333333334	0.9853150243373541	15	0.8391047361152011	15	0.9006016971703971	15	1.0651703742089453	15	1.0196484658799487	15	1.0461836990225706	15	0.8744078875802258	15	0.8731519047452105	15	0.9311492523627233	15	0.8646305194819385	15
sp|O00567|NOP56_HUMAN	NA	NA	None	0.6414141414141414	4	sp|O00567|NOP56_HUMAN,tr|H0Y653|H0Y653_HUMAN,tr|H0YDU4|H0YDU4_HUMAN,tr|Q5JXT2|Q5JXT2_HUMAN	40	40	94	0.0	262032400.0	0.9637735890048305	94	0.9436079973398114	94	0.913326598357288	94	1.0288129213256807	94	1.0078553926224778	94	1.0318596921358525	94	0.9146446726676869	94	0.8144168690854994	94	0.8596207522690276	94	0.783569163330155	94
sp|O00592|PODXL_HUMAN	NA	NA	None	0.05197132616487455	1	sp|O00592|PODXL_HUMAN	3	3	4	0.0	69623814.66666667	1.1850511422659555	4	0.8614612670347949	4	0.9787033005181698	4	0.955538913589085	4	1.0790458125273474	4	1.0634983460299963	4	0.862639746198026	4	0.696170855300131	4	0.8878707195240911	4	0.7511903623058562	4
sp|O00625|PIR_HUMAN	NA	NA	None	0.6068965517241379	1	sp|O00625|PIR_HUMAN	15	15	29	0.0	162711186.66666666	0.8768939347568296	29	0.8360451038350359	29	0.8980360573344263	29	1.0466693357657908	29	1.023761392356247	29	1.021546921931959	29	0.8911681396906804	29	0.7524434933748998	29	0.8520225703851548	29	0.7989725955435467	29
sp|O00628|PEX7_HUMAN	NA	NA	None	0.14241486068111456	2	sp|O00628|PEX7_HUMAN,tr|Q5TDQ5|Q5TDQ5_HUMAN	4	4	6	0.0	20810996.0	0.8492838017037467	6	0.8762998076819066	6	0.8913214934872967	6	0.976763112293547	6	1.026494206404851	6	0.96909964645486	6	0.9533020328169453	6	0.8451155760141323	6	0.9045733954125595	6	0.9287752145833048	6
sp|O00629|IMA3_HUMAN	NA	NA	None	0.3493282149712092	2	sp|O00629|IMA3_HUMAN,tr|H7C4F6|H7C4F6_HUMAN	8	15	36	0.0	63191306.666666664	0.9306953254625161	16	0.856243508523883	16	0.9996836035033163	16	1.0522393774346135	16	1.0211071810222934	16	1.0197300760151107	16	0.9451978027714276	16	0.7253219748110403	16	0.8244728363068262	16	0.8459083551827162	16
sp|O00635|TRI38_HUMAN	NA	NA	None	0.09462365591397849	1	sp|O00635|TRI38_HUMAN	3	3	3	0.0	16892324.0	0.9250147346410892	3	0.8641684768233988	3	0.7521032683128809	3	1.0306810994781075	3	1.0642680267660223	3	1.0693748663417921	3	0.826865413578309	3	0.6779942560932688	3	1.0844980308628762	3	0.8581704886485991	3
sp|O00743|PPP6_HUMAN	NA	NA	None	0.3901639344262295	2	sp|O00743|PPP6_HUMAN,tr|Q5T1S7|Q5T1S7_HUMAN	14	14	33	0.0	488013176.0	0.9051562188363651	33	0.8510389257397972	33	0.9627899262975752	33	1.0101177230559502	33	0.9655294987997388	33	1.0878622142439736	33	0.9094989043610383	33	0.7911371031271439	33	0.8579678090324507	33	0.8752806023149294	33
sp|O00748|EST2_HUMAN	NA	NA	None	0.02146690518783542	2	sp|O00748|EST2_HUMAN,tr|A0A024R6X1|A0A024R6X1_HUMAN	1	1	1	0.0	8535316.0	0.8417243751274119	1	0.730932056972537	1	0.7005102421216403	1	0.9330086450605792	1	0.821628776872921	1	1.2185470620888297	1	1.0268155159776702	1	1.0854020816412167	1	0.9232303461170053	1	1.0293321721046007	1
sp|O00754|MA2B1_HUMAN	NA	NA	None	0.18991097922848665	6	sp|O00754|MA2B1_HUMAN,tr|M0R2P5|M0R2P5_HUMAN,tr|M0QZG6|M0QZG6_HUMAN,tr|M0QZ24|M0QZ24_HUMAN,tr|M0R174|M0R174_HUMAN,tr|M0QYZ1|M0QYZ1_HUMAN	16	16	27	0.0	55378145.333333336	0.8184958067227099	27	0.8340891510246609	27	0.8671660709196962	27	1.0664188380838768	27	0.9965132528626716	27	0.9825773063461313	27	0.8721236270249388	27	0.7544078232722152	27	0.8505121953886016	27	0.7781066785702707	27
sp|O00757|F16P2_HUMAN	NA	NA	None	0.061946902654867256	1	sp|O00757|F16P2_HUMAN	1	3	30	0.0	1545470336.0	0.9667731748445325	26	0.8405538128071934	26	0.9826463117326085	26	0.9755596748640343	26	1.0688191492949763	26	1.0360705113507107	26	0.9433750213043466	26	0.7141784859578647	26	0.8108088898219409	26	0.7358160626349208	26
sp|O00762|UBE2C_HUMAN	NA	NA	None	0.36312849162011174	3	sp|O00762|UBE2C_HUMAN,tr|A0A087WVK1|A0A087WVK1_HUMAN,tr|A0A0A0MSE8|A0A0A0MSE8_HUMAN	6	6	18	0.0	90551462.66666667	0.8539005163933828	18	0.9336233322323266	18	0.9250593648110489	18	0.9848243328512867	18	0.9787338153548796	18	1.0720354773510365	18	0.9625477688252929	18	0.7752008658581555	18	0.8857503801245187	18	0.8820518139463506	18
sp|O00767|ACOD_HUMAN	NA	NA	None	0.28133704735376047	1	sp|O00767|ACOD_HUMAN	13	13	21	0.0	207326241.33333334	0.9639725277459812	21	0.8783655999601852	21	0.9639999004628478	21	1.0179957265904638	21	0.9789282299200689	21	1.1179045576077307	21	0.9010725128154083	21	0.6978723933708256	21	0.7802229471519414	21	0.7283071808476154	21
sp|O14494|PLPP1_HUMAN	NA	NA	None	0.03169014084507042	1	sp|O14494|PLPP1_HUMAN	1	1	2	0.0	20546814.0	0.7434545081903983	2	0.9523013185609883	2	0.891984146060992	2	1.1141411878469403	2	0.9044290196249873	2	1.2290058039024339	2	0.7524239886256388	2	0.9519311667648201	2	0.646477434623346	2	0.9235524576416212	2
sp|O14497|ARI1A_HUMAN	NA	NA	None	0.13041575492341356	6	sp|O14497|ARI1A_HUMAN,tr|A0A1B0GTU5|A0A1B0GTU5_HUMAN,tr|H0Y488|H0Y488_HUMAN,tr|A0A087WUV6|A0A087WUV6_HUMAN,tr|H0YEW5|H0YEW5_HUMAN,tr|H0YCU6|H0YCU6_HUMAN	23	25	39	0.0	63940444.0	0.9559048741607707	36	0.9127451683992542	36	0.9382678977776265	36	0.9609556340437917	36	1.0424018494628566	36	1.0780637105081756	36	0.9265560212393117	36	0.8668358740744829	36	0.8566774230901073	36	0.8169800881024423	36
sp|O14519|CDKA1_HUMAN	NA	NA	None	0.1826086956521739	3	sp|O14519|CDKA1_HUMAN,tr|F5GZF0|F5GZF0_HUMAN,sp|O75956|CDKA2_HUMAN	2	2	3	0.0	32552860.5	0.9029743368593026	3	0.9598375112578805	3	0.8934724034371212	3	1.1544774448570567	3	1.0198795406784749	3	1.0332295106574603	3	0.8481856669555445	3	0.6825812443710597	3	0.8183179011705776	3	0.6640826703692584	3
sp|O14523|C2C2L_HUMAN	NA	NA	None	0.060906515580736544	2	sp|O14523|C2C2L_HUMAN,tr|E9PK05|E9PK05_HUMAN	2	2	2	0.0	26694402.0	0.7615332543239615	2	0.6495224620557805	2	1.1636182447556247	2	1.060746541274006	2	0.9587806154432532	2	1.0604287836320916	2	0.9200440596506487	2	0.9268131742535435	2	0.9483993723862003	2	0.7276757138049699	2
sp|O14524|NEMP1_HUMAN	NA	NA	None	0.07207207207207207	2	sp|O14524|NEMP1_HUMAN,tr|G3V5K2|G3V5K2_HUMAN	4	4	6	0.0	17189050.0	1.0231907228215809	6	0.8094814835683032	6	0.8196842641824107	6	0.964147379560705	6	1.0625757190738878	6	1.0262444954873473	6	1.0017272025065609	6	0.7622157587869256	6	0.8402926550937719	6	0.8133173766386907	6
sp|O14530|TXND9_HUMAN	NA	NA	None	0.27876106194690264	5	sp|O14530|TXND9_HUMAN,tr|F8WCJ3|F8WCJ3_HUMAN,tr|B8ZZX4|B8ZZX4_HUMAN,tr|F8WBV5|F8WBV5_HUMAN,tr|G3XAJ4|G3XAJ4_HUMAN	7	7	11	0.0	40862170.666666664	0.8740402295648299	11	0.8415200797899408	11	0.9267229590845057	11	0.9730567672114127	11	0.9790681674774574	11	1.075356367513499	11	0.9332745203748781	11	0.7467285291859306	11	0.833583423232714	11	0.7495039872797582	11
sp|O14531|DPYL4_HUMAN	NA	NA	None	0.07167832167832168	1	sp|O14531|DPYL4_HUMAN	3	3	3	0.0	12773765.5	0.7936800695903793	3	0.7923050019579767	3	0.9641167133492163	3	0.9846351138466322	3	0.9724477876367899	3	1.011577471609337	3	0.9400859118342505	3	1.1253777830396718	3	0.8996828376613089	3	0.998317784002425	3
sp|O14544|SOCS6_HUMAN	NA	NA	None	0.03177570093457944	1	sp|O14544|SOCS6_HUMAN	1	1	1	0.0	2849482.0	0.9577776052820229	1	0.9365910678654106	1	0.8237153541732847	1	1.0383229759779367	1	0.9598127652801703	1	1.1364194273416353	1	0.8654448314002575	1	0.8242841553009721	1	0.9012105940514621	1	0.9927406103784027	1
sp|O14545|TRAD1_HUMAN	NA	NA	None	0.19243986254295534	4	sp|O14545|TRAD1_HUMAN,tr|F8VNX8|F8VNX8_HUMAN,tr|F8VVF3|F8VVF3_HUMAN,tr|S4R2Z9|S4R2Z9_HUMAN	10	10	18	0.0	224929493.33333334	0.9110040943263427	18	0.8786984543100569	18	0.9002425290617302	18	1.0359794618398406	18	1.016366276361764	18	1.0632799098445525	18	0.872859951328772	18	0.7546545715565816	18	0.8713861024095584	18	0.8073988868139212	18
sp|O14548|COX7R_HUMAN	NA	NA	None	0.6403508771929824	3	sp|O14548|COX7R_HUMAN,tr|E5RJZ1|E5RJZ1_HUMAN,tr|H0YBD2|H0YBD2_HUMAN	7	7	23	0.0	41107134.666666664	0.8749398955491762	23	0.842808319158207	23	0.8609770864208536	23	1.0495990024590254	23	1.0250978891498597	23	1.0704019500026185	23	0.893276844223326	23	0.8208744621313746	22	0.8534714925544037	23	0.7795773392878254	23
sp|O14561|ACPM_HUMAN	NA	NA	None	0.23717948717948717	3	sp|O14561|ACPM_HUMAN,tr|I3L505|I3L505_HUMAN,tr|H3BNK3|H3BNK3_HUMAN	12	12	19	0.0	506727546.6666667	0.8255633787215965	19	0.8570633070557545	19	0.8787461935833726	19	0.982606861971743	19	1.1284067198435694	19	0.9865979509886186	19	0.9613349712353593	19	0.7203622562879263	19	0.8953648183509895	19	0.8776730563074568	19
sp|O14569|C56D2_HUMAN	NA	NA	None	0.05405405405405406	2	sp|O14569|C56D2_HUMAN,tr|U3KQU4|U3KQU4_HUMAN	1	1	6	0.0001004217714400482	3314121.0	0.8233262320506393	6	0.8934282361940822	6	0.8648954399260009	6	0.9353469348418024	6	1.0442303273857583	6	1.0699077940595492	6	0.9047851575576186	6	0.7358320110793815	6	0.8759273361554423	6	0.8050980438239075	6
sp|O14578|CTRO_HUMAN	NA	NA	None	0.2525900345337938	4	sp|O14578|CTRO_HUMAN,tr|H7BYJ3|H7BYJ3_HUMAN,tr|H0YGG8|H0YGG8_HUMAN,tr|F5H4K4|F5H4K4_HUMAN	47	47	75	0.0	176366138.66666666	0.9065180548368419	75	0.8674805816008521	75	0.9257280703610582	75	1.0139125951831907	75	1.001485544509199	75	1.0769467315778745	75	0.9091207924668374	75	0.777949532140244	75	0.8530070721808948	75	0.7789419666864669	75
sp|O14579|COPE_HUMAN	NA	NA	None	0.775974025974026	3	sp|O14579|COPE_HUMAN,tr|M0QXB4|M0QXB4_HUMAN,tr|M0R061|M0R061_HUMAN	21	21	34	0.0	249477781.33333334	0.8830580188114842	34	0.8866405169487325	34	0.9178964708852166	34	1.0289143426258618	34	0.9897424480337811	34	1.0527847389295801	34	0.9102803552269247	34	0.797461883863072	34	0.8843219317148143	34	0.8199489017479138	34
sp|O14617|AP3D1_HUMAN	NA	NA	None	0.3026886383347788	4	sp|O14617|AP3D1_HUMAN,tr|K7ELX8|K7ELX8_HUMAN,tr|A0A087WYN6|A0A087WYN6_HUMAN,tr|K7ERW8|K7ERW8_HUMAN	37	37	66	0.0	143818192.0	0.9238303216114243	66	0.8727090721774584	66	0.9217451980267494	66	1.0171829930026395	66	1.0084224570739648	66	1.0820071636640292	66	0.9050215259585515	66	0.7845312129155926	66	0.8458088624407214	66	0.8133258069545455	66
sp|O14640|DVL1_HUMAN	NA	NA	None	0.07625899280575539	8	sp|Q92997|DVL3_HUMAN,sp|O14640|DVL1_HUMAN,sp|P54792|DVLP1_HUMAN,tr|C9K0P9|C9K0P9_HUMAN,tr|A0A0J9YWZ5|A0A0J9YWZ5_HUMAN,tr|A0A0J9YYK1|A0A0J9YYK1_HUMAN,tr|F8WCF1|F8WCF1_HUMAN,tr|A0A087WWA7|A0A087WWA7_HUMAN	4	6	7	0.0	15612933.666666666	1.0723352888524467	4	0.9164652251466883	4	0.8885340157552646	4	0.9787023597114238	4	0.9810573066165538	4	1.0830298238468514	4	0.9630418377493355	4	0.8134387232242941	4	0.9426384014587015	4	0.8481453632895186	4
sp|O14646|CHD1_HUMAN	NA	NA	None	0.16432748538011696	4	sp|O14646|CHD1_HUMAN,tr|A0A0D9SFA3|A0A0D9SFA3_HUMAN,tr|H0Y8V4|H0Y8V4_HUMAN,tr|A0A087WVF4|A0A087WVF4_HUMAN	23	31	47	0.0	69333413.33333333	0.9740065813658364	33	0.8725477132891798	33	0.9238806883053335	33	1.0090404020798176	33	0.9919419760942735	33	1.053333900239736	33	0.95027437695352	33	0.8300583561064226	33	0.8714496179177089	33	0.8320932402765688	33
sp|O14647|CHD2_HUMAN	NA	NA	None	0.15317286652078774	8	sp|O14647|CHD2_HUMAN,tr|A0A1B0GTU9|A0A1B0GTU9_HUMAN,tr|A0A1B0GU59|A0A1B0GU59_HUMAN,tr|A0A0D9SFA3|A0A0D9SFA3_HUMAN,tr|A0A0D9SGK0|A0A0D9SGK0_HUMAN,tr|B7Z3I4|B7Z3I4_HUMAN,tr|A0A1B0GTM9|A0A1B0GTM9_HUMAN,tr|A0A0D9SF92|A0A0D9SF92_HUMAN	24	32	48	0.0	55901013.333333336	0.9140138480766239	34	0.910148714418662	34	0.8964133761416873	34	0.987894103577985	34	1.010537616472594	34	1.0971741002517463	34	0.9016311297344717	34	0.7950065171971923	34	0.8238832082805161	34	0.7927271380387001	34
sp|O14653|GOSR2_HUMAN	NA	NA	None	0.33962264150943394	32	sp|O14653|GOSR2_HUMAN,tr|E7EQ34|E7EQ34_HUMAN,tr|A0A1W2PPG1|A0A1W2PPG1_HUMAN,tr|A0A1W2PPJ0|A0A1W2PPJ0_HUMAN,tr|I3L4Z6|I3L4Z6_HUMAN,tr|A0A1W2PRD0|A0A1W2PRD0_HUMAN,tr|A0A1W2PQP2|A0A1W2PQP2_HUMAN,tr|A0A1W2PR23|A0A1W2PR23_HUMAN,tr|A0A1W2PPW8|A0A1W2PPW8_HUMAN,tr|A0A1W2PNV3|A0A1W2PNV3_HUMAN,tr|A0A1W2PPG5|A0A1W2PPG5_HUMAN,tr|A0A1W2PRE6|A0A1W2PRE6_HUMAN,tr|A0A1W2PRV0|A0A1W2PRV0_HUMAN,tr|A0A1W2PQ06|A0A1W2P…	6	6	11	0.0	159852141.33333334	0.8773325844664475	11	0.8437264660574112	11	0.9028351674321747	11	0.9866900025155442	10	1.027273187072276	11	1.025808208687586	11	0.8901917135775417	11	0.6888415577578842	11	0.824882420148254	11	0.8022478772690931	11
sp|O14656|TOR1A_HUMAN	NA	NA	None	0.26506024096385544	1	sp|O14656|TOR1A_HUMAN	8	8	10	0.0	104328476.0	0.8708108515666363	10	0.8559453215826405	10	0.930493300458983	10	0.9942751085382942	10	0.9702978579177601	10	1.0604947425649802	10	0.9628826569349145	10	0.7328765640497422	10	0.8574012827409516	10	0.8271958612037533	10
sp|O14657|TOR1B_HUMAN	NA	NA	None	0.30357142857142855	2	sp|O14657|TOR1B_HUMAN,tr|H0Y7C8|H0Y7C8_HUMAN	9	9	17	0.0	86850873.33333333	0.8848153579522731	17	0.8640444936723776	17	0.9583573597503886	17	1.0241174192647329	17	1.0119084175137538	17	1.0259896814526939	17	0.9491843000916622	17	0.8151384494114918	17	0.8507217770273519	17	0.8100478284074093	17
sp|O14662|STX16_HUMAN	NA	NA	None	0.38769230769230767	9	sp|O14662|STX16_HUMAN,tr|H3BU86|H3BU86_HUMAN,tr|Q96NX8|Q96NX8_HUMAN,tr|E9PND6|E9PND6_HUMAN,tr|F8W9Z6|F8W9Z6_HUMAN,tr|B7ZBM8|B7ZBM8_HUMAN,tr|B7ZBM5|B7ZBM5_HUMAN,tr|B7ZBM4|B7ZBM4_HUMAN,tr|H0YEW0|H0YEW0_HUMAN	10	10	14	0.0	220928381.33333334	0.8696829048374445	14	0.8750456430151146	14	0.9348043101265522	14	1.0492631675298747	14	0.9816166821989921	14	1.0639006465097671	14	0.8893292064823217	14	0.8117356533066262	14	0.8334322645164507	14	0.8899288833575862	14
sp|O14672|ADA10_HUMAN	NA	NA	None	0.29010695187165775	4	sp|O14672|ADA10_HUMAN,tr|H0YNC5|H0YNC5_HUMAN,tr|H3BS53|H3BS53_HUMAN,tr|C9J9B4|C9J9B4_HUMAN	16	16	38	0.0	90853064.0	1.1775155766692338	38	0.9468017990723472	38	1.024906635362334	38	0.9855682185607174	38	0.9791082926728756	38	1.1231539310891647	38	0.9011209086710619	38	0.7772219548571584	38	0.9591415872027527	38	0.8348648919032515	38
sp|O14684|PTGES_HUMAN	NA	NA	None	0.06578947368421052	1	sp|O14684|PTGES_HUMAN	1	1	1	0.0	NA	1.5734282160960686	1	0.9194617781046777	1	0.9608435716038753	1	1.0945052913025848	1	0.8735788914667529	1	1.0041451700256363	1	1.0277706472050265	1	0.8257476358549504	1	1.0224051156712535	1	0.822148565389315	1
sp|O14686|KMT2D_HUMAN	NA	NA	None	0.0186021311179339	3	sp|O14686|KMT2D_HUMAN,tr|H0YEF2|H0YEF2_HUMAN,tr|F8VWW4|F8VWW4_HUMAN	11	11	12	0.0	200679085.33333334	0.9843108910055213	12	0.7429971808801445	12	0.90684665878163	12	0.9949234330686272	12	0.9884175072185654	12	1.0283723360827661	12	0.9582243168271598	12	0.8205809020518897	12	0.9526915165636556	12	0.8778609013614189	12
sp|O14713|ITBP1_HUMAN	NA	NA	None	0.135	3	sp|O14713|ITBP1_HUMAN,tr|C9JBU8|C9JBU8_HUMAN,tr|A8MPU2|A8MPU2_HUMAN	2	2	4	0.00010029084344599338	5300406.0	0.9161325983395139	4	0.8508733558164865	4	1.0119187634659963	4	1.0260413413364393	4	1.0608897897102756	4	1.0327574794288197	4	0.893537089487027	4	0.7047801520847858	4	0.7695961011157948	4	0.7873096209405808	4
sp|O14732|IMPA2_HUMAN	NA	NA	None	0.11458333333333333	4	sp|O14732|IMPA2_HUMAN,tr|K7EL65|K7EL65_HUMAN,tr|K7ELF8|K7ELF8_HUMAN,tr|Q6PIP6|Q6PIP6_HUMAN	2	2	3	0.0	9379452.5	0.8303124696207218	3	0.8763488159881496	3	0.6813562757642133	3	1.065420676731386	3	1.043586895594565	3	1.0385317837057444	3	0.8524606439683042	3	0.8235348138771509	3	0.8555452346950051	3	0.7080772166272641	3
sp|O14733|MP2K7_HUMAN	NA	NA	None	0.11933174224343675	1	sp|O14733|MP2K7_HUMAN	5	5	8	0.0	21517533.666666668	0.8977732283720818	8	0.8774203196295645	8	0.8771089917124288	8	1.0242897901341421	8	1.0224071079825148	8	1.0662726386156112	8	0.8864492518156237	8	0.777490294514428	8	0.8034009984923844	8	0.774062261088034	8
sp|O14734|ACOT8_HUMAN	NA	NA	None	0.2476489028213166	8	sp|O14734|ACOT8_HUMAN,tr|E9PRD4|E9PRD4_HUMAN,tr|H0Y698|H0Y698_HUMAN,tr|Q9BR14|Q9BR14_HUMAN,tr|E9PIS4|E9PIS4_HUMAN,tr|E9PMC4|E9PMC4_HUMAN,tr|E9PJN0|E9PJN0_HUMAN,tr|H7C5A7|H7C5A7_HUMAN	6	6	10	0.0	29941192.333333332	1.074166418628879	10	0.7380141493822212	10	0.7593788602342058	10	0.9494257436848803	10	1.0735213822077316	10	1.1462240112537416	10	0.9886507290356091	10	0.9627112260998361	10	1.0673071434258168	10	0.7573106454727819	10
sp|O14735|CDIPT_HUMAN	NA	NA	None	0.2347417840375587	3	sp|O14735|CDIPT_HUMAN,tr|B3KY94|B3KY94_HUMAN,tr|H3BUR9|H3BUR9_HUMAN	7	7	22	0.0	252343150.66666666	0.9519720834105522	22	0.8351483779527984	22	0.9694664763788898	22	1.0108070292613025	22	1.0036259538732792	22	1.0787701629735518	22	0.9284775453409636	22	0.8070116644614536	22	0.8222004614832918	22	0.8387382329063114	22
sp|O14737|PDCD5_HUMAN	NA	NA	None	0.592	5	sp|O14737|PDCD5_HUMAN,tr|K7EQA1|K7EQA1_HUMAN,tr|K7ESJ4|K7ESJ4_HUMAN,tr|X6R2P6|X6R2P6_HUMAN,tr|Q3HM38|Q3HM38_HUMAN	10	10	48	0.0	126490112.0	0.9410098187710147	48	0.8226772344726587	48	0.8694989253172817	48	1.0524937706184971	48	0.994995898818777	48	1.076382936116067	48	0.8761629823446381	48	0.7681540932148385	48	0.8165015757190461	48	0.8047397862756838	48
sp|O14744|ANM5_HUMAN	NA	NA	None	0.3390894819466248	11	sp|O14744|ANM5_HUMAN,tr|H0YJX6|H0YJX6_HUMAN,tr|G3V5T6|G3V5T6_HUMAN,tr|H0YJ77|H0YJ77_HUMAN,tr|H0YJD3|H0YJD3_HUMAN,tr|H7BZ44|H7BZ44_HUMAN,tr|G3V2X6|G3V2X6_HUMAN,tr|G3V5L5|G3V5L5_HUMAN,tr|G3V580|G3V580_HUMAN,tr|G3V2L6|G3V2L6_HUMAN,tr|C9JSX3|C9JSX3_HUMAN	23	23	65	0.0	276123834.6666667	0.9676760514744814	65	0.8609668150237098	65	0.9174892198910002	65	1.0176007657422548	65	0.9814216558587658	65	1.0909564737328485	65	0.9110205925506936	65	0.80881313403842	65	0.8690186031785432	65	0.7998499086400418	65
sp|O14745|NHRF1_HUMAN	NA	NA	None	0.5307262569832403	3	sp|O14745|NHRF1_HUMAN,tr|J3QRA3|J3QRA3_HUMAN,tr|J3QRP6|J3QRP6_HUMAN	23	23	131	0.0	2689657386.6666665	0.9070003416821115	131	0.8583698868635754	131	0.9124119180586875	131	1.0139101442549296	131	1.0210126889773747	131	1.052358525743149	131	0.9197311147386581	131	0.7551015506496914	131	0.8186053253384691	131	0.8023291994183176	131
sp|O14763|TR10B_HUMAN	NA	NA	None	0.020454545454545454	1	sp|O14763|TR10B_HUMAN	2	2	2	0.0	5754611.0	0.9522703275489396	2	0.7928469526923361	2	0.9808030476178002	2	1.0020034795606365	2	0.9471591629300691	2	1.1054804362676345	2	0.9453569212416602	2	0.7046068966781989	2	0.8558961310299953	2	0.9195403453065132	2
sp|O14772|FPGT_HUMAN	NA	NA	None	0.05218855218855219	9	sp|O14772|FPGT_HUMAN,tr|V9GXZ4|V9GXZ4_HUMAN,tr|E9PKE1|E9PKE1_HUMAN,tr|H0YDF0|H0YDF0_HUMAN,tr|E9PK10|E9PK10_HUMAN,tr|A6NHC7|A6NHC7_HUMAN,tr|A0A0A0MRP2|A0A0A0MRP2_HUMAN,tr|E9PMM4|E9PMM4_HUMAN,tr|E9PMK0|E9PMK0_HUMAN	2	2	2	0.0	5771990.0	0.7539956426285799	2	0.9992740551253432	2	0.7633615499334377	2	1.074358909350351	2	0.8969249012389386	2	1.1526504553476404	2	0.8760657340630698	2	0.8265713872815431	2	0.7319074834127608	2	0.8930575799472873	2
sp|O14773|TPP1_HUMAN	NA	NA	None	0.13143872113676733	1	sp|O14773|TPP1_HUMAN	5	5	11	0.0	40576614.0	0.9137706975356688	11	0.8350148689189566	11	0.8582096488868277	11	0.9570016213895643	11	1.0197444294663	11	1.1467502808948586	11	0.8098533447276437	11	0.7615778200764024	11	0.7910888182120883	11	0.7695094614820638	11
sp|O14776|TCRG1_HUMAN	NA	NA	None	0.319672131147541	3	sp|O14776|TCRG1_HUMAN,tr|G3V220|G3V220_HUMAN,sp|Q5VWI1|TCRGL_HUMAN	53	53	103	0.0	932421770.6666666	0.9710601631289911	103	0.8920738045738046	103	0.9159233663757487	102	0.9977034462024557	103	0.9842577281975978	103	1.083002039158474	103	0.9216333694134198	103	0.7955322909241224	103	0.8670963838134189	103	0.8204180279994797	102
sp|O14777|NDC80_HUMAN	NA	NA	None	0.3613707165109034	3	sp|O14777|NDC80_HUMAN,tr|V9GYM9|V9GYM9_HUMAN,tr|I3L4G3|I3L4G3_HUMAN	23	23	37	0.0	68788608.0	0.8455510041531548	37	0.8996281571261306	37	0.9334556994637182	37	1.0159368397875788	37	0.9319811890118684	37	1.0722466497023428	37	0.9737115402647005	37	0.7797594389923442	37	0.8579736872180127	37	0.8019095615316567	37
sp|O14787|TNPO2_HUMAN	NA	NA	None	0.21739130434782608	5	sp|O14787|TNPO2_HUMAN,tr|K7ENW1|K7ENW1_HUMAN,tr|K7ESC1|K7ESC1_HUMAN,tr|A0A075B780|A0A075B780_HUMAN,tr|K7ESG1|K7ESG1_HUMAN	11	17	44	0.0	75179894.66666667	0.952431320245593	19	0.9392265765774362	19	0.9225980616509663	19	0.989839258860629	19	0.9641774423065025	19	1.0846336916890393	19	0.9155720293750068	19	0.7916584501439535	19	0.853720465548294	19	0.7903629314331109	19
sp|O14795|UN13B_HUMAN	NA	NA	None	0.08610936517913262	13	sp|O14795|UN13B_HUMAN,tr|I6L9J0|I6L9J0_HUMAN,tr|F8W8M9|F8W8M9_HUMAN,tr|A0A1B0GVW8|A0A1B0GVW8_HUMAN,tr|A0A1B0GUS7|A0A1B0GUS7_HUMAN,tr|B1AM27|B1AM27_HUMAN,tr|A0A0U1RRL2|A0A0U1RRL2_HUMAN,sp|Q8NB66|UN13C_HUMAN,sp|Q9UPW8|UN13A_HUMAN,tr|F8VZH8|F8VZH8_HUMAN,tr|F8W0P6|F8W0P6_HUMAN,tr|F8W059|F8W059_HUMAN,tr|A0A0U1RRB5|A0A0U1RRB5_HUMAN	12	12	14	0.0	15942756.333333334	1.0526340017970404	14	0.8635668093421398	14	0.9128152393389317	14	1.0554902338279737	14	0.9645491270622399	14	1.0458460007204295	14	0.9297571042101048	14	0.7424607157697953	14	0.827826269209572	14	0.7864113957791614	14
sp|O14802|RPC1_HUMAN	NA	NA	None	0.18776978417266188	3	sp|O14802|RPC1_HUMAN,tr|R4GMX2|R4GMX2_HUMAN,tr|Q7Z755|Q7Z755_HUMAN	21	22	33	0.0	45133948.0	0.937641575266486	32	0.91120914096254	32	0.8919155050426647	32	0.9954391713903046	32	1.0050844356115913	32	1.0867636065716466	32	0.9226595720319897	32	0.8037859019291903	32	0.8417543602759181	32	0.8347407783679812	32
sp|O14818|PSA7_HUMAN	NA	NA	None	0.5120967741935484	5	sp|O14818|PSA7_HUMAN,tr|H0Y586|H0Y586_HUMAN,sp|Q8TAA3|PSA7L_HUMAN,tr|F5GY34|F5GY34_HUMAN,tr|A0A087WYS6|A0A087WYS6_HUMAN	18	18	91	0.0	1320506965.3333333	0.8914285714285715	91	0.8541100358713087	91	0.9003472203588124	91	1.0119101162788855	91	0.983891295196837	91	1.0672125025590344	91	0.894654815363047	91	0.7712800282898366	91	0.8627132408064255	91	0.7886487180963941	91
sp|O14828|SCAM3_HUMAN	NA	NA	None	0.35446685878962536	1	sp|O14828|SCAM3_HUMAN	11	11	27	0.0	158108546.66666666	0.9455367665354737	26	0.847566389874191	26	0.8677064004501288	26	1.0271700361990144	26	1.0016158084339901	27	1.0689020487783392	26	0.9060443890420403	26	0.7315262734427364	27	0.8474647889957315	27	0.7708447872965017	27
sp|O14841|OPLA_HUMAN	NA	NA	None	0.08928571428571429	2	sp|O14841|OPLA_HUMAN,tr|A0A087WY99|A0A087WY99_HUMAN	8	8	10	0.0	27326540.333333332	0.8398192727960027	10	0.7955942684617077	10	0.9724395565043289	10	1.000308855321184	10	1.0426084186233435	10	1.0343283652819162	10	0.9140299633329336	10	0.7800400648037003	10	0.9178437595504909	10	0.8557651814737484	10
sp|O14867|BACH1_HUMAN	NA	NA	None	0.02717391304347826	1	sp|O14867|BACH1_HUMAN	2	2	2	0.0	95921048.0	1.0183678578477537	2	0.886927231688728	2	0.9820789516368926	2	0.9169534703516529	2	1.0780795459155703	2	1.1088300243047882	2	0.8961369594279884	2	0.8234912848938494	2	1.0744233378177253	2	0.9155964935053031	2
sp|O14874|BCKD_HUMAN	NA	NA	None	0.27427184466019416	5	sp|O14874|BCKD_HUMAN,tr|H3BS02|H3BS02_HUMAN,tr|H3BTL2|H3BTL2_HUMAN,tr|H3BNP3|H3BNP3_HUMAN,tr|H3BUV3|H3BUV3_HUMAN	11	11	15	0.0	106930029.33333333	0.859967689822294	15	0.8757842687350841	15	0.8928268773232779	15	1.048875968324253	15	0.9613030316999339	15	1.0911998734730504	15	0.8924130268947938	15	0.7259972593440026	15	0.7981811153949078	15	0.7549960513458888	15
sp|O14879|IFIT3_HUMAN	NA	NA	None	0.0163265306122449	1	sp|O14879|IFIT3_HUMAN	1	1	2	0.0035239902412577935	NA	0.4243255304177994	2	0.4150962379991961	2	0.443061171422955	2	2.2596082549981453	2	0.5481249908622825	2	0.6340820827480353	2	0.5581846713915368	2	0.5792797488817741	2	0.8668532514665362	2	0.7173733602017307	2
sp|O14880|MGST3_HUMAN	NA	NA	None	0.3026315789473684	3	sp|O14880|MGST3_HUMAN,tr|Q5VV87|Q5VV87_HUMAN,tr|Q5VV89|Q5VV89_HUMAN	4	4	6	0.0	12693026.333333334	0.8053758858362492	6	0.8053035772347283	6	0.7297509940560998	6	1.0892671651031345	6	0.9052784379937865	6	1.1932505203593502	6	0.7926623328557492	6	0.6871384134054727	6	0.8556864383767175	6	0.7486091604273988	6
sp|O14893|GEMI2_HUMAN	NA	NA	None	0.14285714285714285	3	sp|O14893|GEMI2_HUMAN,tr|H0YDP6|H0YDP6_HUMAN,tr|H0YEL0|H0YEL0_HUMAN	5	5	8	0.0	47289734.0	1.0927865315964662	8	0.8759936447706484	8	0.988039134343969	8	0.9828395183406853	8	0.9729379910273093	8	1.0964086564931335	8	0.93434354179556	8	0.7251307128382627	8	0.7629834915877652	8	0.7455052501656417	8
sp|O14896|IRF6_HUMAN	NA	NA	None	0.1284796573875803	2	sp|O14896|IRF6_HUMAN,tr|B1AJU4|B1AJU4_HUMAN	6	6	9	0.0	18261028.0	0.873374516681386	9	0.9190391012479538	9	0.9575004061776866	9	1.0306882122364902	9	0.9862615083718932	9	1.0691674693403916	9	0.9066209040102419	9	0.7853209585511738	9	0.9158379426554182	9	0.7534933035577642	9
sp|O14907|TX1B3_HUMAN	NA	NA	None	0.6935483870967742	2	sp|O14907|TX1B3_HUMAN,tr|A0A087X282|A0A087X282_HUMAN	8	8	11	0.0	171283483.33333334	0.9222724106757066	11	0.914538243298419	11	0.9584225314848807	11	1.0515531283235204	11	0.9440795959148837	11	1.0704425569325884	11	0.8839400289791224	11	0.7664089345160879	11	0.8852079378561866	11	0.8700947626712632	11
sp|O14908|GIPC1_HUMAN	NA	NA	None	0.4804804804804805	6	sp|O14908|GIPC1_HUMAN,tr|K7EM11|K7EM11_HUMAN,tr|K7ESN1|K7ESN1_HUMAN,tr|K7EIT0|K7EIT0_HUMAN,tr|K7ELJ2|K7ELJ2_HUMAN,sp|Q8TF64|GIPC3_HUMAN	18	18	27	0.0	121849538.66666667	0.9365594774065613	27	0.8849599616244314	27	0.9891454886576838	27	0.9902240508973407	27	0.99187429518941	27	1.053165058253163	27	0.9502484507362556	27	0.7698412360632899	27	0.858466613084397	27	0.8301872341240334	27
sp|O14910|LIN7A_HUMAN	NA	NA	None	0.296137339055794	4	sp|O14910|LIN7A_HUMAN,tr|H0YI92|H0YI92_HUMAN,tr|H0YIA8|H0YIA8_HUMAN,tr|J3KN23|J3KN23_HUMAN	2	7	17	0.0	31660480.0	0.9339165959947806	3	0.7818498625691347	3	0.8444671396402832	3	0.9970293452727464	3	1.0297084824625844	3	0.982773988865172	3	0.930406159713671	3	0.7160877087387053	3	0.8087962142228569	3	0.7426235748804738	3
sp|O14920|IKKB_HUMAN	NA	NA	None	0.16666666666666666	4	sp|O14920|IKKB_HUMAN,tr|G3V105|G3V105_HUMAN,tr|E5RGW5|E5RGW5_HUMAN,tr|J3KNS5|J3KNS5_HUMAN	10	11	19	0.0	16156591.0	0.9611170342117756	16	0.8770612301968913	16	1.0115689888553718	16	0.9954383550183934	16	0.9761490083341573	16	1.0773213687017407	16	0.8795605782865469	16	0.77267968976429	16	0.8806505609615405	16	0.802654602662997	16
sp|O14924|RGS12_HUMAN	NA	NA	None	0.020041465100207326	2	sp|O14924|RGS12_HUMAN,tr|E9PBG5|E9PBG5_HUMAN	3	3	3	0.0	5801281.0	0.9187829319591636	3	0.8416186170670188	3	0.986735178921482	3	0.9269326612941144	3	1.0122308517283238	3	1.0646981935811477	3	0.951823188487567	3	0.6981158492252958	3	0.9026112440238379	3	0.775035481961234	3
sp|O14925|TIM23_HUMAN	NA	NA	None	0.22966507177033493	3	sp|O14925|TIM23_HUMAN,sp|Q5SRD1|TI23B_HUMAN,tr|B4DDK6|B4DDK6_HUMAN	4	4	5	0.0	97535468.0	0.8299901572650321	5	0.9354582055135526	5	0.8857983945615393	5	1.062845350276497	5	0.9276721115896637	5	1.0583521074389204	5	0.8863273474922898	5	0.8692368599488178	5	0.800334701185978	5	0.8673034453300374	5
sp|O14929|HAT1_HUMAN	NA	NA	None	0.4295942720763723	3	sp|O14929|HAT1_HUMAN,tr|F8W9G7|F8W9G7_HUMAN,tr|F8WEW1|F8WEW1_HUMAN	20	20	24	0.0	343915850.6666667	0.8945898074469985	24	0.8669057583051529	24	0.9494625030999747	24	0.9747320346319588	24	0.9909217373760917	24	1.105966856722234	24	0.922240192185988	24	0.7951622693747318	24	0.8396326237555456	24	0.7652694894795078	24
sp|O14936|CSKP_HUMAN	NA	NA	None	0.2796976241900648	4	sp|O14936|CSKP_HUMAN,tr|Q5JS74|Q5JS74_HUMAN,tr|Q5JS79|Q5JS79_HUMAN,tr|Q5JS72|Q5JS72_HUMAN	21	21	35	0.0	50234554.666666664	0.9360934271248939	35	0.8719158212952342	35	0.9112121711642698	35	1.024838426592583	35	0.9779332962508565	35	1.049920807180149	35	0.9250818484381044	35	0.8274963434714772	35	0.8936109215676696	35	0.8134557888356616	35
sp|O14939|PLD2_HUMAN	NA	NA	None	0.08038585209003216	5	sp|O14939|PLD2_HUMAN,tr|I3L1F3|I3L1F3_HUMAN,tr|I3L222|I3L222_HUMAN,tr|I3L381|I3L381_HUMAN,tr|I3L3I7|I3L3I7_HUMAN	6	6	7	0.0	6647404.0	0.9863838447032004	7	0.9364621060067501	7	0.9230707191397207	7	0.940944951635447	7	1.0222561487635953	7	1.024626547054639	7	1.0137317351970636	7	0.7767051205301204	7	1.021586139944739	7	0.8987321827800734	7
sp|O14949|QCR8_HUMAN	NA	NA	None	0.4634146341463415	1	sp|O14949|QCR8_HUMAN	5	5	21	0.0	226677376.0	0.9303287760547678	21	0.8522455153654698	21	0.9070905949050414	21	1.0179616760015007	21	0.9715981305416691	21	1.0701985378192025	21	0.9169593583151733	21	0.7818822455586788	21	0.8488653191408575	21	0.7451030037171622	20
sp|O14957|QCR10_HUMAN	NA	NA	None	0.21428571428571427	1	sp|O14957|QCR10_HUMAN	1	1	2	0.00037526972511492634	36479248.0	1.0800230002930875	2	0.7776382513081728	2	0.8903920798191403	2	0.916588142140889	2	0.9772797001490519	2	0.9697394280914999	2	1.1363927296185592	2	0.7861543337629533	2	1.0190654765514169	2	0.9208214207177211	2
sp|O14964|HGS_HUMAN	NA	NA	None	0.22522522522522523	5	sp|O14964|HGS_HUMAN,tr|I3L1P5|I3L1P5_HUMAN,tr|I3L165|I3L165_HUMAN,tr|I3L2H4|I3L2H4_HUMAN,tr|I3L1E3|I3L1E3_HUMAN	23	23	37	0.0	167234050.66666666	0.9076818615097344	37	0.8712719698888205	37	0.9586573830005474	37	0.9672434866254912	37	1.0209445960591774	37	1.0644527291020507	37	0.9226146904144613	37	0.7764220758579097	37	0.8340863544907305	37	0.7944512274054323	37
sp|O14965|AURKA_HUMAN	NA	NA	None	0.13647642679900746	9	sp|O14965|AURKA_HUMAN,sp|Q9UQB9|AURKC_HUMAN,tr|A3KFJ1|A3KFJ1_HUMAN,tr|Q5QPD4|Q5QPD4_HUMAN,tr|A3KFJ0|A3KFJ0_HUMAN,tr|A0A0A0MSY3|A0A0A0MSY3_HUMAN,tr|Q5Y191|Q5Y191_HUMAN,tr|B4DXA6|B4DXA6_HUMAN,tr|Q5QPD2|Q5QPD2_HUMAN	3	4	4	0.0	41709467.0	0.9042640874684609	3	0.8683557611438183	3	0.9567956265769555	3	1.0373703392206335	3	1.0295388281469022	3	1.0787374805628798	3	0.8560639192598822	3	0.7677698345948977	3	0.7962379131813415	3	0.741790046489352	3
sp|O14966|RAB7L_HUMAN	NA	NA	None	0.26108374384236455	2	sp|O14966|RAB7L_HUMAN,tr|E9PL56|E9PL56_HUMAN	4	5	8	0.0	33418384.0	0.8186369098336812	6	0.8639982618714426	6	0.9807294247882821	6	1.0357831587558448	6	0.9993687186504886	6	1.0614060593111083	6	0.8982118416750606	6	0.774497238626126	6	0.8427333006289734	6	0.8455682847175885	6
sp|O14967|CLGN_HUMAN	NA	NA	None	0.07868852459016394	1	sp|O14967|CLGN_HUMAN	3	4	4	0.0	32264608.0	0.7391683369380426	3	0.5412997054391282	3	0.692035288335759	3	0.8034905270203287	3	1.5011244657866682	3	0.9271456016119624	3	0.7322097848785415	3	1.0074497831575335	3	0.7096459724039806	3	0.6899473705811967	3
sp|O14972|DSCR3_HUMAN	NA	NA	None	0.16161616161616163	3	sp|O14972|DSCR3_HUMAN,tr|A8MTY9|A8MTY9_HUMAN,tr|A8MY26|A8MY26_HUMAN	3	3	4	0.0	19308141.666666668	0.8496691532967884	4	0.8091881373408123	4	0.8624838962277028	4	1.0655863046104272	4	0.9617653924946984	4	1.0750348567024548	4	0.8976134461924199	4	0.7357656592009234	4	0.7821518545867358	4	0.7454532361060698	4
sp|O14974|MYPT1_HUMAN	NA	NA	None	0.30194174757281556	11	sp|O14974|MYPT1_HUMAN,tr|H0YHI8|H0YHI8_HUMAN,tr|H0YIS4|H0YIS4_HUMAN,tr|F8VZN8|F8VZN8_HUMAN,tr|F8VW28|F8VW28_HUMAN,tr|H0YHL8|H0YHL8_HUMAN,tr|A0A0U1RQZ1|A0A0U1RQZ1_HUMAN,tr|H0YIS3|H0YIS3_HUMAN,tr|H0YIM2|H0YIM2_HUMAN,tr|E1CKY7|E1CKY7_HUMAN,tr|H0YIL7|H0YIL7_HUMAN	34	36	53	0.0	177556672.0	1.0268446616244549	51	0.8558907953024818	51	0.9495862954535946	51	1.0229805569207706	51	0.9859438785437254	51	1.067098550730009	51	0.9220527425898096	51	0.774408662245059	51	0.8559575852408683	51	0.8050033942229354	51
sp|O14975|S27A2_HUMAN	NA	NA	None	0.32741935483870965	2	sp|O14975|S27A2_HUMAN,tr|G3V1R7|G3V1R7_HUMAN	15	15	27	0.0	62727733.333333336	0.8620794708304845	27	0.8570473961360127	27	0.8999724891616784	27	0.9275303425015944	27	0.9637247225000868	27	1.2385640964252047	27	0.8944142751462114	27	0.7807210889806169	27	0.7868570366602862	27	0.7992873891137056	27
sp|O14976|GAK_HUMAN	NA	NA	None	0.20671243325705568	8	sp|O14976|GAK_HUMAN,tr|H0Y8H5|H0Y8H5_HUMAN,tr|A0A087X1U9|A0A087X1U9_HUMAN,tr|D6RAW3|D6RAW3_HUMAN,tr|D6RE78|D6RE78_HUMAN,tr|D6RC24|D6RC24_HUMAN,tr|D6RAQ7|D6RAQ7_HUMAN,tr|D6RF16|D6RF16_HUMAN	25	25	37	0.0	120546208.0	0.9478008352980369	37	0.8296373848549352	37	0.9576503162464114	37	0.9999844759333845	37	1.0087607659103734	37	1.0685662557525606	37	0.9334297031206303	37	0.7577089673060785	37	0.8763503676746667	37	0.7965102715625694	37
sp|O14980|XPO1_HUMAN	NA	NA	None	0.3277310924369748	10	sp|O14980|XPO1_HUMAN,tr|C9JV99|C9JV99_HUMAN,tr|C9J673|C9J673_HUMAN,tr|C9IZS4|C9IZS4_HUMAN,tr|F8WF71|F8WF71_HUMAN,tr|C9IYM2|C9IYM2_HUMAN,tr|C9JKM9|C9JKM9_HUMAN,tr|C9JQ02|C9JQ02_HUMAN,tr|C9JF49|C9JF49_HUMAN,tr|H7BZC5|H7BZC5_HUMAN	39	39	140	0.0	943105045.3333334	0.9127700931600884	140	0.8810479564957991	140	0.9167486133020275	139	1.0261009599249504	140	0.9928343044707744	140	1.068126650405612	140	0.9122013642054305	140	0.7803863076195208	140	0.8549739767438203	140	0.8100079957898758	140
sp|O14981|BTAF1_HUMAN	NA	NA	None	0.13034072471606273	2	sp|O14981|BTAF1_HUMAN,tr|A0A0A0MTH9|A0A0A0MTH9_HUMAN	19	19	27	0.0	116149592.0	0.8542773861613402	27	0.8609507406645571	27	0.9182780334655991	27	1.0340218803426153	27	1.026096648541367	27	1.0305264918172081	27	0.8893904825576301	27	0.8751931174456999	27	0.87865888315256	27	0.8754879173402915	27
sp|O14983|AT2A1_HUMAN	NA	NA	None	0.15884115884115885	2	sp|O14983|AT2A1_HUMAN,tr|H3BVB2|H3BVB2_HUMAN	2	24	63	0.0001002004008016032	20455170.0	0.7891951325577782	2	0.9100178376281841	2	0.9149394080449145	2	0.9758845649538297	2	1.1097416474285444	2	1.0561473612123993	2	0.858226426405227	2	0.7188746833877506	2	0.8257325307996355	2	0.7120044581089341	2
sp|O15014|ZN609_HUMAN	NA	NA	None	0.05669737774627923	1	sp|O15014|ZN609_HUMAN	7	7	9	0.0	24317695.333333332	0.9680716001732447	9	0.9604738442930577	9	0.982077481126763	9	1.0059824340865189	9	0.9975475390112692	9	1.0942530371213604	9	0.9457675957382473	9	0.7652700184666508	9	0.8785321431490728	9	0.8387826951381879	9
sp|O15015|ZN646_HUMAN	NA	NA	None	0.02569710224166211	1	sp|O15015|ZN646_HUMAN	3	3	3	0.0	21266758.0	0.8668104129539862	3	0.9790813867891652	3	0.8700784829414917	3	0.9096689415455046	3	1.0147637529356806	3	1.007952185155356	3	1.0188546479589673	3	0.8203204611928278	3	0.9832902378025519	3	0.8535068728995715	3
sp|O15020|SPTN2_HUMAN	NA	NA	None	0.4087866108786611	3	sp|O15020|SPTN2_HUMAN,tr|A4QPE4|A4QPE4_HUMAN,tr|E9PJZ2|E9PJZ2_HUMAN	81	95	172	0.0	1584419200.0	0.9172800813087923	133	0.8756320248411305	133	0.9277696121362587	133	0.9875540181772378	133	0.9954747726664531	133	1.0921805582657549	133	0.9221274698171689	133	0.768865765335539	133	0.8500066981884145	133	0.7959047546441005	133
sp|O15031|PLXB2_HUMAN	NA	NA	None	0.14363438520130578	6	sp|O15031|PLXB2_HUMAN,tr|E2PU09|E2PU09_HUMAN,tr|A6QRG9|A6QRG9_HUMAN,tr|A0A087WU36|A0A087WU36_HUMAN,tr|A6QRH1|A6QRH1_HUMAN,tr|H0Y6J7|H0Y6J7_HUMAN	22	22	27	0.0	88305589.33333333	0.9808037911982754	27	0.9034326398830905	27	0.9243843287119602	27	1.0161164820277995	27	0.9681803144788498	27	1.0438115132091523	27	0.9596455250258451	27	0.8030949570383895	27	0.9471661535439627	27	0.842620397617843	27
sp|O15037|KHNYN_HUMAN	NA	NA	None	0.045722713864306784	2	sp|O15037|KHNYN_HUMAN,tr|G3V3G3|G3V3G3_HUMAN	4	4	6	0.0	9094168.5	0.9088755184558351	6	0.8234321660746042	6	0.9539618414792289	6	0.9911343380475982	6	0.9544690193516507	6	1.0941282046070113	6	0.9617321571888766	6	0.729897179342298	6	0.8204547357429959	6	0.8358797280745338	6
sp|O15040|TCPR2_HUMAN	NA	NA	None	0.029057406094968107	1	sp|O15040|TCPR2_HUMAN	4	4	5	0.0	735478.0	0.858334955321596	5	0.7920526849539253	5	0.9714627206667866	5	0.967726090418473	5	0.989462760625089	5	1.0595898434044058	5	0.9940732435681824	5	0.9426022491823239	5	0.8895121959455277	5	0.7533479768758954	5
sp|O15042|SR140_HUMAN	NA	NA	None	0.358600583090379	8	sp|O15042|SR140_HUMAN,tr|C9J5L1|C9J5L1_HUMAN,tr|E7EW00|E7EW00_HUMAN,tr|C9JDJ7|C9JDJ7_HUMAN,tr|H0Y8D9|H0Y8D9_HUMAN,tr|E7ET15|E7ET15_HUMAN,tr|U3KPT1|U3KPT1_HUMAN,tr|H7C4V2|H7C4V2_HUMAN	33	33	83	0.0	146552965.33333334	0.9092895451234855	83	0.8797535578397853	83	0.8891136933133476	83	1.0042221816032106	83	1.0057837312713285	83	1.0692173820292838	83	0.9239385935261932	83	0.7963545378905585	83	0.8922180793520412	83	0.8174405147031195	83
sp|O15047|SET1A_HUMAN	NA	NA	None	0.08260105448154657	1	sp|O15047|SET1A_HUMAN	10	11	15	0.0	47843800.0	0.9868854764032983	11	0.9790014848365817	11	0.9101995314089439	11	1.0263093598162158	11	1.0213666617406736	11	1.0146918122943218	11	0.9143841726589861	11	0.7306308083246963	11	0.9010263691946601	11	0.8225045831725203	11
sp|O15049|N4BP3_HUMAN	NA	NA	None	0.15257352941176472	1	sp|O15049|N4BP3_HUMAN	8	8	10	0.0	24556882.0	0.9906509442835975	10	0.9293593671004088	10	1.09565043365405	10	1.024080883844582	10	1.0264995388412816	10	1.0344606555305949	10	0.885635208520014	10	0.7635020040275882	10	0.825483692658342	10	0.8531681786944689	10
sp|O15050|TRNK1_HUMAN	NA	NA	None	0.020854700854700856	1	sp|O15050|TRNK1_HUMAN	6	6	9	0.0	6561737.0	0.7534309617865741	9	0.8255760991383793	9	0.8338201474492172	9	1.096820912744201	9	0.844936692144755	9	1.0425594242504996	9	0.9137890214543181	9	0.7851277311909042	9	0.9217130959927867	9	0.7721249851167696	9
sp|O15056|SYNJ2_HUMAN	NA	NA	None	0.0427807486631016	6	sp|O15056|SYNJ2_HUMAN,tr|A0A1W2PR85|A0A1W2PR85_HUMAN,tr|E7ER60|E7ER60_HUMAN,tr|Q5TA15|Q5TA15_HUMAN,tr|H7BY56|H7BY56_HUMAN,tr|H0YEV8|H0YEV8_HUMAN	6	6	6	0.0	39881553.333333336	0.9048687940511444	6	0.8957033477212185	6	0.9477049464463294	6	1.0181681524947968	6	1.0048043953434127	6	1.1082315468943795	6	0.9269336844750895	6	0.8205255813844228	6	0.8484239528813413	6	0.8071538360570875	6
sp|O15063|K0355_HUMAN	NA	NA	None	0.03271028037383177	1	sp|O15063|K0355_HUMAN	2	2	2	0.00010088781275221953	5864114.5	0.9564505172576435	2	1.059665710108354	2	0.9377670599032961	2	1.0228242968123833	2	1.0474290274805493	2	1.0363032367358425	2	0.8934434389712247	2	0.6488359148764844	2	0.7881132543790696	2	0.6054361290642924	2
sp|O15066|KIF3B_HUMAN	NA	NA	None	0.27309236947791166	5	sp|O15066|KIF3B_HUMAN,sp|Q9BVG8|KIFC3_HUMAN,tr|H3BTL6|H3BTL6_HUMAN,tr|B7Z896|B7Z896_HUMAN,tr|F5H3M2|F5H3M2_HUMAN	14	22	33	0.0	34989597.333333336	1.0239770032478785	23	0.8934035728081421	23	0.9392627467590915	23	1.0078935045078266	22	0.9950404694334279	23	1.0935034031398643	22	0.925698585380795	23	0.7637463979298902	23	0.7801570005730644	23	0.7808288282908581	23
sp|O15067|PUR4_HUMAN	NA	NA	None	0.31390134529147984	7	sp|O15067|PUR4_HUMAN,tr|H0YGH1|H0YGH1_HUMAN,tr|J3KT98|J3KT98_HUMAN,tr|J3QSH6|J3QSH6_HUMAN,tr|J3KTL4|J3KTL4_HUMAN,tr|J3QSG0|J3QSG0_HUMAN,tr|J3KTQ5|J3KTQ5_HUMAN	40	40	73	0.0	307012341.3333333	0.9592223644411462	72	0.9138237853851494	73	0.9275830076674539	73	1.0217948138128383	73	1.053661675188029	72	1.0087172788472047	73	0.9269848035401126	73	0.7552155846669067	73	0.9538357125156631	73	0.7861149433401153	72
sp|O15075|DCLK1_HUMAN	NA	NA	None	0.04864864864864865	2	sp|O15075|DCLK1_HUMAN,tr|Q5VZY9|Q5VZY9_HUMAN	3	3	3	0.0	12228557.0	0.9892569189321577	3	0.927070558914731	3	1.0664584214546329	3	1.0278727036476891	3	1.0424281799415656	3	0.9914463731602337	3	0.9455433191629211	3	0.7136830761694832	3	0.8555865784962038	3	0.7923507225079598	3
sp|O15078|CE290_HUMAN	NA	NA	None	0.014118596208148447	6	sp|O15078|CE290_HUMAN,tr|J3KNF5|J3KNF5_HUMAN,tr|F8VS29|F8VS29_HUMAN,tr|F8W097|F8W097_HUMAN,tr|A0A0A0MS86|A0A0A0MS86_HUMAN,tr|S4R322|S4R322_HUMAN	4	4	8	0.0	5049542.333333333	0.9220829408846432	8	0.8801157413216079	8	0.944256038523346	8	0.9947536107269712	8	1.0112693991984096	8	1.077485414971441	8	0.8884684760711015	8	0.7437011266839004	8	0.7995418356297055	8	0.8087633776203262	8
sp|O15084|ANR28_HUMAN	NA	NA	None	0.18233618233618235	2	sp|O15084|ANR28_HUMAN,tr|B4DIW9|B4DIW9_HUMAN	12	15	24	0.0	26181636.0	0.8971600770709052	20	0.8789168586617075	20	1.0360606973410622	20	1.0042773831574885	20	1.0006052408070834	20	1.0602777992414016	20	0.8706217454894818	20	0.8158750654651535	20	0.8059532211392151	20	0.8472250328957767	20
sp|O15085|ARHGB_HUMAN	NA	NA	None	0.04139290407358739	1	sp|O15085|ARHGB_HUMAN	7	7	8	0.0	15169404.0	1.001757301476466	8	0.8681815846625922	8	0.9196323072735196	8	1.0550978934089439	8	0.951675864594985	8	1.0720911684818706	8	0.857435605403688	8	0.8826613962363649	8	0.9098630483693175	8	0.8310291197461784	8
sp|O15091|MRPP3_HUMAN	NA	NA	None	0.33104631217838765	2	sp|O15091|MRPP3_HUMAN,tr|A0A0A0MTQ0|A0A0A0MTQ0_HUMAN	19	19	39	0.0	101638648.0	0.9314209221769711	39	0.8236540712894002	39	0.9254391206508821	39	1.048534349591616	39	0.9821831960209874	39	1.0564261254940057	39	0.9062124090317103	39	0.723404495604804	39	0.7987678577534079	39	0.7884388018555437	39
sp|O15111|IKKA_HUMAN	NA	NA	None	0.15570469798657718	1	sp|O15111|IKKA_HUMAN	10	11	19	0.0	108357429.33333333	0.9422742446064488	16	0.8468619491981279	16	0.8597286651921655	16	0.9710797348834594	16	1.0892094064834437	16	1.0262890153058062	16	0.9005869549173253	16	0.8260971533978954	16	0.7571561647162475	16	0.7764504342553471	16
sp|O15116|LSM1_HUMAN	NA	NA	None	0.22556390977443608	1	sp|O15116|LSM1_HUMAN	2	2	2	0.000194325689856199	57824428.0	0.8737782442768842	2	1.4016403765020815	2	0.8925720963979931	2	1.0527307841342142	2	0.9873887363710432	2	1.0962961493304144	2	0.863584330164328	2	0.8847191050886787	2	0.8263893627938759	2	0.8090093132563678	2
sp|O15117|FYB1_HUMAN	NA	NA	None	0.09067688378033206	3	sp|O15117|FYB1_HUMAN,tr|D6RER7|D6RER7_HUMAN,tr|D6RFJ5|D6RFJ5_HUMAN	6	6	6	0.0	15084447.333333334	0.5078365786298611	6	0.6080207896756886	6	1.6519637463474162	6	0.7729113601165024	6	0.6255928154757819	6	1.938038484533897	6	0.5707286353839433	6	4.520345133783852	6	0.60488344525249	6	1.493139689794436	6
sp|O15118|NPC1_HUMAN	NA	NA	None	0.081377151799687	2	sp|O15118|NPC1_HUMAN,tr|K7EQ23|K7EQ23_HUMAN	11	11	22	0.0	46272490.666666664	0.9273566130933321	22	0.9004791884592236	22	0.7653256054768076	22	0.9656763265339101	22	0.9950048922948125	22	1.1541926524626094	22	0.846939382285592	22	0.7483742917096269	22	0.8635425614785537	22	0.7389313723862735	22
sp|O15119|TBX3_HUMAN	NA	NA	None	0.07267833109017496	1	sp|O15119|TBX3_HUMAN	1	5	8	0.0	29039832.0	0.8376607940323629	1	0.8463915651699693	1	0.9055899563080078	1	0.9584474787165209	1	1.0564487321440605	1	1.1089147173495475	1	0.8761890717898718	1	0.8368777196263109	1	0.777582715412201	1	0.7312491180878747	1
sp|O15120|PLCB_HUMAN	NA	NA	None	0.1223021582733813	1	sp|O15120|PLCB_HUMAN	6	6	11	0.0	79259900.0	0.8923209723085422	11	0.8227554879287289	11	0.9115103711885086	11	0.988417560397491	11	1.0125044441444713	11	1.09247643543442	11	0.9085434300964721	11	0.7543330499459571	11	0.8919012358812065	11	0.7882328568469028	11
sp|O15121|DEGS1_HUMAN	NA	NA	None	0.10835913312693499	1	sp|O15121|DEGS1_HUMAN	2	2	2	0.0	19853903.0	0.944539301193013	2	0.7560080115866812	2	0.9573820035002343	2	0.9433219444636325	2	1.0495435091521104	2	1.0294255210244767	2	0.9777090253597802	2	1.0158342209430422	2	1.030752015735827	2	0.9955956819029772	2
sp|O15127|SCAM2_HUMAN	NA	NA	None	0.1033434650455927	5	sp|O15127|SCAM2_HUMAN,tr|H3BV04|H3BV04_HUMAN,tr|H3BPL9|H3BPL9_HUMAN,tr|H3BN93|H3BN93_HUMAN,tr|H3BUB6|H3BUB6_HUMAN	3	3	9	0.0	300876026.6666667	0.7811978328484521	9	0.780413368759614	9	0.8711785412460796	9	1.1123514533763728	9	1.049152026303916	9	0.9810895505761286	9	0.9033030426397433	8	0.9449315701016964	9	0.8640692346881729	9	0.9469367590528146	9
sp|O15143|ARC1B_HUMAN	NA	NA	None	0.3467741935483871	10	sp|O15143|ARC1B_HUMAN,tr|C9JTT6|C9JTT6_HUMAN,tr|C9JFG9|C9JFG9_HUMAN,tr|C9J4Z7|C9J4Z7_HUMAN,tr|C9JQM8|C9JQM8_HUMAN,tr|C9K057|C9K057_HUMAN,tr|C9JEY1|C9JEY1_HUMAN,tr|C9J6C8|C9J6C8_HUMAN,tr|F8VXW2|F8VXW2_HUMAN,tr|C9JBJ7|C9JBJ7_HUMAN	2	13	56	0.0	292150752.0	0.7803370140134764	12	0.8151534575900923	12	0.7297863302720131	12	1.205865370183684	12	0.9515048177956325	12	1.0804760555306216	12	0.8572249761028794	12	0.7188635042420313	12	0.6760663827238096	12	0.7436428147738114	12
sp|O15144|ARPC2_HUMAN	NA	NA	None	0.7833333333333333	5	sp|O15144|ARPC2_HUMAN,tr|C9JTV5|C9JTV5_HUMAN,tr|G5E9J0|G5E9J0_HUMAN,tr|G5E9S7|G5E9S7_HUMAN,tr|H7C3F9|H7C3F9_HUMAN	31	31	143	0.0	780386933.3333334	0.9249036843593093	143	0.8475602496866148	143	0.8893480772681813	143	1.054018121218538	143	0.9690738809528222	143	1.0470722682148232	143	0.9266372077850683	143	0.7646331219807834	143	0.8303098081415023	143	0.800249720094718	142
sp|O15145|ARPC3_HUMAN	NA	NA	None	0.4550561797752809	3	sp|O15145|ARPC3_HUMAN,tr|C9JZD1|C9JZD1_HUMAN,tr|F8VR50|F8VR50_HUMAN	9	9	26	0.0	522898080.0	1.0308561629396458	26	0.8682180912570314	26	0.9926712525152874	26	1.0087699316548053	26	0.9169733360373294	26	1.0930808793321285	26	0.9238694874552724	26	0.7265591577406976	26	0.8236249165624772	26	0.7574594171732343	26
sp|O15155|BET1_HUMAN	NA	NA	None	0.15254237288135594	2	sp|O15155|BET1_HUMAN,tr|H7C1N3|H7C1N3_HUMAN	1	1	1	0.0005564314198275062	33268040.0	0.8983021114631398	1	0.8984722192689617	1	0.9494195071126327	1	1.0618288715473432	1	0.9451614960981523	1	1.1153171447404793	1	0.8776924876140254	1	0.8369622998575347	1	0.9263433200791001	1	0.7800984498926194	1
sp|O15156|ZBT7B_HUMAN	NA	NA	None	0.03525046382189239	1	sp|O15156|ZBT7B_HUMAN	2	2	2	0.0	30511272.0	0.8840114939218284	2	0.8532753545168674	2	0.9628839705324458	2	1.1360349674641343	2	1.0669153636153652	2	0.8735977122661412	2	0.923451956654359	2	0.7312008129221268	2	0.9280265570815656	2	0.8557366932711306	2
sp|O15160|RPAC1_HUMAN	NA	NA	None	0.4682080924855491	4	sp|O15160|RPAC1_HUMAN,tr|H0Y723|H0Y723_HUMAN,tr|D6RDJ3|D6RDJ3_HUMAN,tr|E7EQB9|E7EQB9_HUMAN	12	12	22	0.0	143613568.0	0.9317077301995653	22	0.8537061771174361	22	0.8922502456140415	22	1.0269132084407129	22	1.032051407955783	22	1.0641573454562572	22	0.8850871935049892	22	0.8228125878937858	22	0.8976530657526488	22	0.8785980733080574	22
sp|O15164|TIF1A_HUMAN	NA	NA	None	0.20285714285714285	1	sp|O15164|TIF1A_HUMAN	19	21	36	0.0	305952672.0	0.9704877389017881	32	0.8810274854661604	32	0.927310104233503	32	0.9656158243473838	32	1.0076611474081754	32	1.099031123346157	32	0.9029806973783682	32	0.8045370326383534	32	0.8958920630941684	32	0.8160166972950749	32
sp|O15169|AXIN1_HUMAN	NA	NA	None	0.009280742459396751	1	sp|O15169|AXIN1_HUMAN	1	1	1	9.749439407234084e-05	15181650.0	1.355234256538874	1	1.241214184331751	1	0.7097647307587197	1	0.9193807658859992	1	1.0388413950820654	1	1.1363857293068738	1	0.905392109725061	1	0.9708716393804722	1	1.187877650876282	1	0.7983071493645651	1
sp|O15173|PGRC2_HUMAN	NA	NA	None	0.5022421524663677	3	sp|O15173|PGRC2_HUMAN,tr|U3KQM0|U3KQM0_HUMAN,tr|D3DNX8|D3DNX8_HUMAN	10	11	29	0.0	99501693.33333333	0.9371426109568582	20	0.8593611052932124	20	0.905660882959646	20	1.0141088518289572	20	0.9531011714604142	20	1.099949034880376	20	0.8923403850508596	20	0.7688531191951354	20	0.8646844084152647	20	0.7930468050173953	20
sp|O15211|RGL2_HUMAN	NA	NA	None	0.09137709137709138	1	sp|O15211|RGL2_HUMAN	6	6	6	0.0	8192908.333333333	0.985659631374106	6	0.8565061338039838	6	0.8436660147483457	6	1.0309732994764085	6	0.9420885755937327	6	1.04726744485072	6	0.9645038405831249	6	0.8055127135847979	6	0.8185015353859946	6	0.91369670202913	6
sp|O15212|PFD6_HUMAN	NA	NA	None	0.5736434108527132	2	sp|O15212|PFD6_HUMAN,tr|A2AB88|A2AB88_HUMAN	12	12	26	0.0	426496074.6666667	0.9475643781440544	26	0.9055720270767565	26	0.9110058859188043	26	1.0614856926558294	26	0.9874244098396212	26	1.0766475037895233	26	0.8526525120437953	26	0.7959197160757141	26	0.8054791414150227	26	0.7804133612478136	26
sp|O15213|WDR46_HUMAN	NA	NA	None	0.13442622950819672	4	sp|O15213|WDR46_HUMAN,tr|A0A140T9L0|A0A140T9L0_HUMAN,tr|A0A0G2JJL1|A0A0G2JJL1_HUMAN,tr|H0Y6G3|H0Y6G3_HUMAN	8	8	9	0.0	50723013.333333336	0.9601493600421839	9	0.8402902312411515	9	0.9127232947704869	9	1.002473314808918	9	1.0300922725439359	9	1.076862752290213	9	0.8738173236727199	9	0.7639288039541132	9	0.8862544452326224	9	0.7407147114652778	9
sp|O15226|NKRF_HUMAN	NA	NA	None	0.3289855072463768	1	sp|O15226|NKRF_HUMAN	27	27	40	0.0	183913808.0	0.9716253992419609	40	0.8892119243485201	40	0.9253922680123055	40	1.0036227898218755	40	1.003618350875119	40	1.0517813570267265	40	0.910244620519872	40	0.8258335808914826	40	0.8500178457494856	40	0.8211062327425915	40
sp|O15230|LAMA5_HUMAN	NA	NA	None	0.033558863328822734	1	sp|O15230|LAMA5_HUMAN	9	9	10	0.0	12201638.333333334	0.9962209205422903	10	0.9007509072752982	10	0.8792669836337594	10	1.0262847449019037	10	1.0323678223683967	10	1.0254639007768804	10	0.9275126719387332	10	0.8060578955770883	10	0.8829007866878992	10	0.8138047205667023	10
sp|O15231|ZN185_HUMAN	NA	NA	None	0.32220609579100146	4	sp|O15231|ZN185_HUMAN,tr|H7BZT5|H7BZT5_HUMAN,tr|H0Y704|H0Y704_HUMAN,tr|H7C1R1|H7C1R1_HUMAN	19	19	23	0.0	137940573.33333334	1.0009493065309538	23	0.9098668469780505	23	1.0141349936870578	23	1.0049821855594112	23	1.002069997857682	23	1.0957856232718195	23	0.8778966462427782	23	0.7709815601860706	23	0.8327283854028293	23	0.8621415217346312	23
sp|O15235|RT12_HUMAN	NA	NA	None	0.3188405797101449	1	sp|O15235|RT12_HUMAN	3	3	3	0.0	158805322.0	1.0234342876454106	3	0.8651298426841771	3	0.9264107374030882	3	1.0673693534459223	3	0.9934568079717712	3	1.050830105801014	3	0.9156229840055168	3	0.8040790537537682	3	0.9370472105761971	3	0.7538378337857881	3
sp|O15254|ACOX3_HUMAN	NA	NA	None	0.23857142857142857	2	sp|O15254|ACOX3_HUMAN,tr|D6RJ89|D6RJ89_HUMAN	17	17	27	0.0	80364018.66666667	0.9122497427538103	27	0.8614960864541167	27	0.9295700276983211	27	1.0175030228279438	27	1.0016857428393642	27	1.0700041799744584	27	0.8945489732396018	27	0.8001082593241937	27	0.8843887207835622	27	0.8251183921407572	27
sp|O15258|RER1_HUMAN	NA	NA	None	0.37244897959183676	5	sp|O15258|RER1_HUMAN,tr|A0A0A0MR06|A0A0A0MR06_HUMAN,tr|Q5T091|Q5T091_HUMAN,tr|Q5T092|Q5T092_HUMAN,tr|Q5T093|Q5T093_HUMAN	7	7	29	0.0	384931808.0	0.9242789898659612	29	0.8279175608250017	29	0.9113512499609224	29	1.023277171817955	29	0.9839198111496402	29	1.0631246673498893	29	0.8879934572231506	29	0.6999477072085145	29	0.8066434814618989	29	0.8119491408945032	29
sp|O15260|SURF4_HUMAN	NA	NA	None	0.20074349442379183	3	sp|O15260|SURF4_HUMAN,tr|Q5T8U5|Q5T8U5_HUMAN,tr|B7Z1G8|B7Z1G8_HUMAN	6	6	15	0.0	164729765.66666666	0.9498381013378877	15	0.8541989934436446	15	0.9522714000620919	15	1.0303763557015082	15	1.014246249913105	15	1.0933076053427717	15	0.8533654107525356	15	0.7601153361401685	15	0.9059594620690636	15	0.765967875787692	15
sp|O15264|MK13_HUMAN	NA	NA	None	0.14794520547945206	5	sp|Q15759|MK11_HUMAN,sp|P53778|MK12_HUMAN,sp|O15264|MK13_HUMAN,tr|B5MDL5|B5MDL5_HUMAN,tr|Q5R3E6|Q5R3E6_HUMAN	3	4	5	0.0	8859957.5	0.9386737314369112	3	0.9484692459733566	3	0.9593271581162035	3	0.963225099404208	3	1.045175738891575	3	1.0027525971200009	3	0.9145917256659913	3	0.8487883767639617	3	0.9739278943112535	3	0.8955482061441262	3
sp|O15269|SPTC1_HUMAN	NA	NA	None	0.42071881606765327	1	sp|O15269|SPTC1_HUMAN	17	17	34	0.0	367974186.6666667	0.9001110051044576	34	0.8755785530896785	34	0.9059650520031729	34	1.0214293229023166	34	0.99456373864542	34	1.0874527212784864	34	0.8992653446467984	34	0.8054985062601048	34	0.8653786054481165	34	0.8112918681973974	34
sp|O15270|SPTC2_HUMAN	NA	NA	None	0.39501779359430605	2	sp|O15270|SPTC2_HUMAN,tr|H0YJV2|H0YJV2_HUMAN	19	19	36	0.0	93794661.33333333	0.9693095938154346	36	0.8196034998604097	35	0.9099360238429219	36	1.0107364501819793	36	0.974940959496661	36	1.0579846863646143	36	0.9386722294999448	36	0.7893664499854468	35	0.8671164842105499	36	0.8200292290616478	36
sp|O15287|FANCG_HUMAN	NA	NA	None	0.13183279742765272	3	sp|O15287|FANCG_HUMAN,tr|C9JSE3|C9JSE3_HUMAN,tr|F8WC08|F8WC08_HUMAN	8	8	9	0.0	12135916.0	0.8938716515531446	9	0.888891570262892	9	0.7655511091881553	9	1.0368234597422847	9	0.9812034821959181	9	1.104562525452105	9	0.8149379345711225	9	0.8585570039654281	9	0.8503931219395526	9	0.8335836525415471	9
sp|O15294|OGT1_HUMAN	NA	NA	None	0.3451242829827916	2	sp|O15294|OGT1_HUMAN,tr|C9JZL3|C9JZL3_HUMAN	32	32	70	0.0	863292069.3333334	0.9367322564209406	69	0.8682417657224015	70	0.9338602145321049	69	0.9977953547533931	70	1.0482599994730215	70	1.0268435374602851	70	0.9292452912725582	70	0.7971205470903444	70	0.8660818425246005	69	0.7623697132163556	70
sp|O15297|PPM1D_HUMAN	NA	NA	None	0.2115702479338843	2	sp|O15297|PPM1D_HUMAN,tr|K7EJH1|K7EJH1_HUMAN	11	11	23	0.0	29465822.666666668	0.9116323808956394	23	0.891638315745462	23	0.9126230604497549	23	1.0309093651590104	23	1.0011772721619767	23	1.0044306023620215	23	0.9348302245447722	23	0.7896159133043356	23	0.8325488759531234	23	0.7813197506894964	23
sp|O15305|PMM2_HUMAN	NA	NA	None	0.4634146341463415	9	sp|O15305|PMM2_HUMAN,tr|H3BRM0|H3BRM0_HUMAN,tr|H3BV55|H3BV55_HUMAN,tr|H3BR08|H3BR08_HUMAN,tr|H3BPH4|H3BPH4_HUMAN,tr|H3BV34|H3BV34_HUMAN,tr|H3BM92|H3BM92_HUMAN,tr|H3BT06|H3BT06_HUMAN,tr|H3BNY9|H3BNY9_HUMAN	16	17	45	0.0	295613493.3333333	0.8788998382547515	42	0.8975769802923211	42	0.9311388806690661	42	1.0211333114492314	42	0.9958702871393561	42	1.0667429512498965	42	0.9048883857820602	42	0.7635772653094914	42	0.8658285207839593	42	0.7905789098495333	42
sp|O15320|CTGE5_HUMAN	NA	NA	None	0.25870646766169153	12	sp|Q8IX94|CTGE4_HUMAN,sp|O15320|CTGE5_HUMAN,sp|Q96RT6|CTGE2_HUMAN,sp|Q86UF2|CTGE6_HUMAN,sp|A4D2H0|CTGEF_HUMAN,sp|A4FU28|CTGE9_HUMAN,sp|P0CG41|CTGE8_HUMAN,sp|Q96PC5|MIA2_HUMAN,tr|G3V599|G3V599_HUMAN,tr|G3V5K6|G3V5K6_HUMAN,tr|G3V3C4|G3V3C4_HUMAN,sp|Q8IX95|CTGE3_HUMAN	26	26	43	0.0	773668784.0	0.9870458067225674	43	0.9126051333887736	43	0.9422802166792592	43	1.0123790430210617	43	0.9954728770331859	43	1.0704421434218392	43	0.9142290136931931	43	0.7715960813700715	43	0.8324838075122984	43	0.8255996243067978	43
sp|O15347|HMGB3_HUMAN	NA	NA	None	0.53	4	sp|O15347|HMGB3_HUMAN,tr|E7ES08|E7ES08_HUMAN,tr|E7EQU1|E7EQU1_HUMAN,tr|E9PES6|E9PES6_HUMAN	19	20	60	0.0	1485417184.0	0.9672884449946495	57	0.9121078066964836	57	0.9222987979266383	57	0.9887449619494723	57	1.0182499627024528	57	1.0630456431669215	57	0.9305720866559153	57	0.7398568583191898	57	0.8080326162387231	57	0.738936264958211	57
sp|O15355|PPM1G_HUMAN	NA	NA	None	0.41025641025641024	1	sp|O15355|PPM1G_HUMAN	23	23	91	0.0	787322304.0	0.915547349992042	91	0.891509129346111	91	0.919577189958608	91	0.9905613300119622	91	1.0314008290273124	91	1.0351338210560768	91	0.9243706096497976	91	0.7882063434492607	91	0.827173710013999	91	0.7889922590378358	91
sp|O15357|SHIP2_HUMAN	NA	NA	None	0.31319554848966613	9	sp|O15357|SHIP2_HUMAN,tr|A0A0A0MTP6|A0A0A0MTP6_HUMAN,tr|F5GY16|F5GY16_HUMAN,sp|Q7Z7G1|CLNK_HUMAN,tr|A0A0A0MSJ4|A0A0A0MSJ4_HUMAN,tr|D6RJB9|D6RJB9_HUMAN,tr|H7BXR2|H7BXR2_HUMAN,tr|H0YFZ4|H0YFZ4_HUMAN,tr|F5H588|F5H588_HUMAN	32	34	62	0.0	90688005.33333333	0.9196842781794168	60	0.8505240232595009	60	0.9450594358059501	60	1.0112542695035316	60	0.9797813505433568	60	1.0776436171663963	60	0.9299504939222196	60	0.754768403877944	60	0.8815806773592341	60	0.8133453992258004	60
sp|O15360|FANCA_HUMAN	NA	NA	None	0.0288659793814433	2	sp|O15360|FANCA_HUMAN,tr|H3BS84|H3BS84_HUMAN	3	3	4	0.0	19539895.0	1.130101310692229	4	0.7702025810172753	4	0.9435813776399316	4	0.9812027861434549	4	1.0336120195712337	4	1.1363032708539362	4	0.9045529983063441	4	0.6860524053733145	4	0.8066117483515579	4	0.7435512535329902	4
sp|O15371|EIF3D_HUMAN	NA	NA	None	0.4124087591240876	6	sp|O15371|EIF3D_HUMAN,tr|B0QYA6|B0QYA6_HUMAN,tr|B0QYA8|B0QYA8_HUMAN,tr|B0QYA5|B0QYA5_HUMAN,tr|B0QYA4|B0QYA4_HUMAN,tr|A0A0D9SGB5|A0A0D9SGB5_HUMAN	29	29	69	0.0	291659344.0	0.9290866107695839	69	0.85249617709303	69	0.9217584410294146	69	1.00046729583931	68	1.0021230512465726	69	1.0558071413986145	69	0.931397882226704	69	0.7825525318635894	69	0.8518111177525404	69	0.805012167256032	69
sp|O15372|EIF3H_HUMAN	NA	NA	None	0.5681818181818182	9	sp|O15372|EIF3H_HUMAN,tr|E5RJT0|E5RJT0_HUMAN,tr|A0A087WZK9|A0A087WZK9_HUMAN,tr|B3KS98|B3KS98_HUMAN,tr|E5RFH0|E5RFH0_HUMAN,tr|E5RFW7|E5RFW7_HUMAN,tr|E5RGU4|E5RGU4_HUMAN,tr|E5RHC7|E5RHC7_HUMAN,tr|E5RH59|E5RH59_HUMAN	24	24	61	0.0	242696760.0	0.9193118326210441	61	0.8885338690755297	61	0.9140802554748778	61	1.0371231443485334	61	0.9891188369080834	61	1.0521839342849886	61	0.901872089542128	61	0.8002450808319984	61	0.8394650512930035	61	0.8217357174660147	61
sp|O15379|HDAC3_HUMAN	NA	NA	None	0.11682242990654206	2	sp|O15379|HDAC3_HUMAN,tr|E7ESJ6|E7ESJ6_HUMAN	4	5	7	0.0	24966235.0	0.9587098521042368	6	0.8236508520060438	6	0.9324879161493571	6	1.0279239670521059	6	0.9786599372927809	6	1.130383675582815	6	0.8729535607725869	6	0.7276085050776258	6	0.7610841991581301	6	0.7008337576126261	6
sp|O15381|NVL_HUMAN	NA	NA	None	0.17523364485981308	7	sp|O15381|NVL_HUMAN,tr|E9PH71|E9PH71_HUMAN,tr|E9PGD8|E9PGD8_HUMAN,tr|E7EWK7|E7EWK7_HUMAN,tr|F8WF01|F8WF01_HUMAN,tr|C9J6P7|C9J6P7_HUMAN,tr|C9JP83|C9JP83_HUMAN	16	16	20	0.0	108298438.66666667	0.8555125608600468	20	0.7955849821552032	20	0.9348732686837886	20	1.0157175454575755	20	0.9694157234647647	20	1.0683290043650535	20	0.9160164963804143	20	0.7825175497905186	20	0.8121629291041479	20	0.8656390320336842	20
sp|O15382|BCAT2_HUMAN	NA	NA	None	0.4872448979591837	6	sp|O15382|BCAT2_HUMAN,tr|B3KSI3|B3KSI3_HUMAN,tr|M0QZP4|M0QZP4_HUMAN,tr|M0QZ10|M0QZ10_HUMAN,tr|M0QXF9|M0QXF9_HUMAN,tr|M0R2K7|M0R2K7_HUMAN	22	22	38	0.0	202770525.33333334	0.8954242202139326	38	0.8116076507163331	38	0.8980074194680837	38	1.0285063358507005	38	0.9807815503864364	38	1.0915185358032846	38	0.8838781260964221	38	0.7630725302688852	38	0.8976677301454628	38	0.8199252956941729	38
sp|O15392|BIRC5_HUMAN	NA	NA	None	0.2605633802816901	4	sp|O15392|BIRC5_HUMAN,tr|A0A0B4J1S3|A0A0B4J1S3_HUMAN,tr|K7EMW2|K7EMW2_HUMAN,tr|H3BLT4|H3BLT4_HUMAN	3	3	5	0.0	13944089.0	1.007057297627222	5	0.88270554763232	5	0.9475823279360293	5	1.0524936473347763	5	0.9752805429109767	5	1.0918580027679121	5	0.8607843279205971	5	0.901499301387813	5	0.8944118264545975	5	0.9280827620157677	5
sp|O15397|IPO8_HUMAN	NA	NA	None	0.14946962391513982	7	sp|O15397|IPO8_HUMAN,tr|F5GXT5|F5GXT5_HUMAN,tr|A0A087WXH2|A0A087WXH2_HUMAN,tr|H0YH64|H0YH64_HUMAN,tr|F5H244|F5H244_HUMAN,tr|F5H2I3|F5H2I3_HUMAN,tr|F5H292|F5H292_HUMAN	12	13	17	0.0	57984917.333333336	0.9419520897500266	16	0.8172546464635706	16	0.8998532454561399	16	0.9787216972003772	16	1.0003534252877762	16	1.0866068659793804	16	0.9593461066091826	16	0.8366246997409866	16	0.8181500182406265	16	0.8059776148122133	16
sp|O15400|STX7_HUMAN	NA	NA	None	0.36398467432950193	1	sp|O15400|STX7_HUMAN	9	9	13	0.0	210941605.33333334	0.9866444926304361	13	0.84359646528538	13	0.8914282619252636	13	1.0135006093947423	13	0.9639046258291845	13	1.0708419979228536	13	0.9376314407436278	13	0.7566238332426436	13	0.7978408344080581	13	0.7637046028490505	13
sp|O15417|TNC18_HUMAN	NA	NA	None	0.026617250673854446	3	sp|O15417|TNC18_HUMAN,tr|H9KVB4|H9KVB4_HUMAN,tr|H7C0N9|H7C0N9_HUMAN	4	4	4	0.0	101738785.5	0.9867021705563983	4	0.9575351712955033	4	0.8668321033355729	4	0.9177570399435757	4	1.0910353684118115	4	0.9699358073425298	4	0.9369284110407683	4	1.073614928323363	4	0.9245260166614072	3	0.8477517934855234	4
sp|O15427|MOT4_HUMAN	NA	NA	None	0.1053763440860215	11	sp|O15427|MOT4_HUMAN,tr|J3QQS9|J3QQS9_HUMAN,tr|J3QQV2|J3QQV2_HUMAN,tr|J3KTI8|J3KTI8_HUMAN,tr|J3QSC3|J3QSC3_HUMAN,tr|J3QLE3|J3QLE3_HUMAN,tr|J3KTM6|J3KTM6_HUMAN,tr|J3QRU2|J3QRU2_HUMAN,tr|J3KT83|J3KT83_HUMAN,tr|J3QRA0|J3QRA0_HUMAN,tr|J3QRP8|J3QRP8_HUMAN	5	5	10	0.00010033109260559848	13053240.0	1.075139321027954	10	0.8468698023553007	10	0.9645630220194746	10	1.1069109264050545	10	1.0353843243719283	10	1.032868393671692	10	0.8604306645545248	10	0.794060849047129	10	0.7851601525584979	10	0.7467410200802778	10
sp|O15431|COPT1_HUMAN	NA	NA	None	0.1	1	sp|O15431|COPT1_HUMAN	4	4	15	0.00010119409026512852	14656232.666666666	0.9414458650135222	15	0.8702436459517349	15	1.0077164642691667	15	0.9991116775775835	15	1.0762018723164637	15	1.0059729770687618	15	0.9819052584825135	15	0.8068871791262161	15	1.0292555421115392	15	0.9015877146993428	15
sp|O15438|MRP3_HUMAN	NA	NA	None	0.016371971185330715	1	sp|O15438|MRP3_HUMAN	1	2	3	0.0005562250857513674	7796916.0	0.8133864426912704	1	0.7756597021562573	1	0.8363501972571294	1	1.1266582068280313	1	1.0757669691709992	1	0.901447553841331	1	0.8961272701596387	1	0.8930224359327473	1	0.8969485488906228	1	0.9229850877816762	1
sp|O15439|MRP4_HUMAN	NA	NA	None	0.05132075471698113	1	sp|O15439|MRP4_HUMAN	5	6	6	0.0	13532768.333333334	0.9319104535429332	5	0.707724841779426	5	0.871081345591221	5	1.2824371331811149	5	0.7138199036815277	5	1.1343809160829985	5	0.8392283934708503	5	0.7886978405623403	5	1.1436829510593498	5	0.8683251985993089	5
sp|O15440|MRP5_HUMAN	NA	NA	None	0.05010438413361169	2	sp|O15440|MRP5_HUMAN,tr|D6R9B3|D6R9B3_HUMAN	6	7	11	0.0	69328404.66666667	0.9256251850933559	9	0.8836180586511706	9	0.9093139845516477	9	0.9954879916958957	9	1.063148408862777	9	1.0839449531996914	9	0.8832758252580977	9	0.719500639992021	9	0.7866804084866821	9	0.8128655799573603	9
sp|O15446|RPA34_HUMAN	NA	NA	None	0.12941176470588237	1	sp|O15446|RPA34_HUMAN	5	5	6	0.0	871763001.3333334	0.9672537006156393	6	0.8410943624097313	6	0.7733177832539615	6	1.0675897763885431	6	0.9719393909299299	6	1.1056641283871977	6	0.8158546604248131	6	0.9605374065882699	6	1.1267554480419417	6	1.0128422194695161	6
sp|O15460|P4HA2_HUMAN	NA	NA	None	0.2467289719626168	10	sp|O15460|P4HA2_HUMAN,tr|C9JN43|C9JN43_HUMAN,tr|C9JIG4|C9JIG4_HUMAN,tr|E7ERI1|E7ERI1_HUMAN,tr|E7ENX0|E7ENX0_HUMAN,tr|C9JCP0|C9JCP0_HUMAN,tr|E7EPI9|E7EPI9_HUMAN,tr|C9JX45|C9JX45_HUMAN,tr|A8MXE0|A8MXE0_HUMAN,tr|C9JFJ1|C9JFJ1_HUMAN	11	11	15	0.0	54913606.666666664	0.9249967075113356	15	0.8874036435685149	15	0.9110275660618401	15	1.016734083314105	15	1.0080186254871342	15	1.0678519803952002	15	0.9222129506391645	15	0.8222010399956602	15	0.8815287446836372	15	0.8175555228458643	15
sp|O15484|CAN5_HUMAN	NA	NA	None	0.1265625	2	sp|O15484|CAN5_HUMAN,tr|E7EV01|E7EV01_HUMAN	6	6	7	0.0	109410048.66666667	0.8910058928543215	7	0.8531729118619683	7	0.8507439288045002	7	1.0299021399824462	7	0.9847406431571268	7	1.0873108794935336	7	0.8980463373668933	7	0.8017020818184266	7	0.8289056475695117	7	0.8050229625659739	7
sp|O15498|YKT6_HUMAN	NA	NA	None	0.7878787878787878	2	sp|O15498|YKT6_HUMAN,tr|H7C3K7|H7C3K7_HUMAN	16	16	47	0.0	129420093.33333333	0.8931074342592099	47	0.8645209160482019	47	0.8991890475527831	47	1.0212912237233696	47	1.006598904264695	47	1.0703274988682439	47	0.8968473314025652	47	0.7818545234674975	47	0.8541417342000669	47	0.7863858023367226	47
sp|O15503|INSI1_HUMAN	NA	NA	None	0.04693140794223827	1	sp|O15503|INSI1_HUMAN	1	1	1	0.0018243181610872936	12954613.0	0.8897303922033621	1	0.7907395005492327	1	0.7889789204684509	1	0.9181880443711712	1	0.9210262208807073	1	1.0187308266568518	1	1.1420549080912694	1	0.7288232381393248	1	0.734355405720747	1	0.837019231681335	1
sp|O15504|NUPL2_HUMAN	NA	NA	None	0.08983451536643026	3	sp|O15504|NUPL2_HUMAN,tr|C9JYA1|C9JYA1_HUMAN,tr|B4DT96|B4DT96_HUMAN	3	3	4	0.0	162201004.0	0.8591556187631331	4	0.8833672873211831	4	0.9462078104707528	4	0.9321513665423394	4	1.1679985019680017	4	0.9727208259059186	4	0.9233729526466652	4	0.8557104701250036	4	0.9159871041037752	4	0.872924335167262	4
sp|O15514|RPB4_HUMAN	NA	NA	None	0.5563380281690141	3	sp|O15514|RPB4_HUMAN,tr|E9PHV4|E9PHV4_HUMAN,tr|E9PB93|E9PB93_HUMAN	5	5	7	0.0	27334352.0	0.9920608175437452	7	0.856619817321761	6	0.9099791930334258	6	1.0525930006861375	7	0.9540361107303285	6	1.0547153689200166	6	0.9350884432126063	7	0.8369795397215908	7	0.9057592446634646	6	0.8173316204616936	7
sp|O15525|MAFG_HUMAN	NA	NA	None	0.2962962962962963	4	sp|O15525|MAFG_HUMAN,tr|B0QY70|B0QY70_HUMAN,tr|B0QY71|B0QY71_HUMAN,tr|I3L2F8|I3L2F8_HUMAN	3	5	9	0.0	9786011.0	1.0758117214423661	6	0.9557118556777707	6	0.9546543296972687	6	0.9661297494668721	6	1.0604847954183632	6	1.0975306741921438	6	0.8758547809226211	6	0.7954800225713623	6	0.8610602372199756	6	0.9147293412603668	6
sp|O15533|TPSN_HUMAN	NA	NA	None	0.17410714285714285	8	sp|O15533|TPSN_HUMAN,tr|Q6P1N7|Q6P1N7_HUMAN,tr|A0A0G2JH37|A0A0G2JH37_HUMAN,tr|A0A0G2JKZ1|A0A0G2JKZ1_HUMAN,tr|A2AB90|A2AB90_HUMAN,tr|A0A0A0MSV9|A0A0A0MSV9_HUMAN,tr|A0A0A0MT98|A0A0A0MT98_HUMAN,tr|C9JA35|C9JA35_HUMAN	4	4	12	0.0	150346743.66666666	0.6732932562389004	12	0.7023925261873991	12	0.6949610401525416	12	1.1493725933228633	12	0.9982918473038777	12	0.9807851113361182	12	0.8502830046239171	12	0.9128314170100111	12	0.9901485971721304	12	1.0503251065353563	12
sp|O15541|R113A_HUMAN	NA	NA	None	0.11661807580174927	1	sp|O15541|R113A_HUMAN	3	3	3	0.0	67382108.33333333	0.9713950120483776	3	0.9304433966124674	3	0.910587950069528	3	0.9910304154410167	3	0.9852035025133776	3	1.101757861278722	3	0.8585570757262057	3	0.7241957815170074	3	0.8307251955570595	3	0.734720040368671	3
sp|O15551|CLD3_HUMAN	NA	NA	None	0.22727272727272727	4	sp|O15551|CLD3_HUMAN,sp|P56747|CLD6_HUMAN,sp|O95484|CLD9_HUMAN,sp|O14493|CLD4_HUMAN	5	5	11	0.0	81852240.0	0.9744079442217667	11	0.8729321220295949	11	0.9001503149159603	11	1.0147679865580252	11	0.9292168805932433	11	1.1520748013399975	11	0.904570939742493	11	0.6925285876581166	11	0.7879506843427938	11	0.734739209736492	11
sp|O43143|DHX15_HUMAN	NA	NA	None	0.5220125786163522	1	sp|O43143|DHX15_HUMAN	55	58	188	0.0	477927520.0	0.9360972269332429	179	0.9057349968781712	180	0.9532136133799893	178	1.0104665927500998	178	0.9873731744862078	179	1.0681864426872574	179	0.9265636745942096	178	0.820729528123544	178	0.8916142547868459	178	0.8210197148804148	179
sp|O43147|SGSM2_HUMAN	NA	NA	None	0.027833001988071572	1	sp|O43147|SGSM2_HUMAN	2	2	2	0.00037509377344336085	403131.0	0.9812933759506555	2	0.6561258495995449	2	0.5775831885982432	2	1.0226600823556913	2	1.1839482289051615	2	0.759581714039179	2	1.0338099746999685	2	0.5846063835581867	2	0.9700453289416605	2	1.0424281251422673	2
sp|O43148|MCES_HUMAN	NA	NA	None	0.25	4	sp|O43148|MCES_HUMAN,tr|K7EPP5|K7EPP5_HUMAN,tr|K7EP06|K7EP06_HUMAN,tr|K7ERH6|K7ERH6_HUMAN	11	11	16	0.0	84249588.0	0.8482586477454608	16	0.8997305998285736	16	0.9044592704586096	16	1.0181607902518535	16	1.000453423682723	16	1.0764146645713848	16	0.9317732817136645	16	0.7836543597806972	16	0.8817699263617698	16	0.837283710570941	16
sp|O43149|ZZEF1_HUMAN	NA	NA	None	0.15130023640661938	4	sp|O43149|ZZEF1_HUMAN,tr|I3L1Q8|I3L1Q8_HUMAN,tr|I3L141|I3L141_HUMAN,tr|I3L3Q3|I3L3Q3_HUMAN	38	38	53	0.0	73907786.66666667	0.9467734242059187	53	0.850196125400485	53	0.9580550314081525	53	1.0290243266637784	53	0.9797395761810382	53	1.0865059979012337	53	0.9095106877989899	53	0.7567398193056256	53	0.8294440969617498	53	0.7967395304335027	53
sp|O43150|ASAP2_HUMAN	NA	NA	None	0.2077534791252485	2	sp|O43150|ASAP2_HUMAN,tr|A0A286YFG8|A0A286YFG8_HUMAN	13	15	23	0.0	97915788.66666667	0.9120067179661686	15	0.8911311250727945	15	0.8837162814246554	15	0.9898879241264997	15	1.0031134532679145	15	1.0747216740514578	15	0.9262703212988068	15	0.7780086521102293	15	0.9287009945793403	15	0.8034609927060254	15
sp|O43151|TET3_HUMAN	NA	NA	None	0.014457831325301205	2	sp|O43151|TET3_HUMAN,tr|J3KNF3|J3KNF3_HUMAN	1	2	3	0.0002871637790753326	5742572.0	0.8871265207208758	1	0.9667028701535199	1	1.0462327054702927	1	1.1463636427064705	1	1.0231012356474882	1	0.8353190984634064	1	0.9952160231826355	1	0.8454033587843072	1	0.9380362205420291	1	0.8914476820853209	1
sp|O43156|TTI1_HUMAN	NA	NA	None	0.09366391184573003	1	sp|O43156|TTI1_HUMAN	9	9	10	0.0	58672648.666666664	0.9355307773859421	10	0.8805724962057123	10	0.9341652969101166	10	0.9944165509809897	10	1.0541774075852395	10	1.0456282826718455	10	0.9014256547315398	10	0.7751821103061146	10	0.8713406005757851	10	0.7534547753333402	10
sp|O43157|PLXB1_HUMAN	NA	NA	None	0.003278688524590164	1	sp|O43157|PLXB1_HUMAN	1	1	1	0.0002848191398461977	3520445.0	0.930070968194208	1	0.9331224768353381	1	0.9215308676593692	1	1.1418291732473413	1	0.9515346201902657	1	0.9831960841721545	1	0.9234401223902385	1	0.9491428972012718	1	0.7521556434353389	1	0.8060023999703096	1
sp|O43159|RRP8_HUMAN	NA	NA	None	0.19736842105263158	3	sp|O43159|RRP8_HUMAN,tr|E9PPP6|E9PPP6_HUMAN,tr|E9PPY3|E9PPY3_HUMAN	8	8	10	0.0	31920063.333333332	0.8484841058225248	10	0.8997608925419581	10	0.8377284394293938	10	1.0493535672362486	10	1.0241600684868764	10	1.0453470536271061	10	0.8846302356428888	10	0.7292112789253171	10	0.8700021443623152	10	0.8540579981796912	10
sp|O43164|PJA2_HUMAN	NA	NA	None	0.0635593220338983	1	sp|O43164|PJA2_HUMAN	3	3	5	0.0	12406840.5	0.9732819083666716	5	1.1244374017147574	5	1.1171899129497456	5	0.9450261459057577	5	0.9105908613434607	5	1.04206656475324	5	0.9969519241745148	5	1.0496440874600959	5	1.0016978869802555	5	1.0432521344090233	5
sp|O43166|SI1L1_HUMAN	NA	NA	None	0.07815964523281596	3	sp|O43166|SI1L1_HUMAN,tr|F5GYF8|F5GYF8_HUMAN,tr|H0YJY2|H0YJY2_HUMAN	11	13	15	0.0	38716338.666666664	0.9151363585456236	13	0.7979009107681241	13	0.9207770912258376	13	1.0125435831670822	13	0.9630337358808642	13	1.1038635331996485	13	0.9183921826507454	13	0.7742774901496857	13	0.8198830637429351	13	0.8064225023752337	13
sp|O43167|ZBT24_HUMAN	NA	NA	None	0.018651362984218076	1	sp|O43167|ZBT24_HUMAN	1	1	1	0.0	32109962.0	1.0098330545754752	1	0.8718086587028362	1	0.9142766055144094	1	1.011507980881097	1	0.9689781759957367	1	1.1342201243347283	1	0.8852937187884383	1	0.9352464925282585	1	1.0744652250563265	1	0.991304182319535	1
sp|O43169|CYB5B_HUMAN	NA	NA	None	0.6301369863013698	5	sp|O43169|CYB5B_HUMAN,tr|H3BUX2|H3BUX2_HUMAN,tr|J3KNF8|J3KNF8_HUMAN,tr|D6RFH4|D6RFH4_HUMAN,tr|J3QR91|J3QR91_HUMAN	8	8	25	0.0	1074569824.0	0.9055269501986443	25	0.8272875744248113	25	0.8938309631368905	25	1.0181388525782553	25	0.9729189828590435	25	1.0839405970725218	25	0.9024464349196419	25	0.7581220926033182	25	0.8297666302427058	25	0.7871948134074587	25
sp|O43172|PRP4_HUMAN	NA	NA	None	0.6015325670498084	1	sp|O43172|PRP4_HUMAN	26	26	57	0.0	266773120.0	0.9526093925731088	57	0.8814755941157426	57	0.8684106253654906	57	1.022576657460172	57	0.9856971603014905	57	1.07351093624558	57	0.910519661674505	57	0.8540383519332242	57	0.9443871169744114	57	0.8648551328170686	57
sp|O43181|NDUS4_HUMAN	NA	NA	None	0.32	2	sp|O43181|NDUS4_HUMAN,tr|H0Y9M8|H0Y9M8_HUMAN	7	7	9	0.0	96533669.33333333	0.8669836342443921	9	0.9243567614529714	9	0.8301833084002556	9	1.068333978863498	9	0.9403890591488925	9	1.0928680257359489	9	0.8970984908769624	9	0.7881842130939604	9	0.7888769636062055	9	0.7106711934716864	9
sp|O43196|MSH5_HUMAN	NA	NA	None	0.01079136690647482	16	sp|O43196|MSH5_HUMAN,tr|A0A140T982|A0A140T982_HUMAN,tr|A0A140T927|A0A140T927_HUMAN,tr|A0A140T9I9|A0A140T9I9_HUMAN,tr|A0A0G2JHB4|A0A0G2JHB4_HUMAN,tr|A0A140T9P6|A0A140T9P6_HUMAN,tr|H7C2J4|H7C2J4_HUMAN,tr|A0A0G2JK88|A0A0G2JK88_HUMAN,tr|A0A0G2JJ70|A0A0G2JJ70_HUMAN,tr|A0A0G2JK42|A0A0G2JK42_HUMAN,tr|A0A024RCV8|A0A024RCV8_HUMAN,tr|H0YDS7|H0YDS7_HUMAN,tr|A2ABF0|A2ABF0_HUMAN,tr|H0YF11|H0YF11_HUMAN,tr|A0A1…	1	1	1	0.0	1589076.0	1.2731584579955124	1	0.8005971541772295	1	0.7781094128300549	1	1.2730106998039037	1	0.7686718860488826	1	0.9596493487029998	1	0.9986680654442138	1	0.7726803547040931	1	1.0429269209092618	1	0.7870287305249426	1
sp|O43237|DC1L2_HUMAN	NA	NA	None	0.32926829268292684	6	sp|O43237|DC1L2_HUMAN,tr|B4E2E0|B4E2E0_HUMAN,tr|J3KRI4|J3KRI4_HUMAN,tr|H3BUM4|H3BUM4_HUMAN,tr|J3KSD2|J3KSD2_HUMAN,tr|J3KRZ2|J3KRZ2_HUMAN	15	16	23	0.0	128537600.0	0.9539541176580817	22	0.8898743871074202	22	0.9436664883676493	22	1.0133120897527301	22	1.034131889062981	22	1.0817546034575902	22	0.898128580349651	22	0.8104205583417291	22	0.8424499311919234	22	0.8057219436516265	22
sp|O43242|PSMD3_HUMAN	NA	NA	None	0.5393258426966292	2	sp|O43242|PSMD3_HUMAN,tr|H0YGV8|H0YGV8_HUMAN	32	32	101	0.0	477889024.0	0.9272820160306907	100	0.8609629933047932	99	0.9100621564856811	100	1.0166283804371625	100	1.0115812441826755	101	1.055731705491358	100	0.9015918280519951	100	0.7698105173192347	100	0.8492363602549744	98	0.7907116156238675	99
sp|O43252|PAPS1_HUMAN	NA	NA	None	0.3974358974358974	1	sp|O43252|PAPS1_HUMAN	30	31	83	0.0	246183637.33333334	0.9442453445934762	82	0.8488553962788838	82	0.9299147774613411	82	0.9881836553558319	81	1.0176336130252865	82	1.0797627581905713	82	0.8952442829796183	82	0.7935500121286285	82	0.8491295456136371	82	0.809131615291852	82
sp|O43257|ZNHI1_HUMAN	NA	NA	None	0.09090909090909091	1	sp|O43257|ZNHI1_HUMAN	1	1	1	0.0	9151832.0	0.8803895187995303	1	0.9689020896479442	1	1.0489707834447102	1	1.1047469297036654	1	0.8989533507536794	1	1.0912346101611161	1	0.9050651093815388	1	0.7779688878048935	1	0.789599852285058	1	0.8537860154370579	1
sp|O43264|ZW10_HUMAN	NA	NA	None	0.3504492939666239	2	sp|O43264|ZW10_HUMAN,tr|F5H3C1|F5H3C1_HUMAN	24	24	44	0.0	93901721.33333333	0.9273970245406171	44	0.8575194355911513	44	0.9308208005100924	44	1.010084567881679	44	1.0251485978105155	44	1.0696999517526233	44	0.9150345198832821	44	0.8015699160578661	44	0.8292345178447866	44	0.814085753166311	44
sp|O43290|SNUT1_HUMAN	NA	NA	None	0.40625	2	sp|O43290|SNUT1_HUMAN,tr|E9PQI8|E9PQI8_HUMAN	30	30	39	0.0	244365661.33333334	0.9605456003829953	39	0.8775527939515078	39	0.9548408893796467	39	1.0243159305632745	39	1.0029138582879322	39	1.0481342725074785	39	0.8924589456342855	39	0.8099560315842322	39	0.8308871739163443	39	0.849530710480206	39
sp|O43292|GPAA1_HUMAN	NA	NA	None	0.14009661835748793	7	sp|O43292|GPAA1_HUMAN,tr|E9PQ31|E9PQ31_HUMAN,tr|E9PLV6|E9PLV6_HUMAN,tr|E9PLG8|E9PLG8_HUMAN,tr|E9PPZ9|E9PPZ9_HUMAN,tr|E9PM94|E9PM94_HUMAN,tr|E9PM11|E9PM11_HUMAN	12	12	26	0.0	169607125.33333334	0.958128269821022	26	0.8199843817256052	26	0.8583076071578111	26	1.0312486649792612	26	0.9837946069051511	26	1.0736176658051635	26	0.901513081940218	26	0.7928987343624989	26	0.8494686040464949	26	0.8700528989653121	26
sp|O43293|DAPK3_HUMAN	NA	NA	None	0.16299559471365638	5	sp|O43293|DAPK3_HUMAN,tr|M0R0D0|M0R0D0_HUMAN,sp|P53355|DAPK1_HUMAN,tr|M0QYY8|M0QYY8_HUMAN,tr|M0QYW5|M0QYW5_HUMAN	6	7	7	0.0	144873957.0	0.9625529017540311	6	0.8531059202789836	6	0.9535830477529605	6	0.9866865361863661	6	1.0123372771289794	6	1.0567339335446782	6	0.9432342811274849	6	0.7233303262985986	6	0.8964716818769638	6	0.8495917234878163	6
sp|O43299|AP5Z1_HUMAN	NA	NA	None	0.09045848822800495	1	sp|O43299|AP5Z1_HUMAN	5	5	5	0.0	307480563.3333333	0.8514826594024593	5	1.0033612440741404	5	0.9035879651552225	5	1.1717821030996094	5	1.1032973298571356	5	0.9933914460029918	5	0.8373336077947029	5	0.8446363046214617	5	0.8112620837445422	5	0.7624131638510999	5
sp|O43301|HS12A_HUMAN	NA	NA	None	0.04888888888888889	2	sp|O43301|HS12A_HUMAN,tr|A0A1B0GTF3|A0A1B0GTF3_HUMAN	3	3	5	0.00010025062656641604	4258562.666666667	0.8872599750623441	5	0.7697180255139142	5	1.0893764276703828	5	0.9369467655827625	5	1.1036419678987777	5	0.9689806733167082	5	0.9157013715710723	5	0.8449688279301745	5	0.8167112724875841	5	0.8020739487597468	5
sp|O43303|CP110_HUMAN	NA	NA	None	0.08300395256916997	2	sp|O43303|CP110_HUMAN,tr|I3L262|I3L262_HUMAN	6	6	6	0.0	11814118.666666666	0.870751774284056	6	0.8447063910844668	6	0.9348488759194328	6	1.0009553595265335	6	0.9685820304406005	6	1.1199059055133005	6	0.8988494812188189	6	0.8720830436356761	6	0.8447727546103787	6	0.7974421800439282	6
sp|O43313|ATMIN_HUMAN	NA	NA	None	0.00850546780072904	1	sp|O43313|ATMIN_HUMAN	1	1	12	0.009719031631030217	303019488.0	0.881456086381302	12	0.8573593964566611	12	1.0842685963951406	12	0.9640689156145876	12	1.2615468220594122	12	0.9119753843281596	12	0.8498934505254705	12	0.8478566510522172	12	0.771112818606255	12	0.8517639734348126	12
sp|O43314|VIP2_HUMAN	NA	NA	None	0.14802896218825423	8	sp|O43314|VIP2_HUMAN,tr|A0A087WWN8|A0A087WWN8_HUMAN,tr|H0Y9S9|H0Y9S9_HUMAN,tr|K7ENU7|K7ENU7_HUMAN,tr|A0A087WZV0|A0A087WZV0_HUMAN,tr|D6RBU4|D6RBU4_HUMAN,tr|H0Y9M0|H0Y9M0_HUMAN,tr|K7EPT7|K7EPT7_HUMAN	13	14	15	0.0	63499424.0	0.9341114052886315	14	0.80441825862816	14	0.7996069473144272	14	0.9464499938465488	13	0.9850933629139531	14	1.152284181842321	14	0.9194223053882631	14	0.7315825275340598	14	0.7923121892087859	14	0.7889669772636179	14
sp|O43318|M3K7_HUMAN	NA	NA	None	0.1353135313531353	2	sp|O43318|M3K7_HUMAN,tr|Q9UG54|Q9UG54_HUMAN	6	6	7	0.0	20807151.666666668	0.9466827109379781	7	0.8437682282637515	7	0.8859231938193384	7	1.0367481797230325	7	1.0195736004211502	7	1.06995736451145	7	0.8778049804338088	7	0.7679009911501741	7	0.8246320658113462	7	0.8354937055235447	7
sp|O43324|MCA3_HUMAN	NA	NA	None	0.5402298850574713	6	sp|O43324|MCA3_HUMAN,tr|H0YAL7|H0YAL7_HUMAN,tr|H0YAH9|H0YAH9_HUMAN,tr|C9J1V9|C9J1V9_HUMAN,tr|D6RBD7|D6RBD7_HUMAN,tr|D6RCQ0|D6RCQ0_HUMAN	10	10	38	0.0	406730290.6666667	0.886776782644386	38	0.8449259578805761	38	0.9101432792823185	38	1.002473879585835	38	0.9984005323773368	38	1.0675755709781924	38	0.9225462555439947	38	0.7660031467294006	38	0.8151094446146145	38	0.8144239020945856	38
sp|O43353|RIPK2_HUMAN	NA	NA	None	0.10740740740740741	1	sp|O43353|RIPK2_HUMAN	5	6	15	0.0	49680220.333333336	0.9852269411767223	14	0.8205357210885502	14	0.8622685400034313	14	1.0613266321931771	14	0.9803965266144619	14	1.06037756488815	14	0.8987264441345548	14	0.7625419980526419	14	0.8864711758748774	14	0.7623975855629989	14
sp|O43374|RASL2_HUMAN	NA	NA	None	0.009962640099626401	3	sp|C9J798|RAS4B_HUMAN,sp|O43374|RASL2_HUMAN,tr|F5GXT2|F5GXT2_HUMAN	1	1	1	0.003255267203182928	7499992.0	0.9227213013673948	1	0.8706466754246611	1	1.018428712579259	1	1.1793059237467254	1	0.8553413905103141	1	0.9903805901725692	1	0.9749720955703914	1	0.6202759880436914	1	0.7470690895437464	1	0.9319283173128468	1
sp|O43379|WDR62_HUMAN	NA	NA	None	0.030961791831357048	2	sp|O43379|WDR62_HUMAN,tr|H7C3R4|H7C3R4_HUMAN	4	4	4	0.0	4730283.0	0.9058942484128762	4	0.8535628543976181	4	0.8864772640598511	4	0.9371103462038244	4	1.1073054682692758	4	1.0148464577163818	4	0.9120164559582024	4	0.8221205460666032	4	0.9310176188919028	4	0.8719569884078768	4
sp|O43390|HNRPR_HUMAN	NA	NA	None	0.5687203791469194	3	sp|O43390|HNRPR_HUMAN,tr|B4DT28|B4DT28_HUMAN,tr|A0A286YEZ8|A0A286YEZ8_HUMAN	41	50	249	0.0	1047045696.0	0.9235251404761107	159	0.8884444744514728	159	0.928272656855151	159	0.9937294679913775	158	1.004122234712559	159	1.070828024224296	159	0.922781392773086	159	0.780179031552165	157	0.8729767316018155	158	0.8064292615947926	157
sp|O43395|PRPF3_HUMAN	NA	NA	None	0.3645680819912152	1	sp|O43395|PRPF3_HUMAN	25	25	47	0.0	242235568.0	0.9290662620164414	47	0.905588883399597	47	0.9318912053893434	47	1.006880874227813	47	0.9863480236000303	47	1.0617354230307487	47	0.93084873485304	47	0.7910274276163076	47	0.8729066500447646	47	0.8081304622359663	47
sp|O43396|TXNL1_HUMAN	NA	NA	None	0.5640138408304498	6	sp|O43396|TXNL1_HUMAN,tr|K7EML9|K7EML9_HUMAN,tr|K7ER96|K7ER96_HUMAN,tr|K7EPB7|K7EPB7_HUMAN,tr|K7EME7|K7EME7_HUMAN,tr|K7EKG2|K7EKG2_HUMAN	16	16	31	0.0	233296266.66666666	0.9564605620604746	31	0.920946698351021	31	0.930008294773441	31	1.036915842459012	31	0.9621691140112587	31	1.0959470281189378	31	0.9084672953028948	31	0.7496010761461618	31	0.8568212791099589	31	0.7956428097423003	31
sp|O43399|TPD54_HUMAN	NA	NA	None	0.587378640776699	3	sp|O43399|TPD54_HUMAN,tr|A0A087WZ51|A0A087WZ51_HUMAN,tr|A0A087WYR3|A0A087WYR3_HUMAN	13	13	33	0.0	229535333.33333334	1.0458936649012343	33	0.9080817260645303	33	0.9519969768118994	33	0.9676577449508482	33	1.0328024089045806	33	1.0912677723880015	33	0.928039450126689	33	0.8153793062119387	33	0.8983718766763921	33	0.8897283245475003	33
sp|O43402|EMC8_HUMAN	NA	NA	None	0.6285714285714286	2	sp|O43402|EMC8_HUMAN,tr|M0R1B0|M0R1B0_HUMAN	14	14	31	0.0	245406992.0	0.8921076878183727	31	0.904969850990641	30	0.9276469897296297	30	1.0555076107866033	31	0.9913606674436357	30	1.078194251274919	31	0.8935671582522515	30	0.8530898650738864	31	0.9097520155480086	30	0.8151664172190151	31
sp|O43414|ERI3_HUMAN	NA	NA	None	0.22551928783382788	4	sp|O43414|ERI3_HUMAN,tr|H0Y4B0|H0Y4B0_HUMAN,tr|F6UGJ8|F6UGJ8_HUMAN,tr|F6QUN3|F6QUN3_HUMAN	6	6	10	0.0	15735720.666666666	0.9492107391004753	10	0.8591500107282812	10	0.912911206690086	10	0.9578128604191251	10	0.9871820446727814	10	1.1984870359297561	10	0.859466724022049	10	0.8333377870296497	10	0.9648256910895927	10	0.8148025519518	10
sp|O43422|P52K_HUMAN	NA	NA	None	0.2102496714848883	2	sp|O43422|P52K_HUMAN,tr|E9PSI2|E9PSI2_HUMAN	13	13	17	0.0	37562326.666666664	0.9432875628020689	17	0.8564382799884506	17	0.9920582882553453	17	0.9989263931437244	17	0.9890601105752265	17	1.0754867429719615	17	0.926890344711147	17	0.800990664968624	17	0.8953672262381664	16	0.8166980443385715	17
sp|O43427|FIBP_HUMAN	NA	NA	None	0.3598901098901099	3	sp|O43427|FIBP_HUMAN,tr|E9PJW6|E9PJW6_HUMAN,tr|H0YCE7|H0YCE7_HUMAN	2	14	23	0.0	70815498.0	0.9619960749302666	2	0.8881791415985043	2	1.0395448488571704	2	0.9543376434661921	2	0.9954245628633153	2	1.0647449455845188	2	0.9854928480859738	2	0.8783177391156836	2	0.8368823889323087	2	0.8165830043270123	2
sp|O43432|IF4G3_HUMAN	NA	NA	None	0.1804416403785489	5	sp|O43432|IF4G3_HUMAN,tr|A0A0U1RQK7|A0A0U1RQK7_HUMAN,tr|A0A0A0MSA7|A0A0A0MSA7_HUMAN,tr|B1AN91|B1AN91_HUMAN,tr|B1AN92|B1AN92_HUMAN	27	34	68	0.0	165094858.66666666	0.9605119362610103	35	0.9076502659149764	35	0.9428882148531423	35	1.0093461900780083	35	1.0146838137196887	35	1.0625908365804266	35	0.8969383304143401	35	0.7511813219552718	35	0.7984641737877873	35	0.8075340183466263	35
sp|O43463|SUV91_HUMAN	NA	NA	None	0.03155339805825243	1	sp|O43463|SUV91_HUMAN	1	1	1	0.00019305019305019305	43883196.0	0.9970120606297657	1	0.856284551829256	1	0.6683185683697787	1	1.02169784311907	1	0.9562615676802542	1	1.0102783501413324	1	1.0117622390593435	1	0.8841881151788127	1	1.1066666129025755	1	0.7575438412561443	1
sp|O43464|HTRA2_HUMAN	NA	NA	None	0.34497816593886466	3	sp|O43464|HTRA2_HUMAN,tr|A0A0C4DG44|A0A0C4DG44_HUMAN,sp|P83110|HTRA3_HUMAN	10	10	19	0.0	37720500.0	0.8487559677937918	19	0.8491858280518872	19	0.9147724719198232	19	1.0914680290123808	19	0.9398046322508252	19	1.0746227982634653	19	0.8956550443800992	19	0.8050399023565863	19	0.8314491666785738	19	0.8712847123301887	19
sp|O43482|MS18B_HUMAN	NA	NA	None	0.0611353711790393	1	sp|O43482|MS18B_HUMAN	1	1	2	0.001733734829820239	21053440.0	0.9143720339367649	2	0.8330738544614441	2	0.9397432209987953	2	0.9763045832595254	2	1.0208838210603184	2	1.1172060007166325	2	0.8856055949635236	2	0.7067374136511919	2	0.7393374844409442	2	0.7191132786943699	2
sp|O43488|ARK72_HUMAN	NA	NA	None	0.49303621169916434	5	sp|O43488|ARK72_HUMAN,sp|O95154|ARK73_HUMAN,sp|Q8NHP1|ARK74_HUMAN,tr|H3BLU7|H3BLU7_HUMAN,tr|H7C5H7|H7C5H7_HUMAN	18	18	52	0.0	195116138.66666666	0.9354257119519461	51	0.8718985925440248	51	0.8711484816454339	51	0.9763749398554245	52	1.0188922846553337	52	1.060799521237057	52	0.9286577750887237	52	0.7636027738723502	51	0.8971739104898506	52	0.7968642973760087	51
sp|O43490|PROM1_HUMAN	NA	NA	None	0.019653179190751446	1	sp|O43490|PROM1_HUMAN	2	2	2	0.0	NA	1.4129401873916962	2	1.03333253627268	2	1.06247029752179	2	0.9441251760368744	2	1.0821448935663014	2	1.0192865245180738	2	0.9544434058787504	2	0.84881458296801	2	0.9783421982963669	2	0.8923861521860914	2
sp|O43505|B4GA1_HUMAN	NA	NA	None	0.060240963855421686	1	sp|O43505|B4GA1_HUMAN	2	2	2	0.00019280825219319386	55821315.0	0.9779661975932639	2	0.8947334263144164	2	0.8654807842665769	2	1.1195787095647136	2	0.9231396439651928	2	1.0524863961243658	2	0.9047952503457279	2	0.7616184128025952	2	0.8143220879414277	2	0.8324984815888599	2
sp|O43520|AT8B1_HUMAN	NA	NA	None	0.15987210231814547	6	sp|O43520|AT8B1_HUMAN,tr|K7ERI0|K7ERI0_HUMAN,tr|K7EQC4|K7EQC4_HUMAN,sp|O60312|AT10A_HUMAN,sp|Q8TF62|AT8B4_HUMAN,tr|H0YMP8|H0YMP8_HUMAN	20	20	26	0.0	109684676.0	0.9196119419589281	26	0.8852992138643544	26	0.9513157436103068	26	1.029074843506107	26	0.9760814720259223	26	1.084923876039413	26	0.9138594344873796	26	0.7804765966139684	26	0.9075494782129152	26	0.8661759756503159	26
sp|O43521|B2L11_HUMAN	NA	NA	None	0.12626262626262627	1	sp|O43521|B2L11_HUMAN	2	2	2	0.0	39764060.0	0.7711478862366665	2	0.7491706383766821	2	0.8508616319184763	2	1.1096429068435327	2	0.999281576224408	2	1.0148353932118506	2	0.8762401237202085	2	0.726908721724925	2	0.8644450569417006	2	0.7101585877290632	2
sp|O43524|FOXO3_HUMAN	NA	NA	None	0.03863298662704309	2	sp|O43524|FOXO3_HUMAN,sp|P98177|FOXO4_HUMAN	1	2	5	0.00019340489314379654	5309353.0	0.8013267863960309	3	0.8424843153741672	3	0.9440042688053812	3	1.0510849793990138	3	0.9946136775030883	3	1.0776360552090503	3	0.84454169225594	3	0.6458120438841125	3	0.862739150867287	3	0.8181108811826104	3
sp|O43529|CHSTA_HUMAN	NA	NA	None	0.047752808988764044	1	sp|O43529|CHSTA_HUMAN	2	2	2	0.0	9601680.0	0.8643987852020996	2	0.807630107719574	2	0.8548510559449112	2	1.069638886922513	2	0.9823307547588122	2	1.0564176167667998	2	0.8916127415518749	2	0.9399402181865267	2	1.220251913590921	2	1.0897323821267435	2
sp|O43542|XRCC3_HUMAN	NA	NA	None	0.17630057803468208	8	sp|O43542|XRCC3_HUMAN,tr|G3V399|G3V399_HUMAN,tr|G3V2P3|G3V2P3_HUMAN,tr|G3V2L7|G3V2L7_HUMAN,tr|G3V5K0|G3V5K0_HUMAN,tr|G3V3H9|G3V3H9_HUMAN,tr|G3V3C8|G3V3C8_HUMAN,tr|G3V3Q2|G3V3Q2_HUMAN	6	6	10	0.0	33336805.333333332	0.8876219796592956	10	0.8779235062645102	10	0.9261907935943459	10	1.000633691687412	10	1.0325058707097334	10	1.1058593835734847	10	0.8983748133381315	10	0.8187105064167333	10	0.9047399547394339	10	0.8345142384043297	10
sp|O43570|CAH12_HUMAN	NA	NA	None	0.24293785310734464	2	sp|O43570|CAH12_HUMAN,tr|B3KUB4|B3KUB4_HUMAN	9	9	14	0.0	84375786.66666667	0.9076039893505641	14	0.7945026865404996	14	0.8744825300871024	14	1.0040409525840663	14	0.9560173496829724	14	1.1345925777500674	14	0.9042239117597981	14	0.8671750347084783	14	0.9052522071021402	14	0.8782529175698346	14
sp|O43572|AKA10_HUMAN	NA	NA	None	0.13141993957703926	4	sp|O43572|AKA10_HUMAN,tr|E7EMD6|E7EMD6_HUMAN,tr|J3QRM7|J3QRM7_HUMAN,tr|J3QL61|J3QL61_HUMAN	7	7	7	0.0	7611216.666666667	0.8915362766000634	7	0.8155517389894135	7	0.9759833468830698	7	0.9749678665071131	7	1.0179809892468545	7	1.0741104824947223	7	0.9324863160521694	7	0.8264899186810739	7	0.7870023522001082	7	0.7842190805102955	7
sp|O43581|SYT7_HUMAN	NA	NA	None	0.1935483870967742	3	sp|O43581|SYT7_HUMAN,tr|F5H8G7|F5H8G7_HUMAN,tr|F5GX00|F5GX00_HUMAN	7	7	7	0.0	17902935.666666668	0.8500604803021066	7	0.8698328723811544	7	0.9841131656925971	7	1.0338376939207004	7	1.0145804579003297	7	1.0200028973895332	7	0.864897669123697	7	0.8204609722355152	7	0.7709488048924018	7	0.8052273749660789	7
sp|O43583|DENR_HUMAN	NA	NA	None	0.30808080808080807	2	sp|O43583|DENR_HUMAN,tr|F8VVL1|F8VVL1_HUMAN	8	8	18	0.0	66827286.0	1.0048238747270029	18	0.8289785790074997	18	0.9594246222366277	18	1.0553587377709832	18	0.9729740916710878	18	1.0682537934043301	18	0.9079573415769007	18	0.8021101818565397	18	0.9173845145506361	18	0.8568198180119588	18
sp|O43592|XPOT_HUMAN	NA	NA	None	0.33783783783783783	3	sp|O43592|XPOT_HUMAN,tr|F5GYW6|F5GYW6_HUMAN,tr|F8WDU6|F8WDU6_HUMAN	35	35	83	0.0	127596258.66666667	0.9572979026974323	83	0.8769054956597944	83	0.9094871057502643	83	1.0209765626460863	83	0.9686406072106262	83	1.1128819680822597	83	0.8816598906024354	83	0.7960174572483734	83	0.8378853433243244	83	0.8107228419321634	83
sp|O43598|DNPH1_HUMAN	NA	NA	None	0.3850574712643678	2	sp|O43598|DNPH1_HUMAN,tr|H0Y8X4|H0Y8X4_HUMAN	3	3	6	0.0	223346277.33333334	0.9265845893148039	5	0.7520982689447063	6	0.9530245320986115	6	0.976566179574752	6	1.0455731657145861	6	1.0554791001531214	6	0.8886440423049184	6	0.8381535933078748	6	0.7795538568403575	6	0.8331978294327839	6
sp|O43615|TIM44_HUMAN	NA	NA	None	0.43805309734513276	5	sp|O43615|TIM44_HUMAN,tr|M0QXU7|M0QXU7_HUMAN,tr|M0R301|M0R301_HUMAN,tr|M0R124|M0R124_HUMAN,tr|M0QXM9|M0QXM9_HUMAN	22	22	52	0.0	70448473.33333333	0.9280627576622759	52	0.8296920912490001	52	0.9013928161971787	52	0.9904376591876036	52	1.0278922287916648	52	1.0707973953834544	52	0.9003830043813956	52	0.7785687783533779	52	0.8086029108030306	52	0.7972837059865142	52
sp|O43617|TPPC3_HUMAN	NA	NA	None	0.3611111111111111	4	sp|O43617|TPPC3_HUMAN,tr|A0A087WWM0|A0A087WWM0_HUMAN,tr|A0A087WYS5|A0A087WYS5_HUMAN,tr|A6NKE1|A6NKE1_HUMAN	8	8	13	0.0	114252164.66666667	0.8878367564683916	13	0.8899098754645656	13	0.8768521890459484	13	1.0207622597960055	13	0.938887739050156	13	1.0625042335367412	13	0.9371408059577839	13	0.8120146324734215	13	0.811079664725552	13	0.8878379263738476	13
sp|O43639|NCK2_HUMAN	NA	NA	None	0.26052631578947366	4	sp|O43639|NCK2_HUMAN,tr|E7EPF5|E7EPF5_HUMAN,tr|E7ERP6|E7ERP6_HUMAN,tr|E9PEE2|E9PEE2_HUMAN	8	9	14	0.0	24968800.666666668	0.9293142979240574	13	0.772357297938192	13	0.8668076954393015	13	1.0841383774702809	13	0.924323931224352	13	1.0948050183991505	13	0.9184354059529375	13	0.7741678118603185	13	0.8363719572718608	13	0.8020154797153395	13
sp|O43660|PLRG1_HUMAN	NA	NA	None	0.3832684824902724	5	sp|O43660|PLRG1_HUMAN,tr|H0YAA2|H0YAA2_HUMAN,tr|D6RA26|D6RA26_HUMAN,tr|B7Z982|B7Z982_HUMAN,tr|H0YA24|H0YA24_HUMAN	21	21	34	0.0	133888836.0	0.9127407890835003	34	0.9428395844872097	34	0.9231008665879221	34	0.9606774390439112	34	1.0505558523674674	34	1.044119185098503	34	0.8922478472067747	34	0.8459908804331506	34	0.9326555702717876	34	0.8327641344680852	34
sp|O43663|PRC1_HUMAN	NA	NA	None	0.23225806451612904	5	sp|O43663|PRC1_HUMAN,tr|H0YL53|H0YL53_HUMAN,tr|G3V3N7|G3V3N7_HUMAN,tr|H0YM42|H0YM42_HUMAN,tr|H0YLA0|H0YLA0_HUMAN	15	15	19	0.0	77794909.33333333	0.9225038644733137	19	0.8872129744781602	19	0.913818851179114	19	0.9930493135504525	19	0.9982828131999403	19	1.0797707059024013	19	0.9424787576162497	19	0.8246910562453196	19	0.8473443755182942	19	0.780202396541243	19
sp|O43665|RGS10_HUMAN	NA	NA	None	0.2832369942196532	1	sp|O43665|RGS10_HUMAN	8	8	19	0.0	115412429.33333333	0.8209389474790321	19	0.8043716047719918	19	0.8574600932033445	19	1.1579475560007197	19	1.0188510329912508	19	0.9376913211360274	19	0.8947094023633578	19	0.8814807070945281	19	0.6756601137159643	19	0.7898404047377914	19
sp|O43670|ZN207_HUMAN	NA	NA	None	0.11506276150627615	9	sp|O43670|ZN207_HUMAN,tr|H0Y3M2|H0Y3M2_HUMAN,tr|X6R4W8|X6R4W8_HUMAN,tr|J3KRW6|J3KRW6_HUMAN,tr|J3QS27|J3QS27_HUMAN,tr|J3KRB6|J3KRB6_HUMAN,tr|J3KTL1|J3KTL1_HUMAN,tr|J3QRS9|J3QRS9_HUMAN,tr|J3KS31|J3KS31_HUMAN	6	6	11	0.0	35988044.666666664	0.8186958214424757	11	0.9155858614540158	11	0.8626254371792613	11	1.0218914173269502	11	1.0054552926810956	11	1.0468464556915342	11	0.9082994123807607	11	0.7902640712361115	11	0.8761053653562847	11	0.8669238199127578	11
sp|O43676|NDUB3_HUMAN	NA	NA	None	0.3673469387755102	2	sp|O43676|NDUB3_HUMAN,tr|C9JKQ2|C9JKQ2_HUMAN	5	5	17	0.0	110632930.66666667	1.000717863276871	17	0.9680535592784636	17	0.9759579566592966	17	1.0702809194457803	17	0.9701672044288618	17	1.043695941128046	17	0.9259693705961004	17	0.7887592484330157	17	0.8080444725049662	17	0.796574184029652	17
sp|O43677|NDUC1_HUMAN	NA	NA	None	0.2894736842105263	1	sp|O43677|NDUC1_HUMAN	3	3	5	0.0	19987646.5	1.014563996697909	5	0.845849886341909	5	0.9814323043912387	5	1.0061715792315005	5	0.9520851479679633	5	1.070256291439849	5	0.9418391168470884	5	0.8178630519588943	5	0.8871931475339736	5	0.826791275829294	5
sp|O43678|NDUA2_HUMAN	NA	NA	None	0.494949494949495	1	sp|O43678|NDUA2_HUMAN	5	5	17	0.0	62219589.333333336	0.9335036175205319	17	0.8592194805796028	17	0.8611129669082502	17	1.0366593715118517	17	1.0190850952667534	17	1.0663421550287615	17	0.9318955441898291	17	0.8192742408421896	17	0.8451250621020409	17	0.898643742937651	17
sp|O43683|BUB1_HUMAN	NA	NA	None	0.08018433179723503	1	sp|O43683|BUB1_HUMAN	6	6	6	0.0	12245718.666666666	0.942971845306794	6	0.9862924020741697	6	0.8872408288213013	6	0.9775009318002552	6	1.0855159847645302	6	0.9370349641872389	6	0.9238166226947127	6	1.0276543176643327	6	0.915409698493488	6	0.9243035663199275	6
sp|O43684|BUB3_HUMAN	NA	NA	None	0.4634146341463415	3	sp|O43684|BUB3_HUMAN,tr|J3QSX4|J3QSX4_HUMAN,tr|J3QT28|J3QT28_HUMAN	15	15	49	0.0	545790720.0	0.9099290953744726	49	0.8907030962253184	49	0.9163408887376119	49	0.9952238780615213	49	1.0086620917540496	49	1.0703402134197981	49	0.9287493226219141	49	0.7862457452691954	49	0.8983677210585815	49	0.79753741626984	49
sp|O43707|ACTN4_HUMAN	NA	NA	None	0.7991218441273326	5	sp|O43707|ACTN4_HUMAN,tr|F5GXS2|F5GXS2_HUMAN,tr|H7C144|H7C144_HUMAN,tr|K7EP19|K7EP19_HUMAN,tr|D6RH00|D6RH00_HUMAN	52	90	549	0.0	3492249002.6666665	0.9546971330607935	290	0.868661865182004	290	0.9215296375103461	290	1.0199070678703577	290	1.003890651266171	290	1.0651063186709933	290	0.9234294263886219	290	0.7635367551756287	290	0.8288127178396413	290	0.7862978209959883	290
sp|O43709|BUD23_HUMAN	NA	NA	None	0.3167259786476868	9	sp|O43709|BUD23_HUMAN,tr|F8WD87|F8WD87_HUMAN,tr|E9PCQ7|E9PCQ7_HUMAN,tr|F8WD67|F8WD67_HUMAN,tr|H7C170|H7C170_HUMAN,tr|H7C0G4|H7C0G4_HUMAN,tr|F2Z3D9|F2Z3D9_HUMAN,tr|B3KR83|B3KR83_HUMAN,tr|F8VZ18|F8VZ18_HUMAN	10	10	21	0.0	51162713.333333336	0.9296249454507197	21	0.8763959056126912	21	0.9332642807978383	21	0.9643679304740107	21	1.0835957340106313	21	1.0021729172294718	21	0.9036576525429494	21	0.7573957051234158	21	0.8774780029858763	21	0.8462538345551915	21
sp|O43715|TRIA1_HUMAN	NA	NA	None	0.21052631578947367	1	sp|O43715|TRIA1_HUMAN	3	3	3	0.0	14206679.5	0.7822189897665461	3	0.8846149906270168	3	0.8571306681317263	3	0.928263385951793	3	1.0264538917421413	3	1.0823461349165966	3	0.8679945913276856	3	0.9170661131232366	3	1.0445856936519806	3	0.9359973776134233	3
sp|O43719|HTSF1_HUMAN	NA	NA	None	0.45165562913907287	3	sp|O43719|HTSF1_HUMAN,tr|Q5H919|Q5H919_HUMAN,tr|Q5H918|Q5H918_HUMAN	42	42	65	0.0	371104672.0	0.9860099572775409	65	0.9298571745726337	65	0.9547926548234024	65	1.0138717042025291	65	0.989873624320482	65	1.0744996688751438	65	0.9219199278642651	65	0.7412589691892923	65	0.8088511255473505	65	0.8009068998694903	65
sp|O43734|CIKS_HUMAN	NA	NA	None	0.17073170731707318	1	sp|O43734|CIKS_HUMAN	4	4	5	0.0	8559922.333333334	0.8935762836992079	5	0.9451695757496922	5	0.9066393937093752	5	1.0320754658353386	5	1.0057233480496723	4	1.1220169232549977	4	0.8558913617488884	4	0.7490221481004887	4	0.9644967708800811	5	0.7746882525411743	4
sp|O43736|ITM2A_HUMAN	NA	NA	None	0.1482889733840304	1	sp|O43736|ITM2A_HUMAN	4	4	10	0.0	20007521.0	0.27214545943142854	10	0.2730980078086705	10	1.9932483455777363	10	0.37964720799982343	10	2.5368961914369708	10	0.5909372486079663	10	0.5538178786640373	10	0.402617335250824	10	0.32701824522247025	10	0.683161666167484	10
sp|O43741|AAKB2_HUMAN	NA	NA	None	0.10661764705882353	2	sp|O43741|AAKB2_HUMAN,tr|F5H2X8|F5H2X8_HUMAN	1	3	4	0.00037647058823529414	7581199.0	0.7141300234371573	1	0.721883938157089	1	0.8635983426697569	1	0.7575935253025471	1	1.2368712125764791	1	1.1052885466526117	1	0.9002467154683613	1	0.8801359127741439	1	0.767647302453024	1	0.5669875537812109	1
sp|O43747|AP1G1_HUMAN	NA	NA	None	0.3236009732360097	12	sp|O43747|AP1G1_HUMAN,tr|H3BNR4|H3BNR4_HUMAN,tr|H3BUN9|H3BUN9_HUMAN,tr|H3BR36|H3BR36_HUMAN,tr|B3KNW1|B3KNW1_HUMAN,tr|H3BNN2|H3BNN2_HUMAN,tr|B4DGE1|B4DGE1_HUMAN,tr|H3BN71|H3BN71_HUMAN,tr|H3BRM7|H3BRM7_HUMAN,tr|H3BV30|H3BV30_HUMAN,tr|H3BS13|H3BS13_HUMAN,tr|H3BN75|H3BN75_HUMAN	33	33	83	0.0	202779253.33333334	0.913209434228467	83	0.8471945667816054	83	0.8787849039531388	82	1.0283916110752227	83	1.0069861936312612	83	1.074890471576199	83	0.8869019281367354	83	0.7638806189829466	83	0.8249265004163887	82	0.777352299973456	83
sp|O43752|STX6_HUMAN	NA	NA	None	0.47843137254901963	1	sp|O43752|STX6_HUMAN	11	11	15	0.0	148446992.0	1.0202959116818748	15	0.8740094769860515	15	0.9554866410090987	15	0.9955092929083169	15	0.9792403931972504	15	1.0768322829358137	15	0.9048800998830033	15	0.7524674436329104	15	0.8423153947325885	15	0.8448406213735146	15
sp|O43760|SNG2_HUMAN	NA	NA	None	0.11607142857142858	5	sp|O43760|SNG2_HUMAN,tr|K7EJ35|K7EJ35_HUMAN,tr|K7ELS8|K7ELS8_HUMAN,tr|K7ELD9|K7ELD9_HUMAN,tr|K7ENG9|K7ENG9_HUMAN	3	3	14	0.0	150503925.33333334	0.9791460460408603	14	0.8983113216151888	14	0.874005317756024	14	1.0620647027596357	14	0.9489801942257353	14	1.1036371405436656	13	0.8876082506657934	14	0.7802348034207613	14	0.8415259674235447	14	0.7588570729711218	14
sp|O43765|SGTA_HUMAN	NA	NA	None	0.3194888178913738	2	sp|O43765|SGTA_HUMAN,tr|K7EMD6|K7EMD6_HUMAN	13	13	28	0.0	129519757.33333333	0.927865195615513	28	0.9529576251324916	28	0.8905582672138741	28	1.0068561076773959	28	1.046275366507973	28	1.0182604300500677	28	0.8998519070776856	28	0.7960999287055446	28	0.8722391829909601	28	0.8134471091401856	28
sp|O43768|ENSA_HUMAN	NA	NA	None	0.6115702479338843	4	sp|O43768|ENSA_HUMAN,tr|A6NMQ3|A6NMQ3_HUMAN,tr|Q5T5H1|Q5T5H1_HUMAN,tr|A0A1W2PRU0|A0A1W2PRU0_HUMAN	6	8	15	0.0	69494805.33333333	0.9333854192996889	13	0.9183465468987879	13	0.794208171932642	13	1.0712808590964846	13	0.9761764126796614	13	1.037300486699387	13	0.8830657228463884	13	0.8256782068845466	13	0.968799222287852	13	0.9116453904971604	13
sp|O43776|SYNC_HUMAN	NA	NA	None	0.4306569343065693	6	sp|O43776|SYNC_HUMAN,tr|K7EQ35|K7EQ35_HUMAN,tr|K7EIU7|K7EIU7_HUMAN,tr|K7EMQ6|K7EMQ6_HUMAN,tr|K7EPK2|K7EPK2_HUMAN,tr|K7EJ19|K7EJ19_HUMAN	29	29	83	0.0	552455573.3333334	0.9111836976572767	83	0.9207098725117865	83	0.9203718024301913	83	0.9909261485133559	83	1.0012105004025822	83	1.1118578170946192	83	0.9063839301941097	83	0.7785772630400374	83	0.8675486192372672	83	0.8044737042227509	83
sp|O43791|SPOP_HUMAN	NA	NA	None	0.09358288770053476	6	sp|O43791|SPOP_HUMAN,tr|D6RDV6|D6RDV6_HUMAN,tr|D6RBH6|D6RBH6_HUMAN,tr|D6RFL7|D6RFL7_HUMAN,tr|D6RGZ4|D6RGZ4_HUMAN,tr|D6RDG8|D6RDG8_HUMAN	3	3	3	0.00046720239207624745	3458961.0	1.0371301237994799	3	0.891688126122586	3	1.0056363609459618	3	1.061233218057464	3	0.9908512941284291	3	1.090975364382603	3	0.8569401234315042	3	0.9915969653818303	3	1.1433917488768068	3	1.034638573930618	3
sp|O43805|SSNA1_HUMAN	NA	NA	None	0.2605042016806723	2	sp|O43805|SSNA1_HUMAN,tr|A0A087WV26|A0A087WV26_HUMAN	4	4	9	0.0	102727344.66666667	0.9763694153526062	9	0.9186976709334574	9	0.921394998843536	9	1.0138924144847146	9	1.032053456613836	9	0.9883003540558388	9	0.9397753403663057	9	0.7611738788809536	9	0.8146051602372335	9	0.8476238791631419	9
sp|O43808|PM34_HUMAN	NA	NA	None	0.23452768729641693	6	sp|O43808|PM34_HUMAN,tr|F6RTR7|F6RTR7_HUMAN,tr|F8WE74|F8WE74_HUMAN,tr|B0QYW5|B0QYW5_HUMAN,tr|F8WEC6|F8WEC6_HUMAN,tr|B1AHN4|B1AHN4_HUMAN	7	7	9	0.0	21093705.0	0.9573270725923477	9	0.8415738217988755	8	0.9952716552841065	8	0.9560915129277935	9	1.0844561019957133	9	1.0483509246855596	9	0.9220770300754788	8	0.8160149154191093	9	0.946458111508522	8	0.8123617202172305	8
sp|O43809|CPSF5_HUMAN	NA	NA	None	0.6519823788546255	3	sp|O43809|CPSF5_HUMAN,tr|H3BND3|H3BND3_HUMAN,tr|H3BV41|H3BV41_HUMAN	14	14	51	0.0	447029221.3333333	0.8937648335509547	51	0.903818670429214	51	0.8741976988073077	51	1.0388300700903466	51	0.9651804514055632	51	1.0876863663065353	51	0.9106565128664577	51	0.8059301933787435	51	0.8614131129927605	51	0.8182649713422541	51
sp|O43813|LANC1_HUMAN	NA	NA	None	0.21052631578947367	3	sp|O43813|LANC1_HUMAN,tr|E9PHS0|E9PHS0_HUMAN,tr|F8WDS9|F8WDS9_HUMAN	8	8	20	0.0	176741213.33333334	0.9237528697988664	20	0.8837439685628868	20	0.8999736290481744	20	0.9655951392416452	20	1.0467569310617244	20	1.0630126374584403	20	0.90907040642966	20	0.8641296935735483	20	0.8431184834311503	20	0.7445814357260006	20
sp|O43815|STRN_HUMAN	NA	NA	None	0.24743589743589745	1	sp|O43815|STRN_HUMAN	13	14	27	0.0	69522796.0	0.8522638512149547	23	0.8211188059122128	23	0.9107237498583642	23	1.0156548691650615	23	0.9883215445353688	23	1.0722819436806394	23	0.9230010907407037	23	0.8046522338251904	23	0.8641523736384866	23	0.8169274012307423	23
sp|O43818|U3IP2_HUMAN	NA	NA	None	0.2905263157894737	1	sp|O43818|U3IP2_HUMAN	10	10	19	0.0	38954620.666666664	0.936277166209191	19	0.852488623603806	19	0.8477398223771232	19	0.9786087908123748	19	1.0001843503326686	19	1.098295281444532	19	0.8999859039009818	19	0.8151800793990879	19	0.8693018952294762	18	0.8814093133019285	18
sp|O43819|SCO2_HUMAN	NA	NA	None	0.09022556390977443	1	sp|O43819|SCO2_HUMAN	2	2	11	0.00037572797294758596	25952946.5	0.8333378544122176	11	0.8499367505750755	11	0.7862453272655507	11	1.0832821834873987	11	1.0242488643927274	11	1.032701362864873	11	0.905076224322526	11	0.9295739025505809	11	1.0029517183217374	11	0.8030351366815744	11
sp|O43823|AKAP8_HUMAN	NA	NA	None	0.17630057803468208	2	sp|O43823|AKAP8_HUMAN,tr|M0QYL4|M0QYL4_HUMAN	12	12	18	0.0	104608530.66666667	0.9961672333026436	18	0.9504800147226664	18	0.9617364916730946	18	1.0445788124260003	18	0.9825852459374241	18	1.0664806219763878	18	0.8943865391069592	18	0.799081079587254	18	0.8188129517501486	18	0.8422109565336249	18
sp|O43826|G6PT1_HUMAN	NA	NA	None	0.07925407925407925	4	sp|O43826|G6PT1_HUMAN,tr|U3KPU7|U3KPU7_HUMAN,tr|U3KQL4|U3KQL4_HUMAN,tr|U3KQS2|U3KQS2_HUMAN	4	4	6	0.0	56499325.0	0.902054402816889	6	0.7898307322937238	6	0.7989866165311832	6	1.0259373695053542	6	0.9457603444951883	6	1.14451313131722	6	0.8968795627261763	6	0.7529849469319282	6	0.8645790221787516	6	0.7268986774538008	6
sp|O43829|ZBT14_HUMAN	NA	NA	None	0.10022271714922049	4	sp|O43829|ZBT14_HUMAN,tr|J3KRQ2|J3KRQ2_HUMAN,tr|J3QLI2|J3QLI2_HUMAN,tr|J3QL74|J3QL74_HUMAN	3	3	3	0.0	15125396.333333334	0.9344327622906999	3	1.0109069966696014	3	0.7782936368378441	3	1.0156615555451116	3	1.0548795887394287	3	1.0885358624211088	3	0.8471722295260732	3	0.8081981497825791	3	0.8144724823153705	3	0.862614410816742	3
sp|O43837|IDH3B_HUMAN	NA	NA	None	0.4883116883116883	4	sp|O43837|IDH3B_HUMAN,tr|A0A087WZN1|A0A087WZN1_HUMAN,tr|A0A087X2E5|A0A087X2E5_HUMAN,tr|A0A0D9SG66|A0A0D9SG66_HUMAN	28	28	65	0.0	379454389.3333333	0.9281615277065585	64	0.917651553807463	65	0.9058347495617498	65	1.0935880791115267	65	0.9757346767422336	65	1.0507902123149668	65	0.8800192661506683	64	0.7955239692212381	64	0.8157015301758896	63	0.8304282290736931	64
sp|O43847|NRDC_HUMAN	NA	NA	None	0.3026086956521739	5	sp|O43847|NRDC_HUMAN,tr|H0Y5G9|H0Y5G9_HUMAN,tr|G3V1R5|G3V1R5_HUMAN,tr|B1AKJ5|B1AKJ5_HUMAN,tr|F5H7V1|F5H7V1_HUMAN	34	34	72	0.0	125503634.66666667	0.8749619720101663	72	0.8498474949358427	72	0.9442090050084928	72	1.0046375410020545	72	1.0278240855326066	72	1.0607000800007866	72	0.9103910011447123	72	0.7789153318097366	72	0.8450822032766441	72	0.7771807136595024	72
sp|O43852|CALU_HUMAN	NA	NA	None	0.653968253968254	2	sp|O43852|CALU_HUMAN,tr|H0Y875|H0Y875_HUMAN	31	31	70	0.0	439011765.3333333	1.0033554078960742	70	0.9057879723458492	70	0.9382660115206551	70	1.008640506340031	70	1.0056412033963897	70	1.094819573209446	70	0.9016237855169981	70	0.764329763451249	69	0.8000597044108058	70	0.7955923185255225	70
sp|O43861|ATP9B_HUMAN	NA	NA	None	0.04097646033129904	3	sp|O43861|ATP9B_HUMAN,tr|F6XUP2|F6XUP2_HUMAN,tr|K7EPH4|K7EPH4_HUMAN	2	5	5	0.0002847110183164088	2497551.5	0.9837335988312235	2	0.9603142896728911	2	0.8567783659120572	2	0.9474385406977394	2	0.9907832031843808	2	1.1425244112831692	2	0.9192538448347103	2	0.7662558389897924	2	0.708844340900354	2	0.8248417132322101	2
sp|O43865|SAHH2_HUMAN	NA	NA	None	0.39245283018867927	1	sp|O43865|SAHH2_HUMAN	13	26	57	0.0	83560098.66666667	0.9420481852802416	25	0.8425429803066365	25	0.9091922901643299	25	1.0126144759353277	25	0.9994959587146692	25	1.0845356551641205	25	0.8891653969180727	25	0.819567634876876	25	0.8703376543439393	25	0.7981484231192565	25
sp|O43896|KIF1C_HUMAN	NA	NA	None	0.128739800543971	2	sp|O43896|KIF1C_HUMAN,tr|I3L1B1|I3L1B1_HUMAN	12	14	21	0.0	16429791.0	0.9096803273921956	18	0.840572592854079	18	0.9011904651649452	18	1.0446674229938204	18	1.00615537196588	18	1.033163639073917	18	0.8961952022894204	18	0.8410314076155385	18	0.9560544828448703	18	0.85962143310722	18
sp|O43909|EXTL3_HUMAN	NA	NA	None	0.015233949945593036	3	sp|O43909|EXTL3_HUMAN,tr|H0YBJ7|H0YBJ7_HUMAN,tr|E7ET85|E7ET85_HUMAN	2	2	2	0.007293427021257672	7568136.0	1.0220323444706247	2	0.87989678514855	2	1.0233671180613957	2	0.9879976433400677	2	1.095958752948437	2	1.005131712003997	2	0.9109118917074981	2	0.8172074281992989	2	1.0391979562512124	2	0.7850042170531011	2
sp|O43913|ORC5_HUMAN	NA	NA	None	0.23908045977011494	2	sp|O43913|ORC5_HUMAN,tr|G3V0H0|G3V0H0_HUMAN	12	12	21	0.0	67678585.33333333	0.9893831633565934	21	0.8947657001184014	21	0.8894635965942066	21	1.0287150713372626	21	0.9482534424173936	21	1.0795029387989972	21	0.9007867759840217	21	0.8125245436620988	21	0.8387926964248396	21	0.8510491729684125	21
sp|O43920|NDUS5_HUMAN	NA	NA	None	0.5754716981132075	1	sp|O43920|NDUS5_HUMAN	6	6	14	0.0	59383380.0	1.003010250591728	14	0.8390658222067489	14	0.8823947028102181	14	1.0395765412187874	14	0.9777819330793789	14	1.0687047415962572	14	0.9282092942484839	14	0.743310997127619	14	0.8323497068176513	14	0.7749226081370972	14
sp|O43924|PDE6D_HUMAN	NA	NA	None	0.2866666666666667	3	sp|O43924|PDE6D_HUMAN,tr|C9IZ52|C9IZ52_HUMAN,tr|B8ZZK5|B8ZZK5_HUMAN	3	3	3	0.0	31825406.666666668	0.9924006221376516	3	0.8403555483127272	3	0.9678233962843151	3	1.049888394409981	3	0.9212890423729423	3	1.0347658197905611	3	0.9353940245068553	3	0.7283870673974467	3	0.7129257758228303	3	0.7996522139395722	3
sp|O43929|ORC4_HUMAN	NA	NA	None	0.37844036697247707	6	sp|Q96NJ5|KLH32_HUMAN,sp|O43929|ORC4_HUMAN,tr|Q53SE3|Q53SE3_HUMAN,tr|C9JGH7|C9JGH7_HUMAN,tr|Q5THS9|Q5THS9_HUMAN,tr|C9J2X8|C9J2X8_HUMAN	21	21	36	0.0	58537025.333333336	0.9283138202594541	36	0.8515835911145413	36	0.9184266327726283	36	1.0110825305969882	36	1.0202642732386829	36	1.0543313182933964	36	0.9213521356753209	36	0.7921531519600609	36	0.8563132111848131	36	0.792759199308291	36
sp|O60216|RAD21_HUMAN	NA	NA	None	0.24247226624405704	8	sp|O60216|RAD21_HUMAN,tr|E5RFZ5|E5RFZ5_HUMAN,tr|E5RI01|E5RI01_HUMAN,tr|E5RG18|E5RG18_HUMAN,tr|E5RJW1|E5RJW1_HUMAN,tr|E5RJK5|E5RJK5_HUMAN,tr|E5RFV8|E5RFV8_HUMAN,tr|E5RIN7|E5RIN7_HUMAN	17	17	25	0.0	84320274.66666667	0.9791392490129645	25	0.8716685762527889	25	0.9908320708630255	25	0.9829496642158077	25	1.0236973392461197	25	1.0636336745729373	25	0.9334870570150156	25	0.7663202148779632	25	0.8448730008088585	25	0.8255710738409253	25
sp|O60218|AK1BA_HUMAN	NA	NA	None	0.12974683544303797	2	sp|O60218|AK1BA_HUMAN,sp|C9JRZ8|AK1BF_HUMAN	3	3	5	0.00028669724770642203	17130471.333333332	0.7505215698192692	5	0.6298735476481863	5	0.8197701369008655	5	0.8814100302879178	5	1.4146952019065	5	0.9388330028828258	5	0.7577840770218374	5	1.3111917089711786	5	0.9249883153003804	5	0.9773596827097617	5
sp|O60220|TIM8A_HUMAN	NA	NA	None	0.2268041237113402	1	sp|O60220|TIM8A_HUMAN	2	2	6	0.0	21424066.5	0.832902473093653	6	0.7314624884032157	6	0.9382061758218149	6	1.0078357083223146	6	1.038077357145669	6	1.086249139305966	6	0.9271599000662575	6	0.8232727507089617	6	1.0336198160717607	6	0.8855811358235873	6
sp|O60231|DHX16_HUMAN	NA	NA	None	0.3390970220941403	6	sp|O60231|DHX16_HUMAN,tr|A0A140T947|A0A140T947_HUMAN,tr|A0A140T8Y5|A0A140T8Y5_HUMAN,tr|Q5SQH5|Q5SQH5_HUMAN,tr|A2AB15|A2AB15_HUMAN,tr|A0A140T9T4|A0A140T9T4_HUMAN	37	40	60	0.0	139553946.66666666	0.9309833129141951	51	0.8734417476574545	52	0.9348805400506113	52	0.9932654362612274	52	1.0046289350506252	52	1.0761524037528296	52	0.8956508735357365	52	0.781876086202484	52	0.8414915494989803	52	0.7967395942683154	52
sp|O60237|MYPT2_HUMAN	NA	NA	None	0.02240325865580448	2	sp|O60237|MYPT2_HUMAN,tr|E1CKY7|E1CKY7_HUMAN	1	3	3	0.0	11597000.0	0.9735216543003661	1	0.9091453127598925	1	0.9940182365898756	1	1.0367979216518362	1	0.9483167544819223	1	1.1445963915806483	1	0.8702889322855933	1	0.699039943253773	1	0.7540806151966889	1	0.7500569838429904	1
sp|O60239|3BP5_HUMAN	NA	NA	None	0.046153846153846156	2	sp|O60239|3BP5_HUMAN,tr|C9JK30|C9JK30_HUMAN	3	3	4	0.0	13956403.0	0.8514956777918268	4	0.751558057926397	4	0.8251598863080145	4	1.0257401910617279	4	0.901385813186803	4	1.1287904894706382	4	0.9157671932094356	4	0.8989200980450469	4	1.0611323890783457	4	0.991507183204035	4
sp|O60244|MED14_HUMAN	NA	NA	None	0.18225584594222832	3	sp|O60244|MED14_HUMAN,tr|H7C3E5|H7C3E5_HUMAN,tr|H7C017|H7C017_HUMAN	20	20	27	0.0	186028340.0	0.9360742211714534	27	0.9048218917890094	27	0.8613691098312805	27	0.9952027244968789	27	1.0362746251343935	27	1.0486785655550361	27	0.9042043292483712	27	0.8514655155654768	27	0.922091610287221	27	0.8423019647283234	27
sp|O60256|KPRB_HUMAN	NA	NA	None	0.46070460704607047	11	sp|O60256|KPRB_HUMAN,tr|C9K0K7|C9K0K7_HUMAN,tr|C9JDH0|C9JDH0_HUMAN,tr|I3L331|I3L331_HUMAN,tr|I3L164|I3L164_HUMAN,tr|C9JDU5|C9JDU5_HUMAN,tr|E7EW35|E7EW35_HUMAN,tr|C9JJS3|C9JJS3_HUMAN,tr|E7EPA1|E7EPA1_HUMAN,tr|I3L0S1|I3L0S1_HUMAN,tr|I3L4G9|I3L4G9_HUMAN	17	19	40	0.0	198717541.33333334	0.8514845913605505	33	0.8449251593990267	33	0.8279551400745662	33	1.0596300342491995	33	0.9836621931060517	33	1.0384601665745217	33	0.9101874927984135	33	0.7921443472179236	33	0.8320850174618618	33	0.8147140841954867	33
sp|O60262|GBG7_HUMAN	NA	NA	None	0.20588235294117646	1	sp|O60262|GBG7_HUMAN	2	2	2	0.0	6685693.0	0.8341815734468778	2	0.9233089844445261	2	0.9422796994409942	2	0.9304920806291164	2	0.9060622259793357	2	1.146239369581192	2	1.0172063238103557	2	0.6683710354654289	2	0.7927127433502065	2	0.7532130081784392	2
sp|O60264|SMCA5_HUMAN	NA	NA	None	0.48574144486692017	4	sp|O60264|SMCA5_HUMAN,sp|P28370|SMCA1_HUMAN,tr|A0A0A0MRP6|A0A0A0MRP6_HUMAN,tr|B7ZLQ5|B7ZLQ5_HUMAN	61	61	185	0.0	530059029.3333333	0.943621754929588	185	0.8791724379809812	185	0.9272978646786396	185	0.9915290926979249	185	1.0140765374580536	185	1.0620402184422233	185	0.9319324591866646	185	0.8225105123102329	185	0.8775265988048757	185	0.818045413151175	185
sp|O60268|K0513_HUMAN	NA	NA	None	0.09002433090024331	2	sp|O60268|K0513_HUMAN,tr|H3BMU3|H3BMU3_HUMAN	2	4	4	0.0	6200575.0	0.9551745092080579	2	0.7868208849440366	2	0.8437664648791492	2	0.9454184725674579	2	1.0245377100770985	2	1.1319718327683024	2	0.8980719845871412	2	0.6476070682943341	2	0.7825165347034786	2	0.7715948412434983	2
sp|O60282|KIF5C_HUMAN	NA	NA	None	0.16614420062695925	3	sp|O60282|KIF5C_HUMAN,tr|A0A0G2JMZ6|A0A0G2JMZ6_HUMAN,tr|C9JWB9|C9JWB9_HUMAN	2	17	39	0.0	1504309.0	0.8299412187461943	3	0.926907868224864	3	0.9139973302438041	3	1.0544680636711665	3	0.902902730203506	3	1.113312487457312	3	0.8754898750755591	3	1.017459421724193	3	1.0193935119887165	3	1.0455660204216402	3
sp|O60287|NPA1P_HUMAN	NA	NA	None	0.16424482606781154	1	sp|O60287|NPA1P_HUMAN	32	32	44	0.0	62436509.333333336	1.0249307228996702	44	0.9041121582892593	44	0.9644858013713082	44	1.036264960398436	44	1.002784267939119	44	1.0587463406531308	44	0.9323003560351	44	0.8078514210720353	44	0.8884880950497975	44	0.8799707907924956	44
sp|O60292|SI1L3_HUMAN	NA	NA	None	0.06176305446378439	1	sp|O60292|SI1L3_HUMAN	7	8	12	0.0	18408541.333333332	0.9069841155675468	11	0.8004566533521518	11	0.9100463726862532	11	1.118689574095941	11	0.9548290331368388	11	0.9873734021653843	11	0.9135439783462522	11	0.7364226674805981	11	0.8538963574901868	11	0.7970002424204509	11
sp|O60293|ZC3H1_HUMAN	NA	NA	None	0.027652086475615886	1	sp|O60293|ZC3H1_HUMAN	5	5	11	0.00037593984962406017	4415739.0	0.8920489818920252	11	0.8473561305749183	11	0.930724233983287	11	1.1063041317071094	11	0.9397112028619226	11	1.060633704735376	11	0.8964073425200143	11	0.809738985503574	11	0.9269359331476322	11	0.8462011581622587	11
sp|O60294|TYW4_HUMAN	NA	NA	None	0.06268221574344024	1	sp|O60294|TYW4_HUMAN	3	3	5	0.0	9336178.0	0.9307173356324369	5	1.033124294002896	5	1.0661614779073725	5	1.0086142078929015	5	1.0031492577846568	5	1.0842074052776753	5	0.8924153511660232	5	0.9169946125421582	5	0.9343143751103288	5	1.046517001873079	5
sp|O60303|K0556_HUMAN	NA	NA	None	0.013597033374536464	1	sp|O60303|K0556_HUMAN	2	2	2	0.0	8007404.0	0.9611099372325802	2	0.9843335561495656	2	0.89690573969466	2	1.0560898541963275	2	0.9900977437569354	2	1.0976413074615505	2	0.8561710945851868	2	0.7236250185030326	2	0.8277079689402834	2	0.8424298812605115	2
sp|O60306|AQR_HUMAN	NA	NA	None	0.2632996632996633	3	sp|O60306|AQR_HUMAN,tr|H0YH15|H0YH15_HUMAN,tr|H0YLN9|H0YLN9_HUMAN	45	45	72	0.0	87579469.33333333	0.8914199413447292	72	0.8649123316185869	72	0.9025955536629852	72	1.014447346035419	72	1.0091830948564597	72	1.068809297329111	72	0.8989216217864223	72	0.7738277854706572	72	0.85015743041407	72	0.8496650682284521	72
sp|O60307|MAST3_HUMAN	NA	NA	None	0.025210084033613446	1	sp|O60307|MAST3_HUMAN	1	3	6	0.0	4464872.0	0.8624054939516129	1	0.9359122983870968	1	0.754133064516129	1	0.9746345766129032	1	1.0672253024193548	1	1.0744140624999998	1	0.8837260584677419	1	0.772164818548387	1	1.0898941532258064	1	0.7670047883064516	1
sp|O60308|CE104_HUMAN	NA	NA	None	0.022702702702702703	1	sp|O60308|CE104_HUMAN	2	2	2	9.805844283192783e-05	13264430.0	0.9093913602606862	2	0.8653003480319703	2	0.9128823813113334	2	1.032387422495505	2	0.931819592692907	2	1.1393678737165107	2	0.8964251110950776	2	0.7674364131135692	2	0.894356015073587	2	0.8308997073998567	2
sp|O60313|OPA1_HUMAN	NA	NA	None	0.49270833333333336	7	sp|O60313|OPA1_HUMAN,tr|H7C321|H7C321_HUMAN,tr|C9JMB8|C9JMB8_HUMAN,tr|C9JY58|C9JY58_HUMAN,tr|E5KLJ9|E5KLJ9_HUMAN,tr|H7C141|H7C141_HUMAN,tr|H7C3G2|H7C3G2_HUMAN	52	52	104	0.0	291534080.0	0.9339027816793426	104	0.8679904445202932	104	0.9342611632776567	104	0.9897611187201003	104	1.0006802972945739	104	1.0942547251657777	104	0.9107436290210759	104	0.7670807532967405	104	0.8088906154181957	104	0.7827916316864262	104
sp|O60318|GANP_HUMAN	NA	NA	None	0.04292929292929293	1	sp|O60318|GANP_HUMAN	7	7	11	0.0	76722989.66666667	0.9815779323727041	11	0.8137761676071206	10	0.8596629757951448	11	1.0321643652190662	11	0.9817717028755256	11	1.0208724060741727	11	0.9467133004147901	11	0.7924687138407777	11	0.9082288079355233	11	0.7552032497390618	11
sp|O60337|MARH6_HUMAN	NA	NA	None	0.025274725274725275	2	sp|O60337|MARH6_HUMAN,tr|A0A0B4J206|A0A0B4J206_HUMAN	2	2	3	0.0	4629860.0	0.9129892736852201	3	0.8431889631227069	3	0.9549249587528098	3	0.9520055816214819	3	1.0472590584324717	3	1.0632954318857482	3	0.9264144538164187	3	0.7343762259994712	3	0.8759135966429047	3	0.7617013726710996	3
sp|O60341|KDM1A_HUMAN	NA	NA	None	0.4448356807511737	3	sp|O60341|KDM1A_HUMAN,tr|R4GMQ1|R4GMQ1_HUMAN,tr|R4GMP9|R4GMP9_HUMAN	36	36	91	0.0	447557066.6666667	0.9309975500117602	91	0.8127868710997102	91	0.8728590897130266	91	0.9581117219489527	91	1.0231411610826038	91	1.100606684045028	91	0.9063240972193334	91	0.788269090046081	91	0.8848703052123394	91	0.8009096113991727	91
sp|O60343|TBCD4_HUMAN	NA	NA	None	0.13482280431432975	2	sp|O60343|TBCD4_HUMAN,tr|Q5JU47|Q5JU47_HUMAN	13	13	14	0.0	29179456.0	0.9335273130347431	13	0.9899760408989123	14	1.001045577872386	14	1.0095020681966298	14	0.9356080037180434	14	1.295956009037221	14	0.806391020427643	14	0.7614421506637076	13	1.2126602840236604	14	0.8333001192820786	14
sp|O60346|PHLP1_HUMAN	NA	NA	None	0.014560279557367502	1	sp|O60346|PHLP1_HUMAN	2	2	2	0.0	6800802.0	1.0838997335434066	2	1.243059224524845	2	0.9530806300693182	2	1.1160771510624476	2	0.8598179001385811	2	1.1441517414276983	2	0.8799532073712729	2	0.7461087088634436	2	1.117410460921083	2	0.770558223829944	2
sp|O60347|TBC12_HUMAN	NA	NA	None	0.027096774193548386	4	sp|O60347|TBC12_HUMAN,sp|Q9P2M4|TBC14_HUMAN,tr|B9A071|B9A071_HUMAN,tr|F5GXK4|F5GXK4_HUMAN	2	2	2	0.0002827521206409048	75440330.0	0.9193045086917361	2	0.78851675035653	2	0.9563377324566085	2	1.028592421929588	2	0.9957480233895626	2	1.0906027730011902	2	0.8850567816796591	2	0.7479949871714673	2	0.681902175962925	2	0.6981889183688905	2
sp|O60361|NDK8_HUMAN	NA	NA	None	0.6642335766423357	1	sp|O60361|NDK8_HUMAN	1	14	195	0.0	62777808.0	1.3280944935848265	1	1.0388907838504007	1	1.0109165217149727	1	1.0852948757325398	1	0.9385646618316852	1	1.216979952679124	1	0.759160509756651	1	0.691418808273282	1	0.5761864559812445	1	0.6439744596915963	1
sp|O60427|FADS1_HUMAN	NA	NA	None	0.21396396396396397	16	sp|O60427|FADS1_HUMAN,tr|H7C2V0|H7C2V0_HUMAN,tr|A0A0A0MR51|A0A0A0MR51_HUMAN,tr|H0YB97|H0YB97_HUMAN,tr|F5H852|F5H852_HUMAN,tr|F5H8G5|F5H8G5_HUMAN,tr|F5GWE3|F5GWE3_HUMAN,tr|F5GYH4|F5GYH4_HUMAN,tr|C9JJB3|C9JJB3_HUMAN,tr|F5H1Q7|F5H1Q7_HUMAN,tr|F5H2H3|F5H2H3_HUMAN,tr|F5H5X5|F5H5X5_HUMAN,tr|F5H0Y2|F5H0Y2_HUMAN,tr|C9J425|C9J425_HUMAN,tr|F5H3U5|F5H3U5_HUMAN,tr|F5H3P6|F5H3P6_HUMAN	8	8	10	0.0	21259779.333333332	1.0356877362507562	10	0.706285029533184	10	0.903367120064881	10	0.9532883375057215	10	0.9675904415666736	10	1.0818529939668338	10	0.9200885281773675	10	0.9137375700456161	10	1.0091679554117756	10	0.9813468703226783	10
sp|O60443|GSDME_HUMAN	NA	NA	None	0.06854838709677419	4	sp|O60443|GSDME_HUMAN,tr|H7C3W1|H7C3W1_HUMAN,tr|H7C147|H7C147_HUMAN,tr|H7BZJ0|H7BZJ0_HUMAN	3	3	5	0.0	6217080.0	0.5205583030203949	5	0.6315813136060816	5	0.4689500143049822	5	1.3178646037624546	5	0.6160093186741324	5	0.5921422173052704	5	1.3813226486457941	5	0.5942864778733286	5	0.6549737133853911	5	0.6659991008296889	5
sp|O60449|LY75_HUMAN	NA	NA	None	0.03426248548199768	1	sp|O60449|LY75_HUMAN	5	5	6	0.0	42491745.0	0.7558909629508377	6	0.6440767112259409	6	0.7445008512354974	6	1.438888967696045	6	0.7591368066376354	6	0.9164746267930145	6	0.8752804988916658	6	0.6851054504637502	6	0.8166605051057788	6	0.7908059091000166	6
sp|O60476|MA1A2_HUMAN	NA	NA	None	0.1497659906396256	3	sp|O60476|MA1A2_HUMAN,tr|H0Y7H1|H0Y7H1_HUMAN,tr|H0Y543|H0Y543_HUMAN	8	10	17	0.0	106916242.66666667	0.938167226831042	15	0.9518880946122765	15	0.998326564718144	15	1.0332363324988572	15	1.0214611438460333	15	1.0659988608561104	15	0.8910767833410137	15	0.7472462444217507	15	0.9271413373086609	15	0.8346143571977385	15
sp|O60479|DLX3_HUMAN	NA	NA	None	0.0975609756097561	2	sp|O60479|DLX3_HUMAN,tr|F8VXG1|F8VXG1_HUMAN	2	2	3	0.0	1979513.0	0.7941200994563798	3	0.7036611125203304	3	0.8013054685037179	3	1.0023651501946234	3	1.0097091625351808	3	1.199694046462056	3	0.7425458995915353	3	0.6836659513821317	3	0.7436480705411993	3	0.7166030174736024	3
sp|O60487|MPZL2_HUMAN	NA	NA	None	0.04186046511627907	1	sp|O60487|MPZL2_HUMAN	1	1	1	0.0	1151832.0	0.9953817106548974	1	1.0679685647703765	1	0.9963103871291069	1	0.9199562959222896	1	1.042772352550917	1	0.9282909327640577	1	1.1089804187627357	1	0.7766361884115717	1	0.9720240902429638	1	0.7574266562511066	1
sp|O60488|ACSL4_HUMAN	NA	NA	None	0.2250351617440225	6	sp|O60488|ACSL4_HUMAN,tr|H0Y9A0|H0Y9A0_HUMAN,tr|D6RD96|D6RD96_HUMAN,tr|D6RF95|D6RF95_HUMAN,tr|D6RFW9|D6RFW9_HUMAN,tr|D6RDA8|D6RDA8_HUMAN	11	13	27	0.0	50161660.0	1.4942978702316418	24	0.7162247330912536	24	0.9092510520623146	24	1.3130354656650498	24	0.9136272757971278	24	0.7690118045788684	24	0.9564157997284768	24	0.7420503152961784	24	0.8981937673394234	24	0.8281431406861925	24
sp|O60493|SNX3_HUMAN	NA	NA	None	0.4382716049382716	1	sp|O60493|SNX3_HUMAN	7	9	26	0.0	380423968.0	0.835147658313851	19	0.7997626992439083	19	0.9170152952032298	19	0.9927676337760452	19	0.9881106058128247	19	1.0557309696808308	19	0.9333386389398538	19	0.8057915754511527	19	0.9322521060262149	19	0.8087067342994354	19
sp|O60502|OGA_HUMAN	NA	NA	None	0.2314410480349345	2	sp|O60502|OGA_HUMAN,tr|H7C3X0|H7C3X0_HUMAN	23	23	46	0.0	134714762.66666666	0.9141756295313093	46	0.8331266783720732	46	0.8630398756895228	46	1.0015980910824664	46	0.9798511657256374	46	1.0716432521382997	46	0.8994653167144333	46	0.7510612014463436	46	0.8175998114245757	46	0.7643978973681745	46
sp|O60503|ADCY9_HUMAN	NA	NA	None	0.06282335550628233	3	sp|O60503|ADCY9_HUMAN,tr|I3NI20|I3NI20_HUMAN,tr|I3L342|I3L342_HUMAN	7	7	7	0.0	25433748.666666668	0.9005937723658073	7	0.8645053170172889	7	0.9303709360369765	7	1.020520561089581	7	0.9976376636018364	7	1.0873649197022974	7	0.8651131475156764	7	0.7989472815605586	7	0.7784537394653306	7	0.8243000448772394	7
sp|O60504|VINEX_HUMAN	NA	NA	None	0.04918032786885246	5	sp|O60504|VINEX_HUMAN,tr|H0YAZ3|H0YAZ3_HUMAN,tr|H0YB51|H0YB51_HUMAN,tr|E5RJP2|E5RJP2_HUMAN,tr|E5RIA0|E5RIA0_HUMAN	3	3	4	0.0	75799910.33333333	0.7601781213410352	4	1.02146925634012	4	0.7554290928931564	4	0.8742965494343292	4	0.9832119284245252	4	1.0867567586016114	4	1.0557347635395342	4	0.8714516608337498	4	1.2916088554748815	4	0.6735288914867841	4
sp|O60506|HNRPQ_HUMAN	NA	NA	None	0.5441412520064205	3	sp|O60506|HNRPQ_HUMAN,tr|B7Z645|B7Z645_HUMAN,tr|F6UXX1|F6UXX1_HUMAN	35	44	260	0.0	1677210197.3333333	0.894758368051971	171	0.8538877209284875	171	0.9213639911823873	171	1.017739392201835	171	0.9884483475142685	171	1.075643088575469	171	0.9232094105575609	171	0.7846442719999713	171	0.8712055209128888	170	0.7904368636627832	171
sp|O60508|PRP17_HUMAN	NA	NA	None	0.3540587219343696	2	sp|O60508|PRP17_HUMAN,tr|Q5SRN1|Q5SRN1_HUMAN	25	25	35	0.0	76281118.66666667	0.9784714888257712	35	0.89594515084841	35	0.9668551257002977	35	1.0214165809281421	35	1.0043096379772907	35	1.0631588434239383	35	0.9074976787372331	35	0.7608111667105609	35	0.8182135383387634	35	0.7816974539412599	35
sp|O60518|RNBP6_HUMAN	NA	NA	None	0.12126696832579185	3	sp|O60518|RNBP6_HUMAN,tr|A0A096LPA6|A0A096LPA6_HUMAN,tr|A0A096LNS2|A0A096LNS2_HUMAN	12	15	30	0.0	23321306.0	0.8486142708413191	20	0.8563520553092612	20	0.9303336048478927	20	1.0293526100050148	20	1.0530854699111472	20	1.0287721582084732	20	0.8917485145645322	20	0.7897635130755389	20	0.8783443046400339	20	0.7878054252053015	20
sp|O60524|NEMF_HUMAN	NA	NA	None	0.20910780669144982	4	sp|O60524|NEMF_HUMAN,tr|G3V5V3|G3V5V3_HUMAN,tr|G3V547|G3V547_HUMAN,tr|G3V4D9|G3V4D9_HUMAN	24	24	38	0.0	118455714.66666667	0.9153427764004445	38	0.9031430777484295	38	0.920329375001314	38	1.012516732483033	38	0.9878069475305304	38	1.0858160606520149	38	0.8968111465249626	38	0.786556614943329	38	0.8629328644928804	38	0.7886832400061783	38
sp|O60547|GMDS_HUMAN	NA	NA	None	0.5161290322580645	2	sp|O60547|GMDS_HUMAN,sp|P0AC88|GM4D_ECOLI	20	20	41	0.0	169838685.33333334	0.9196069032767736	41	0.862827290817909	41	0.9487429282583549	41	0.9895511390890254	41	1.0145176318256266	41	1.0866769577866178	41	0.9175152719071588	41	0.7834627631809883	41	0.8475706070590747	41	0.8116930104915246	41
sp|O60563|CCNT1_HUMAN	NA	NA	None	0.23140495867768596	2	sp|O60563|CCNT1_HUMAN,tr|A0A1W2PQ16|A0A1W2PQ16_HUMAN	13	15	19	0.0	103150458.66666667	0.9161552192902692	17	0.8656806275995492	17	0.9259360352204914	17	0.9943272051782261	17	1.0010962022750485	17	1.108683021155807	17	0.8944543828264758	17	0.785766197906065	17	0.8661737429784823	17	0.7932637356639977	17
sp|O60566|BUB1B_HUMAN	NA	NA	None	0.07142857142857142	1	sp|O60566|BUB1B_HUMAN	8	8	10	0.0	58902937.333333336	0.9337430406951595	10	0.978425894144028	10	0.9466480536909742	10	0.9906524224804623	10	1.0262404284443245	10	1.1133992095167053	10	0.8924609216473667	10	0.7791318931864307	10	0.9071306991220733	10	0.8284419902916412	10
sp|O60568|PLOD3_HUMAN	NA	NA	None	0.2791327913279133	6	sp|O60568|PLOD3_HUMAN,tr|H7C2S8|H7C2S8_HUMAN,tr|H7C2V1|H7C2V1_HUMAN,tr|H7C0B8|H7C0B8_HUMAN,tr|C9JU11|C9JU11_HUMAN,tr|H7C2A8|H7C2A8_HUMAN	17	17	39	0.0	536473333.3333333	0.9288728904246667	39	0.8378578873241468	39	0.8844316027848997	39	1.0218430970465902	39	1.031681539866938	39	1.0766167086716802	39	0.8667629204418373	39	0.8065150646021466	39	0.841125097769769	39	0.7903221668419813	39
sp|O60583|CCNT2_HUMAN	NA	NA	None	0.0863013698630137	3	sp|O60583|CCNT2_HUMAN,tr|F2Z2C9|F2Z2C9_HUMAN,tr|F8WDY7|F8WDY7_HUMAN	3	5	6	0.0	51374636.0	1.0092661238408964	4	0.983604099161299	4	0.9363191685770913	4	0.9065609467754753	4	1.1262864095650165	4	0.960201440763575	4	0.9768750345387778	4	0.9389577893783668	4	1.0918232491386102	4	0.9489045164326158	4
sp|O60603|TLR2_HUMAN	NA	NA	None	0.015306122448979591	1	sp|O60603|TLR2_HUMAN	1	1	1	0.0	28424062.0	0.9822296470354662	1	0.9827050905105923	1	0.9853174172969993	1	1.0434103403731185	1	1.1679242843204227	1	1.001785525358509	1	0.7868798499479494	1	0.825521387772482	1	0.8574858183309582	1	0.8061953942066429	1
sp|O60613|SEP15_HUMAN	NA	NA	None	0.08024691358024691	3	sp|O60613|SEP15_HUMAN,tr|A0A0B4J1S4|A0A0B4J1S4_HUMAN,tr|A0A087X1G7|A0A087X1G7_HUMAN	1	1	1	0.0002872737719046251	19283922.0	0.9470149901821131	1	0.8467541197342348	1	0.9255859434476178	1	0.9777825899145883	1	0.9773991227624974	1	1.14879991699064	1	0.8960183703322743	1	0.8042253568782165	1	0.7368614567014832	1	0.7749961371323649	1
sp|O60645|EXOC3_HUMAN	NA	NA	None	0.31746031746031744	4	sp|O60645|EXOC3_HUMAN,tr|D6RB59|D6RB59_HUMAN,tr|H0Y995|H0Y995_HUMAN,tr|D6RBR9|D6RBR9_HUMAN	26	26	48	0.0	71949421.33333333	0.9000368997791621	48	0.8481779560974674	48	0.9211654352415869	48	1.0143067052104855	48	0.9839555522078125	48	1.0714657583724363	48	0.9065715007769848	48	0.7933921843162307	48	0.8472551949696668	48	0.8333117703025967	48
sp|O60658|PDE8A_HUMAN	NA	NA	None	0.06875753920386007	4	sp|O60658|PDE8A_HUMAN,tr|H0YKR1|H0YKR1_HUMAN,tr|E9PIJ0|E9PIJ0_HUMAN,tr|H0YNP3|H0YNP3_HUMAN	4	4	4	0.0	9360807.333333334	0.8614523841031371	4	0.7526444318281227	4	0.8923403225406712	4	1.0740838905880614	4	0.9096565850187324	4	1.1418524281188616	4	0.8460774724597435	4	0.8484223635857187	4	0.9727499433011939	4	0.8422360154645402	3
sp|O60664|PLIN3_HUMAN	NA	NA	None	0.5783410138248848	4	sp|O60664|PLIN3_HUMAN,tr|K7ERZ3|K7ERZ3_HUMAN,tr|K7EL96|K7EL96_HUMAN,tr|K7ER39|K7ER39_HUMAN	19	19	44	0.0	254153728.0	0.8407187289322647	44	0.8837928954310641	44	0.8057071350772194	44	0.95486982273787	44	1.0811830144390284	44	1.0535745977891364	44	0.9380125582725836	44	0.8033511061061085	44	0.9852793896434091	44	0.846257351183714	43
sp|O60671|RAD1_HUMAN	NA	NA	None	0.25886524822695034	2	sp|O60671|RAD1_HUMAN,tr|D6R9A1|D6R9A1_HUMAN	6	6	7	0.0	44456830.666666664	0.8880827703674719	7	0.9603848499844633	7	0.9398658442039977	7	0.9267712496406487	7	1.0712709026251281	7	1.0478296070249735	7	0.862864968753956	7	0.8405243350864877	7	0.8991809080796845	7	0.939837077582752	7
sp|O60673|REV3L_HUMAN	NA	NA	None	0.013738019169329074	2	sp|O60673|REV3L_HUMAN,tr|A0A087WZU4|A0A087WZU4_HUMAN	4	4	5	0.0	5699543.0	0.9436736243621094	5	0.8347896996911807	5	0.9726620121787989	5	1.0749320962008448	5	0.9531744328153265	5	1.1513927076333301	5	0.9082505374407144	5	0.7253966490450113	5	0.817428174934075	5	0.7818269730519745	5
sp|O60674|JAK2_HUMAN	NA	NA	None	0.142226148409894	2	sp|O60674|JAK2_HUMAN,tr|A0A1B0GTR9|A0A1B0GTR9_HUMAN	13	14	21	0.0	36302359.666666664	0.9943031859161824	18	0.8941184607580128	18	0.9378230023298273	18	0.9908756871056914	18	0.9647440068467227	18	1.0767785012343116	18	0.9329278614226275	18	0.7354937940499572	18	0.8675340400746638	18	0.7900132991626281	18
sp|O60675|MAFK_HUMAN	NA	NA	None	0.23076923076923078	3	sp|O60675|MAFK_HUMAN,tr|B0QY70|B0QY70_HUMAN,tr|B0QY71|B0QY71_HUMAN	2	4	5	0.0	14633594.5	0.9276027086029319	2	0.9481076418618627	2	0.9336196515945925	2	1.0004862994205772	2	1.0558912776868303	2	1.0329185140582025	2	0.9107039088343905	2	0.722176920720368	2	0.7594791771250955	2	0.7473556686706895	2
sp|O60678|ANM3_HUMAN	NA	NA	None	0.2711864406779661	2	sp|O60678|ANM3_HUMAN,tr|A0A0A0MSN7|A0A0A0MSN7_HUMAN	18	18	31	0.0	283281138.6666667	0.9450163740989971	31	0.8562278519571508	31	0.9159939513354081	31	1.0292133624581115	31	1.0117614205693448	31	1.0494970734219715	31	0.8962395310814268	31	0.8073902472590485	31	0.8671450441029298	31	0.8344484516631332	31
sp|O60684|IMA7_HUMAN	NA	NA	None	0.27798507462686567	5	sp|O60684|IMA7_HUMAN,tr|Q5TFJ7|Q5TFJ7_HUMAN,tr|S4R3E5|S4R3E5_HUMAN,sp|O15131|IMA6_HUMAN,tr|Q5TD90|Q5TD90_HUMAN	11	15	29	0.0	110581400.0	0.8606830665793064	19	0.8383832456951998	19	0.9593741690421441	19	1.0128049468529259	19	1.0505082748121592	19	1.0546072174765837	19	0.9253753833029695	19	0.7997000611623698	19	0.8796628360514123	19	0.8603905794732578	19
sp|O60701|UGDH_HUMAN	NA	NA	None	0.6781376518218624	7	sp|O60701|UGDH_HUMAN,tr|E7ER83|E7ER83_HUMAN,tr|E7EV97|E7EV97_HUMAN,tr|E7ER95|E7ER95_HUMAN,tr|E7ETF4|E7ETF4_HUMAN,tr|E9PBD2|E9PBD2_HUMAN,tr|D6RHF4|D6RHF4_HUMAN	46	46	364	0.0	5647136256.0	0.933893143763261	363	0.8822114045995986	364	0.9385312708906497	363	1.0176069926557754	364	0.998535959168613	364	1.0694062344502882	364	0.9081637298424471	364	0.7604757715304837	364	0.8293686731634988	364	0.7897207710421321	364
sp|O60725|ICMT_HUMAN	NA	NA	None	0.176056338028169	1	sp|O60725|ICMT_HUMAN	7	7	11	0.0	121466502.66666667	0.9435141462414345	11	0.8239847383295374	11	0.9000243471721837	11	1.0442980956669254	11	0.9355275949745736	11	1.1029897711057624	11	0.936204719910799	11	0.8113756198055547	11	0.9534461137718774	11	0.8179213189244772	11
sp|O60739|EIF1B_HUMAN	NA	NA	None	0.5132743362831859	4	sp|P41567|EIF1_HUMAN,sp|O60739|EIF1B_HUMAN,tr|K7EM18|K7EM18_HUMAN,tr|K7EQP2|K7EQP2_HUMAN	7	7	15	0.0	131523206.66666667	0.7786550842678114	15	0.8776149408427332	14	0.9333398445675378	15	1.0169292656010822	15	1.1326985861583392	15	0.8462178241618145	15	0.9204590864447788	14	0.8262750038453369	15	0.9594637399109118	14	0.8827854933942623	14
sp|O60749|SNX2_HUMAN	NA	NA	None	0.43352601156069365	2	sp|O60749|SNX2_HUMAN,tr|D6RC15|D6RC15_HUMAN	29	31	87	0.0	316160101.3333333	0.9691950664749657	79	0.9133451386005672	79	0.859140692675169	79	1.0236330409700136	79	0.9815961708605123	79	1.0416765019223402	79	0.9642718481919064	79	0.7402990486331721	79	0.8779964415146334	79	0.8340799555303647	79
sp|O60762|DPM1_HUMAN	NA	NA	None	0.46923076923076923	4	sp|O60762|DPM1_HUMAN,tr|Q5QPJ9|Q5QPJ9_HUMAN,tr|Q5QPK2|Q5QPK2_HUMAN,tr|H0Y368|H0Y368_HUMAN	13	13	54	0.0	137892912.0	0.9332732294074677	54	0.8542171825928264	53	0.9482896574482192	54	1.0064049278254377	54	0.9834779876620736	54	1.097142564713486	54	0.8867154057987375	54	0.801240239275057	54	0.8573003318886505	54	0.7971948547837968	54
sp|O60763|USO1_HUMAN	NA	NA	None	0.3898128898128898	1	sp|O60763|USO1_HUMAN	39	39	64	0.0	352785741.3333333	0.946070812455845	64	0.8638378543669895	64	0.9144649020857365	64	1.0411484143441534	64	1.0007845565830067	64	1.092278525994249	64	0.888665355468184	64	0.7715278514074846	64	0.8200095568824026	64	0.7870769698019411	64
sp|O60779|S19A2_HUMAN	NA	NA	None	0.05030181086519115	1	sp|O60779|S19A2_HUMAN	1	1	1	0.0	NA	0.8539067866665114	1	0.761312857292552	1	0.7972010385497561	1	0.9343594639592963	1	0.9383832621173841	1	1.2072465624235933	1	0.9200107114997265	1	0.7987844776397444	1	0.8898135966188918	1	0.8957561503801419	1
sp|O60783|RT14_HUMAN	NA	NA	None	0.1953125	1	sp|O60783|RT14_HUMAN	3	3	3	0.0	47653275.5	0.9250522721204737	3	0.931039916627439	3	0.9199585558721122	3	0.926641434524984	3	1.052291919536175	3	1.149105481896927	3	0.8846321613903779	3	0.7293205059981146	3	0.8033786355908726	3	0.7187633564469681	3
sp|O60784|TOM1_HUMAN	NA	NA	None	0.13414634146341464	7	sp|O60784|TOM1_HUMAN,tr|V9GYF4|V9GYF4_HUMAN,tr|B0QY01|B0QY01_HUMAN,tr|B0QY02|B0QY02_HUMAN,tr|Q6UW50|Q6UW50_HUMAN,tr|V9GZ68|V9GZ68_HUMAN,tr|H7BYN7|H7BYN7_HUMAN	5	5	7	0.0	95506158.66666667	0.8161146657881237	7	0.7972602944138955	7	0.9295567472071665	7	0.925795741972945	7	1.0494185571146215	7	1.091900662982895	7	0.8436880575596823	7	0.780509935141934	7	0.7756438999332697	7	0.8717947599824264	7
sp|O60812|HNRC1_HUMAN	NA	NA	None	0.2593856655290102	6	sp|P0DMR1|HNRC4_HUMAN,sp|O60812|HNRC1_HUMAN,sp|B7ZW38|HNRC3_HUMAN,sp|B2RXH8|HNRC2_HUMAN,tr|A0A0G2JPF8|A0A0G2JPF8_HUMAN,tr|A0A0G2JNQ3|A0A0G2JNQ3_HUMAN	1	12	125	0.000646830530401035	458765.0	0.8980273123441542	3	0.8975698579407946	3	0.9530714735149496	3	1.0174489058749505	3	0.9645351383329364	3	1.0379855980983896	3	0.9868082392802539	3	0.8257498077416047	3	0.7376605066300016	3	0.8026380182237655	3
sp|O60825|F262_HUMAN	NA	NA	None	0.22772277227722773	6	sp|O60825|F262_HUMAN,sp|P16118|F261_HUMAN,tr|I1Z9G3|I1Z9G3_HUMAN,tr|Q4VBA9|Q4VBA9_HUMAN,tr|F6XNB3|F6XNB3_HUMAN,tr|F6RAZ1|F6RAZ1_HUMAN	9	12	17	0.0	46485432.0	0.9370357776535106	13	0.8893969070346759	13	0.987904784892823	13	1.0164095548112155	13	0.9807619115358163	13	1.0677643983705143	13	0.9106477331697882	13	0.8052093995314795	13	0.8037528110080233	13	0.8146593071346574	13
sp|O60826|CCD22_HUMAN	NA	NA	None	0.3014354066985646	1	sp|O60826|CCD22_HUMAN	18	18	36	0.0	138756565.33333334	0.9466405714122799	35	0.8719970373257482	34	0.9147079764205387	35	1.0318583791210032	36	1.001328276021285	35	1.0525483082315794	35	0.8949762036737742	35	0.7841505247134567	35	0.8210081869505345	35	0.7991939251141428	35
sp|O60828|PQBP1_HUMAN	NA	NA	None	0.41132075471698115	2	sp|O60828|PQBP1_HUMAN,tr|H7C053|H7C053_HUMAN	9	9	16	0.0	28414377.333333332	0.969662779588478	16	0.836951217906532	16	0.8834819240517169	16	1.0105643194231804	16	1.0171279007101588	16	1.0297307217852767	16	0.9332147535608799	16	0.8048648374152556	16	0.8177449204090799	16	0.8233812297417845	16
sp|O60830|TI17B_HUMAN	NA	NA	None	0.3430232558139535	3	sp|O60830|TI17B_HUMAN,tr|V9GYS0|V9GYS0_HUMAN,tr|V9GYU0|V9GYU0_HUMAN	4	4	9	0.0	15702553.666666666	0.8911353936224888	9	0.8190133553812577	9	0.8182194778845001	9	0.9544310652061211	9	0.9960477958538586	9	1.096455753530006	9	0.9444526973303187	9	0.7723613122219852	9	0.7638546615826561	9	0.8056175228712175	9
sp|O60831|PRAF2_HUMAN	NA	NA	None	0.10112359550561797	2	sp|O60831|PRAF2_HUMAN,tr|A6NP52|A6NP52_HUMAN	1	2	6	0.0	119351040.0	0.9570636092623686	4	0.9064562889643482	4	0.998880786284249	4	1.0236544290191736	4	1.019896791278907	4	1.058693484827217	4	0.8953768773207276	4	0.7301747278476513	4	0.7901469668258151	4	0.6734155399670689	4
sp|O60832|DKC1_HUMAN	NA	NA	None	0.42412451361867703	6	sp|O60832|DKC1_HUMAN,tr|C9IYT0|C9IYT0_HUMAN,tr|H7C2Q9|H7C2Q9_HUMAN,tr|H7C0M1|H7C0M1_HUMAN,tr|H7BZF2|H7BZF2_HUMAN,tr|H7C2Q2|H7C2Q2_HUMAN	22	22	63	0.0	384734197.3333333	1.0249028376230507	63	0.9755298860609148	63	0.860765285829435	63	1.0085163120554363	63	1.0085805655972593	63	1.0795593953889457	63	0.9068306880177218	63	0.8211664412498028	63	0.8861728862894847	63	0.8335091903057066	63
sp|O60841|IF2P_HUMAN	NA	NA	None	0.5032786885245901	2	sp|O60841|IF2P_HUMAN,tr|A0A087WUT6|A0A087WUT6_HUMAN	72	72	131	0.0	390345610.6666667	0.9358134503275438	131	0.8766298736669849	131	0.9304592678203847	131	1.033601913538129	131	0.9986841729624796	131	1.0686312920534877	131	0.893645288748555	131	0.7661097508093031	131	0.8156392481265666	131	0.7780808487456199	131
sp|O60858|TRI13_HUMAN	NA	NA	None	0.085995085995086	2	sp|O60858|TRI13_HUMAN,tr|X6R9U5|X6R9U5_HUMAN	3	3	3	0.0	17585381.333333332	0.8082611154371118	3	0.9052334412037268	3	0.8476563834187846	3	0.9540612440845075	3	1.1263818628250912	3	1.0032295647487885	3	0.9202341369825698	3	0.8031579311857246	3	0.7620263391775066	3	0.8247989586456321	3
sp|O60861|GAS7_HUMAN	NA	NA	None	0.10294117647058823	6	sp|O60861|GAS7_HUMAN,tr|J3KS47|J3KS47_HUMAN,tr|A0A0A0MS68|A0A0A0MS68_HUMAN,tr|J3QS26|J3QS26_HUMAN,tr|J3QLH8|J3QLH8_HUMAN,tr|J3KTB1|J3KTB1_HUMAN	5	5	5	0.0001920860545524395	20573238.666666668	0.7894263963172957	5	0.8138291882434927	5	0.7083395643868091	5	0.936140211152329	5	0.9650728783989111	5	0.9894501377323369	5	1.1558395687509708	5	0.8022669517482324	5	0.699893754702293	5	0.7070812246116988	5
sp|O60869|EDF1_HUMAN	NA	NA	None	0.35135135135135137	1	sp|O60869|EDF1_HUMAN	5	5	20	0.0	311210333.3333333	0.9053035710411508	20	0.8491394006240087	20	0.8984295165674929	20	1.0165993977194363	20	0.9598640130953571	20	1.0808994094577677	20	0.950355682559711	20	0.762119369349879	20	0.8667284237524918	20	0.7709478009407663	20
sp|O60870|KIN17_HUMAN	NA	NA	None	0.2824427480916031	2	sp|O60870|KIN17_HUMAN,tr|S4R357|S4R357_HUMAN	13	13	17	0.0	48066746.666666664	0.9588497608029521	17	0.8492705500017662	17	0.9640935196490751	17	0.9593703800620353	17	1.0429596937236345	17	0.9955381920427481	17	0.9235793927151951	17	0.7009503306060276	17	0.8397201819496969	17	0.7458548081983435	17
sp|O60880|SH21A_HUMAN	NA	NA	None	0.3203125	1	sp|O60880|SH21A_HUMAN	3	3	5	0.0	39965809.666666664	0.4270871997955987	5	0.6268216047192746	5	1.392511593751502	5	0.4600836256024708	5	1.1336270717984152	5	1.1773782495939409	5	1.1759593836774604	5	2.512769145351529	5	0.3890589948443465	5	1.1207191343415734	5
sp|O60884|DNJA2_HUMAN	NA	NA	None	0.5752427184466019	3	sp|O60884|DNJA2_HUMAN,tr|A0A087WT48|A0A087WT48_HUMAN,tr|I3L320|I3L320_HUMAN	23	23	37	0.0	261541333.33333334	0.9604774535809019	37	0.8401114775061718	37	0.947879485143738	37	1.0230411252521436	37	1.0293648466365608	37	1.0091565751666738	37	0.9372473573852705	37	0.8208035149748993	37	0.843960131658522	37	0.7993178952104952	37
sp|O60885|BRD4_HUMAN	NA	NA	None	0.17033773861967694	4	sp|O60885|BRD4_HUMAN,tr|M0QZD9|M0QZD9_HUMAN,tr|M0R0H4|M0R0H4_HUMAN,tr|M0QYW0|M0QYW0_HUMAN	15	24	50	0.0	82468816.0	0.9657656658819073	37	0.8666323319603648	37	0.906738145444132	37	0.9755514269777049	37	1.033509802492736	37	1.0572760276933828	37	0.9079074923925087	37	0.8077217225446367	37	0.9344688044554312	37	0.8231674700856548	37
sp|O60888|CUTA_HUMAN	NA	NA	None	0.30726256983240224	2	sp|O60888|CUTA_HUMAN,tr|C9IZG4|C9IZG4_HUMAN	5	5	35	0.0	203258122.66666666	0.9003721915189385	35	0.8385142652072493	35	0.9049584305281416	35	0.9858940877548336	34	1.0309295257936195	35	1.0631071431600707	35	0.9064034216070329	35	0.8349181023020477	35	0.9143931572895849	35	0.803389119240856	35
sp|O60890|OPHN1_HUMAN	NA	NA	None	0.03117206982543641	1	sp|O60890|OPHN1_HUMAN	3	3	3	0.0	9146694.5	0.9957606721365747	3	0.8757326481494736	3	0.9971075513254845	3	1.071291930245251	3	0.995220879763433	3	0.9728622858305397	3	0.891781716668307	3	0.8262305056235069	3	0.8462975065095875	3	0.8597582458648664	3
sp|O60896|RAMP3_HUMAN	NA	NA	None	0.05405405405405406	2	sp|O60896|RAMP3_HUMAN,tr|J3KR56|J3KR56_HUMAN	4	4	7	0.0	7677074.0	1.0402263990181262	7	0.9441694067350014	7	0.9771168606291323	7	0.9885116698956252	7	1.022882972485508	7	1.0508755602969804	7	0.9125844836512718	7	0.7986829950414571	7	0.8875310347318148	7	0.7961389158978394	7
sp|O60906|NSMA_HUMAN	NA	NA	None	0.07092198581560284	2	sp|O60906|NSMA_HUMAN,tr|H0Y5N2|H0Y5N2_HUMAN	3	3	6	0.0	12366226.0	0.8423117068751009	6	0.9132758682334041	6	0.8446076447862289	6	1.0518380090636232	6	0.9856240445811855	6	1.0553517719277075	6	0.9773271022934864	6	0.7611958957234977	6	0.8655149248398145	6	0.8658553853968254	6
sp|O60907|TBL1X_HUMAN	NA	NA	None	0.21490467937608318	3	sp|O60907|TBL1X_HUMAN,sp|Q9BQ87|TBL1Y_HUMAN,tr|A0A0D9SFI2|A0A0D9SFI2_HUMAN	5	10	26	0.0	28216135.333333332	0.8773375165289627	5	0.8997381273009029	5	0.8235946614556483	5	0.9855961722977985	5	1.0043702645323909	5	1.1306426206056834	5	0.9660897879026291	5	0.8928792755605425	5	0.9813040974908757	5	0.9522226399073268	5
sp|O60921|HUS1_HUMAN	NA	NA	None	0.2785714285714286	5	sp|O60921|HUS1_HUMAN,tr|C9JA95|C9JA95_HUMAN,tr|C9JCK8|C9JCK8_HUMAN,tr|F8WAW9|F8WAW9_HUMAN,tr|H7C272|H7C272_HUMAN	7	7	12	0.0	67804982.0	0.8761101972654443	12	0.839334699900108	12	0.931099260132868	12	0.9879707027876199	12	1.032067321701965	12	1.0236296788168135	12	0.9041156730630122	12	0.8206548245305708	12	0.9346659375385857	12	0.8633285007891106	12
sp|O60925|PFD1_HUMAN	NA	NA	None	0.6147540983606558	2	sp|O60925|PFD1_HUMAN,tr|E5RGS4|E5RGS4_HUMAN	12	12	34	0.0	221657138.66666666	0.8976020813023189	34	0.8550751207968812	34	0.9017693652951253	34	1.0749476952370731	34	0.9618749912313689	34	1.0604277087578047	34	0.8861243926835536	34	0.8439498186760676	34	0.9093861411493322	34	0.8501846119411189	34
sp|O60927|PP1RB_HUMAN	NA	NA	None	0.12698412698412698	1	sp|O60927|PP1RB_HUMAN	3	3	4	0.0	NA	1.0169432725709038	4	0.8433395779537971	4	0.8850990559430223	4	1.0327684597654572	4	0.9861518968872294	4	1.0635251324915007	4	0.911517676172862	4	0.8504043591440487	4	0.8300995645328604	4	0.8841694739692574	4
sp|O60930|RNH1_HUMAN	NA	NA	None	0.22727272727272727	2	sp|O60930|RNH1_HUMAN,tr|H0YFU0|H0YFU0_HUMAN	4	4	5	0.0	25392327.5	0.8957133960474699	5	0.8262727842278782	5	0.9025849687228584	5	1.0197666127075427	5	0.9870377348185728	5	1.0498227745388307	5	0.8930033691884255	5	0.7248726778707887	5	0.9236837747505094	5	0.8655434116475019	5
sp|O60934|NBN_HUMAN	NA	NA	None	0.1220159151193634	7	sp|O60934|NBN_HUMAN,tr|A0A0C4DG07|A0A0C4DG07_HUMAN,tr|E5RGR7|E5RGR7_HUMAN,tr|E5RGN7|E5RGN7_HUMAN,tr|E5RGU1|E5RGU1_HUMAN,tr|A0A087X1V5|A0A087X1V5_HUMAN,tr|E2QRP0|E2QRP0_HUMAN	9	9	13	0.0	39886314.0	0.9969058249402969	13	0.8144117952445229	13	0.9347504765884104	13	1.115101628552936	13	0.9568407500414282	13	1.0229088984507921	13	0.9174962927082139	13	0.8727073277504259	13	0.9365568989980761	13	0.8082531112330718	13
sp|O60942|MCE1_HUMAN	NA	NA	None	0.16080402010050251	1	sp|O60942|MCE1_HUMAN	11	11	17	0.0	27436878.666666668	0.9641455349364408	17	0.8562765501036996	17	0.924397905220619	17	1.0388127443703223	17	1.0152299667113687	17	1.0317323285093587	17	0.8992677648468971	17	0.8884109358804622	17	0.7359893799619379	17	0.7970859268421574	17
sp|O75037|KI21B_HUMAN	NA	NA	None	0.020769700671960906	2	sp|O75037|KI21B_HUMAN,sp|Q2M1P5|KIF7_HUMAN	2	4	4	9.868745682423764e-05	2030649.0	0.8460249327906217	2	0.8719606753003397	2	1.282783419906731	2	0.9063278382217692	2	1.0013946590236393	2	0.8883157491124283	2	1.203961753642163	2	1.0300598041247822	2	0.8255330342696243	2	0.9917597925353263	2
sp|O75052|CAPON_HUMAN	NA	NA	None	0.3438735177865613	4	sp|O75052|CAPON_HUMAN,tr|E9PSG0|E9PSG0_HUMAN,tr|E9PIP8|E9PIP8_HUMAN,tr|H7C2G1|H7C2G1_HUMAN	19	19	23	0.0	76459602.66666667	0.9235858806742523	23	0.8864790919678205	23	0.88041809274779	23	1.0238544070752806	23	1.0000901648212934	23	1.0599394521100218	23	0.9030572245396113	23	0.839959696324882	23	0.871036541620057	23	0.8113290321682121	23
sp|O75054|IGSF3_HUMAN	NA	NA	None	0.1490787269681742	1	sp|O75054|IGSF3_HUMAN	16	16	23	0.0	68595876.0	0.9403773880363294	23	0.8638764866741417	23	0.9601361168003263	23	1.0226840951989802	23	0.9957403267186273	23	1.0660089407506448	23	0.9146273231214485	23	0.7915005953500032	23	0.8562802053317673	23	0.8859311481166349	23
sp|O75061|AUXI_HUMAN	NA	NA	None	0.009857612267250822	1	sp|O75061|AUXI_HUMAN	1	1	1	0.0	11978583.0	1.2973190667999772	1	0.9531290723630841	1	0.9607453671045144	1	0.9833062187632824	1	0.9628355149251211	1	1.1414220779510433	1	0.9124361883605531	1	1.0443270648015919	1	0.7912088892457434	1	0.7222199918815599	1
sp|O75063|XYLK_HUMAN	NA	NA	None	0.1980440097799511	2	sp|O75063|XYLK_HUMAN,tr|X6RH03|X6RH03_HUMAN	7	7	9	0.0	67221607.33333333	0.9144711129801244	9	0.8382940292581145	9	0.9050277735476795	9	0.9787982322208679	9	1.0545041045249444	9	1.1052461345721158	9	0.8769377206910237	9	0.8514191145227983	9	1.0040544554646422	9	0.8318748425915671	9
sp|O75072|FKTN_HUMAN	NA	NA	None	0.01735357917570499	1	sp|O75072|FKTN_HUMAN	1	1	1	0.005546609411343711	NA	0.9869267869050757	1	0.9220970830590473	1	1.0943317324480601	1	1.128455668882523	1	1.0022935743021282	1	0.9850144945981485	1	0.8842362622172001	1	0.9126981877607945	1	1.0299555028403635	1	1.0047684313481178	1
sp|O75083|WDR1_HUMAN	NA	NA	None	0.6254125412541254	2	sp|O75083|WDR1_HUMAN,tr|D6RD66|D6RD66_HUMAN	34	34	201	0.0	949965994.6666666	0.93089431029037	201	0.8649647031054599	201	0.9287397972587352	201	1.0448558239594676	201	0.9572686402975529	201	1.0499688081870175	201	0.9433122826241153	201	0.8087214814800086	201	0.8502007084697928	201	0.7898935659257267	201
sp|O75084|FZD7_HUMAN	NA	NA	None	0.02613240418118467	1	sp|O75084|FZD7_HUMAN	2	2	2	9.959167413604223e-05	5453870.5	0.9493116440491454	2	0.8895523263201901	2	0.9162437006034843	2	1.0593111647360685	2	1.0134596147626311	2	1.035641474521511	2	0.8915877459797897	2	0.75071213559349	2	0.859501783931458	2	0.7874794948231698	2
sp|O75110|ATP9A_HUMAN	NA	NA	None	0.17096466093600765	2	sp|O75110|ATP9A_HUMAN,tr|A0A0A0MR22|A0A0A0MR22_HUMAN	12	15	31	0.0	133827513.33333333	0.9236670978829844	28	0.8774090418010712	28	0.923723069267262	28	1.0000792385542434	28	0.9719732232600058	28	1.0919108197551903	28	0.9072134738779252	28	0.7774501774661883	28	0.8413860948037128	28	0.7720190565121396	28
sp|O75113|N4BP1_HUMAN	NA	NA	None	0.11049107142857142	1	sp|O75113|N4BP1_HUMAN	7	7	7	0.0	13273323.666666666	0.8856760147922801	7	0.8519043876631716	7	0.9266833110474341	7	1.07050163890433	7	0.9880862967534862	7	1.0525867281591397	7	0.8655459500214048	7	0.7747971737230739	7	0.7946665150305365	7	0.8703078124944262	7
sp|O75116|ROCK2_HUMAN	NA	NA	None	0.30403458213256485	5	sp|O75116|ROCK2_HUMAN,tr|D6REE7|D6REE7_HUMAN,tr|Q14DU5|Q14DU5_HUMAN,tr|E9PF63|E9PF63_HUMAN,tr|C9JFJ0|C9JFJ0_HUMAN	37	45	63	0.0	87546437.33333333	0.9710816336616447	51	0.8587516238668885	51	0.9698529613099313	51	1.0019308029953808	51	0.9999030918691856	51	1.086467248231036	51	0.9160116582393686	51	0.7685700470321796	51	0.83809951025748	51	0.7698414098055744	51
sp|O75131|CPNE3_HUMAN	NA	NA	None	0.5400372439478585	13	sp|O75131|CPNE3_HUMAN,tr|A0A087WYQ3|A0A087WYQ3_HUMAN,tr|H0YB26|H0YB26_HUMAN,sp|Q9HCH3|CPNE5_HUMAN,sp|Q86YQ8|CPNE8_HUMAN,sp|Q96A23|CPNE4_HUMAN,sp|O95741|CPNE6_HUMAN,sp|Q8IYJ1|CPNE9_HUMAN,tr|E7ENV7|E7ENV7_HUMAN,tr|A0A087WXR6|A0A087WXR6_HUMAN,tr|A0A087WUS8|A0A087WUS8_HUMAN,tr|E5RHZ0|E5RHZ0_HUMAN,tr|E5RFT7|E5RFT7_HUMAN	27	28	127	0.0	990233024.0	0.943428813047479	94	0.909564401445994	94	0.9664378090772696	94	1.0255264504107813	94	0.9956153002529158	94	1.036803893148614	94	0.9026462735820294	94	0.7827042902550312	94	0.8730164772186351	94	0.818062484272569	93
sp|O75132|ZBED4_HUMAN	NA	NA	None	0.036720751494449186	1	sp|O75132|ZBED4_HUMAN	4	4	4	0.0	13658432.0	0.8230833249562572	4	0.8502468386989543	4	0.9466282878368648	4	0.8479443716938663	4	1.1284421960789917	4	1.1697554869611193	4	0.8441029005337861	4	0.9055980919220529	4	0.9565112629212482	4	0.8964779113471024	4
sp|O75140|DEPD5_HUMAN	NA	NA	None	0.053649407361197755	3	sp|O75140|DEPD5_HUMAN,tr|H0Y770|H0Y770_HUMAN,tr|H7C1T0|H7C1T0_HUMAN	6	6	6	0.0	12905848.0	0.9135853130447876	6	0.8307605427689984	6	0.8657689815081444	6	0.9870791339830438	6	1.007758349222505	6	0.9994342632169239	6	0.9546663949762969	6	0.7428054449542691	6	0.8710085796084492	6	0.8103975073473308	6
sp|O75145|LIPA3_HUMAN	NA	NA	None	0.13986599664991625	5	sp|O75145|LIPA3_HUMAN,tr|R4GNF1|R4GNF1_HUMAN,tr|R4GN36|R4GN36_HUMAN,tr|A0A0C4DGR8|A0A0C4DGR8_HUMAN,tr|A0A0C4DGR7|A0A0C4DGR7_HUMAN	12	14	16	0.0	16224009.666666666	0.9274497591018781	13	0.8640014337394148	13	0.9654084979921219	13	1.017243501410727	13	0.999644860623516	13	1.0717859262081937	13	0.918851809594477	13	0.8046890507982248	13	0.9244896841428935	13	0.8983584193659293	13
sp|O75146|HIP1R_HUMAN	NA	NA	None	0.3408239700374532	1	sp|O75146|HIP1R_HUMAN	32	33	45	0.0	214496810.66666666	0.8860045421257019	40	0.8960638660497801	40	0.9731755701929958	40	0.9827122861205956	40	0.9863222915101563	40	1.0747504433333175	40	0.9281083541678009	40	0.8032273829834298	40	0.9380971803073163	40	0.8445337038919776	40
sp|O75150|BRE1B_HUMAN	NA	NA	None	0.36063936063936064	6	sp|O75150|BRE1B_HUMAN,tr|A0A087WTK2|A0A087WTK2_HUMAN,tr|H3BS50|H3BS50_HUMAN,tr|H3BUL6|H3BUL6_HUMAN,tr|H3BQ99|H3BQ99_HUMAN,tr|I3L332|I3L332_HUMAN	1	39	59	0.0	NA	1.156458994932985	2	1.0904801483067021	2	0.9903411811096405	2	1.0003637975656772	2	1.0711168922074403	2	1.0012465703146716	2	0.927272739912211	2	0.8292395829166528	2	0.8717126478343689	2	0.7604204323293497	2
sp|O75151|PHF2_HUMAN	NA	NA	None	0.1989051094890511	3	sp|O75151|PHF2_HUMAN,tr|A0A087WW48|A0A087WW48_HUMAN,tr|E7ET14|E7ET14_HUMAN	17	18	27	0.0	121651890.66666667	0.9334056454056227	26	0.8516268150321044	26	0.935256548577807	26	1.0132612188268868	26	0.9599938174778728	26	1.0811390773217529	26	0.9241231125102358	26	0.8303493609155397	26	0.8884719589757718	26	0.8724467651668013	26
sp|O75152|ZC11A_HUMAN	NA	NA	None	0.2506172839506173	6	sp|O75152|ZC11A_HUMAN,tr|E9PQ61|E9PQ61_HUMAN,tr|A0A1W2PPR9|A0A1W2PPR9_HUMAN,tr|E9PBY7|E9PBY7_HUMAN,tr|A0A1B0GTU1|A0A1B0GTU1_HUMAN,tr|A0A1B0GUI2|A0A1B0GUI2_HUMAN	18	18	26	0.0	145924961.33333334	0.9735844884629445	26	0.9576521864382515	26	0.9686562041534379	26	0.990803091343913	26	1.002184570082986	26	1.0314221713268723	26	0.933757017327269	26	0.8404901304151323	26	0.9457380589540565	26	0.8448475064009848	26
sp|O75153|CLU_HUMAN	NA	NA	None	0.35141329258976317	5	sp|O75153|CLU_HUMAN,tr|I3L350|I3L350_HUMAN,tr|I3L318|I3L318_HUMAN,sp|Q9Y5I4|PCDC2_HUMAN,tr|I3L4B5|I3L4B5_HUMAN	1	41	83	0.00019408054342552158	47634196.0	0.8640261826208463	2	0.8587730497084579	2	0.8782011242964454	2	0.927142909932967	2	1.1411010609811214	2	1.0226123883310487	2	0.9091436407548632	2	0.8935304081740711	2	0.8604134210466845	2	0.7607624060869829	2
sp|O75161|NPHP4_HUMAN	NA	NA	None	0.0091164095371669	1	sp|O75161|NPHP4_HUMAN	1	1	1	9.98302885095338e-05	9952884.0	0.7518676654561661	1	0.9992250771124245	1	0.7498569178328496	1	0.8839489665162403	1	0.8614559433546564	1	1.0988761085702419	1	1.155718981558861	1	0.8504601421198447	1	0.7491073192226458	1	0.7582747076312176	1
sp|O75164|KDM4A_HUMAN	NA	NA	None	0.06954887218045112	1	sp|O75164|KDM4A_HUMAN	6	6	6	0.0	113209997.0	0.9759775719110899	6	0.9241339525411252	6	0.9478938060483187	6	1.0325330475190533	6	0.9479388681833465	6	1.0431488415230767	6	0.8942018941991905	6	0.8162229096481503	6	0.7805877223857813	6	0.7842447708725966	6
sp|O75165|DJC13_HUMAN	NA	NA	None	0.3571110120374498	3	sp|O75165|DJC13_HUMAN,tr|H0Y8Q2|H0Y8Q2_HUMAN,tr|H0YA63|H0YA63_HUMAN	79	79	136	0.0	144728197.33333334	0.933027345945745	136	0.8669117042274894	136	0.9391709834200654	136	1.0233635726845027	136	0.9955449262104541	136	1.074883254302431	136	0.9149245625643168	136	0.7713391112643777	136	0.8734254686776807	135	0.7991538548056792	136
sp|O75170|PP6R2_HUMAN	NA	NA	None	0.07763975155279502	3	sp|O75170|PP6R2_HUMAN,tr|A0A0A0MSJ8|A0A0A0MSJ8_HUMAN,tr|T1ECW5|T1ECW5_HUMAN	6	6	10	0.0	29247674.0	0.8803519379705373	10	0.9193183429786043	10	0.8748612959713078	10	1.09299194239413	10	0.9397456988015986	10	1.0586771574186828	10	0.8768644087853374	10	0.8309135914760003	10	0.9552019910609542	10	0.7498691872938765	10
sp|O75175|CNOT3_HUMAN	NA	NA	None	0.18725099601593626	8	sp|O75175|CNOT3_HUMAN,tr|H7C5J4|H7C5J4_HUMAN,tr|A0A0G2JPP0|A0A0G2JPP0_HUMAN,tr|H7C3F5|H7C3F5_HUMAN,tr|H0Y5X7|H0Y5X7_HUMAN,tr|A0A2H2FJL5|A0A2H2FJL5_HUMAN,tr|H7C148|H7C148_HUMAN,tr|A0A087X0F9|A0A087X0F9_HUMAN	17	17	30	0.0	67940700.0	0.910847353272578	30	0.8707914794751259	30	0.9272999328774465	30	1.0273007742263136	30	0.9860516730786397	30	1.0655780986296364	30	0.8944099451189806	30	0.7833901373601203	30	0.90344258804463	30	0.84128035196095	30
sp|O75177|CREST_HUMAN	NA	NA	None	0.030303030303030304	1	sp|O75177|CREST_HUMAN	1	1	1	0.0	NA	0.864256686088305	1	0.9453907722158995	1	0.840204437527917	1	0.9490299972672888	1	0.9810718593301236	1	1.2223757466941327	1	0.8475223967084549	1	0.7114399632126587	1	0.8619475999881473	1	0.7550667648540413	1
sp|O75182|SIN3B_HUMAN	NA	NA	None	0.10068846815834767	3	sp|O75182|SIN3B_HUMAN,tr|M0QYC5|M0QYC5_HUMAN,tr|M0R271|M0R271_HUMAN	9	9	13	0.0	115982376.33333333	0.8962333649210993	13	0.880034690669549	13	0.9282848829908983	13	0.9810180850186017	13	1.041775944247105	13	1.039904412673561	13	0.9327740925384204	13	0.7719773538946357	13	0.8125033002442701	13	0.7655777143480142	13
sp|O75185|AT2C2_HUMAN	NA	NA	None	0.024312896405919663	2	sp|O75185|AT2C2_HUMAN,tr|A0A0A0MSP0|A0A0A0MSP0_HUMAN	2	2	2	0.0	366615092.5	0.9550872972679537	2	0.8476593729467713	2	0.9755734461705141	2	1.0458819914592787	2	1.0069696192416822	2	1.036798235835457	2	0.9103501534635823	2	0.8215180169577816	2	0.8816031625700356	2	0.8353134371742108	2
sp|O75190|DNJB6_HUMAN	NA	NA	None	0.39263803680981596	13	sp|O75190|DNJB6_HUMAN,sp|Q8WWF6|DNJB3_HUMAN,tr|F8WCZ4|F8WCZ4_HUMAN,tr|C9JDX6|C9JDX6_HUMAN,tr|C9JB42|C9JB42_HUMAN,tr|C9J2C4|C9J2C4_HUMAN,tr|A0A0J9YX62|A0A0J9YX62_HUMAN,tr|C9J2P2|C9J2P2_HUMAN,tr|E9PH18|E9PH18_HUMAN,tr|C9JDR7|C9JDR7_HUMAN,tr|C9JN01|C9JN01_HUMAN,sp|Q7Z6W7|DNJB7_HUMAN,sp|Q8NHS0|DNJB8_HUMAN	15	16	32	0.0	322308842.6666667	0.9698756333486872	31	0.8442756185477844	31	0.9565667290928798	31	1.0254879649890591	31	1.042649660522676	31	1.0277589272645653	31	0.8977783400288611	31	0.8021176818604976	31	0.8942448583336811	31	0.8588790109658252	31
sp|O75191|XYLB_HUMAN	NA	NA	None	0.1958955223880597	1	sp|O75191|XYLB_HUMAN	8	8	10	0.0	16493410.0	0.8659883564734396	10	0.8211084689651498	10	0.9066344617061004	10	0.9366091317069247	10	1.1329547111683476	10	1.0274609611926193	10	0.8580466686456698	10	0.723571414782447	10	0.8483037437230629	10	0.7420556878835589	10
sp|O75192|PX11A_HUMAN	NA	NA	None	0.08502024291497975	1	sp|O75192|PX11A_HUMAN	2	2	4	0.0	24140750.0	0.9452295897425451	4	0.8086159371841279	4	0.9165739240437089	4	0.9958712373773138	4	1.0851113926662463	4	1.0075566552537003	4	0.9405878482187431	4	0.6714423645120877	4	0.8985016451569032	4	0.7615639969699051	4
sp|O75204|TM127_HUMAN	NA	NA	None	0.07563025210084033	1	sp|O75204|TM127_HUMAN	1	1	1	0.0004675081813931744	9317279.0	0.8816200706479471	1	0.8603346871544537	1	0.8853672688025649	1	0.9634983255060956	1	1.0476141768526568	1	1.0648589069143637	1	0.9240285907268838	1	0.751732250276437	1	0.810438824979675	1	0.8673733812784703	1
sp|O75208|COQ9_HUMAN	NA	NA	None	0.4119496855345912	8	sp|O75208|COQ9_HUMAN,tr|H3BNT2|H3BNT2_HUMAN,tr|H3BSJ5|H3BSJ5_HUMAN,tr|H3BRC0|H3BRC0_HUMAN,tr|H3BPY0|H3BPY0_HUMAN,tr|H3BPC6|H3BPC6_HUMAN,tr|H3BPW3|H3BPW3_HUMAN,tr|H3BVA5|H3BVA5_HUMAN	12	12	18	0.0	114680818.66666667	0.9195774477166353	18	0.9076720664399917	18	0.9081410137180118	18	0.9997666531552691	18	0.9841617849850708	18	1.070953654655013	18	0.9373394682069084	18	0.7060433184349935	18	0.9013064437697709	18	0.8025865050421794	18
sp|O75223|GGCT_HUMAN	NA	NA	None	0.6329787234042553	5	sp|O75223|GGCT_HUMAN,tr|B8ZZK2|B8ZZK2_HUMAN,tr|H7BZK5|H7BZK5_HUMAN,tr|M0QZK8|M0QZK8_HUMAN,tr|A0A0B4J1Y4|A0A0B4J1Y4_HUMAN	15	15	51	0.0	468391818.6666667	0.9430989446666473	51	0.8989393246013329	51	0.94697056266975	51	1.0061214266178886	51	1.0014703755279888	51	1.090861099709532	51	0.9177807729181795	51	0.7512796061341461	51	0.8181145094413911	51	0.8037779356599962	51
sp|O75306|NDUS2_HUMAN	NA	NA	None	0.5853131749460043	1	sp|O75306|NDUS2_HUMAN	28	28	56	0.0	173848106.66666666	0.9433016002014178	56	0.8932905709606724	56	0.9207306601352336	56	1.0208596839899062	56	0.973310804068173	56	1.0814711918498272	56	0.9225353928869411	56	0.7729877347778069	56	0.8525801392154668	56	0.8037184126286234	56
sp|O75312|ZPR1_HUMAN	NA	NA	None	0.41830065359477125	4	sp|O75312|ZPR1_HUMAN,tr|H7BZM7|H7BZM7_HUMAN,tr|H7C0E5|H7C0E5_HUMAN,tr|H7C449|H7C449_HUMAN	15	15	27	0.0	65874552.0	0.8280544167269064	27	0.8257333776367466	27	0.8848250611313939	27	1.0426024026538399	27	1.068169723446364	27	1.0015008691645972	27	0.8952121472044915	27	0.8243346059670861	27	0.850675505277948	27	0.8092373095075116	27
sp|O75319|DUS11_HUMAN	NA	NA	None	0.18787878787878787	1	sp|O75319|DUS11_HUMAN	4	4	9	0.0	10701874.5	1.032860692481081	9	0.8640070151709638	9	0.9179145778656318	9	1.0414584869227592	9	0.979318137102054	9	1.066411038972645	9	0.8823999775399836	9	0.8100017780846389	9	0.8893740374905214	9	0.8325322143061364	9
sp|O75323|NIPS2_HUMAN	NA	NA	None	0.3181818181818182	5	sp|O75323|NIPS2_HUMAN,tr|H7C333|H7C333_HUMAN,tr|F8WBI5|F8WBI5_HUMAN,tr|C9K068|C9K068_HUMAN,tr|C9J7B1|C9J7B1_HUMAN	9	10	31	0.0	79378200.0	1.0344236620292504	22	0.8164336203350878	22	0.8119825232180278	22	0.9274386492532543	22	1.1631557917381645	22	1.0160662143202304	22	0.8832500712765119	22	0.8028144196967908	22	0.931087131120022	22	0.8036268526065616	22
sp|O75330|HMMR_HUMAN	NA	NA	None	0.21961325966850828	3	sp|O75330|HMMR_HUMAN,tr|E5RIH2|E5RIH2_HUMAN,tr|E5RI30|E5RI30_HUMAN	14	14	18	0.0	55150894.666666664	0.9091541986137741	18	0.8817171387394411	18	0.9580761226820405	18	1.0285482578006278	18	0.997737718017218	18	1.0449268899296795	18	0.9002761950099193	18	0.8084094060093525	18	0.9137641723060267	18	0.86987367155939	18
sp|O75340|PDCD6_HUMAN	NA	NA	None	0.5130890052356021	5	sp|O75340|PDCD6_HUMAN,tr|A0A024QZ42|A0A024QZ42_HUMAN,tr|H0Y9X3|H0Y9X3_HUMAN,tr|A0A087WZ38|A0A087WZ38_HUMAN,tr|E7EPW6|E7EPW6_HUMAN	10	10	32	0.0	89133293.33333333	0.9147399175174584	32	0.8504910906993315	32	0.8684152462484773	32	1.015682926114093	32	0.9894303888266889	32	1.0778617858239772	32	0.9006854415919833	32	0.7758202732476822	32	0.8838652774775941	32	0.812717961877303	32
sp|O75348|VATG1_HUMAN	NA	NA	None	0.23728813559322035	1	sp|O75348|VATG1_HUMAN	3	3	6	0.0	20746294.0	0.9641277829106045	6	0.9240321033606632	6	0.933098215202477	6	1.0085625876013582	6	0.9822506626584755	6	1.0814567437218574	6	0.903103489460924	6	0.7093833948730612	6	0.791720372497036	6	0.6903028190388656	6
sp|O75351|VPS4B_HUMAN	NA	NA	None	0.5135135135135135	3	sp|O75351|VPS4B_HUMAN,tr|K7EKZ3|K7EKZ3_HUMAN,tr|K7EL71|K7EL71_HUMAN	21	24	51	0.0	397503392.0	0.9813306700273685	39	0.9427205188491791	39	0.9356509177248006	39	1.0354472310846718	40	0.9549632654029869	40	1.0948195956093731	40	0.9318155646269631	39	0.835728097487789	40	0.8458846905925077	39	0.8190993198005099	40
sp|O75354|ENTP6_HUMAN	NA	NA	None	0.128099173553719	11	sp|O75354|ENTP6_HUMAN,tr|H0Y6Q1|H0Y6Q1_HUMAN,tr|Q5QPI9|Q5QPI9_HUMAN,tr|Q5QPJ6|Q5QPJ6_HUMAN,tr|H0Y473|H0Y473_HUMAN,tr|Q5QPJ4|Q5QPJ4_HUMAN,tr|H0Y3D0|H0Y3D0_HUMAN,tr|Q5QPI7|Q5QPI7_HUMAN,tr|Q5QPJ3|Q5QPJ3_HUMAN,tr|Q5QPJ7|Q5QPJ7_HUMAN,tr|H0Y5X0|H0Y5X0_HUMAN	5	5	7	0.0	45747828.666666664	0.884737559720288	7	0.8875668483406259	7	0.9387590707245749	7	1.0548252911813645	7	1.03042754251056	7	1.074126455906822	7	0.9032659409020217	7	0.7712214339867866	7	0.8683636383851946	7	0.7893934575442214	7
sp|O75362|ZN217_HUMAN	NA	NA	None	0.1898854961832061	2	sp|O75362|ZN217_HUMAN,tr|Q9BZ31|Q9BZ31_HUMAN	15	15	18	0.0	49855974.666666664	0.9322990394991848	18	0.9508651335832253	18	0.9584236790698157	18	1.014895087393937	18	0.9539207490833408	18	1.1075165707768826	18	0.9084745506488852	18	0.7917002543943219	17	0.8746878894132957	18	0.8734233403565197	18
sp|O75367|H2AY_HUMAN	NA	NA	None	0.6424731182795699	3	sp|O75367|H2AY_HUMAN,tr|B4DJC3|B4DJC3_HUMAN,tr|D6RCF2|D6RCF2_HUMAN	25	26	115	0.0	1213415616.0	0.8582247009545818	106	1.0267432700956554	106	0.8966830228061178	106	0.9277421930685066	106	1.0126134469880466	106	1.0626494237692972	107	0.9598998224004829	106	0.8071138657078906	105	0.9896471457950576	107	0.855985555900727	106
sp|O75368|SH3L1_HUMAN	NA	NA	None	0.8508771929824561	1	sp|O75368|SH3L1_HUMAN	12	12	30	0.0	155270845.33333334	0.8181672994005238	30	0.7834122009630294	29	0.8924573736266808	29	1.0014458134272064	29	1.0311546922082524	30	1.0317891387046423	30	0.9091833779516991	29	0.7384648429888411	29	0.8766467563421542	29	0.8212478959749993	29
sp|O75369|FLNB_HUMAN	NA	NA	None	0.6956187548039969	5	sp|O75369|FLNB_HUMAN,tr|E7EN95|E7EN95_HUMAN,tr|A0A0C4DGA1|A0A0C4DGA1_HUMAN,tr|A0A0A0MT44|A0A0A0MT44_HUMAN,tr|H7C5L4|H7C5L4_HUMAN	178	193	672	0.0	1904015146.6666667	0.9434929476509851	591	0.8654476951403648	589	0.9303612137115448	592	1.0181084239498859	592	0.9823011721487388	592	1.0659514429100203	592	0.9349922001295262	591	0.7677576377722556	591	0.8584623420105812	591	0.7947470957082663	590
sp|O75376|NCOR1_HUMAN	NA	NA	None	0.15204918032786885	9	sp|O75376|NCOR1_HUMAN,tr|J3KS51|J3KS51_HUMAN,tr|E7EW50|E7EW50_HUMAN,tr|E7EVU5|E7EVU5_HUMAN,tr|A0A088AWL3|A0A088AWL3_HUMAN,tr|E7EVK1|E7EVK1_HUMAN,tr|J3KRE4|J3KRE4_HUMAN,tr|C9JAP0|C9JAP0_HUMAN,tr|J3KT44|J3KT44_HUMAN	30	31	39	0.0	75408890.66666667	1.0233416399444444	38	0.954344971399826	38	0.9560304322935178	38	0.9434332015416178	38	1.0481434466982056	38	1.1423753861073491	38	0.9011537419567134	38	0.7853538247912567	38	0.7702684651335963	38	0.8047766903650355	38
sp|O75379|VAMP4_HUMAN	NA	NA	None	0.36879432624113473	1	sp|O75379|VAMP4_HUMAN	4	4	5	0.0	22629534.0	0.801592947875542	5	0.8025011593457024	5	0.8941286628840337	5	1.0193070038692342	5	0.9545609775268933	5	1.0970864300821657	5	0.874364220705896	5	0.8036267732872341	5	0.7359887272832559	5	0.7617898325170852	5
sp|O75380|NDUS6_HUMAN	NA	NA	None	0.6129032258064516	2	sp|O75380|NDUS6_HUMAN,tr|D6RBT3|D6RBT3_HUMAN	8	8	20	0.0	415170053.3333333	0.8951160366822799	20	0.9039361309169955	20	0.8720045541274302	20	1.0012782995678247	20	1.033157195387796	20	1.0307874723614752	20	0.9154945429488058	20	0.7547775281513274	20	0.8915787585278838	20	0.8491498918567975	20
sp|O75381|PEX14_HUMAN	NA	NA	None	0.22546419098143236	2	sp|O75381|PEX14_HUMAN,tr|K7EK59|K7EK59_HUMAN	6	6	17	0.0	69765077.66666667	0.8996717373899118	17	0.776107353696354	17	0.8951736122552684	17	1.0615613454248836	17	0.9968750761433688	17	1.0705328861213814	17	0.9166212083234198	17	0.7531565601277035	17	0.8338429862820107	17	0.7857589564906639	17
sp|O75382|TRIM3_HUMAN	NA	NA	None	0.10080645161290322	4	sp|O75382|TRIM3_HUMAN,tr|A0A1W2PPI7|A0A1W2PPI7_HUMAN,tr|E9PMK8|E9PMK8_HUMAN,tr|C9J084|C9J084_HUMAN	5	6	7	0.0	65883573.0	0.8953532309561558	6	0.810664097674511	6	0.9634273680054039	6	1.0239143577058938	6	0.9874936062316237	6	1.0928699363495649	6	0.9173903677970404	6	0.8093420800212079	6	0.9399006193561719	6	0.9091431904951643	6
sp|O75385|ULK1_HUMAN	NA	NA	None	0.10952380952380952	2	sp|O75385|ULK1_HUMAN,sp|Q8IYT8|ULK2_HUMAN	9	9	11	0.0	5305285.0	0.9512807356351352	10	0.8814397351825859	11	0.9878925491804381	11	0.9651512726108532	11	0.9720686304326862	11	1.0827763927007608	11	0.9628644971774881	11	0.8601757837577053	11	0.7476542648234002	11	0.7938412136004803	11
sp|O75391|SPAG7_HUMAN	NA	NA	None	0.4713656387665198	2	sp|O75391|SPAG7_HUMAN,tr|I3L0X5|I3L0X5_HUMAN	2	14	16	0.0	23551092.0	0.8281523363983339	2	0.9564118634064984	2	0.8822254667752143	2	1.0771637906259839	2	0.8311978900724193	2	1.1460468176580578	2	0.9455915016435388	2	0.7968213735626568	2	0.8301238228436768	2	0.8041477190823091	2
sp|O75394|RM33_HUMAN	NA	NA	None	0.2	1	sp|O75394|RM33_HUMAN	2	2	7	0.0	48521397.0	0.9654611764820147	7	0.9324013234128867	7	0.7934825481661278	7	1.1058686240416369	7	1.0199564079988024	7	0.9947885163350219	6	0.8910734730398188	7	0.7130514654575257	7	0.9018520257086238	7	0.7693043772536846	7
sp|O75396|SC22B_HUMAN	NA	NA	None	0.4325581395348837	2	sp|O75396|SC22B_HUMAN,tr|A0A087X1A9|A0A087X1A9_HUMAN	11	11	39	0.0	188315309.33333334	0.9399046151561622	39	0.8818400301408212	39	0.9128598163300664	39	1.008531143194872	39	1.0055729635483848	39	1.0776337669724152	39	0.8926362299749548	39	0.7612586951061143	39	0.7756638037139096	39	0.7530717691289828	39
sp|O75400|PR40A_HUMAN	NA	NA	None	0.3375130616509927	5	sp|O75400|PR40A_HUMAN,tr|F5H578|F5H578_HUMAN,sp|Q6NWY9|PR40B_HUMAN,tr|F8VU11|F8VU11_HUMAN,tr|H7C2N3|H7C2N3_HUMAN	32	38	90	0.0	235653653.33333334	0.9493973399739211	76	0.8934315623155291	76	0.9193067244939495	76	1.0274695829229272	76	0.9992437593957424	76	1.0636317709365086	76	0.8997025619322719	76	0.7660754895363493	76	0.831685675900113	76	0.7749218104105915	76
sp|O75419|CDC45_HUMAN	NA	NA	None	0.2226148409893993	3	sp|O75419|CDC45_HUMAN,tr|C9J911|C9J911_HUMAN,tr|H7BZ91|H7BZ91_HUMAN	12	12	19	0.0	39182444.0	0.8495832800161303	19	0.8605230407488437	19	0.9101115421214828	19	0.9914091306880063	19	1.0729562876505514	19	1.0614623434006694	19	0.8972848985419166	19	0.8126158370237023	19	0.8502262775390528	19	0.8354950865964081	19
sp|O75420|GGYF1_HUMAN	NA	NA	None	0.044444444444444446	1	sp|O75420|GGYF1_HUMAN	5	5	6	0.0	18272595.333333332	0.9372852090410337	6	0.958495873699929	6	0.8891981708482781	6	1.0722628032818433	6	0.9897304406035838	6	1.0952845536345879	6	0.8810354635189084	6	0.8002773692488434	6	0.777505752296501	6	0.8374474079438199	6
sp|O75427|LRCH4_HUMAN	NA	NA	None	0.19326500732064422	4	sp|O75427|LRCH4_HUMAN,tr|H7C5D9|H7C5D9_HUMAN,tr|C9JYK0|C9JYK0_HUMAN,tr|A0A087X197|A0A087X197_HUMAN	8	8	16	0.0	34602301.333333336	0.9522880530499254	16	0.8664355578964531	16	0.8231348725948885	16	0.9759464821837248	15	1.0774359278382049	16	1.0059268604208187	16	0.9154622407467579	16	0.7698850471539721	15	0.7463150585079081	15	0.8666869082345128	16
sp|O75431|MTX2_HUMAN	NA	NA	None	0.4220532319391635	3	sp|O75431|MTX2_HUMAN,tr|C9JNK6|C9JNK6_HUMAN,tr|C9JAZ1|C9JAZ1_HUMAN	11	11	18	0.0	85910670.66666667	0.9181975828430764	18	0.7635095509589297	18	0.9747652973715524	18	1.0326676656258709	18	0.9993769121461836	18	1.0391749723345178	18	0.9188858114986178	18	0.7561789970929357	18	0.880784390505284	18	0.794162228380864	18
sp|O75436|VP26A_HUMAN	NA	NA	None	0.581039755351682	3	sp|O75436|VP26A_HUMAN,tr|S4R3Q6|S4R3Q6_HUMAN,tr|S4R2Y3|S4R2Y3_HUMAN	21	22	60	0.0	249568304.0	0.9336640682511106	57	0.8845820540177886	57	0.9281911546338966	56	1.0130482826428162	57	1.0024765717237307	57	1.0667458101130092	57	0.8884821279408455	57	0.7510240810873478	57	0.8537067304173883	57	0.7930688893134862	57
sp|O75438|NDUB1_HUMAN	NA	NA	None	0.20689655172413793	1	sp|O75438|NDUB1_HUMAN	2	2	2	0.0	74370750.0	1.012615442354497	2	0.9571160414619615	2	1.0429053091898817	2	1.0599846012038787	2	0.9700203948704583	2	1.1111271494410597	2	0.8588678544846032	2	1.0513490806791035	2	1.0289481603463466	2	1.055144140232909	2
sp|O75439|MPPB_HUMAN	NA	NA	None	0.49897750511247446	5	sp|O75439|MPPB_HUMAN,tr|G3V0E4|G3V0E4_HUMAN,tr|F8WAZ6|F8WAZ6_HUMAN,tr|F8WBE1|F8WBE1_HUMAN,tr|F8WEA6|F8WEA6_HUMAN	24	25	57	0.0	234559226.66666666	0.955821179878464	53	0.8877551065844916	53	0.921980475902344	53	1.0249456294205042	53	1.0069757673096948	53	1.0736773065150853	53	0.8966168412469013	53	0.7901602683563177	53	0.8310491907951693	53	0.7986783847963917	53
sp|O75446|SAP30_HUMAN	NA	NA	None	0.13636363636363635	1	sp|O75446|SAP30_HUMAN	3	3	18	0.0	20097326.0	0.910265299203283	18	0.8775737771597797	18	0.9253812189470203	18	0.9450629723996415	18	1.0344774782476533	18	1.1011170138198692	18	0.9333921804141806	18	0.8354852766160407	18	0.9491718640211793	18	0.8787233894611183	18
sp|O75448|MED24_HUMAN	NA	NA	None	0.1365015166835187	16	sp|O75448|MED24_HUMAN,tr|A0A0B4J1W0|A0A0B4J1W0_HUMAN,tr|F5H5K2|F5H5K2_HUMAN,tr|F5GY88|F5GY88_HUMAN,tr|B4DDR8|B4DDR8_HUMAN,tr|J3KTL3|J3KTL3_HUMAN,tr|J3KSU0|J3KSU0_HUMAN,tr|E9PFL1|E9PFL1_HUMAN,tr|F5H2D6|F5H2D6_HUMAN,tr|B9TX75|B9TX75_HUMAN,tr|J3QRH9|J3QRH9_HUMAN,tr|J3KSL1|J3KSL1_HUMAN,tr|F5H3E6|F5H3E6_HUMAN,tr|J3QLC0|J3QLC0_HUMAN,tr|J3QLF8|J3QLF8_HUMAN,tr|F5H0M2|F5H0M2_HUMAN	12	12	16	0.0	110043374.66666667	0.9853953990909997	16	0.861990185220277	16	0.9432258098926882	16	1.0148422287340935	16	1.0156770699567654	16	1.0172682168285974	16	0.9444285210443757	16	0.773918095058062	16	0.9192646406985197	16	0.7589962341296944	16
sp|O75449|KTNA1_HUMAN	NA	NA	None	0.09775967413441955	4	sp|O75449|KTNA1_HUMAN,sp|Q9BW62|KATL1_HUMAN,tr|B7ZBC8|B7ZBC8_HUMAN,tr|B7ZBC9|B7ZBC9_HUMAN	4	6	12	0.0	7055977.333333333	1.0217749677972334	4	0.8170970560465947	4	1.0135536129069815	4	0.9252805647777596	4	1.0299710900772945	4	0.9828109183650139	4	0.9735972813063073	4	0.6916729087912517	4	0.8473518387771257	4	0.7497569620615717	4
sp|O75461|E2F6_HUMAN	NA	NA	None	0.1494661921708185	5	sp|O75461|E2F6_HUMAN,tr|F8WC40|F8WC40_HUMAN,tr|F8WEZ5|F8WEZ5_HUMAN,tr|Q2Z197|Q2Z197_HUMAN,tr|Q2Z196|Q2Z196_HUMAN	3	3	4	9.786651008025054e-05	6480974.0	0.890541436440353	4	0.8383340068945864	4	0.9426359754145809	4	0.9862531157189955	4	1.0383145492618095	4	1.0643493734230889	4	0.9151114087019436	4	0.7239793299014392	4	0.9232262464785215	4	0.9131288830757878	4
sp|O75467|Z324A_HUMAN	NA	NA	None	0.08860759493670886	3	sp|O75467|Z324A_HUMAN,tr|M0R1C8|M0R1C8_HUMAN,tr|Q96I98|Q96I98_HUMAN	3	3	3	0.0	29143820.0	1.1046358423097382	3	1.0768488002587595	3	0.8729589900184995	3	0.9719191221477154	3	1.0605560339257745	3	1.0008634817273983	3	0.9279663012669631	3	0.9318734377190613	3	1.1325492450091037	3	0.9065726078080708	3
sp|O75475|PSIP1_HUMAN	NA	NA	None	0.44150943396226416	1	sp|O75475|PSIP1_HUMAN	31	32	74	0.0	423192376.0	0.9971964635839929	68	0.8609432663419894	68	0.8566913488936689	68	1.0618062389426524	68	0.9924760465294974	68	1.0483430223201242	68	0.8895960513781341	68	0.8035635052640726	68	0.7945922218197621	68	0.769589313796609	68
sp|O75477|ERLN1_HUMAN	NA	NA	None	0.3959537572254335	2	sp|O75477|ERLN1_HUMAN,tr|B0QZ43|B0QZ43_HUMAN	13	16	35	0.0	92008789.33333333	0.9342508833583694	27	0.8871699009244607	27	0.9172246085615924	27	1.00408635024794	27	1.0354590817655553	27	1.045795987003424	27	0.8998194557025677	27	0.7925572049918074	27	0.8398958823299286	27	0.7996350076117672	27
sp|O75486|SUPT3_HUMAN	NA	NA	None	0.03007518796992481	1	sp|O75486|SUPT3_HUMAN	2	2	3	0.0	5107637.0	0.888845467115816	3	1.0376440289646638	3	1.0530595236077644	3	1.072519047436732	3	0.9960499690619931	3	1.0520741605727633	3	0.9054233489974413	3	0.8391161606493358	3	0.8096739921130213	3	0.7519871276596805	3
sp|O75489|NDUS3_HUMAN	NA	NA	None	0.5643939393939394	4	sp|O75489|NDUS3_HUMAN,tr|E9PS48|E9PS48_HUMAN,tr|E9PKL8|E9PKL8_HUMAN,tr|G3V194|G3V194_HUMAN	19	19	38	0.0	301685109.3333333	0.8642013876756898	38	0.8620455492941408	38	0.8755040619783911	38	1.0242178564251228	38	0.9956277443028776	38	1.0801558320433298	38	0.910780340799295	38	0.7785783939625477	38	0.8736618634303568	38	0.7849284663914358	38
sp|O75506|HSBP1_HUMAN	NA	NA	None	0.39473684210526316	1	sp|O75506|HSBP1_HUMAN	3	3	8	0.0	21757893.0	0.9366357699544917	8	0.9006600311871775	8	1.0811490495814047	8	0.9285655978179226	8	1.0576569277509382	8	1.0911530458691667	8	0.9134606490873005	8	0.9423784002228819	8	1.02234312070308	8	1.0849541527310385	8
sp|O75509|TNR21_HUMAN	NA	NA	None	0.012213740458015267	1	sp|O75509|TNR21_HUMAN	1	1	1	0.004057343792263998	14593849.0	1.0639750925776073	1	0.7537027036987778	1	0.9706075110043568	1	0.9622815352740312	1	1.0472718648999872	1	0.9778566861783353	1	1.0125899136476457	1	0.7706494934070001	1	0.8794063495980424	1	0.8513454398618105	1
sp|O75525|KHDR3_HUMAN	NA	NA	None	0.08092485549132948	9	sp|O75525|KHDR3_HUMAN,sp|Q9UBC1|IKBL1_HUMAN,sp|Q9H6N6|MYH16_HUMAN,tr|E5RJZ9|E5RJZ9_HUMAN,tr|E5RG12|E5RG12_HUMAN,tr|H0YAQ3|H0YAQ3_HUMAN,tr|Q5STV6|Q5STV6_HUMAN,tr|H0YAQ1|H0YAQ1_HUMAN,tr|A0A0A0MRT5|A0A0A0MRT5_HUMAN	2	7	13	0.0	6524566.0	0.8646140795277714	2	1.342976780329129	2	0.4352781776432923	2	0.6021245947313985	2	1.359537860874056	2	1.4800150791014972	2	0.5583224652930485	2	0.37374934044459196	2	2.834940933598536	2	0.7096432152348374	2
sp|O75528|TADA3_HUMAN	NA	NA	None	0.18055555555555555	2	sp|O75528|TADA3_HUMAN,tr|C9JMS0|C9JMS0_HUMAN	5	5	6	0.0	11043571.0	0.8762484876367014	6	0.8699479682063131	6	0.8841973090873976	6	0.9995862583543014	6	0.9952330558276425	6	1.1079535329505705	6	0.9326600254911004	6	0.7513615420884924	6	0.9837908473873178	6	0.9199571645718869	6
sp|O75529|TAF5L_HUMAN	NA	NA	None	0.12563667232597622	2	sp|O75529|TAF5L_HUMAN,tr|Q5TDI7|Q5TDI7_HUMAN	6	6	7	0.0	16666317.333333334	0.944169779769465	7	0.8288139149279351	7	0.9595032590162559	7	1.0126075100940461	7	0.9890981227668858	7	1.074866621043107	7	0.8710327322805821	7	0.7848357390299169	7	0.8483434764139304	7	0.8111340180703712	7
sp|O75530|EED_HUMAN	NA	NA	None	0.3673469387755102	4	sp|O75530|EED_HUMAN,tr|E9PJK2|E9PJK2_HUMAN,tr|E9PMU3|E9PMU3_HUMAN,tr|H0YEL4|H0YEL4_HUMAN	16	16	26	0.0	310305853.3333333	0.929909554049856	26	0.8925116976235774	26	0.9737740462785707	26	1.0224666747368651	26	1.0487069462845153	26	1.0187868785512606	26	0.921361909831099	26	0.823070396857871	26	0.8761376802594958	26	0.849211030269922	26
sp|O75531|BAF_HUMAN	NA	NA	None	0.7303370786516854	2	sp|O75531|BAF_HUMAN,tr|E9PJJ8|E9PJJ8_HUMAN	18	18	85	0.0	1042860096.0	0.9432561240367996	85	0.8846544272371454	85	0.875935901101601	85	0.9788275089377231	85	1.000104628424777	85	1.0928855246551772	85	0.9449139539301598	85	0.8218920738293908	85	0.8190699950054531	85	0.8093094518774278	85
sp|O75533|SF3B1_HUMAN	NA	NA	None	0.5122699386503068	3	sp|O75533|SF3B1_HUMAN,tr|H7C341|H7C341_HUMAN,tr|B4DGZ4|B4DGZ4_HUMAN	73	73	226	0.0	417730602.6666667	0.9381986245488696	224	0.8714210419937807	224	0.9247723375421042	224	1.0008946110335362	223	1.0030807900888765	225	1.0649821234790848	225	0.9210709424551418	224	0.8192989138240578	224	0.8586818643902167	224	0.8335216887999082	224
sp|O75534|CSDE1_HUMAN	NA	NA	None	0.4974937343358396	6	sp|O75534|CSDE1_HUMAN,tr|E9PLD4|E9PLD4_HUMAN,tr|E9PKN4|E9PKN4_HUMAN,tr|E9PLT0|E9PLT0_HUMAN,tr|E9PJK7|E9PJK7_HUMAN,tr|E9PNG3|E9PNG3_HUMAN	45	45	133	0.0	1713651328.0	0.9496470469807105	133	0.8755082486459114	133	0.9624593924171502	133	1.0151709482189548	133	1.044552831986008	133	1.022475204829668	133	0.9186952037830537	133	0.8125091751007688	133	0.8802641551647639	133	0.8184346473864674	133
sp|O75554|WBP4_HUMAN	NA	NA	None	0.2074468085106383	1	sp|O75554|WBP4_HUMAN	4	4	5	0.0	21574058.666666668	0.9100638247463881	5	0.9954012104051716	5	0.9394118824091506	5	0.9937932747976016	5	0.9736938982363673	5	1.1040349993902001	5	0.8769249520666426	5	0.7979106389733795	5	0.848163153952372	5	0.8872995868996207	5
sp|O75564|JERKY_HUMAN	NA	NA	None	0.01730769230769231	3	sp|O75564|JERKY_HUMAN,tr|D3DWI5|D3DWI5_HUMAN,tr|Q86XJ5|Q86XJ5_HUMAN	1	1	1	9.837678307919331e-05	30044350.0	0.7629947987632607	1	0.9114779083073148	1	0.8808923917225403	1	1.0987757546784622	1	1.0778914421255843	1	0.9457440044097509	1	0.8775887987862024	1	0.7858124076328621	1	0.8897862988319305	1	0.973543044520069	1
sp|O75569|PRKRA_HUMAN	NA	NA	None	0.3003194888178914	4	sp|O75569|PRKRA_HUMAN,tr|F8WEG8|F8WEG8_HUMAN,tr|G5E9Q4|G5E9Q4_HUMAN,tr|C9JMM3|C9JMM3_HUMAN	10	10	21	0.0	226605921.33333334	0.9312213911871902	21	0.882757377287904	21	0.8916264402702985	21	1.04118978114798	21	1.0078673320641107	21	1.0797500726006384	21	0.8672800022742456	21	0.7540084699620145	21	0.9143506910118901	21	0.8161132929021299	21
sp|O75570|RF1M_HUMAN	NA	NA	None	0.017977528089887642	1	sp|O75570|RF1M_HUMAN	1	1	1	9.788566953797964e-05	12846661.0	0.957433068294366	1	0.8617934638516117	1	0.9836547337124006	1	1.0498033845044041	1	1.0399955198062552	1	0.9992241902265201	1	0.910976905462821	1	0.8627114336189197	1	0.903503127715677	1	0.8375064275506852	1
sp|O75575|RPC9_HUMAN	NA	NA	None	0.33783783783783783	1	sp|O75575|RPC9_HUMAN	3	3	4	0.0	24826012.0	1.031837465522451	4	0.972709286389708	4	1.005840493312494	4	1.101208282152127	4	1.038640538523352	4	1.0537284222824925	4	0.8348532759731048	4	0.73186850356042	4	0.7690560030288982	4	0.7134385705321628	4
sp|O75582|KS6A5_HUMAN	NA	NA	None	0.16084788029925187	3	sp|O75582|KS6A5_HUMAN,tr|H0YJE1|H0YJE1_HUMAN,tr|G3V2D1|G3V2D1_HUMAN	10	11	13	0.0	35341836.0	0.9136002997305962	12	0.831711950201077	12	0.9532864940007917	12	0.9351218302717723	12	0.9967566816285653	12	1.0490967707148557	12	0.9549622599396854	12	0.8125645267773167	12	0.8389808564173512	12	0.8038710225529712	12
sp|O75586|MED6_HUMAN	NA	NA	None	0.17479674796747968	3	sp|O75586|MED6_HUMAN,tr|G3V4A5|G3V4A5_HUMAN,tr|A0A087WYL7|A0A087WYL7_HUMAN	2	2	2	0.0	5441395.5	0.5954155554281454	2	0.8262655040774104	2	0.5682582176579396	2	0.7848388492778385	2	1.1309627473491717	2	1.058271440515441	2	1.0259269628575485	2	0.7514750280689688	2	0.9054294472136907	2	1.0075296346392777	2
sp|O75592|MYCB2_HUMAN	NA	NA	None	0.05797413793103448	3	sp|O75592|MYCB2_HUMAN,tr|H7C3U4|H7C3U4_HUMAN,tr|A0A0C4DGY7|A0A0C4DGY7_HUMAN	29	29	39	0.0	81200377.33333333	0.8164664519996536	39	0.8206976489471598	39	0.8499699041799132	39	1.0561786151754693	39	0.9808396115105141	39	1.0989093768689557	39	0.8904546640075456	39	0.7747552436551378	39	0.9497301348158287	39	0.8706139413561075	39
sp|O75600|KBL_HUMAN	NA	NA	None	0.059665871121718374	4	sp|O75600|KBL_HUMAN,tr|F2Z340|F2Z340_HUMAN,tr|C9IZC9|C9IZC9_HUMAN,tr|H7BZ75|H7BZ75_HUMAN	2	2	4	0.0	9265190.0	0.799417446154647	4	0.8574412596746933	4	0.8810006033402499	4	0.9779173730014171	4	1.0862011372866305	4	0.9618714083277146	4	0.8733220568563609	4	1.133265305188836	4	1.0385818636139215	4	0.9860058128555016	4
sp|O75607|NPM3_HUMAN	NA	NA	None	0.20224719101123595	1	sp|O75607|NPM3_HUMAN	2	2	8	0.0	111356317.0	0.9404484971399012	8	0.8307778445933316	8	0.8748617001871954	8	1.0424632647993275	8	1.084209688170237	8	0.9963013687493631	8	0.8706753112044558	8	0.8587760476731952	8	0.9540860530865841	8	0.8894031571818553	8
sp|O75616|ERAL1_HUMAN	NA	NA	None	0.2448512585812357	5	sp|O75616|ERAL1_HUMAN,tr|K7EQJ8|K7EQJ8_HUMAN,tr|J3QSB2|J3QSB2_HUMAN,tr|J3QRV9|J3QRV9_HUMAN,tr|J3QT61|J3QT61_HUMAN	10	10	20	0.0	219567957.33333334	0.9437688694590758	20	0.8440067042094399	20	0.8506251746967965	20	1.019184606379266	20	0.9938267615163627	20	1.0673461519529677	20	0.9056836927318968	20	0.7550346795529703	20	0.8549203382127666	20	0.8222423658792446	20
sp|O75643|U520_HUMAN	NA	NA	None	0.5786516853932584	2	sp|O75643|U520_HUMAN,tr|B4E0P5|B4E0P5_HUMAN	137	137	349	0.0	764989888.0	0.94186166867043	347	0.8856678488344439	346	0.9256040809621273	346	1.0008054728871214	348	1.013082185763512	348	1.0643787647742058	345	0.9141455630279185	347	0.791497978769899	346	0.8599157821034935	347	0.7985057088303057	347
sp|O75648|MTU1_HUMAN	NA	NA	None	0.0688836104513064	1	sp|O75648|MTU1_HUMAN	2	2	2	0.0	11276132.5	0.8457060363414575	2	0.6142668950605843	2	0.7991258446823675	2	0.924609098419424	2	0.9623682116538805	2	1.3044189140232603	2	0.808603775903435	2	0.9021950586575773	2	0.8032007832609678	2	1.0799044147714667	2
sp|O75663|TIPRL_HUMAN	NA	NA	None	0.6801470588235294	1	sp|O75663|TIPRL_HUMAN	21	21	36	0.0	695602389.3333334	0.8843663769175897	36	0.8575390707589432	36	0.9349481980185017	36	0.9935111518285827	36	1.0366099427407913	36	1.0334707003115122	36	0.9392455326010558	36	0.8099451032453777	36	0.8925548230148439	36	0.8125244318572973	36
sp|O75683|SURF6_HUMAN	NA	NA	None	0.09141274238227147	1	sp|O75683|SURF6_HUMAN	4	4	4	9.846396218983852e-05	33985956.0	0.9235366890424048	4	0.7844225394114337	4	0.8844961861638849	4	1.0801865316243722	4	0.9469588901643218	4	1.018751343055828	4	0.9197365589127895	4	0.8443545271902568	4	0.8850388892051766	4	0.7953381922378605	4
sp|O75689|ADAP1_HUMAN	NA	NA	None	0.2967914438502674	13	sp|O75689|ADAP1_HUMAN,tr|H0Y7Q1|H0Y7Q1_HUMAN,tr|H7C324|H7C324_HUMAN,tr|H7BZT6|H7BZT6_HUMAN,tr|A0A087WTN6|A0A087WTN6_HUMAN,tr|H7C4B3|H7C4B3_HUMAN,tr|H7C264|H7C264_HUMAN,tr|C9JN36|C9JN36_HUMAN,sp|Q9NPF8|ADAP2_HUMAN,tr|Q2V6Q1|Q2V6Q1_HUMAN,tr|J3KST1|J3KST1_HUMAN,tr|K7ENT1|K7ENT1_HUMAN,tr|J3QLP8|J3QLP8_HUMAN	9	9	15	0.0	26090419.333333332	0.9124869811629985	15	0.8357722799888451	15	0.8730766722367242	15	1.0355564585901116	15	0.9403529664213129	15	1.0569658679816938	15	0.938300629177925	15	0.7835675172001421	15	0.8650786849365742	15	0.8135269905750611	15
sp|O75691|UTP20_HUMAN	NA	NA	None	0.1464991023339318	1	sp|O75691|UTP20_HUMAN	37	37	60	0.0	74688324.0	0.9690107555409823	60	0.8727392672729026	60	0.9366860343668315	60	1.0770726574570624	60	1.0022308752022573	60	1.0448134018811206	60	0.8960443733064427	60	0.7767126288759845	60	0.8676932143300141	60	0.7877266437721708	60
sp|O75695|XRP2_HUMAN	NA	NA	None	0.1	1	sp|O75695|XRP2_HUMAN	7	7	22	0.0	22316424.666666668	1.0155690480787656	22	0.9178052737672844	22	0.9321352302601427	22	0.8961949749501796	22	1.0022581237146313	22	1.0647798503903325	22	1.0202142330056114	22	0.7932566170983024	22	0.8997274220434062	22	0.8305611309579468	22
sp|O75717|WDHD1_HUMAN	NA	NA	None	0.23560673162090345	2	sp|O75717|WDHD1_HUMAN,tr|C9JYB3|C9JYB3_HUMAN	25	25	49	0.0	151942064.0	0.9664288681514506	48	0.8647208293044906	49	0.9639722999946602	49	0.981064293924869	49	1.029503269167293	49	1.0559213457515089	48	0.918011737986553	49	0.7928534013220856	48	0.8420955937415754	47	0.7721052452924584	48
sp|O75746|CMC1_HUMAN	NA	NA	None	0.47050147492625366	4	sp|O75746|CMC1_HUMAN,tr|H0YFB2|H0YFB2_HUMAN,tr|F8W9J0|F8W9J0_HUMAN,tr|B4DGK6|B4DGK6_HUMAN	19	26	53	0.0	37932125.333333336	0.8758534114434215	37	0.7973099984253404	38	0.8561606810074911	38	1.0512336746886832	38	1.0437891738143137	38	1.0545126159056601	38	0.8562096547924622	38	0.7981721853530053	38	0.7927381846688945	38	0.8215227285812675	38
sp|O75752|B3GL1_HUMAN	NA	NA	None	0.1691842900302115	1	sp|O75752|B3GL1_HUMAN	5	5	7	0.0	24147594.0	0.9697887996805611	7	0.7684782453688518	7	1.0083797940851547	7	1.0068237240277795	7	0.9819738081566306	7	1.0755674865458795	7	0.9795745610442096	7	0.6973093762231143	7	0.8463299672645327	7	0.7487468931672968	7
sp|O75781|PALM_HUMAN	NA	NA	None	0.1111111111111111	2	sp|O75781|PALM_HUMAN,tr|A0A087WTK8|A0A087WTK8_HUMAN	4	4	5	0.0	17198065.666666668	1.0133369999496262	5	0.8216444525854173	5	0.8669034126460877	5	1.0198977718507074	5	1.052309913677751	5	1.0457303878935467	5	0.8901341630495052	5	0.7809499852205372	5	0.8586978845758882	5	0.9046220212210819	5
sp|O75787|RENR_HUMAN	NA	NA	None	0.38571428571428573	21	sp|O75787|RENR_HUMAN,tr|A0A1B0GVB9|A0A1B0GVB9_HUMAN,tr|A0A1B0GWJ8|A0A1B0GWJ8_HUMAN,tr|A0A1B0GTB0|A0A1B0GTB0_HUMAN,tr|A0A1B0GVC7|A0A1B0GVC7_HUMAN,tr|A0A1B0GU12|A0A1B0GU12_HUMAN,tr|A0A1C7CYW4|A0A1C7CYW4_HUMAN,tr|H7C3E1|H7C3E1_HUMAN,tr|B7Z413|B7Z413_HUMAN,tr|A0A1B0GTU8|A0A1B0GTU8_HUMAN,tr|A0A1B0GVZ1|A0A1B0GVZ1_HUMAN,tr|H7C240|H7C240_HUMAN,tr|A0A1B0GW13|A0A1B0GW13_HUMAN,tr|A0A1B0GV60|A0A1B0GV60_HUMAN…	10	10	27	0.0	171520085.33333334	0.9117514065205955	27	0.8915396888940819	27	0.9612796002992372	27	1.025324169889761	27	1.0009389491507892	27	1.088091275989365	27	0.8947992514775907	27	0.7439048987076226	27	0.826088263631301	27	0.8224598877369781	27
sp|O75791|GRAP2_HUMAN	NA	NA	None	0.14545454545454545	2	sp|O75791|GRAP2_HUMAN,tr|B1AH86|B1AH86_HUMAN	5	5	10	0.0	28066842.0	0.30980837514407067	10	0.399327520059786	10	0.9262253434236305	10	0.7894325838566316	10	1.7460634442039518	10	0.7972091451929233	10	0.6657871311028203	10	1.106104026210301	10	0.42185169900429176	10	0.6761494185313315	10
sp|O75792|RNH2A_HUMAN	NA	NA	None	0.24414715719063546	2	sp|O75792|RNH2A_HUMAN,tr|A0A1W2PP97|A0A1W2PP97_HUMAN	6	6	19	0.0	464213676.0	0.778734976247778	19	0.8718458433162164	19	0.8478308601374617	19	0.7995988273969254	19	1.1498429903472334	19	1.0372343162805584	19	0.964081553940639	19	0.9061822818496752	19	0.9094257250461373	19	0.8097280942892463	19
sp|O75794|CD123_HUMAN	NA	NA	None	0.2261904761904762	5	sp|O75794|CD123_HUMAN,tr|X6RA30|X6RA30_HUMAN,tr|X6RKY7|X6RKY7_HUMAN,tr|H7BZW7|H7BZW7_HUMAN,tr|X6RF82|X6RF82_HUMAN	7	7	11	0.0	43125911.0	0.9656230850545858	11	0.7991869060776549	11	1.0387793667675387	11	1.0813373214215436	11	0.962128265472493	11	0.9982456269780962	11	0.9609529456323656	11	0.7842652321969754	11	0.9032856159860714	11	0.9300520772587331	11
sp|O75795|UDB17_HUMAN	NA	NA	None	0.03207547169811321	5	sp|Q9BY64|UDB28_HUMAN,sp|P36537|UDB10_HUMAN,sp|O75795|UDB17_HUMAN,sp|P54855|UDB15_HUMAN,tr|A0A0G2JMZ5|A0A0G2JMZ5_HUMAN	2	2	3	0.0010096374483708123	15925936.5	0.9697291237607438	3	0.925552413284991	3	0.9482733890715879	3	1.1520647988073707	3	0.9793517621575776	3	1.0496239538683485	3	0.8614075641606624	3	0.8461055578822289	3	0.8312939866147149	3	0.7643444241650694	3
sp|O75808|CAN15_HUMAN	NA	NA	None	0.034990791896869246	2	sp|O75808|CAN15_HUMAN,tr|A0A1B0GVE3|A0A1B0GVE3_HUMAN	3	3	3	0.0	12053595.0	1.0030236110092745	3	0.8976158269891575	3	0.8901476862274007	3	1.0727272727272728	3	1.0017791364107673	3	1.0371209568596045	3	0.8469756072848856	3	0.8243342888256234	3	0.9265833581565999	3	0.9131678073041394	3
sp|O75818|RPP40_HUMAN	NA	NA	None	0.2865013774104683	4	sp|O75818|RPP40_HUMAN,tr|X6RLL4|X6RLL4_HUMAN,tr|A0A087X1N3|A0A087X1N3_HUMAN,tr|F8WC38|F8WC38_HUMAN	9	9	12	0.0	51771010.0	0.8969967096376643	12	0.8582595712361848	12	0.9140797692482612	12	0.9566995303309233	12	1.1337788699509144	12	1.0129048367159317	12	0.9125658278051005	12	0.7821356155987282	12	0.8821889521796511	12	0.7979094458322852	12
sp|O75821|EIF3G_HUMAN	NA	NA	None	0.55625	7	sp|O75821|EIF3G_HUMAN,tr|K7EL60|K7EL60_HUMAN,tr|K7EL20|K7EL20_HUMAN,tr|K7ER90|K7ER90_HUMAN,tr|K7ENH0|K7ENH0_HUMAN,tr|K7ENA8|K7ENA8_HUMAN,tr|K7EP16|K7EP16_HUMAN	21	21	51	0.0	759758720.0	0.9450115554355547	51	0.8825511315969643	51	0.9123573700674555	51	0.9977198628708001	51	1.0390066838018408	51	1.0268392939135251	51	0.910058566060365	51	0.7996576671760002	51	0.8269151033853674	51	0.7869314499970952	51
sp|O75822|EIF3J_HUMAN	NA	NA	None	0.5271317829457365	3	sp|O75822|EIF3J_HUMAN,tr|H0YLP3|H0YLP3_HUMAN,tr|H0YGJ7|H0YGJ7_HUMAN	15	15	23	0.0	129968709.33333333	1.0346258715993777	23	0.9651691201016551	23	0.8728368310130903	23	1.048168349233424	23	0.965796363419557	23	1.0801686106013872	23	0.8966964748866686	23	0.8005108520744156	23	0.8432454952609103	23	0.777940197172593	23
sp|O75828|CBR3_HUMAN	NA	NA	None	0.4584837545126354	1	sp|O75828|CBR3_HUMAN	9	11	25	0.0	162709988.0	0.8966057682419946	14	0.9467295852279108	14	0.8864704460004066	14	0.9766405981102626	14	1.0163321805811307	14	1.065117001829198	14	0.9446028200109691	14	0.7228179987480492	14	0.8087366828057402	14	0.8513625502177455	14
sp|O75843|AP1G2_HUMAN	NA	NA	None	0.2318471337579618	6	sp|O75843|AP1G2_HUMAN,tr|G3V3Z2|G3V3Z2_HUMAN,tr|G3V532|G3V532_HUMAN,tr|H0YJ47|H0YJ47_HUMAN,tr|G3V2V9|G3V2V9_HUMAN,tr|H0YJ08|H0YJ08_HUMAN	14	14	21	0.0	83944586.66666667	0.9595541366056943	21	0.894189768842216	21	0.8557232774020949	21	1.0326517628796457	21	1.0224622732649529	21	1.0664326547922534	21	0.9004559010256996	21	0.7899074981232425	21	0.8424590327465971	21	0.8306943122144704	21
sp|O75844|FACE1_HUMAN	NA	NA	None	0.3263157894736842	1	sp|O75844|FACE1_HUMAN	18	18	51	0.0	295660042.6666667	0.946000350277834	51	0.8670561868331259	51	0.9064002401552093	51	1.002227160767299	51	1.0318738013132782	51	1.0309587952126484	51	0.9052487427100795	51	0.7910407552158937	51	0.8687089637580736	51	0.8025468362601411	51
sp|O75864|PPR37_HUMAN	NA	NA	None	0.15340086830680175	2	sp|O75864|PPR37_HUMAN,tr|F5H3P7|F5H3P7_HUMAN	10	10	15	0.0	43970092.0	0.9223774920386915	15	0.8913972472393644	15	0.9385300663597617	15	1.0174971068944225	15	1.0183642551863727	15	1.0237398267171927	15	0.9223229660706372	15	0.7763448903632547	15	0.8785500771496402	15	0.8492855608152585	15
sp|O75865|TPC6A_HUMAN	NA	NA	None	0.13836477987421383	1	sp|O75865|TPC6A_HUMAN	2	2	3	0.0	20441798.0	0.7945840754062219	3	0.8077504587327441	3	0.8775485274400365	3	1.0352772270259076	3	0.971515039241976	3	1.089213625625601	3	0.8788280414594823	3	0.7258055896033623	3	0.7864213042018904	3	0.8046514443138111	3
sp|O75874|IDHC_HUMAN	NA	NA	None	0.642512077294686	4	sp|O75874|IDHC_HUMAN,tr|C9JLU6|C9JLU6_HUMAN,tr|C9J4N6|C9J4N6_HUMAN,tr|C9JJE5|C9JJE5_HUMAN	40	40	119	0.0	1262787776.0	0.9298842249878203	119	0.890002751464172	119	0.9370302932152126	119	1.0052786648810137	119	0.9990965646915749	119	1.0688065719687463	119	0.9044349192795097	119	0.7591722109729052	119	0.8199871470006818	119	0.7819852752521118	119
sp|O75882|ATRN_HUMAN	NA	NA	None	0.02589223233030091	1	sp|O75882|ATRN_HUMAN	4	4	4	0.0	19361354.666666668	0.9857890544852277	4	0.96856680384234	4	0.9639277680385892	4	0.9627021598932923	4	1.0807781338166165	4	1.05739670056707	4	0.8678491205685266	4	0.7917625771893206	4	0.7348415318998658	4	0.7604111375180012	4
sp|O75884|RBBP9_HUMAN	NA	NA	None	0.3387096774193548	1	sp|O75884|RBBP9_HUMAN	4	4	5	0.0	127157557.66666667	0.8646954125628377	5	0.7692228084892865	5	0.932734870520349	5	1.0251403615040442	5	1.0049238360703991	5	1.0296947261506417	5	0.8977842479524781	5	0.8421822563734215	5	0.8754200664776516	5	0.7402443468320027	5
sp|O75886|STAM2_HUMAN	NA	NA	None	0.2571428571428571	1	sp|O75886|STAM2_HUMAN	10	11	17	0.0	95743258.66666667	0.9913966816636433	14	0.8901059050750046	14	0.9616419985204945	14	1.0163279909773417	14	0.9685229804740378	14	1.1134330953559268	14	0.928917132821804	14	0.7802085374073489	14	0.8145420833318264	14	0.8243628834473538	14
sp|O75896|TUSC2_HUMAN	NA	NA	None	0.10909090909090909	1	sp|O75896|TUSC2_HUMAN	1	1	1	0.0	7786186.0	0.8254388895035492	1	0.8892515678689952	1	0.670443915895415	1	1.0022164826479636	1	0.9020570885888993	1	1.1024605763066633	1	0.9932658524564737	1	0.9232393997127624	1	0.9766880233177997	1	1.1184264508379702	1
sp|O75907|DGAT1_HUMAN	NA	NA	None	0.1598360655737705	2	sp|O75907|DGAT1_HUMAN,tr|A0A0A0MR74|A0A0A0MR74_HUMAN	5	5	6	0.0	25964066.0	0.9803374349724536	6	0.9313705691279193	6	0.9398602785324925	6	1.0596277067818716	6	0.9546255311407762	6	1.027698425905911	6	0.9165178274605217	6	0.8201319142548757	6	0.7928488573395642	6	0.8607406733824514	6
sp|O75911|DHRS3_HUMAN	NA	NA	None	0.09933774834437085	2	sp|O75911|DHRS3_HUMAN,tr|Q5SUY4|Q5SUY4_HUMAN	2	2	3	0.0	6181251.5	0.9093883097034481	3	0.8333860826576982	3	0.7833777012943848	3	1.0026808488401557	3	1.035681780765324	3	1.0168985172017027	3	0.9388038819558858	3	0.8182987363627153	3	0.8330018983188205	3	0.8018392991635944	3
sp|O75915|PRAF3_HUMAN	NA	NA	None	0.2393617021276596	4	sp|O75915|PRAF3_HUMAN,tr|C9JQU6|C9JQU6_HUMAN,tr|F8WF33|F8WF33_HUMAN,tr|F8WF90|F8WF90_HUMAN	6	6	16	0.0	223754709.33333334	0.973953986381197	16	0.8297876141166984	16	0.9428296409695892	16	1.0859984130419713	16	1.0005269270949313	16	1.0172069664573957	16	0.9113970436330039	16	0.7672417784739084	16	0.8150911598720771	16	0.7626495172800623	16
sp|O75923|DYSF_HUMAN	NA	NA	None	0.01826923076923077	1	sp|O75923|DYSF_HUMAN	1	4	8	0.0	8971633.0	0.738912855706878	1	0.8634261992145135	1	0.5283971270201192	1	0.6968156817571515	1	0.7608497460909837	1	0.4711457562100207	1	2.071188815941844	1	0.6595949438602854	1	0.7972965088811679	1	0.7125686289030986	1
sp|O75925|PIAS1_HUMAN	NA	NA	None	0.09984639016897082	2	sp|O75925|PIAS1_HUMAN,tr|H3BSI8|H3BSI8_HUMAN	4	4	4	0.0002865603209475595	29768400.0	0.9069910209584395	4	0.9490031684754112	4	0.9941278570467806	4	0.9870727309659549	4	1.0263839434151194	4	1.019153991123741	4	0.9678873181653667	4	0.9146536295466945	4	1.001266558560474	4	0.8726964680009703	4
sp|O75934|SPF27_HUMAN	NA	NA	None	0.5511111111111111	1	sp|O75934|SPF27_HUMAN	20	20	37	0.0	237224293.33333334	0.8864065449968533	37	0.849040276903713	37	0.8804159963974705	37	0.9671203598138375	37	1.0220724342031156	37	1.0695476499725518	37	0.9201170200595203	37	0.7862105573736038	37	0.8529649041116658	37	0.781577404819061	37
sp|O75935|DCTN3_HUMAN	NA	NA	None	0.4032258064516129	5	sp|O75935|DCTN3_HUMAN,tr|X6RA56|X6RA56_HUMAN,tr|X6RLR1|X6RLR1_HUMAN,tr|X6RCK5|X6RCK5_HUMAN,tr|A0A0A0MRV8|A0A0A0MRV8_HUMAN	10	10	21	0.0	134015678.66666667	0.9209699828022561	21	0.8916376147982413	21	0.9323184381877342	21	1.0238369880798917	21	1.036465514998569	21	1.0819249982410468	21	0.9027268562674136	21	0.831692338779902	21	0.8423458503409885	21	0.8806204178497267	21
sp|O75937|DNJC8_HUMAN	NA	NA	None	0.5177865612648221	2	sp|O75937|DNJC8_HUMAN,tr|S4R3J5|S4R3J5_HUMAN	18	18	66	0.0	559558133.3333334	0.9150241504306901	66	0.8992451623185016	66	0.9001682070582482	66	1.0197453248964403	66	1.0196854338637626	66	1.0546745205457015	66	0.90849690853883	66	0.7710597252183928	66	0.8256564299928382	66	0.7770933898803152	66
sp|O75940|SPF30_HUMAN	NA	NA	None	0.3865546218487395	1	sp|O75940|SPF30_HUMAN	10	10	15	0.0	106252933.33333333	0.9800522135243732	15	0.8989608903245477	15	0.9479071541559622	15	0.9732546529499534	15	1.1334000571918788	15	1.022771861631599	15	0.9086924150590583	15	0.8324434526741392	15	0.8586591935785114	15	0.8431481289176511	15
sp|O75943|RAD17_HUMAN	NA	NA	None	0.09691629955947137	9	sp|O75943|RAD17_HUMAN,tr|A0A0G2JP31|A0A0G2JP31_HUMAN,tr|H0Y9T7|H0Y9T7_HUMAN,tr|A0A0G2JP78|A0A0G2JP78_HUMAN,tr|A0A0G2JPT5|A0A0G2JPT5_HUMAN,tr|A0A0G2JNH5|A0A0G2JNH5_HUMAN,tr|D6RAW6|D6RAW6_HUMAN,tr|D6RHU1|D6RHU1_HUMAN,tr|H0Y9J8|H0Y9J8_HUMAN	6	6	6	0.0	35612572.666666664	1.0260981870677504	6	0.8779261554660227	6	0.9688517575583551	6	0.9943896173037807	6	0.9276187110969181	6	1.1206658476016775	6	0.9168680289411539	6	0.8611684362593058	6	0.9396131264804031	6	0.9102855338742395	6
sp|O75947|ATP5H_HUMAN	NA	NA	None	0.8509316770186336	2	sp|O75947|ATP5H_HUMAN,tr|F5H608|F5H608_HUMAN	19	19	41	0.0	596871029.3333334	0.9302581368410182	41	0.878833661662603	41	0.9543024673057285	41	1.0213666786961975	41	0.9911680852874085	41	1.0809763810653226	41	0.8985548827184765	41	0.7478073763579768	41	0.8186423480635957	41	0.7996568740403767	41
sp|O75955|FLOT1_HUMAN	NA	NA	None	0.5620608899297423	18	sp|O75955|FLOT1_HUMAN,tr|A0A140T9W4|A0A140T9W4_HUMAN,tr|A0A140T9R1|A0A140T9R1_HUMAN,tr|A0A140T974|A0A140T974_HUMAN,tr|A0A140T9X0|A0A140T9X0_HUMAN,tr|A2AB09|A2AB09_HUMAN,tr|A0A140T907|A0A140T907_HUMAN,tr|A0A140T9C3|A0A140T9C3_HUMAN,tr|A0A140T9B1|A0A140T9B1_HUMAN,tr|A0A140T957|A0A140T957_HUMAN,tr|A2AB11|A2AB11_HUMAN,tr|A2AB13|A2AB13_HUMAN,tr|A2AB10|A2AB10_HUMAN,tr|A2AB12|A2AB12_HUMAN,tr|A0A0G2JJQ6|…	20	22	34	0.0	72627356.0	0.950938951328114	32	0.8976661265911636	32	0.92500667184893	31	1.0255383278618186	32	0.9855977812561401	32	1.0653859029397812	32	0.9165687961433395	32	0.760672844423538	31	0.8756656320995628	31	0.8003664549205526	32
sp|O75970|MPDZ_HUMAN	NA	NA	None	0.04492753623188406	7	sp|O75970|MPDZ_HUMAN,tr|H0YGQ3|H0YGQ3_HUMAN,tr|B7ZB24|B7ZB24_HUMAN,tr|A0A075B6R8|A0A075B6R8_HUMAN,tr|F5H1U9|F5H1U9_HUMAN,tr|F8WDQ8|F8WDQ8_HUMAN,tr|H0YH70|H0YH70_HUMAN	7	7	8	0.0	265385989.33333334	0.8720364275759334	8	0.8915581109070894	8	0.8950886410674226	8	1.0297823108129758	8	0.97348000096238	8	1.1094143015629947	8	0.8829122790529602	8	0.801669551499052	8	0.8858617531361331	8	0.8468338256291469	8
sp|O75976|CBPD_HUMAN	NA	NA	None	0.2	3	sp|O75976|CBPD_HUMAN,tr|J3QRJ9|J3QRJ9_HUMAN,tr|J3QQJ4|J3QQJ4_HUMAN	22	22	32	0.0	217843706.66666666	0.918754187932157	32	0.8803421048197737	32	0.9219194146516008	32	1.0100590189503649	32	1.0355731413502025	32	1.062786109503758	32	0.8856438660429116	32	0.7595699668978091	32	0.8438145992514403	32	0.845763426562429	32
sp|O75995|SASH3_HUMAN	NA	NA	None	0.18157894736842106	1	sp|O75995|SASH3_HUMAN	6	6	13	0.0	195265446.66666666	0.8389997745814928	13	1.1764418168809752	13	0.9173629630451855	13	0.8757219761710803	13	1.2694713973940004	13	0.6786403364030287	13	1.2409454462565572	13	0.8799579218786457	13	0.6800517860395117	13	0.6799455083945899	13
sp|O76003|GLRX3_HUMAN	NA	NA	None	0.41194029850746267	1	sp|O76003|GLRX3_HUMAN	17	17	69	0.0	901317930.6666666	0.9281025653021131	69	0.8814137589036155	69	0.9091705167389296	69	1.0052544000608545	69	1.0331878296478856	69	1.0357881801660418	69	0.9066551689929107	69	0.7619291674075668	68	0.8914605269125805	69	0.8083611150553268	69
sp|O76009|KT33A_HUMAN	NA	NA	None	0.09405940594059406	6	sp|O76011|KRT34_HUMAN,sp|O76009|KT33A_HUMAN,sp|Q6A162|K1C40_HUMAN,tr|A0A140TA69|A0A140TA69_HUMAN,tr|G3V1C2|G3V1C2_HUMAN,tr|A0A140TA62|A0A140TA62_HUMAN	1	4	6	0.0004640801930573603	9363324.0	0.8121101495590046	1	0.6378747947910248	1	9.306871435936111	1	0.9196158804944966	1	1.1950811373681234	1	1.1694483106442046	1	0.7158546714931756	1	0.5507030475805151	1	0.8847240620982635	1	0.6080543532269898	1
sp|O76015|KRT38_HUMAN	NA	NA	None	0.039473684210526314	2	sp|O76015|KRT38_HUMAN,sp|O76014|KRT37_HUMAN	1	2	30	0.00581135449262405	10067162.0	0.9238937137172888	3	0.8613124509339751	3	0.8518663619215882	3	0.9851168409919211	3	0.9671931132856048	3	1.1252627816247565	3	0.9065581924138087	3	0.6385960347845028	3	0.9305790124170608	3	0.7248859669101992	3
sp|O76021|RL1D1_HUMAN	NA	NA	None	0.46122448979591835	6	sp|O76021|RL1D1_HUMAN,tr|I3L3U9|I3L3U9_HUMAN,tr|J3QSV6|J3QSV6_HUMAN,tr|I3L1A3|I3L1A3_HUMAN,tr|I3L3C4|I3L3C4_HUMAN,tr|I3L234|I3L234_HUMAN	28	28	56	0.0	335602992.0	0.9420203993503204	56	0.889811745116829	56	0.9119078441430197	56	1.034401682355707	56	1.0002198358987198	56	1.041229415323293	56	0.9291865887133572	56	0.7642108876241284	56	0.8555222219433287	56	0.8115722106204175	56
sp|O76024|WFS1_HUMAN	NA	NA	None	0.20337078651685395	2	sp|O76024|WFS1_HUMAN,tr|H0Y9G5|H0Y9G5_HUMAN	22	22	37	0.0	113166162.66666667	0.8929895028459586	37	0.8888225371068973	37	0.9278946888652333	37	1.0300677926941575	37	0.9920580138794072	37	1.0748248253271164	37	0.9114823460460001	37	0.7739600831785453	37	0.8801370704102333	37	0.8448347540143225	37
sp|O76027|ANXA9_HUMAN	NA	NA	None	0.4115942028985507	1	sp|O76027|ANXA9_HUMAN	11	11	14	0.0	69713756.0	0.9098591601715089	14	0.9033908217952711	14	0.8871124967026118	14	1.0214218108950246	14	0.9893061553544633	14	1.061592817249294	14	0.9072576295367094	14	0.7710326640799041	14	0.9005348998075526	14	0.81358378756426	14
sp|O76031|CLPX_HUMAN	NA	NA	None	0.3854660347551343	3	sp|O76031|CLPX_HUMAN,tr|H0YM48|H0YM48_HUMAN,tr|H0YK07|H0YK07_HUMAN	23	23	46	0.0	313744346.6666667	0.8991220347500914	46	0.8734472384031323	46	0.8817250744861007	46	1.0232253848867203	46	1.0027702050441614	46	1.0761750467927718	46	0.8928522322970738	46	0.7884411670489392	46	0.8468296601853893	46	0.7899663115338734	46
sp|O76041|NEBL_HUMAN	NA	NA	None	0.03057199211045365	3	sp|O76041|NEBL_HUMAN,tr|H7BZD5|H7BZD5_HUMAN,tr|H0Y3P5|H0Y3P5_HUMAN	2	3	3	0.0	24875024.0	1.0077598241405599	2	0.9692672838481128	2	1.091672529831262	2	1.0662357437653822	2	0.9975934419801922	2	1.1047140832163291	2	0.8314567310380966	2	0.7273189674503684	2	0.9099381333648735	2	0.7841874127055408	2
sp|O76071|CIAO1_HUMAN	NA	NA	None	0.16519174041297935	1	sp|O76071|CIAO1_HUMAN	4	4	11	0.0	14872972.0	0.9728517771471195	11	0.9263058246682909	11	0.8951752063152838	11	1.0205795317200463	11	1.0557348093073082	11	1.0262024189838617	11	0.9169746564138259	11	0.8051668140915298	11	0.9020131621665085	11	0.8380366419356404	11
sp|O76075|DFFB_HUMAN	NA	NA	None	0.05621301775147929	2	sp|O76075|DFFB_HUMAN,tr|B4DZS0|B4DZS0_HUMAN	1	1	1	0.0001007759750075582	14082874.0	0.9114527850472884	1	0.9763569730339264	1	0.9349336513345824	1	1.0092148845208069	1	1.057274320151749	1	1.036697377404448	1	0.8968134179229961	1	0.6887986887438036	1	0.8133380900465775	1	0.8843461723011266	1
sp|O76080|ZFAN5_HUMAN	NA	NA	None	0.03755868544600939	1	sp|O76080|ZFAN5_HUMAN	1	1	1	0.00028376844494892167	NA	1.229738373443635	1	1.051742957175016	1	1.0803502271180982	1	1.010794871974384	1	0.9824294540064371	1	0.9815409662240988	1	1.02523470779508	1	1.0069863398185728	1	1.1456489874994351	1	0.9021065943486831	1
sp|O76094|SRP72_HUMAN	NA	NA	None	0.35171385991058124	3	sp|O76094|SRP72_HUMAN,tr|R4GNC1|R4GNC1_HUMAN,tr|D6RDY6|D6RDY6_HUMAN	25	25	46	0.0	384074933.3333333	0.9309453816173134	46	0.8764885578843626	46	0.9232770896314522	46	1.0258508240268709	46	1.0196278541121517	46	1.0466552830666278	46	0.8981040787367753	46	0.8070249053062973	46	0.8469229634811163	46	0.821186307363635	46
sp|O77932|DXO_HUMAN	NA	NA	None	0.1388888888888889	2	sp|O77932|DXO_HUMAN,tr|F8WC68|F8WC68_HUMAN	4	4	4	0.0	24939029.333333332	0.9461705650912686	4	0.7876493276187171	4	0.8611411591719773	4	0.9547093513865728	4	1.0270758973313767	4	1.1316595045394982	4	0.8889532215622484	4	0.7254813541506291	4	0.8634777936037705	4	0.8044766745965383	4
sp|O94760|DDAH1_HUMAN	NA	NA	None	0.34035087719298246	2	sp|O94760|DDAH1_HUMAN,tr|B4DYP1|B4DYP1_HUMAN	8	9	20	0.0	169440764.0	0.8872576706451748	13	0.7841245781905629	13	0.8820883034198789	13	1.0187166462511028	13	0.96120094056125	13	1.0342797203665275	13	0.9385390019683443	13	0.8092428382643474	13	0.876947763926466	13	0.8441764285240366	13
sp|O94761|RECQ4_HUMAN	NA	NA	None	0.059602649006622516	5	sp|O94761|RECQ4_HUMAN,tr|A0A087WZ30|A0A087WZ30_HUMAN,tr|A0A087X072|A0A087X072_HUMAN,tr|V9GZ64|V9GZ64_HUMAN,tr|V9GYB6|V9GYB6_HUMAN	5	5	6	0.0	36217195.333333336	0.8580218808340935	6	0.7861953191457756	6	0.877752158250446	6	1.092844573487626	6	1.0070265743982598	6	0.9851441785586721	6	0.9134646435094715	6	0.7169379539051735	6	0.8543052910970219	6	0.7874433718463144	6
sp|O94762|RECQ5_HUMAN	NA	NA	None	0.08173562058526741	5	sp|O94762|RECQ5_HUMAN,tr|J3KTQ2|J3KTQ2_HUMAN,tr|J3QLU0|J3QLU0_HUMAN,tr|J3KSL7|J3KSL7_HUMAN,tr|J3KSV9|J3KSV9_HUMAN	9	9	11	0.0	29530590.0	0.9370514269085884	11	0.887969768008115	11	0.9585063833380674	11	1.0380973968864187	11	1.0313817422266287	11	1.0301909654410353	11	0.9186315679034144	11	0.7793154221530227	11	0.8347331220952119	11	0.8158101534644785	11
sp|O94763|RMP_HUMAN	NA	NA	None	0.14953271028037382	3	sp|O94763|RMP_HUMAN,tr|I3NI51|I3NI51_HUMAN,tr|I3L104|I3L104_HUMAN	7	7	11	0.0	82399797.33333333	0.9738389731520865	11	0.7952408366916139	11	0.9102245537177975	11	1.0217749592683814	11	0.9970666551874696	11	1.1130588512159982	11	0.8745885731778748	11	0.7501822418909534	11	0.914106735242278	11	0.8268831806755468	11
sp|O94766|B3GA3_HUMAN	NA	NA	None	0.3194029850746269	3	sp|O94766|B3GA3_HUMAN,tr|E9PNA1|E9PNA1_HUMAN,tr|G3V150|G3V150_HUMAN	8	8	16	0.0	54406644.0	0.9488851034036914	14	0.8748685236434217	15	0.8783766677309268	13	1.0326662676923226	13	0.989111135489166	15	1.0692103713867278	13	0.9260117994969743	14	0.7790185447167639	13	0.8318623137961209	14	0.7516363435266943	14
sp|O94776|MTA2_HUMAN	NA	NA	None	0.4491017964071856	1	sp|O94776|MTA2_HUMAN	28	33	95	0.0	540788661.3333334	0.9420216148388224	67	0.8707382635202062	67	0.8994512551079976	67	0.9959429238832187	67	1.012525695565874	67	1.0355613448096783	67	0.9241573784628652	67	0.8362582948040481	67	0.8654468621043216	67	0.8360519931777493	67
sp|O94782|UBP1_HUMAN	NA	NA	None	0.05859872611464968	2	sp|O94782|UBP1_HUMAN,tr|C9JC88|C9JC88_HUMAN	5	5	7	0.0	21880308.0	1.0851489894623791	7	0.945154556403051	7	0.9267152010891113	7	1.0833560818948214	7	1.0651808380864463	7	0.9587048578807114	7	0.942720760331565	7	1.024510399477527	7	0.9571801907934284	7	1.147940586109996	7
sp|O94804|STK10_HUMAN	NA	NA	None	0.31921487603305787	2	sp|O94804|STK10_HUMAN,tr|H0YB71|H0YB71_HUMAN	34	35	68	0.0	179950274.66666666	1.006744985310305	59	0.8837197141818809	59	0.9073878317165965	59	1.0496857087241067	59	0.9051994838819001	59	1.0639205274864663	59	0.9673858254199861	59	0.6832513497256724	57	0.9092945072686166	59	0.8047088895428517	59
sp|O94806|KPCD3_HUMAN	NA	NA	None	0.060674157303370786	12	sp|O94806|KPCD3_HUMAN,tr|H0Y5M6|H0Y5M6_HUMAN,sp|Q9NRP7|STK36_HUMAN,sp|Q15139|KPCD1_HUMAN,sp|Q00532|CDKL1_HUMAN,sp|Q92772|CDKL2_HUMAN,sp|Q8IVW4|CDKL3_HUMAN,tr|C9JDA4|C9JDA4_HUMAN,tr|E7ET86|E7ET86_HUMAN,tr|F8WBA3|F8WBA3_HUMAN,tr|J3KNE8|J3KNE8_HUMAN,tr|J3KMW1|J3KMW1_HUMAN	2	4	7	0.0002861230329041488	548376.0	0.9935187160481427	4	0.9730949501383619	4	0.9392490720641131	4	1.0246632629712853	4	1.1311825074485293	4	0.8548434322556993	4	0.8913046674898334	4	0.771698144695946	4	0.7965512343864547	4	0.9194240855049277	4
sp|O94808|GFPT2_HUMAN	NA	NA	None	0.11290322580645161	1	sp|O94808|GFPT2_HUMAN	1	6	8	0.00019168104274487253	5876703.0	0.8694181547982431	1	0.7194326320306149	1	0.8272660357151579	1	1.1177037365213478	1	1.0235228862368615	1	1.0661996741750592	1	0.7925737030667312	1	0.786051622670997	1	0.9551345336063658	1	0.9243772173712835	1
sp|O94817|ATG12_HUMAN	NA	NA	None	0.1357142857142857	1	sp|O94817|ATG12_HUMAN	3	3	4	0.0	29567422.0	1.0655689674256346	4	0.9194506175909678	4	1.0459392589071825	4	1.0163232492384489	4	0.9500860723176086	4	1.0996050847695795	4	0.9282559898486435	4	0.7379502043103876	4	0.7417037055596345	4	0.7503560818969667	4
sp|O94822|LTN1_HUMAN	NA	NA	None	0.10702151755379388	3	sp|O94822|LTN1_HUMAN,tr|H7BYG8|H7BYG8_HUMAN,tr|S4R3T2|S4R3T2_HUMAN	18	18	23	0.0	117856620.0	0.9913901187352012	23	0.8978746968530512	23	0.9659509631084391	23	1.0161368833467104	23	0.9932277101123038	23	1.061857721463737	23	0.9004090499984482	23	0.7432168379594096	23	0.8467154403830711	23	0.791102132615308	23
sp|O94826|TOM70_HUMAN	NA	NA	None	0.3371710526315789	1	sp|O94826|TOM70_HUMAN	27	27	64	0.0	268335418.66666666	0.9528899865036802	64	0.8745986013853293	64	0.9342443972148226	64	1.0144276922766198	64	1.0023559286743198	64	1.0731161170842423	64	0.9063069829213245	64	0.7630939821998179	64	0.8209397693136592	64	0.7910242216161425	64
sp|O94829|IPO13_HUMAN	NA	NA	None	0.11941848390446522	1	sp|O94829|IPO13_HUMAN	7	7	8	0.0	21535915.666666668	0.9440440312586138	8	0.9597508202844884	8	1.0047503786013707	8	1.0056905611924087	8	1.0181223765427996	8	1.0493262743377423	8	0.8839508758700081	8	0.7498222060540256	8	0.8600421827485474	8	0.8347602534533439	8
sp|O94830|DDHD2_HUMAN	NA	NA	None	0.06891701828410689	7	sp|O94830|DDHD2_HUMAN,tr|E9PQY9|E9PQY9_HUMAN,tr|E9PM60|E9PM60_HUMAN,tr|E9PKE6|E9PKE6_HUMAN,tr|E9PIF5|E9PIF5_HUMAN,tr|E9PPH8|E9PPH8_HUMAN,tr|H0YF17|H0YF17_HUMAN	5	5	8	0.0	9476710.333333334	0.9093633908380827	8	0.8986142294269526	8	0.8568649202715526	8	1.035062567704566	8	1.0263785592335692	8	1.05036987555411	8	0.9222430734009648	8	0.821849735462822	8	0.9515940973092751	8	0.8332544308565473	8
sp|O94832|MYO1D_HUMAN	NA	NA	None	0.3499005964214712	5	sp|O94832|MYO1D_HUMAN,tr|J3QRN6|J3QRN6_HUMAN,tr|J3KRL0|J3KRL0_HUMAN,tr|K7EIG7|K7EIG7_HUMAN,tr|J3QRR2|J3QRR2_HUMAN	33	34	52	0.0	353397141.3333333	0.9687038972044929	51	0.8867302661895274	51	0.9394490147312033	51	1.0282726824101063	51	0.9664542129370071	51	1.072533605592738	51	0.9171086008358121	51	0.7507199299231709	51	0.8031182721817599	51	0.7915777971984713	51
sp|O94842|TOX4_HUMAN	NA	NA	None	0.15136876006441224	6	sp|O94900|TOX_HUMAN,sp|Q96NM4|TOX2_HUMAN,sp|O94842|TOX4_HUMAN,sp|O15405|TOX3_HUMAN,tr|C9J919|C9J919_HUMAN,tr|C9JNL1|C9JNL1_HUMAN	8	8	9	0.0	48892613.333333336	0.9045445857630029	9	0.9064802097640154	9	0.9033299320785435	9	1.0440712171875486	9	1.0003352398500378	9	1.0429010347917274	9	0.9204588512623104	9	0.8801100084513173	9	0.8503800995941547	9	0.8304026953766489	9
sp|O94855|SC24D_HUMAN	NA	NA	None	0.1686046511627907	3	sp|O94855|SC24D_HUMAN,tr|E9PDM8|E9PDM8_HUMAN,tr|E9PC44|E9PC44_HUMAN	17	17	25	0.0	45278200.0	0.874931331848007	25	0.8034578159368203	25	0.9197928902542871	25	1.124001268230818	25	0.9466748556158953	25	1.045290519673695	25	0.8778873009637647	25	0.8465095876441333	25	0.8844914830928716	25	0.8720177022431517	24
sp|O94864|ST65G_HUMAN	NA	NA	None	0.026570048309178744	1	sp|O94864|ST65G_HUMAN	1	1	1	0.00010008006405124099	5836792.0	0.8596121098376847	1	0.9026271667481471	1	0.8516193807275485	1	0.9093435528271492	1	1.182392372127818	1	0.9776098590116709	1	0.9306542160333622	1	0.850641616657425	1	0.7605199867444067	1	0.8852242787349439	1
sp|O94868|FCSD2_HUMAN	NA	NA	None	0.0918918918918919	5	sp|O94868|FCSD2_HUMAN,tr|E9PG19|E9PG19_HUMAN,tr|E7ENZ2|E7ENZ2_HUMAN,tr|H0Y6M2|H0Y6M2_HUMAN,tr|H0YG35|H0YG35_HUMAN	8	8	10	0.0	53445900.666666664	0.8177798069762009	10	0.8186766074228828	10	0.925386749278942	9	1.0250213267411254	10	1.122832967637783	10	0.9476210315696723	10	0.9109920758001513	10	0.6753595051524828	10	0.8391057173515076	10	0.7614740821307757	10
sp|O94874|UFL1_HUMAN	NA	NA	None	0.47732997481108314	1	sp|O94874|UFL1_HUMAN	35	36	92	0.0	368931845.3333333	0.9436242553412377	91	0.8792269233493475	91	0.917119542535933	91	1.0356156657852313	91	0.9932713414921379	91	1.0564395173816181	91	0.9131663993697148	91	0.790328532190915	91	0.8327205890974326	90	0.8072998997328076	91
sp|O94885|SASH1_HUMAN	NA	NA	None	0.04891740176423416	2	sp|O94885|SASH1_HUMAN,tr|A0A087WW74|A0A087WW74_HUMAN	4	5	8	0.0	21128888.0	0.9282469118737391	5	0.8977992883001799	5	0.9846776123320133	5	0.9623799497896913	5	0.9895356470694895	5	1.1321282759032598	5	0.8607322325915291	5	0.877291479131915	5	0.8910142108391419	5	0.8174577380868271	5
sp|O94886|CSCL1_HUMAN	NA	NA	None	0.06939281288723669	3	sp|O94886|CSCL1_HUMAN,tr|Q2HIZ8|Q2HIZ8_HUMAN,tr|X6RI56|X6RI56_HUMAN	4	4	4	0.0	44279866.0	0.7803623045224237	4	0.7438624046449849	4	0.8498910624915611	4	0.9665593012000877	4	1.0234068943905268	4	1.0999736489686058	4	0.9018735579332681	4	0.8023144984483954	4	0.9894127892191451	4	1.015321837361102	4
sp|O94887|FARP2_HUMAN	NA	NA	None	0.026565464895635674	2	sp|O94887|FARP2_HUMAN,tr|H7C3E4|H7C3E4_HUMAN	3	3	8	0.0004665049449524165	16036164.666666666	1.019676663135309	8	0.7975286873000891	8	0.8973553978959957	8	0.9758647609935109	8	1.044787533667715	8	0.9772194282778274	8	1.008837794199907	8	0.7534203673957449	8	0.955502425279295	8	0.7962684340466801	8
sp|O94888|UBXN7_HUMAN	NA	NA	None	0.3149284253578732	3	sp|O94888|UBXN7_HUMAN,tr|C9JAT7|C9JAT7_HUMAN,tr|H7BYF4|H7BYF4_HUMAN	12	12	20	0.0	101021521.33333333	0.9126534550507672	20	0.8179521249734993	20	0.850875724209902	20	0.9918160175140798	20	1.013856760931649	20	1.083587943752009	20	0.9071439171244934	20	0.8232215379394174	20	0.8370696736509089	20	0.7945177132387699	20
sp|O94901|SUN1_HUMAN	NA	NA	None	0.2746305418719212	12	sp|O94901|SUN1_HUMAN,tr|H7C2K3|H7C2K3_HUMAN,tr|H0Y6N5|H0Y6N5_HUMAN,tr|E9PHI4|E9PHI4_HUMAN,tr|H0Y742|H0Y742_HUMAN,tr|H7C3X3|H7C3X3_HUMAN,tr|C9JK55|C9JK55_HUMAN,tr|H7C019|H7C019_HUMAN,tr|C9JJU6|C9JJU6_HUMAN,tr|C9K051|C9K051_HUMAN,tr|C9JS54|C9JS54_HUMAN,tr|C9JR15|C9JR15_HUMAN	18	18	28	0.0	142534613.33333334	0.8779554045546117	28	0.8528623900613529	28	0.857280871334165	28	1.0202273324982953	28	0.9801198166145981	28	1.0463685562920408	28	0.928612857770128	28	0.8238373741473366	28	0.8717769041299255	28	0.7999596211828144	28
sp|O94903|PLPHP_HUMAN	NA	NA	None	0.44	5	sp|O94903|PLPHP_HUMAN,tr|E5RG77|E5RG77_HUMAN,tr|E5RFZ4|E5RFZ4_HUMAN,tr|H0YBG2|H0YBG2_HUMAN,tr|E5RFX7|E5RFX7_HUMAN	12	12	36	0.0	181964480.0	0.9308178109959009	36	0.8862616625040953	36	0.9004641394845164	36	1.0038645528530903	36	1.0194000177946259	36	1.0801782531908808	36	0.898914246680955	36	0.8193171410891849	36	0.963665630739726	36	0.8522398780295899	36
sp|O94905|ERLN2_HUMAN	NA	NA	None	0.5073746312684366	3	sp|O94905|ERLN2_HUMAN,tr|E5RJ09|E5RJ09_HUMAN,tr|E5RHW4|E5RHW4_HUMAN	23	26	66	0.0	311118405.3333333	0.9563677923286865	58	0.9025583925660108	58	0.9462027636290671	58	1.0326092636415862	58	0.9951786070992303	58	1.068527003910009	58	0.9073502376805193	58	0.73105640797255	58	0.806232077460082	58	0.759511395193059	58
sp|O94906|PRP6_HUMAN	NA	NA	None	0.35069075451647186	1	sp|O94906|PRP6_HUMAN	40	40	95	0.0	506898384.0	0.9450762394141546	95	0.8783502575271974	95	0.902981059744029	95	1.0163814317489626	95	1.003779820010262	95	1.058888602349426	95	0.9246092884593791	95	0.7669062607419721	95	0.8461823422742937	95	0.7789938592752219	95
sp|O94913|PCF11_HUMAN	NA	NA	None	0.09903536977491961	4	sp|O94913|PCF11_HUMAN,tr|E9PKN0|E9PKN0_HUMAN,tr|E9PNY7|E9PNY7_HUMAN,tr|E9PQF9|E9PQF9_HUMAN	5	16	20	0.0	8725152.666666666	0.9028236334344502	8	0.8923674280476082	8	0.8179183836568623	8	0.9989566237286598	8	1.0350496596480179	8	1.0086884776740246	8	0.929222107175854	8	0.8939246472370965	8	0.8642447748245432	8	0.8630305716937107	8
sp|O94915|FRYL_HUMAN	NA	NA	None	0.11549950215731829	7	sp|O94915|FRYL_HUMAN,tr|A0A2C9F2R7|A0A2C9F2R7_HUMAN,tr|H0Y9X0|H0Y9X0_HUMAN,tr|A0A286YEZ9|A0A286YEZ9_HUMAN,tr|F2Z2S2|F2Z2S2_HUMAN,tr|D6RJI4|D6RJI4_HUMAN,tr|D6R9B9|D6R9B9_HUMAN	31	33	42	0.0	88082462.66666667	0.881264658746402	39	0.8555457227738357	39	0.9498057465711863	39	0.9857408849868362	39	1.0071506534941648	39	1.056929403726685	39	0.9050575169624469	39	0.7813035625956218	39	0.7843824517431639	39	0.7902624690701622	39
sp|O94916|NFAT5_HUMAN	NA	NA	None	0.009144350097975179	1	sp|O94916|NFAT5_HUMAN	1	1	1	0.0004669406051550243	8407171.0	0.8852259960566944	1	0.8324362932926603	1	0.9513485361407685	1	1.0459789442357055	1	1.0165693240578848	1	1.1211785275845392	1	0.8162732041218704	1	0.7591771139466538	1	0.8881663628585246	1	0.8402514787396302	1
sp|O94919|ENDD1_HUMAN	NA	NA	None	0.126	1	sp|O94919|ENDD1_HUMAN	5	5	5	0.0	54025516.0	0.791362889358435	5	0.8230482154833162	5	0.8550650950178863	5	0.9962176435966246	5	0.9908283399993373	5	1.0821285338250501	5	0.8942033614144478	5	0.7378281056089199	5	0.8940369182512918	5	0.7805677977733336	5
sp|O94925|GLSK_HUMAN	NA	NA	None	0.4260089686098655	5	sp|O94925|GLSK_HUMAN,tr|H7BZD1|H7BZD1_HUMAN,tr|H7C201|H7C201_HUMAN,tr|B7Z509|B7Z509_HUMAN,tr|C9JIJ6|C9JIJ6_HUMAN	24	26	55	0.0	251172226.66666666	0.8973200114263264	50	0.7956810922603974	50	0.9208356233381769	50	1.0573373994891937	49	1.0495876843377183	50	1.024836456335284	50	0.9000858827476987	50	0.7697460557435709	50	0.8975351420831397	50	0.8243590098376616	50
sp|O94927|HAUS5_HUMAN	NA	NA	None	0.16429699842022116	3	sp|O94927|HAUS5_HUMAN,tr|K7EQ61|K7EQ61_HUMAN,tr|U3KQG4|U3KQG4_HUMAN	9	9	15	0.0	18427195.333333332	0.8752170077363988	15	0.8963834664144601	15	0.919019263037015	15	1.0179182442454122	15	0.9093291325680791	15	1.0885923909944173	15	0.8725666619915515	15	0.8677127330445776	15	0.9358752598672817	15	0.8967003847085092	15
sp|O94941|RNF37_HUMAN	NA	NA	None	0.08133086876155268	1	sp|O94941|RNF37_HUMAN	2	2	2	0.00010066438494060802	4132126.0	0.8398854860490798	2	0.8066849829996829	2	0.8232837539670015	2	0.9936526097594529	2	0.9981315640313881	2	1.0906145561018632	2	0.9176012701072956	2	0.8756774639915018	2	0.9790979375069436	2	0.877970273167782	2
sp|O94953|KDM4B_HUMAN	NA	NA	None	0.06843065693430657	5	sp|O94953|KDM4B_HUMAN,tr|A0A0C4DFL8|A0A0C4DFL8_HUMAN,tr|K7ES23|K7ES23_HUMAN,tr|F5GX28|F5GX28_HUMAN,tr|K7EQ54|K7EQ54_HUMAN	8	8	14	0.0	9455315.0	0.9759130226583312	14	0.8805116013026151	14	1.0858599937126179	14	0.9859710063810053	14	1.0057687133765145	14	0.9967008086869336	14	0.9968251485042663	14	0.7500833038560093	14	0.8358784120843985	14	0.828791232976559	14
sp|O94955|RHBT3_HUMAN	NA	NA	None	0.24549918166939444	7	sp|O94955|RHBT3_HUMAN,tr|H0Y8R9|H0Y8R9_HUMAN,tr|D6R935|D6R935_HUMAN,tr|D6RG10|D6RG10_HUMAN,tr|H0Y9R7|H0Y9R7_HUMAN,tr|D6RC79|D6RC79_HUMAN,tr|H0YA85|H0YA85_HUMAN	12	12	20	0.0	49435422.666666664	0.9385143427605407	20	0.8570115370407685	20	0.9601706337151721	20	0.9925090088991977	20	1.024044633731204	20	1.0861944960057544	20	0.9130532890495529	20	0.7737706833869683	20	0.8058777036454814	20	0.810547501360054	20
sp|O94964|SOGA1_HUMAN	NA	NA	None	0.14406184118060436	3	sp|O94964|SOGA1_HUMAN,tr|X6R3R3|X6R3R3_HUMAN,tr|H0YDM2|H0YDM2_HUMAN	16	16	20	0.0	102554041.33333333	0.9615729109886453	20	0.9049670922395874	20	0.9082193393260476	20	1.0368933022725773	20	0.946076888459242	20	1.0854529304199356	20	0.9126835924606256	20	0.8582841634271279	20	0.8814871880168731	20	0.8635577646452194	20
sp|O94972|TRI37_HUMAN	NA	NA	None	0.06431535269709543	2	sp|O94972|TRI37_HUMAN,tr|J3KT90|J3KT90_HUMAN	6	6	6	0.0	93791096.0	1.0082256329570551	6	0.8086227977542788	6	0.9646213976314038	6	1.0069444305994038	6	1.0341085544277433	6	1.0737587319113115	6	0.8335229926055822	6	0.7615274556358911	6	0.7578174339102819	6	0.8082242178137024	6
sp|O94973|AP2A2_HUMAN	NA	NA	None	0.3769968051118211	17	sp|O94973|AP2A2_HUMAN,tr|A0A0G2JQA4|A0A0G2JQA4_HUMAN,tr|A0A0G2JS17|A0A0G2JS17_HUMAN,tr|A0A0G2JQT9|A0A0G2JQT9_HUMAN,tr|E9PPZ3|E9PPZ3_HUMAN,tr|E9PS94|E9PS94_HUMAN,tr|A0A0G2JQM1|A0A0G2JQM1_HUMAN,tr|A0A0G2JRF9|A0A0G2JRF9_HUMAN,tr|H0YDE9|H0YDE9_HUMAN,tr|H0YEG0|H0YEG0_HUMAN,tr|E9PR62|E9PR62_HUMAN,tr|E9PQP4|E9PQP4_HUMAN,tr|A0A0G2JS82|A0A0G2JS82_HUMAN,tr|E9PPY8|E9PPY8_HUMAN,tr|M0R2D9|M0R2D9_HUMAN,tr|A0A0…	18	30	68	0.0	130017194.66666667	0.9392849571955042	36	0.8459016041210459	35	0.9551090727500313	36	0.9830215698089315	36	1.042467469879518	35	1.053046239982974	35	0.9265674013431775	36	0.7418941147778301	36	0.8239508540485687	36	0.7769524256980616	35
sp|O94979|SC31A_HUMAN	NA	NA	None	0.3475409836065574	16	sp|O94979|SC31A_HUMAN,tr|D6REX3|D6REX3_HUMAN,tr|H7BXG7|H7BXG7_HUMAN,tr|H0Y8W8|H0Y8W8_HUMAN,tr|H0Y9V3|H0Y9V3_HUMAN,tr|H0YAF5|H0YAF5_HUMAN,tr|H0Y8V7|H0Y8V7_HUMAN,tr|D6RHZ5|D6RHZ5_HUMAN,tr|H0Y9K1|H0Y9K1_HUMAN,tr|H0Y9T9|H0Y9T9_HUMAN,tr|D6RCQ9|D6RCQ9_HUMAN,tr|D6RE64|D6RE64_HUMAN,tr|D6RBT0|D6RBT0_HUMAN,tr|D6RHE8|D6RHE8_HUMAN,sp|Q9NQW1|SC31B_HUMAN,tr|E9PKR7|E9PKR7_HUMAN	23	43	105	0.0	353268522.6666667	0.9404738092208971	64	0.87407827105014	64	0.8735920714122707	64	1.0143298555454185	64	1.0389534791517867	64	1.0439338767811666	64	0.8967532336199375	64	0.7867227864553454	64	0.892811273480973	64	0.82087437280051	64
sp|O94986|CE152_HUMAN	NA	NA	None	0.03333333333333333	2	sp|O94986|CE152_HUMAN,tr|A0A075B719|A0A075B719_HUMAN	5	5	6	0.0	21426116.666666668	1.0644655621670083	6	1.0011774475288082	6	0.9059554788052371	6	1.0631227384541047	6	1.010871788005023	6	1.0588885427367603	6	0.9105963682259112	6	0.8572705592489336	6	0.9884226298328063	6	0.9488086236466201	6
sp|O94992|HEXI1_HUMAN	NA	NA	None	0.14484679665738162	1	sp|O94992|HEXI1_HUMAN	8	9	16	0.0	53625336.666666664	0.9358788920379236	15	0.9055941763877746	15	0.869719869322139	15	1.0229119442939714	15	0.9962363247633157	15	1.0441102628289944	15	0.9030701694571098	15	0.8192886832108205	15	0.9060587171733988	15	0.8512819417980099	15
sp|O95049|ZO3_HUMAN	NA	NA	None	0.14907508161044614	1	sp|O95049|ZO3_HUMAN	12	12	19	0.0	69249441.33333333	0.9702466364896156	19	0.8829023513250367	18	0.9545274638044557	19	0.9896878384881398	19	1.032979362021378	19	1.0664168690226739	19	0.9357232029531316	19	0.7677483174937499	19	0.9347779600645526	19	0.8377485394209093	19
sp|O95059|RPP14_HUMAN	NA	NA	None	0.3709677419354839	1	sp|O95059|RPP14_HUMAN	4	4	5	0.0	176669786.66666666	0.8484449161717293	5	0.9246983936330349	5	0.8310551336827104	5	1.0388616293021216	5	1.0183615829605688	5	1.1171235083121893	5	0.9193693584223516	5	0.8676219530347017	5	0.877512387750153	5	0.8308828433990859	5
sp|O95071|UBR5_HUMAN	NA	NA	None	0.23222579492675954	6	sp|O95071|UBR5_HUMAN,tr|E7EMW7|E7EMW7_HUMAN,tr|E5RFK7|E5RFK7_HUMAN,tr|E7ET84|E7ET84_HUMAN,tr|H0YBB4|H0YBB4_HUMAN,tr|H0YAV7|H0YAV7_HUMAN	60	60	102	0.0	103934317.33333333	0.9044764913690091	102	0.8799623202130221	102	0.9028920793955533	102	1.0216056659096355	102	0.9707719692292927	102	1.0681764287554212	102	0.9234541486395502	102	0.8074298143487815	102	0.9122662280003524	102	0.8138414495967683	102
sp|O95081|AGFG2_HUMAN	NA	NA	None	0.09147609147609148	2	sp|O95081|AGFG2_HUMAN,tr|A0A0C4DG34|A0A0C4DG34_HUMAN	4	6	11	0.0	20041207.666666668	0.9182439109963123	5	0.8214035918146368	5	0.7480321466280472	5	1.0786332321870509	5	0.9604133272269293	5	1.0948753631608674	5	0.8797140582242665	5	0.8017322474994812	5	0.7231045439829399	5	0.8270736693238773	5
sp|O95084|PRS23_HUMAN	NA	NA	None	0.14360313315926893	2	sp|O95084|PRS23_HUMAN,tr|E9PRR2|E9PRR2_HUMAN	4	4	5	0.0	7367617.666666667	0.9239862484581632	5	0.7893614502626792	5	0.8160123231110449	5	1.0589445083915452	5	1.0241841360029678	5	1.142309119038787	5	0.9012289485662267	5	0.8233671956930947	5	0.9774501026207899	5	0.8563717813822459	5
sp|O95104|SFR15_HUMAN	NA	NA	None	0.05318221447253706	1	sp|O95104|SFR15_HUMAN	3	4	12	0.0	30184507.666666668	1.076842478118731	6	1.2007171340235843	6	0.9506273195336394	6	0.9915095003087779	6	1.0318082122526628	6	1.0691207822108726	6	0.891879311868581	6	0.8161185188900858	6	0.9806210099089355	6	0.8040050429153908	6
sp|O95139|NDUB6_HUMAN	NA	NA	None	0.5	2	sp|O95139|NDUB6_HUMAN,tr|A0A087WZX2|A0A087WZX2_HUMAN	7	7	14	0.0	128906054.33333333	0.9562004846753644	14	0.9333505743671116	14	0.9320284674654313	14	1.0437493578316197	14	0.9668785742496079	14	1.0850113196303417	14	0.9009681553415441	14	0.6603556419682648	14	0.8865775620189569	14	0.7450651408889326	14
sp|O95140|MFN2_HUMAN	NA	NA	None	0.20871862615587847	2	sp|O95140|MFN2_HUMAN,tr|Q5JXC5|Q5JXC5_HUMAN	18	18	20	0.0	74540044.0	0.9573528937615225	20	0.864828872374992	20	0.9222373222081125	20	0.9905571843273775	20	1.01355668442447	20	1.063110077773451	20	0.9534919006312976	20	0.8042080032650172	20	0.8851902911238929	20	0.8614022384667439	20
sp|O95155|UBE4B_HUMAN	NA	NA	None	0.21274961597542244	3	sp|O95155|UBE4B_HUMAN,tr|K7EP75|K7EP75_HUMAN,tr|K7ERA7|K7ERA7_HUMAN	26	26	43	0.0	100548258.66666667	0.904240248767789	43	0.8814597889668425	43	0.907532618290305	43	1.0239805044612338	43	1.0089612809076667	43	1.0584680931547485	43	0.9127270838350783	43	0.7600327160232613	43	0.8846460164344713	43	0.8073803297380034	43
sp|O95159|ZFPL1_HUMAN	NA	NA	None	0.11612903225806452	1	sp|O95159|ZFPL1_HUMAN	3	3	7	9.981036031540073e-05	62220718.0	0.8974023542303637	7	0.8897297039911654	7	0.940681789335716	7	0.9850117937717324	7	0.9873559554783607	7	1.0989980422356973	7	0.8955890744652993	7	0.7490838432250184	7	0.8073680326481694	7	0.8225352268975639	7
sp|O95163|ELP1_HUMAN	NA	NA	None	0.265015015015015	3	sp|O95163|ELP1_HUMAN,tr|F5H2T0|F5H2T0_HUMAN,tr|H0YDF3|H0YDF3_HUMAN	26	26	48	0.0	129418552.0	0.9578209047985541	48	0.8858432017979465	48	0.9296732881069959	48	1.0562619561356161	48	0.9873500373631869	48	1.0652503567551124	48	0.8960394883237446	48	0.8157101901658179	48	0.8821530318671177	48	0.8336165150370498	48
sp|O95167|NDUA3_HUMAN	NA	NA	None	0.5	8	sp|O95167|NDUA3_HUMAN,tr|A8MYJ8|A8MYJ8_HUMAN,tr|A8MVM8|A8MVM8_HUMAN,tr|Q6FGG4|Q6FGG4_HUMAN,tr|H7C2R1|H7C2R1_HUMAN,tr|S4R3T6|S4R3T6_HUMAN,tr|H7C0D7|H7C0D7_HUMAN,tr|S4R3I5|S4R3I5_HUMAN	6	6	10	0.0	78643276.0	0.9332838842558072	10	0.8859213261933387	10	0.8883305912387153	10	1.0398382330960587	10	0.9636785457203496	10	1.1201286679717923	10	0.883853689232067	10	0.7458269669685034	10	0.8451487966214419	10	0.7046249541091578	10
sp|O95168|NDUB4_HUMAN	NA	NA	None	0.5813953488372093	3	sp|O95168|NDUB4_HUMAN,tr|F2Z3P9|F2Z3P9_HUMAN,tr|C9JXQ9|C9JXQ9_HUMAN	9	9	17	0.0	93097345.33333333	0.8978487218526529	17	0.8525575344061376	17	0.8292119477369513	17	0.9959914492701268	17	1.0179789195547815	17	1.0436959427311296	17	0.9531498972961995	17	0.8188036944054172	17	0.8720538126363327	17	0.800405904568993	17
sp|O95169|NDUB8_HUMAN	NA	NA	None	0.3870967741935484	4	sp|O95169|NDUB8_HUMAN,tr|E9PQ68|E9PQ68_HUMAN,tr|K9J7I2|K9J7I2_HUMAN,tr|E9PIZ8|E9PIZ8_HUMAN	7	7	11	0.0	53036928.666666664	0.96385944030849	11	0.8536054037437376	11	0.9445657317093222	11	1.0418914873018683	11	0.9853077119760832	11	1.0802404788597577	11	0.8925603218622906	11	0.7652394598876174	11	0.8986838562732677	11	0.8334478883688454	11
sp|O95182|NDUA7_HUMAN	NA	NA	None	0.7079646017699115	3	sp|O95182|NDUA7_HUMAN,tr|M0R0N0|M0R0N0_HUMAN,tr|M0R1K9|M0R1K9_HUMAN	10	10	20	0.0	60993010.666666664	0.898430979978751	20	0.8544135465602793	20	0.9173505973806182	20	1.0361332767739972	20	0.9699273269457696	20	1.1313346804842732	20	0.8890104306304654	20	0.7648386829165932	20	0.8386214592766288	20	0.8147773216874368	20
sp|O95183|VAMP5_HUMAN	NA	NA	None	0.11206896551724138	1	sp|O95183|VAMP5_HUMAN	1	1	1	0.0	13654663.0	0.823730572306292	1	0.8518666514961883	1	1.0290226419387871	1	0.9626669700762317	1	1.0151052451928546	1	1.0965525088178405	1	0.9256752759130732	1	0.9029641597451359	1	0.9626396632153829	1	0.9314552281260666	1
sp|O95197|RTN3_HUMAN	NA	NA	None	0.02810077519379845	3	sp|O95197|RTN3_HUMAN,tr|F5H617|F5H617_HUMAN,tr|B7Z4M1|B7Z4M1_HUMAN	4	4	23	0.0	298239333.3333333	0.9034021360485357	23	0.872488750080408	23	0.911113338753931	23	0.9980984381346232	23	1.0805709195837578	23	0.9986759514368222	23	0.9312004650316905	23	0.8573247048698719	23	0.9797483457891346	23	0.8607139708400054	23
sp|O95202|LETM1_HUMAN	NA	NA	None	0.44925575101488496	1	sp|O95202|LETM1_HUMAN	41	41	79	0.0	195527709.33333334	0.9348873371456806	79	0.8791577582367419	79	0.9449922886385942	79	1.0111025678379326	79	0.9963544442324603	79	1.0662535373456143	79	0.9107335529045958	79	0.7660145825706081	79	0.8093353521977685	79	0.7959347850101696	79
sp|O95210|STBD1_HUMAN	NA	NA	None	0.055865921787709494	1	sp|O95210|STBD1_HUMAN	2	2	2	0.0	1024104448.0	0.9465513352549303	2	0.9347923622691048	2	0.9131813561135435	2	1.0140783586545266	2	0.9351611541091802	2	1.2107153097053343	2	0.8400451775309591	2	0.8086931069137978	2	0.8063867000391786	2	0.8676907691228317	2
sp|O95218|ZRAB2_HUMAN	NA	NA	None	0.2787878787878788	1	sp|O95218|ZRAB2_HUMAN	10	10	22	0.0	84759178.0	1.0514889859845424	22	1.0309699220338642	22	0.9262426926753633	22	1.024871803637343	22	0.962425809186739	22	1.0835631482975305	22	0.8890682798071037	22	0.8509894853879614	22	0.9327159216333089	22	0.8596653663145697	22
sp|O95219|SNX4_HUMAN	NA	NA	None	0.56	3	sp|O95219|SNX4_HUMAN,tr|F8W9T3|F8W9T3_HUMAN,tr|F8WDD4|F8WDD4_HUMAN	20	20	24	0.0	47633494.666666664	0.8951034521077385	24	0.8895666532691359	24	0.9241445533073072	24	1.025219218808162	24	0.9592363513780081	24	1.0805832375772815	24	0.8924011217222563	24	0.7407575242626789	23	0.766618952146487	24	0.8209219173568433	24
sp|O95229|ZWINT_HUMAN	NA	NA	None	0.1407942238267148	2	sp|O95229|ZWINT_HUMAN,tr|A6NH27|A6NH27_HUMAN	4	4	7	0.00010037137408411121	44889306.666666664	0.9307246887412702	7	0.8935416361064629	7	0.9419928081184498	7	0.9805669791452128	7	1.0513539210928842	7	1.021511136678232	7	0.8902481284978422	7	0.8174824056195816	7	0.8250160730736372	7	0.7835500359225382	7
sp|O95232|LC7L3_HUMAN	NA	NA	None	0.39351851851851855	11	sp|O95232|LC7L3_HUMAN,tr|D6RDI2|D6RDI2_HUMAN,tr|D6RHH0|D6RHH0_HUMAN,tr|U3KQT3|U3KQT3_HUMAN,tr|J3KPP4|J3KPP4_HUMAN,tr|H0YA81|H0YA81_HUMAN,tr|H0YAR4|H0YAR4_HUMAN,tr|H0YBV7|H0YBV7_HUMAN,tr|C9JL41|C9JL41_HUMAN,tr|H7C5U7|H7C5U7_HUMAN,tr|E7EN55|E7EN55_HUMAN	21	21	41	0.0	257131333.33333334	0.8968872314689119	41	0.910003125351008	41	0.9220367466695054	41	0.9973025648587777	41	1.0199994010609483	41	1.0754959922035265	41	0.9127150708661105	41	0.7943249260009192	41	0.8397280715136148	41	0.7935832796570642	41
sp|O95235|KI20A_HUMAN	NA	NA	None	0.24044943820224718	3	sp|O95235|KI20A_HUMAN,tr|D6RBN1|D6RBN1_HUMAN,tr|D6R9E4|D6R9E4_HUMAN	17	17	24	0.0	80071418.66666667	0.947214656535798	24	0.9208143988575899	24	0.9595798918888774	24	0.9703925379839855	24	0.9833508046455601	24	1.084341578544124	24	0.943897188712401	24	0.8333767687064191	24	0.891606619098296	24	0.8600664228525905	24
sp|O95236|APOL3_HUMAN	NA	NA	None	0.02736318407960199	1	sp|O95236|APOL3_HUMAN	1	1	1	0.0	1738115.0	0.7817033851769124	1	0.9389922119456464	1	0.8587294050509037	1	1.138332519678194	1	0.9211289520790562	1	0.9686791070450647	1	0.9718594211976855	1	0.7759253190902815	1	0.8844245600503501	1	0.776983442303677	1
sp|O95238|SPDEF_HUMAN	NA	NA	None	0.050746268656716415	1	sp|O95238|SPDEF_HUMAN	2	2	2	0.001554925455044361	1612746.0	0.6747336451750061	2	0.8334796076291977	2	0.9793474717975603	2	1.2974992280574047	2	0.9828630531421739	2	1.0273304540055874	2	0.6923072647948344	2	0.9436907032655129	2	0.7820457667044933	2	1.21898291395456	2
sp|O95239|KIF4A_HUMAN	NA	NA	None	0.2832792207792208	5	sp|Q2VIQ3|KIF4B_HUMAN,sp|O95239|KIF4A_HUMAN,sp|Q6ZMV9|KIF6_HUMAN,tr|H0Y718|H0Y718_HUMAN,tr|Q5JRK0|Q5JRK0_HUMAN	30	31	43	0.0	117221877.33333333	0.9632551044366963	41	0.901512237843248	41	0.9409377936417835	41	0.9866428065179256	41	0.9976464839462719	41	1.0762985838017805	41	0.9242644406424321	41	0.80030027949428	41	0.8542810782338179	41	0.802773092499745	41
sp|O95243|MBD4_HUMAN	NA	NA	None	0.15	1	sp|O95243|MBD4_HUMAN	7	7	10	0.0	33446832.333333332	0.8588087523655524	10	0.8490966200835448	10	0.8244503009229476	10	1.0501709032937345	10	0.9860212311706129	10	1.0884199586470102	10	0.856708245911278	10	0.8048338481307724	10	0.9495273724712862	10	0.8156382258378074	10
sp|O95248|MTMR5_HUMAN	NA	NA	None	0.09855382967327263	4	sp|O95248|MTMR5_HUMAN,tr|G5E933|G5E933_HUMAN,tr|H0Y5W8|H0Y5W8_HUMAN,tr|H0YD05|H0YD05_HUMAN	14	15	17	0.0	33326818.666666668	0.8393772902017516	16	0.9394547440975776	16	0.970268090091767	16	0.9935729769424733	16	0.9555363788847271	16	1.027084867533674	16	0.9019464793415437	16	0.8265303811633413	16	0.8803200307144808	16	0.8161856023625697	16
sp|O95251|KAT7_HUMAN	NA	NA	None	0.3453355155482815	3	sp|O95251|KAT7_HUMAN,tr|E7EUP3|E7EUP3_HUMAN,tr|D6RFZ5|D6RFZ5_HUMAN	15	16	25	0.0	75457724.0	0.9421805389755097	24	0.8793820580333963	24	0.9035165553910056	24	0.9978261544235748	24	0.9998823827359127	24	1.069759784317137	24	0.9086371512635381	24	0.7304457251166557	24	0.8651708567827588	24	0.8108750500818824	24
sp|O95278|EPM2A_HUMAN	NA	NA	None	0.03927492447129909	1	sp|O95278|EPM2A_HUMAN	1	1	1	0.0	7254604.0	0.7673331392151154	1	0.7877357727522728	1	0.7174366689313793	1	0.981841858358407	1	1.0191327768611083	1	1.0826539195703517	1	0.9163714452101329	1	1.1670225500663238	1	1.092683360833414	1	1.0370846678960821	1
sp|O95292|VAPB_HUMAN	NA	NA	None	0.46502057613168724	2	sp|O95292|VAPB_HUMAN,tr|E5RK64|E5RK64_HUMAN	16	17	63	0.0	955207957.3333334	0.9247441300421433	45	0.8576191638272875	45	0.9484847086463367	45	1.010749759659845	45	0.9875521809815473	45	1.1131502416766301	45	0.913219690580477	45	0.7387201512063266	45	0.7983206297260631	45	0.7632226652994569	45
sp|O95294|RASL1_HUMAN	NA	NA	None	0.10820895522388059	1	sp|O95294|RASL1_HUMAN	7	7	7	0.0	35418745.333333336	0.9314531690663501	7	0.8370588954989201	7	0.981122041688017	7	1.0225804138326686	7	0.9485362205490245	7	1.060835392447924	7	0.9318629749016671	7	0.819860369902929	7	0.893386901265886	7	0.9237490295472295	7
sp|O95295|SNAPN_HUMAN	NA	NA	None	0.4852941176470588	1	sp|O95295|SNAPN_HUMAN	7	7	11	0.0	44676542.666666664	0.849864946781937	10	0.8570013036768573	10	0.890603235829851	11	1.0726176248305834	11	0.9781870585382355	11	1.0368970931885904	11	0.8976164106515144	11	0.7977175326238743	11	0.779144507536322	11	0.7809269256715377	11
sp|O95297|MPZL1_HUMAN	NA	NA	None	0.1821561338289963	2	sp|O95297|MPZL1_HUMAN,tr|Q9UEL6|Q9UEL6_HUMAN	3	3	7	0.0	79984315.0	0.9572437314925135	6	0.9135957239783996	7	0.9175336581084139	6	1.0381439476344574	6	0.9670722208088878	7	1.1107522161289882	6	0.919061394375395	7	0.7539123691525552	5	0.808700733106152	6	0.8630831890891396	5
sp|O95298|NDUC2_HUMAN	NA	NA	None	0.35294117647058826	7	sp|E9PQ53|NDUCR_HUMAN,sp|O95298|NDUC2_HUMAN,tr|E9PM14|E9PM14_HUMAN,tr|A0A087WUM3|A0A087WUM3_HUMAN,tr|E9PRQ4|E9PRQ4_HUMAN,tr|A0A087WY27|A0A087WY27_HUMAN,tr|E9PRJ5|E9PRJ5_HUMAN	7	7	11	0.0	176215720.0	1.0282833024715508	11	0.8932024006776398	11	0.9485470032224064	11	1.0472745989484573	11	1.01884518021457	11	1.0420460701722012	11	0.9104396973392606	11	0.7926932276795164	11	0.8707189070948204	11	0.8204118310889602	11
sp|O95299|NDUAA_HUMAN	NA	NA	None	0.504225352112676	8	sp|O95299|NDUAA_HUMAN,tr|E7ESZ7|E7ESZ7_HUMAN,tr|C9J6X0|C9J6X0_HUMAN,tr|Q8N1B9|Q8N1B9_HUMAN,tr|A0A087WXC5|A0A087WXC5_HUMAN,tr|H7C2W5|H7C2W5_HUMAN,tr|H7C1Y7|H7C1Y7_HUMAN,tr|H7C2X4|H7C2X4_HUMAN	19	19	33	0.0	140975829.33333334	0.9473905255310063	33	0.8935456060136392	33	0.9209810164720884	33	1.0335286832394888	33	0.9968373745738134	33	1.0291555489837585	33	0.9270120455789144	33	0.7447277961783081	33	0.836273796299843	33	0.7409628669239063	33
sp|O95302|FKBP9_HUMAN	NA	NA	None	0.24035087719298245	6	sp|O95302|FKBP9_HUMAN,sp|Q75LS8|FKB9L_HUMAN,tr|K7ELI6|K7ELI6_HUMAN,tr|C9JPC3|C9JPC3_HUMAN,tr|K7ESG6|K7ESG6_HUMAN,tr|C9J4P8|C9J4P8_HUMAN	12	13	34	0.0	251650597.33333334	0.9235978676490239	30	0.8536792266662687	30	0.919671206816051	30	1.042074831436498	30	0.9982382808984935	30	1.0262995958451882	30	0.9142312572821818	30	0.8064894987760958	30	0.7980821202078611	30	0.7788337721041372	30
sp|O95336|6PGL_HUMAN	NA	NA	None	0.6356589147286822	4	sp|O95336|6PGL_HUMAN,tr|M0R1L2|M0R1L2_HUMAN,tr|M0R261|M0R261_HUMAN,tr|M0R0U3|M0R0U3_HUMAN	11	11	33	0.0	151394549.33333334	0.9100212882985659	33	0.8169986245485139	33	0.8543967708141642	33	0.9834775654884117	33	1.0854558838994637	33	1.0147278667727042	33	0.9008611942930943	33	0.7107621466274604	33	0.8107559163996654	33	0.8048765180435614	33
sp|O95340|PAPS2_HUMAN	NA	NA	None	0.5912052117263844	1	sp|O95340|PAPS2_HUMAN	37	38	92	0.0	413555818.6666667	0.9431171977409639	91	0.8781410954061155	91	0.9131828802613983	91	1.0049786850342033	91	0.9892028724330317	91	1.0727145708106922	91	0.9193823061157055	91	0.7655474408894434	91	0.8627352327779987	91	0.808628486153877	90
sp|O95347|SMC2_HUMAN	NA	NA	None	0.5121136173767753	3	sp|O95347|SMC2_HUMAN,tr|Q5T821|Q5T821_HUMAN,tr|A0A0C4DGE5|A0A0C4DGE5_HUMAN	64	64	151	0.0	698092042.6666666	0.975086255701599	151	0.8902458273654672	151	0.9361966266254608	151	0.9990934871432593	151	0.9949239884417845	151	1.0744193918134053	151	0.9439983424943251	151	0.790832264262744	151	0.8574086213710944	151	0.79614605921936	151
sp|O95352|ATG7_HUMAN	NA	NA	None	0.30867709815078237	12	sp|O95352|ATG7_HUMAN,tr|C9J415|C9J415_HUMAN,tr|C9JE55|C9JE55_HUMAN,tr|C9JKA3|C9JKA3_HUMAN,tr|C9JFF4|C9JFF4_HUMAN,tr|C9JNU2|C9JNU2_HUMAN,tr|H7C2R3|H7C2R3_HUMAN,tr|H7C2J8|H7C2J8_HUMAN,tr|H7BZ92|H7BZ92_HUMAN,tr|H7C059|H7C059_HUMAN,tr|F8WDY9|F8WDY9_HUMAN,tr|C9JGL2|C9JGL2_HUMAN	22	22	40	0.0	86025736.0	0.9144465196805079	40	0.8618163113426958	40	0.9275811069047463	40	1.0379703641788787	40	0.9678475396356561	40	1.070632733582396	40	0.9050362670143393	40	0.7723722726758246	40	0.8532861242130814	40	0.8091074491411461	40
sp|O95361|TRI16_HUMAN	NA	NA	None	0.3971631205673759	10	sp|Q309B1|TR16L_HUMAN,sp|O95361|TRI16_HUMAN,tr|H0Y626|H0Y626_HUMAN,tr|B3KP96|B3KP96_HUMAN,tr|K7ENN8|K7ENN8_HUMAN,tr|K7EL43|K7EL43_HUMAN,tr|J3QKY5|J3QKY5_HUMAN,tr|J3QL38|J3QL38_HUMAN,tr|J3QLP0|J3QLP0_HUMAN,tr|J3QR69|J3QR69_HUMAN	17	17	27	0.0	168544165.33333334	0.9307352453556142	27	0.8314574047668675	27	0.9282256545699115	27	1.0003413059816968	27	1.018678565497722	27	1.0727193951987266	27	0.8920434865316885	27	0.7537682127373386	27	0.9040810513727752	27	0.8266794282427213	27
sp|O95363|SYFM_HUMAN	NA	NA	None	0.24168514412416853	2	sp|O95363|SYFM_HUMAN,tr|Q5JRF7|Q5JRF7_HUMAN	12	12	21	0.0	53322427.333333336	0.8361375516651632	21	0.7831348916359911	21	0.9034645885471114	21	1.016882163211816	21	1.0563375015720118	21	1.010143099073665	21	0.8606699193225531	21	0.7017400411124524	21	0.8612087869540273	21	0.7850890519641153	21
sp|O95365|ZBT7A_HUMAN	NA	NA	None	0.11986301369863013	1	sp|O95365|ZBT7A_HUMAN	4	4	4	0.0	20964022.0	0.926366950833631	4	0.9222636104792722	4	0.9688017491891902	4	0.9698422465012991	4	1.1169354039965782	4	0.9720071418798565	4	0.9576244095778447	4	0.7419359798780298	4	0.8655523680957469	4	0.8472492078781108	4
sp|O95372|LYPA2_HUMAN	NA	NA	None	0.45021645021645024	7	sp|O95372|LYPA2_HUMAN,tr|Q5QPQ0|Q5QPQ0_HUMAN,tr|Q5QPQ2|Q5QPQ2_HUMAN,tr|Q5QPQ3|Q5QPQ3_HUMAN,tr|Q5QPQ1|Q5QPQ1_HUMAN,tr|Q5QPN9|Q5QPN9_HUMAN,tr|Q5QPN5|Q5QPN5_HUMAN	16	16	28	0.0	208243781.33333334	0.861317992400495	28	0.8492220936669168	28	0.9347304723362047	28	1.0268665696341976	28	1.0309314791427284	28	1.0309056406966857	28	0.9428754032956154	28	0.7572758162471256	28	0.8777285885418851	28	0.7752515792213747	28
sp|O95373|IPO7_HUMAN	NA	NA	None	0.2745664739884393	3	sp|O95373|IPO7_HUMAN,tr|E9PLB2|E9PLB2_HUMAN,tr|E9PLJ0|E9PLJ0_HUMAN	25	26	43	0.0	157211866.66666666	0.9350824494046126	42	0.8568480044008302	42	0.9547439043071642	42	1.0059472683260915	42	0.9868634317729261	42	1.078808524896112	42	0.9218400764325425	42	0.811096841492472	42	0.8294178049454857	42	0.827905669382524	42
sp|O95376|ARI2_HUMAN	NA	NA	None	0.16227180527383367	5	sp|O95376|ARI2_HUMAN,tr|C9JZ71|C9JZ71_HUMAN,tr|F8WCS4|F8WCS4_HUMAN,tr|C9JCL4|C9JCL4_HUMAN,tr|C9JBC5|C9JBC5_HUMAN	6	6	8	0.0	18865280.0	0.9355243362236495	8	0.8861983646959346	8	0.9245375696455602	8	0.9841742013863756	8	0.9871956527330656	8	1.0922444230253159	8	0.8914455910674135	8	0.7677765009427759	8	0.9166184257089061	8	0.8303824096663167	8
sp|O95379|TFIP8_HUMAN	NA	NA	None	0.08080808080808081	2	sp|O95379|TFIP8_HUMAN,tr|D6RCM8|D6RCM8_HUMAN	2	2	3	0.0	11936353.0	0.7331712066009843	3	0.5794359560992758	3	0.9256597052957045	3	1.2458730096358295	3	0.9513114828058441	3	0.8626869092173265	3	0.9320427347068866	3	0.7223211216398098	3	0.6665964897288542	3	0.6987012734783613	3
sp|O95382|M3K6_HUMAN	NA	NA	None	0.07065217391304347	2	sp|O95382|M3K6_HUMAN,tr|H0Y894|H0Y894_HUMAN	8	8	11	0.0	8893126.666666666	0.9290462992427179	11	0.7810830655646046	11	1.011731504633826	11	1.0529444160492323	11	1.0532735971242038	11	1.084305047524739	11	0.8896427167540767	11	0.7897327501067581	11	0.8824469252503994	11	0.8906165986821194	11
sp|O95391|SLU7_HUMAN	NA	NA	None	0.12798634812286688	3	sp|O95391|SLU7_HUMAN,tr|E5RK41|E5RK41_HUMAN,tr|E5RGM7|E5RGM7_HUMAN	6	6	6	0.0	30225801.333333332	0.9917041178184118	6	0.9612956352947644	6	0.9391004432486736	6	0.9410021771720342	6	1.0158645663535966	6	1.0374321728794693	6	0.9979143495927766	6	0.8078904422012385	6	0.9489412595479356	6	0.830475927908389	6
sp|O95394|AGM1_HUMAN	NA	NA	None	0.474169741697417	10	sp|O95394|AGM1_HUMAN,tr|J3KN95|J3KN95_HUMAN,tr|A0A087WT27|A0A087WT27_HUMAN,tr|D6RIS6|D6RIS6_HUMAN,tr|D6RCQ8|D6RCQ8_HUMAN,tr|D6RC77|D6RC77_HUMAN,tr|D6RF77|D6RF77_HUMAN,tr|H0Y987|H0Y987_HUMAN,tr|H0Y8I3|H0Y8I3_HUMAN,tr|D6RCD1|D6RCD1_HUMAN	23	23	38	0.0	367918461.3333333	0.9061399967005158	38	0.8748448225152647	38	0.9539856611801105	38	0.9938738271152519	38	1.010000221587096	38	1.0749333790406808	38	0.9026104839666158	38	0.7560094299550275	38	0.7993135401711853	38	0.7705412390184556	38
sp|O95396|MOCS3_HUMAN	NA	NA	None	0.28043478260869564	1	sp|O95396|MOCS3_HUMAN	12	12	15	0.0	45685945.333333336	1.0227622310184903	15	0.8714795895796889	15	0.9336006526884986	15	0.9953711183429372	15	0.9950090375343954	15	1.0940092256162652	15	0.894319830173858	15	0.8340176678316719	15	0.8365315313667312	15	0.8598757512544031	15
sp|O95399|UTS2_HUMAN	NA	NA	None	0.06451612903225806	2	sp|O95399|UTS2_HUMAN,tr|Q5H8X8|Q5H8X8_HUMAN	1	1	9	0.0006459352219248869	166493344.0	0.9153377607026942	9	0.8533819336925037	9	0.8546713678550082	9	1.0497019670335461	9	0.9234247684316584	9	1.0957590854296047	9	0.8877360298474671	9	0.8784965505253879	9	0.8428965973598597	9	0.7541852234616591	9
sp|O95400|CD2B2_HUMAN	NA	NA	None	0.30498533724340177	1	sp|O95400|CD2B2_HUMAN	10	10	21	0.0	126332208.0	0.8915215597209982	21	0.8145913554256459	21	0.8724115788752271	21	0.982176733202335	21	1.0586051867086332	21	1.0581307321379487	21	0.9076148172069103	21	0.846199211027284	21	0.9257006312567471	21	0.896242587202346	21
sp|O95402|MED26_HUMAN	NA	NA	None	0.065	2	sp|O95402|MED26_HUMAN,tr|B8ZZF3|B8ZZF3_HUMAN	2	2	3	0.0	1464373.0	0.8456105647417719	3	0.8905019822435645	3	0.8920018616305765	3	1.0661428703280047	3	1.0518081234668777	3	0.919539874027606	3	0.9031114516395851	3	0.7845221520292365	3	0.8344778695719625	3	0.8543743424540677	3
sp|O95405|ZFYV9_HUMAN	NA	NA	None	0.005614035087719298	1	sp|O95405|ZFYV9_HUMAN	1	1	1	0.00028436018957345974	12633114.0	0.8929374527241883	1	1.0782013527307979	1	0.8117148543354215	1	0.9242632317194075	1	0.915474153441679	1	0.985551777570519	1	1.1747108372683943	1	0.6749201360074614	1	0.8285410041933186	1	0.8095175847659893	1
sp|O95425|SVIL_HUMAN	NA	NA	None	0.11246612466124661	2	sp|O95425|SVIL_HUMAN,tr|A0A0J9YWY6|A0A0J9YWY6_HUMAN	20	20	28	0.0	74876460.0	0.9648584436727661	28	0.9375541301727728	28	0.8782667182715171	28	0.9722065549616361	28	0.9712420490135328	28	1.1275933600077706	28	0.9108354231690725	28	0.7421682840287958	28	0.8036485900148731	28	0.7926302791509512	28
sp|O95429|BAG4_HUMAN	NA	NA	None	0.15973741794310722	2	sp|O95429|BAG4_HUMAN,tr|H0YBT1|H0YBT1_HUMAN	5	5	9	0.0	24946773.0	0.9554882006458771	9	0.8380032379199387	9	0.953060737962055	9	1.01687933882944	9	1.0236679243428932	9	1.096836174195563	9	0.889894301969222	9	0.8295176542120553	9	0.9397564216211126	9	0.8356315652128776	9
sp|O95433|AHSA1_HUMAN	NA	NA	None	0.5739644970414202	6	sp|O95433|AHSA1_HUMAN,tr|G3V438|G3V438_HUMAN,tr|H0YJ63|H0YJ63_HUMAN,tr|H0YJU2|H0YJU2_HUMAN,tr|H0YJG7|H0YJG7_HUMAN,tr|G3V3W9|G3V3W9_HUMAN	25	25	92	0.0	685799989.3333334	0.9239168312231386	91	0.8581294706484253	90	0.9227234276489115	91	1.0355559588707797	91	0.9925404290787093	91	1.0433764555798881	91	0.9264269240742617	91	0.7916025257936489	91	0.83248753068983	91	0.7963350785340314	91
sp|O95453|PARN_HUMAN	NA	NA	None	0.2942097026604069	3	sp|O95453|PARN_HUMAN,tr|H3BRK1|H3BRK1_HUMAN,tr|F5H1Z4|F5H1Z4_HUMAN	23	23	31	0.0	77604761.33333333	0.9118011607499034	31	0.888925075797438	31	0.9803712834004169	31	1.0158103584069715	31	0.9858725178183771	31	1.086618688311814	31	0.8946240103996426	31	0.8137644189318155	31	0.8432252496208753	31	0.7874807184219966	31
sp|O95456|PSMG1_HUMAN	NA	NA	None	0.2916666666666667	2	sp|O95456|PSMG1_HUMAN,tr|F8WBH7|F8WBH7_HUMAN	6	6	17	0.0	56692620.0	0.9207516588671993	17	0.9496253777299134	17	0.9162851197810119	17	1.0059460224843797	17	1.0301074485363324	17	1.0586444291535793	17	0.8957069577121264	17	0.7695818582109962	17	0.8327491091488367	17	0.837606843383559	17
sp|O95461|LARG1_HUMAN	NA	NA	None	0.05555555555555555	4	sp|O95461|LARG1_HUMAN,tr|B0QY08|B0QY08_HUMAN,tr|B0QZ02|B0QZ02_HUMAN,tr|B0QYZ8|B0QYZ8_HUMAN	3	3	3	0.0	29010646.666666668	0.9725064422560763	3	1.0905252572676765	3	0.9692677298676908	3	0.9176959871070643	3	1.0171500685103698	3	1.159298680238879	3	0.9058552641436869	3	0.7930356092871921	3	0.9413108372916178	3	0.8428287471922475	3
sp|O95466|FMNL1_HUMAN	NA	NA	None	0.06818181818181818	4	sp|O95466|FMNL1_HUMAN,tr|K7EK60|K7EK60_HUMAN,tr|A0A0A0MR62|A0A0A0MR62_HUMAN,tr|K7EJE6|K7EJE6_HUMAN	5	6	8	0.0	44862638.0	0.44444706190905825	7	0.6083032089315228	7	0.852113575765017	7	0.8100352187466496	7	1.3948566891723606	7	0.8831722296980642	7	0.9744381023276851	7	0.761779572311517	7	0.450223086418757	7	0.7726616267155064	7
sp|O95470|SGPL1_HUMAN	NA	NA	None	0.3573943661971831	3	sp|O95470|SGPL1_HUMAN,tr|H0Y3V8|H0Y3V8_HUMAN,tr|H7BXL7|H7BXL7_HUMAN	22	22	42	0.0	121724013.33333333	0.9619276803444636	42	0.8558793522153347	42	0.9389923035659535	42	1.0296879513265567	42	0.9911825516689687	42	1.0813332339533717	42	0.9093244164076741	42	0.77037698519575	42	0.8799130565089144	42	0.7759618772253942	42
sp|O95478|NSA2_HUMAN	NA	NA	None	0.39615384615384613	3	sp|O95478|NSA2_HUMAN,tr|A0A0A0MQZ6|A0A0A0MQZ6_HUMAN,tr|H0YAI9|H0YAI9_HUMAN	12	12	16	0.0	79795884.0	0.8754546437798574	16	0.9672098688722723	16	0.9091239171422105	16	1.0920660219460863	16	0.9769607222049455	16	1.00358255357347	16	0.9407799210361392	16	0.791467545457212	16	0.9288947017254974	16	0.9702951655957182	16
sp|O95479|G6PE_HUMAN	NA	NA	None	0.24525916561314792	2	sp|O95479|G6PE_HUMAN,tr|R4GMU1|R4GMU1_HUMAN	16	16	26	0.0	53693289.333333336	0.8788664637465029	26	0.9015375743086624	26	0.9170249218098845	26	1.0230942715829532	26	0.9938011949152807	26	1.065114163527454	26	0.8815197096165779	26	0.7827223363713061	26	0.8151686928257631	26	0.7516178576245671	26
sp|O95486|SC24A_HUMAN	NA	NA	None	0.1756633119853614	2	sp|O95486|SC24A_HUMAN,tr|H0Y9J6|H0Y9J6_HUMAN	17	18	37	0.0	119766168.0	0.8628445009714282	36	0.8112780962964864	36	0.902033029777837	36	1.0784273227039152	36	0.9948345695259577	36	1.0407694852368983	36	0.9047501634472865	36	0.800321825989492	36	0.861088553267428	36	0.8248362623230948	36
sp|O95487|SC24B_HUMAN	NA	NA	None	0.1829652996845426	1	sp|O95487|SC24B_HUMAN	21	22	42	0.0	70738881.33333333	0.8683180308261343	41	0.8565212089315628	41	0.8922886039778922	41	1.0163026181522368	41	1.006899442403987	41	1.0515135145463104	41	0.8992954617084712	41	0.8087216877290494	41	0.9108233201163896	41	0.8650786441115328	41
sp|O95528|GTR10_HUMAN	NA	NA	None	0.07948243992606285	1	sp|O95528|GTR10_HUMAN	4	4	4	0.0	7585544.0	0.9555756054970117	4	0.8075284091132457	4	1.0195940549885	4	0.9908708542262686	4	0.9768178854534002	4	1.161723790544654	4	0.8282067218634566	4	0.7331035819252012	4	0.8489984004519976	4	0.7407437168475941	4
sp|O95551|TYDP2_HUMAN	NA	NA	None	0.23204419889502761	2	sp|O95551|TYDP2_HUMAN,tr|X6R5A3|X6R5A3_HUMAN	6	6	11	0.0	99021066.0	0.9481017067223965	11	0.821694405955567	11	0.9074885500296352	11	0.9630737930406629	11	1.0325501256211451	11	1.0768734888559697	11	0.90474521454956	11	0.7899598956089087	11	0.7772694908625352	11	0.7602793922370015	11
sp|O95571|ETHE1_HUMAN	NA	NA	None	0.2440944881889764	3	sp|O95571|ETHE1_HUMAN,tr|M0QXB5|M0QXB5_HUMAN,tr|M0QY80|M0QY80_HUMAN	6	6	9	0.0	111669930.66666667	1.0035110022489708	9	0.8407102067863338	9	0.8399041560919226	9	0.9356583702051545	9	1.2974527630949528	9	0.931144438570701	9	0.8836839981429011	9	0.6371935543331684	9	0.7981705269025449	9	0.6328771396439257	9
sp|O95573|ACSL3_HUMAN	NA	NA	None	0.3388888888888889	4	sp|O95573|ACSL3_HUMAN,tr|C9JC11|C9JC11_HUMAN,tr|F5H062|F5H062_HUMAN,tr|F5GWH2|F5GWH2_HUMAN	21	23	41	0.0	97980028.0	0.9557213848813819	38	0.8275091511270488	38	0.881396848162725	38	1.027208391929456	38	1.0179485190716004	38	1.0456762661510295	38	0.8943191506343332	38	0.8045719912400553	38	0.9112138611108608	38	0.828474403887965	38
sp|O95602|RPA1_HUMAN	NA	NA	None	0.3005813953488372	2	sp|O95602|RPA1_HUMAN,tr|B9ZVN9|B9ZVN9_HUMAN	40	41	61	0.0	157296309.33333334	0.9116581245887467	60	0.8621284580208037	60	0.8988340881359035	60	1.0072904455330192	60	1.0097643117450725	60	1.0742577621697065	60	0.9171718432608652	60	0.7556138261495342	60	0.8754346494279879	60	0.7878433371551117	60
sp|O95613|PCNT_HUMAN	NA	NA	None	0.08752997601918465	2	sp|O95613|PCNT_HUMAN,tr|H7C2A3|H7C2A3_HUMAN	27	27	30	0.0	57400648.666666664	0.9826291478018323	30	0.9249983233176962	30	1.0040098101484893	30	1.0152445836160404	30	1.0178240505663652	30	1.0393447352813552	30	0.9102754958885	30	0.8446086677067672	30	0.8231128131352455	30	0.8296685809629565	30
sp|O95619|YETS4_HUMAN	NA	NA	None	0.3876651982378855	4	sp|O95619|YETS4_HUMAN,tr|F8W0J4|F8W0J4_HUMAN,tr|F8W1B9|F8W1B9_HUMAN,tr|F8VTR4|F8VTR4_HUMAN	11	11	19	0.0	61423616.333333336	0.8839947901529586	19	0.8758917163976121	19	0.8688074723386855	19	0.9802502219039685	19	1.0370653362212892	19	1.0325910714077138	19	0.9176022838556094	19	0.8371994560517827	19	0.9290846885489095	19	0.8479636028316883	19
sp|O95625|ZBT11_HUMAN	NA	NA	None	0.10731244064577398	2	sp|O95625|ZBT11_HUMAN,tr|C9J2L2|C9J2L2_HUMAN	10	10	13	0.0	30458571.666666668	0.998673422249451	13	0.8612981605715675	13	0.8684983485712734	13	0.9989253979115664	13	1.0246202460008962	13	1.086905456656039	13	0.9030300837665197	13	0.8137865427536497	13	0.932715266264704	13	0.8025392411547327	13
sp|O95628|CNOT4_HUMAN	NA	NA	None	0.1426086956521739	1	sp|O95628|CNOT4_HUMAN	6	6	9	0.0	14979811.666666666	1.0012052648951681	9	0.8731737542805535	9	0.9746424321015565	9	1.0152957586667293	9	0.9881558013003083	9	1.0985351513934758	9	0.8959975429870622	9	0.7506883079634842	9	0.7960645843324482	9	0.7138221558440099	9
sp|O95630|STABP_HUMAN	NA	NA	None	0.4882075471698113	5	sp|O95630|STABP_HUMAN,tr|C9JK83|C9JK83_HUMAN,tr|C9JZ93|C9JZ93_HUMAN,tr|F5H5B9|F5H5B9_HUMAN,tr|C9JEK5|C9JEK5_HUMAN	17	17	37	0.0	104980262.66666667	0.9073360162479313	37	0.8630044187522432	37	0.9395168660460612	36	1.0079541547919926	37	1.009829705275118	37	1.06069515557745	37	0.9331748811608707	37	0.8071443507628453	37	0.8947210407805855	37	0.8555445084041323	37
sp|O95671|ASML_HUMAN	NA	NA	None	0.3252818035426731	1	sp|O95671|ASML_HUMAN	25	25	49	0.0	213091232.0	0.8648773052853889	49	0.8523117481100467	49	0.9246656351815761	49	0.9992356425973759	49	0.9991725237521002	49	1.090706248638756	49	0.9367579384489454	49	0.7808406547191132	49	0.856809581506232	49	0.8053157736143362	49
sp|O95674|CDS2_HUMAN	NA	NA	None	0.15056179775280898	1	sp|O95674|CDS2_HUMAN	3	5	7	0.0	20848276.0	0.8872114087062921	3	0.9500508550771699	3	0.9582115186382458	3	0.986073607726461	3	1.0196268367797265	3	1.0944071117144158	3	0.8874981877159804	3	0.6594086047020964	3	0.7267849063528609	3	0.8014537216814827	3
sp|O95678|K2C75_HUMAN	NA	NA	None	0.19419237749546278	8	sp|O95678|K2C75_HUMAN,tr|F8VS61|F8VS61_HUMAN,sp|Q14533|KRT81_HUMAN,tr|K7EKH9|K7EKH9_HUMAN,tr|A0A087X106|A0A087X106_HUMAN,tr|B4DIR1|B4DIR1_HUMAN,tr|K7ELP4|K7ELP4_HUMAN,tr|U3KPR1|U3KPR1_HUMAN	2	18	485	0.0	10399314.0	1.1719496217140735	7	0.8797008332609919	7	0.9664060739997192	7	0.9896821243455801	7	1.0373153024392445	7	1.0335197861587286	7	0.9119811236327608	7	0.803728880749865	7	0.7708877758468348	7	0.7678314637056733	7
sp|O95685|PPR3D_HUMAN	NA	NA	None	0.1505016722408027	1	sp|O95685|PPR3D_HUMAN	3	3	5	0.00010092854259184497	93190512.0	0.9396191684481096	5	0.8689160270684423	5	1.0000916694473065	5	1.0525243959844692	5	0.9260674023977151	5	1.0889682489487162	5	0.9359890583347695	5	0.8560019653929503	5	0.8509800124859366	5	0.7817339342931187	5
sp|O95696|BRD1_HUMAN	NA	NA	None	0.12476370510396975	2	sp|O95696|BRD1_HUMAN,tr|J3KQ61|J3KQ61_HUMAN	11	11	14	0.0	50872279.333333336	0.9570004051119414	14	0.8148947878867128	14	0.8451928041112886	14	0.9920301695758121	14	1.045731865612237	14	1.0585941827197467	14	0.9158298828159999	14	0.8184128311562995	14	0.9512169393779892	14	0.8399612989388627	14
sp|O95707|RPP29_HUMAN	NA	NA	None	0.17272727272727273	4	sp|O95707|RPP29_HUMAN,tr|K7ERD7|K7ERD7_HUMAN,tr|A0A0A0MQS4|A0A0A0MQS4_HUMAN,tr|K7EQV2|K7EQV2_HUMAN	4	4	4	0.0	70115354.5	0.9850432719375823	4	0.8763251256704754	4	0.9584886848233553	4	0.9507721426611015	4	1.0071845258065797	4	1.1198796284052466	4	0.917889777217979	4	0.8108667899303137	4	0.970872242187429	4	0.8305442989975171	4
sp|O95714|HERC2_HUMAN	NA	NA	None	0.0775755068266446	6	sp|O95714|HERC2_HUMAN,tr|A0A0J9YXQ8|A0A0J9YXQ8_HUMAN,tr|A0A0J9YVP0|A0A0J9YVP0_HUMAN,tr|H3BRG9|H3BRG9_HUMAN,tr|A0A0G2JPS8|A0A0G2JPS8_HUMAN,tr|H3BUQ1|H3BUQ1_HUMAN	34	37	46	0.0	134464778.66666666	0.9274953259755143	43	0.8809040221247988	43	0.9276322925281667	43	1.017323107175153	43	0.9981665762016767	43	1.0885790797964692	43	0.9061053069782216	43	0.78048458959996	43	0.8828684264989807	43	0.8244299184657728	43
sp|O95716|RAB3D_HUMAN	NA	NA	None	0.5662100456621004	5	sp|P20337|RAB3B_HUMAN,sp|O95716|RAB3D_HUMAN,sp|Q96E17|RAB3C_HUMAN,tr|A8MSP2|A8MSP2_HUMAN,tr|A8MZI4|A8MZI4_HUMAN	8	12	29	0.0	202051877.33333334	1.0134534724607551	15	0.9196285652663057	15	0.9450810922417798	15	1.0048860792751924	15	1.0157871294478629	15	1.074339515678422	15	0.8981352484100938	15	0.7653679577503514	15	0.7988140777557468	15	0.816947468208883	15
sp|O95721|SNP29_HUMAN	NA	NA	None	0.3372093023255814	2	sp|O95721|SNP29_HUMAN,tr|C9JAF7|C9JAF7_HUMAN	9	9	11	0.0	148397314.66666666	0.9796965549638422	11	0.8484131634825279	11	0.9579973892344313	11	0.9950581769931846	11	0.9967858626676934	11	1.0392834397062212	11	0.927043837235875	11	0.7058529143043392	11	0.8004805976756056	11	0.7183798985976897	11
sp|O95747|OXSR1_HUMAN	NA	NA	None	0.27514231499051234	3	sp|O95747|OXSR1_HUMAN,tr|C9JIG9|C9JIG9_HUMAN,tr|F8WBK9|F8WBK9_HUMAN	8	11	29	0.0	232540978.66666666	0.8906368453661409	23	0.8692834753496046	23	0.8902177351906554	23	1.010800777034319	23	0.9871762115487906	23	1.1127939764427819	23	0.8755605368435516	23	0.8196765837072189	23	0.7535565375729757	23	0.7305342683805575	23
sp|O95749|GGPPS_HUMAN	NA	NA	None	0.15	3	sp|O95749|GGPPS_HUMAN,tr|C9J7M1|C9J7M1_HUMAN,tr|C9J6G3|C9J6G3_HUMAN	5	5	10	0.0	35178522.0	0.8987459568741978	10	0.8397380135416233	10	0.9004575753793003	10	1.043647950788865	10	0.9644251060145081	10	1.0335048322892826	10	0.9238053234235992	10	0.82407128388455	10	0.9451917554862057	10	0.7926685749766553	10
sp|O95757|HS74L_HUMAN	NA	NA	None	0.39213349225268174	3	sp|O95757|HS74L_HUMAN,tr|D6RJ96|D6RJ96_HUMAN,tr|E9PDE8|E9PDE8_HUMAN	30	35	76	0.0	285320922.6666667	0.9290109729060052	49	0.8349079212805517	49	0.8728252653663245	49	1.06233265056237	49	0.9847313011307822	49	1.0442438668427272	49	0.8802905801534995	49	0.7725517805631296	49	0.8008660227636085	49	0.7972190422773382	49
sp|O95758|PTBP3_HUMAN	NA	NA	None	0.4221014492753623	2	sp|O95758|PTBP3_HUMAN,tr|X6R242|X6R242_HUMAN	12	16	46	0.0	136666720.0	0.8802998278345593	26	0.8693942236542349	27	0.9941861779549414	26	1.003074345699035	27	1.0135025620135927	27	1.0163204345289532	26	0.9424176461300735	27	0.8117872289290606	26	0.8312467666839111	27	0.8720026769628451	27
sp|O95777|LSM8_HUMAN	NA	NA	None	0.4375	4	sp|O95777|LSM8_HUMAN,tr|F2Z2Y6|F2Z2Y6_HUMAN,tr|C9JNV3|C9JNV3_HUMAN,tr|C9JIZ0|C9JIZ0_HUMAN	4	4	24	0.0	439279632.3333333	0.8860525722078492	24	0.8869430195101083	24	0.9249128420259491	24	0.986686996841327	24	1.006423817297316	24	1.0452721119148172	24	0.9144922987766646	24	0.8134124037621508	24	0.8891085448559239	24	0.7962269730963374	24
sp|O95782|AP2A1_HUMAN	NA	NA	None	0.4278403275332651	5	sp|O95782|AP2A1_HUMAN,tr|E9PPZ3|E9PPZ3_HUMAN,tr|E9PS94|E9PS94_HUMAN,tr|E9PPY8|E9PPY8_HUMAN,tr|M0R2D9|M0R2D9_HUMAN	31	43	133	0.0	139524058.66666666	0.9167940667926207	100	0.8771747095057715	101	0.9130898452546564	101	0.9948327073880002	101	0.9906688848656848	101	1.0799517235262732	101	0.9090129151075269	101	0.760501350921654	100	0.8351169508400191	101	0.7989244073849442	101
sp|O95786|DDX58_HUMAN	NA	NA	None	0.11891891891891893	2	sp|O95786|DDX58_HUMAN,tr|A2A376|A2A376_HUMAN	10	10	15	0.0	74768308.0	0.8057096707239634	15	0.7812088867334	15	0.8242695420176152	15	1.1594812521330091	15	0.9665183702031372	15	0.9333449110136088	15	0.9920956255442006	15	0.7901319379220897	15	0.8674160881950242	15	0.7837989176617918	15
sp|O95789|ZMYM6_HUMAN	NA	NA	None	0.011320754716981131	1	sp|O95789|ZMYM6_HUMAN	1	1	1	0.0	3914232.0	1.2585897538508553	1	0.8777898237010412	1	0.9572094850731608	1	0.9938633701259486	1	0.9675240291915569	1	1.0709372294214803	1	0.9676753712610141	1	0.7390731753457948	1	1.0107787568122122	1	0.9064575041655449	1
sp|O95793|STAU1_HUMAN	NA	NA	None	0.4783362218370884	3	sp|O95793|STAU1_HUMAN,tr|A0A087X1A5|A0A087X1A5_HUMAN,tr|F6UDC6|F6UDC6_HUMAN	2	31	70	0.0	NA	1.2248193968624235	2	1.0145752217724107	2	0.891272358316066	2	1.1583742576580136	2	1.0558078423178499	2	1.026177385363772	2	0.7596405146603648	2	0.8710856679794328	2	1.06589628574454	2	1.0658353732682477	2
sp|O95801|TTC4_HUMAN	NA	NA	None	0.29457364341085274	1	sp|O95801|TTC4_HUMAN	10	10	15	0.0	62389412.0	0.8830932335800208	15	0.7948811762403533	15	0.9016926595965897	15	1.0006139907479095	15	1.073999115923361	15	0.99647415026451	15	0.9073157170184499	15	0.7589777500519859	15	0.9369387182789976	15	0.7665855010368857	15
sp|O95816|BAG2_HUMAN	NA	NA	None	0.4218009478672986	1	sp|O95816|BAG2_HUMAN	7	7	11	0.0	111916384.0	0.9320703621628216	11	0.967160154025641	11	0.9901042797194454	11	1.0058253220454179	11	0.9965054302622753	11	1.0222167967791709	11	0.9316875606997814	11	0.7988822236935225	11	0.8634090529265815	11	0.7231481042812073	11
sp|O95817|BAG3_HUMAN	NA	NA	None	0.3339130434782609	2	sp|O95817|BAG3_HUMAN,tr|C9JFK9|C9JFK9_HUMAN	18	18	34	0.0	152632165.33333334	0.9584306271787738	34	0.9019005115756046	34	0.9346825226915172	34	1.0283080106670797	34	0.9770165320773498	34	1.1177015186250423	34	0.8858900432936192	34	0.7788605487277448	34	0.8165669858206954	34	0.8119386438524678	34
sp|O95822|DCMC_HUMAN	NA	NA	None	0.30628803245436104	2	sp|O95822|DCMC_HUMAN,sp|Q5T655|CFA58_HUMAN	13	13	22	0.0	108712965.33333333	0.9678836653093095	22	0.8653342412885676	22	0.9322296160795226	22	1.0303298615199477	22	1.0032905009757167	22	1.0609888954952944	22	0.9049337663348188	22	0.8317391676974186	22	0.9163539943602359	22	0.8570536012527981	22
sp|O95825|QORL1_HUMAN	NA	NA	None	0.20057306590257878	13	sp|O95825|QORL1_HUMAN,tr|A6NND8|A6NND8_HUMAN,tr|C9JAL0|C9JAL0_HUMAN,tr|F8WF64|F8WF64_HUMAN,tr|C9K0F7|C9K0F7_HUMAN,tr|A6NHJ8|A6NHJ8_HUMAN,tr|C9JZK8|C9JZK8_HUMAN,tr|A0A0C4DG14|A0A0C4DG14_HUMAN,tr|C9JQD0|C9JQD0_HUMAN,tr|A6NMA8|A6NMA8_HUMAN,tr|H7C3S0|H7C3S0_HUMAN,tr|H7C3I5|H7C3I5_HUMAN,tr|H7C0X3|H7C0X3_HUMAN	6	6	11	0.0	36570394.0	0.8770283043417675	11	0.8785178763505594	11	0.9439167011073414	11	0.9699866750148501	11	0.957007083220708	11	1.098829312680795	11	0.9678273852526128	11	0.8235713086432845	11	0.9468515008402826	11	0.7883760593126728	11
sp|O95831|AIFM1_HUMAN	NA	NA	None	0.466557911908646	2	sp|O95831|AIFM1_HUMAN,tr|E9PMA0|E9PMA0_HUMAN	30	30	73	0.0	523179882.6666667	0.9074567565624817	73	0.8674148649012391	73	0.9470292716093119	73	1.032537026529407	73	0.9909133862709977	73	1.074793566674883	73	0.9131654918839914	73	0.7633647155531128	73	0.857084370029116	73	0.8002693322209112	73
sp|O95833|CLIC3_HUMAN	NA	NA	None	0.4703389830508475	1	sp|O95833|CLIC3_HUMAN	11	11	41	0.0	732236288.0	0.9708171559383225	41	0.8576981996341554	41	0.9808931525550056	41	0.989191136806814	41	1.0307350902748242	41	1.0561576037952767	41	0.9184175230181221	41	0.7435798804155582	41	0.8127994875301727	41	0.8047025529570521	41
sp|O95834|EMAL2_HUMAN	NA	NA	None	0.1941448382126348	14	sp|O95834|EMAL2_HUMAN,sp|Q6ZMW3|EMAL6_HUMAN,tr|A0A0C4DGQ7|A0A0C4DGQ7_HUMAN,tr|K7EQR0|K7EQR0_HUMAN,tr|K7EIM1|K7EIM1_HUMAN,tr|C9JRL6|C9JRL6_HUMAN,tr|K7EKU5|K7EKU5_HUMAN,tr|K7ERY9|K7ERY9_HUMAN,tr|K7ERR2|K7ERR2_HUMAN,tr|K7EIK7|K7EIK7_HUMAN,tr|K7EKG3|K7EKG3_HUMAN,tr|K7EII6|K7EII6_HUMAN,tr|K7ELI8|K7ELI8_HUMAN,tr|K7ELB2|K7ELB2_HUMAN	10	11	20	0.0	196621760.0	0.9605338060160108	17	0.8555093590490103	17	0.9117167887024761	17	1.0220149164585568	17	1.040061450683284	17	1.043553538617109	17	0.9060184962393245	17	0.7772726808388922	17	0.8196618613656262	17	0.7718948950230148	17
sp|O95835|LATS1_HUMAN	NA	NA	None	0.03893805309734513	1	sp|O95835|LATS1_HUMAN	5	5	5	0.0	18681008.333333332	1.0912192863634025	5	0.9406261270068871	5	0.9796676008603273	5	1.031669599600252	5	0.9708009829451287	5	1.0635789851700443	5	0.9199626322535793	5	0.7821753742219784	5	0.8103059602583422	5	0.8124675050300151	5
sp|O95848|NUD14_HUMAN	NA	NA	None	0.18018018018018017	1	sp|O95848|NUD14_HUMAN	4	4	10	0.0001925113100394648	20304723.333333332	0.8936198150723501	10	0.8537150471759543	10	0.9766275088253715	10	1.0397615258118558	10	1.0149343771688	10	1.0590800902241804	10	0.9282950416129778	10	0.7655378592640179	10	0.8142341615050697	10	0.8106393730713004	10
sp|O95861|BPNT1_HUMAN	NA	NA	None	0.474025974025974	6	sp|O95861|BPNT1_HUMAN,tr|F8VVW8|F8VVW8_HUMAN,tr|F8W1J0|F8W1J0_HUMAN,tr|A6NF51|A6NF51_HUMAN,tr|F8VZG4|F8VZG4_HUMAN,tr|F8VRY7|F8VRY7_HUMAN	11	11	36	0.0	150266533.33333334	0.9213758052316285	36	0.8539366522966441	36	0.9070526283463196	36	1.0457525044209026	36	0.9607944629853642	36	1.0544818740884585	36	0.9442769454463309	36	0.7935226785672774	36	0.8806588588527542	36	0.7701299963038759	36
sp|O95864|FADS2_HUMAN	NA	NA	None	0.06531531531531531	1	sp|O95864|FADS2_HUMAN	4	4	8	0.0	82226246.66666667	1.5278984971877931	8	0.41718634650389474	8	1.026872441217848	8	1.0806861732964796	8	1.2757738747310783	8	0.7820568630459637	8	0.8659468197254853	8	0.9639389615034988	8	1.3728818844222896	8	0.8404304466176975	8
sp|O95865|DDAH2_HUMAN	NA	NA	None	0.4807017543859649	5	sp|O95865|DDAH2_HUMAN,tr|A0A140T971|A0A140T971_HUMAN,tr|H0Y7N1|H0Y7N1_HUMAN,tr|Q5SSV3|Q5SSV3_HUMAN,tr|Q5SRR8|Q5SRR8_HUMAN	10	11	35	0.0	265052320.0	0.9219676343540529	27	0.8761931152315123	28	0.8475404317870895	27	0.9770647243888732	27	1.0573751426453695	28	1.0672186017134897	28	0.8699468804108716	26	0.7299114771530608	27	0.9121050128774696	28	0.8207799708341155	27
sp|O95870|ABHGA_HUMAN	NA	NA	None	0.27598566308243727	4	sp|O95870|ABHGA_HUMAN,tr|A0A0G2JJD3|A0A0G2JJD3_HUMAN,tr|A0A0G2JI89|A0A0G2JI89_HUMAN,tr|F2Z3H2|F2Z3H2_HUMAN	15	15	27	0.0	34789538.0	0.8991707094694686	27	0.8646852643877383	27	0.9268481469476427	27	0.995331547696392	27	1.01243133307182	27	1.0585732596471669	27	0.916128280140587	27	0.6810235143385127	27	0.8008976363428265	27	0.7066385513846543	27
sp|O95873|CF047_HUMAN	NA	NA	None	0.030612244897959183	1	sp|O95873|CF047_HUMAN	1	1	1	9.903931860948797e-05	17687842.0	0.8847136431862416	1	0.8781534962097002	1	0.9268505745025213	1	1.0085390288919374	1	0.9260945384556626	1	1.1284497409042271	1	0.9369166917481735	1	0.9041329317680733	1	1.019328538140974	1	0.871084102154964	1
sp|O95881|TXD12_HUMAN	NA	NA	None	0.6918604651162791	3	sp|O95881|TXD12_HUMAN,tr|V9GYV4|V9GYV4_HUMAN,tr|V9GY50|V9GY50_HUMAN	12	12	48	0.0	279340430.6666667	0.9215548741461331	48	0.9672422266948928	48	0.8742645804935043	48	0.9272715124913176	48	0.9641913643169786	48	1.0715218941041371	48	1.0143203399771537	48	0.8049012724457311	47	0.8094101808609993	48	0.8092973818322792	48
sp|O95900|TRUB2_HUMAN	NA	NA	None	0.16314199395770393	1	sp|O95900|TRUB2_HUMAN	6	6	7	0.0	116800940.66666667	0.9354532940123323	7	0.7775378926907159	7	0.8969619506439878	7	0.9897599905653498	7	1.0750070216764196	7	1.1103791826434635	7	0.8984627648864435	7	0.7791332615465	7	0.9142364383649068	7	0.8554922472143596	7
sp|O95905|ECD_HUMAN	NA	NA	None	0.07142857142857142	3	sp|O95905|ECD_HUMAN,tr|C9J316|C9J316_HUMAN,tr|F2Z2R1|F2Z2R1_HUMAN	4	4	4	0.0	66220816.0	0.9639791965727302	4	0.8940661910868344	4	0.8182754799640157	4	1.046966679124101	4	1.0957445413059053	4	0.8526024046519116	4	0.9468076255791643	4	0.8206839642957672	4	0.971034117486457	4	0.853958580897918	4
sp|O95926|SYF2_HUMAN	NA	NA	None	0.4567901234567901	1	sp|O95926|SYF2_HUMAN	10	10	17	0.0	30919595.333333332	0.9276203156153981	17	0.8663058504093453	17	0.9484641430413224	17	1.0237204735064565	17	0.9865150254333357	17	1.0982403138406795	17	0.9123078531841473	17	0.7987412731803156	17	0.9138178801757173	17	0.8906038707583439	17
sp|O95983|MBD3_HUMAN	NA	NA	None	0.37800687285223367	7	sp|O95983|MBD3_HUMAN,tr|K7EIE8|K7EIE8_HUMAN,tr|A0A087X1H1|A0A087X1H1_HUMAN,tr|A0A0A0MTS6|A0A0A0MTS6_HUMAN,tr|A0A087WT34|A0A087WT34_HUMAN,tr|A0A087WZ12|A0A087WZ12_HUMAN,tr|J3KSA7|J3KSA7_HUMAN	10	11	15	0.0	89708653.33333333	0.9150504103529058	13	0.8425676589161719	13	0.9466589480141738	12	0.9103996619004014	13	1.0313355363621657	13	1.107461116094569	13	0.9308379975356885	12	0.831550188081568	13	0.9089437969197498	13	0.8225514046898935	12
sp|O95989|NUDT3_HUMAN	NA	NA	None	0.4069767441860465	1	sp|O95989|NUDT3_HUMAN	3	7	8	0.0	106684846.66666667	0.9676438459746286	3	0.9263639121871448	3	1.0180778467440437	3	1.02736720851182	3	1.0104783013385856	3	1.0225312276623864	3	0.9396232624872082	3	0.6614346441291813	3	0.7884294375678164	3	0.7091049834850163	3
sp|O95994|AGR2_HUMAN	NA	NA	None	0.6171428571428571	4	sp|O95994|AGR2_HUMAN,tr|C9J3E2|C9J3E2_HUMAN,tr|H7C3Z9|H7C3Z9_HUMAN,tr|B5MC07|B5MC07_HUMAN	18	20	178	0.0	5011080789.333333	0.9223188305055618	113	0.8453700854203229	113	0.9304413975952471	113	1.0184891706286319	113	0.9965214817007735	113	1.0721608769428237	113	0.9153936567060252	113	0.7673220726199668	113	0.8244285673358526	113	0.7879093291655542	113
sp|O95995|GAS8_HUMAN	NA	NA	None	0.0794979079497908	3	sp|O95995|GAS8_HUMAN,tr|A0A087WZT7|A0A087WZT7_HUMAN,tr|H3BP65|H3BP65_HUMAN	4	4	5	0.0	38406397.666666664	0.8698183254874152	5	0.8401487442161633	5	0.8894496842020545	5	1.1016900962375924	5	0.9537396707945889	5	1.0847063565757555	5	0.8674495818450405	5	0.837142303525112	5	0.9469968365574761	5	0.8615917142487352	5
sp|O95997|PTTG1_HUMAN	NA	NA	None	0.10396039603960396	3	sp|O95997|PTTG1_HUMAN,tr|E5RJR4|E5RJR4_HUMAN,sp|Q9NZH5|PTTG2_HUMAN	2	2	2	0.0	7211117.5	0.9166413094335435	2	1.1065975348847363	2	0.7322203168172317	2	1.0419867197401071	2	0.7603184053066928	2	1.0787632208674194	2	1.1189316540857803	2	0.8269074339390767	2	0.9066603800210715	2	0.8612217681105345	2
sp|O96000|NDUBA_HUMAN	NA	NA	None	0.5174418604651163	3	sp|O96000|NDUBA_HUMAN,tr|H3BV16|H3BV16_HUMAN,tr|H3BPJ9|H3BPJ9_HUMAN	16	16	40	0.0	186214901.33333334	0.9739737048505726	40	0.8849796227143754	40	0.9289498199136141	40	1.0274122398106473	40	1.0099485067399288	40	1.057945831582308	40	0.9126097236240329	40	0.8106790509057318	40	0.8691684910181985	40	0.8349536457843506	40
sp|O96005|CLPT1_HUMAN	NA	NA	None	0.15695067264573992	4	sp|O96005|CLPT1_HUMAN,tr|K7EJ16|K7EJ16_HUMAN,tr|K7EQQ1|K7EQQ1_HUMAN,tr|K7ERL5|K7ERL5_HUMAN	14	14	30	0.0	202593160.0	0.9218347648673306	30	0.868705597945961	30	0.9315333183261086	30	1.0047254062562994	30	1.0346695491416438	30	1.051787581814165	30	0.8934901472309009	30	0.7468156512564514	30	0.8281707202796325	30	0.7550940796686181	30
sp|O96006|ZBED1_HUMAN	NA	NA	None	0.10518731988472622	2	sp|O96006|ZBED1_HUMAN,tr|C9JXP4|C9JXP4_HUMAN	5	5	6	0.0	19019265.0	0.8311496267048017	6	0.9406669790664395	6	0.9083287251480372	6	1.0837081763164575	6	0.9169759272428448	6	1.1053939285339784	6	0.9304816316941308	6	0.7822557647113539	6	0.8220693094608222	6	0.8435701626084058	6
sp|O96007|MOC2B_HUMAN	NA	NA	None	0.3829787234042553	1	sp|O96007|MOC2B_HUMAN	6	6	7	0.0	20138108.666666668	0.9066686243381388	7	0.8999146577592615	7	0.9709814642690934	7	1.0140420104062475	7	0.9724592242153273	7	1.0806980569257214	7	0.90170066138173	7	0.7899240544232543	7	0.7898348982229304	7	0.7789058547217542	7
sp|O96008|TOM40_HUMAN	NA	NA	None	0.44321329639889195	3	sp|O96008|TOM40_HUMAN,tr|K7EKG4|K7EKG4_HUMAN,tr|K7EJ57|K7EJ57_HUMAN	15	15	32	0.0	499956149.3333333	0.8754634717791151	32	0.839957482715143	32	0.9133206647425616	32	0.9993829370862852	32	1.0303221222410714	32	1.0667061943701952	32	0.9080451319738547	32	0.7765567042858761	32	0.8477252767986968	32	0.7924186163927508	31
sp|O96011|PX11B_HUMAN	NA	NA	None	0.20463320463320464	2	sp|O96011|PX11B_HUMAN,tr|H7C3V6|H7C3V6_HUMAN	6	6	16	0.0	135004104.0	0.9382104331404455	16	0.8750148152367108	16	0.8958919613931693	16	0.9962785758952359	16	1.0313988607869393	16	1.038108104502962	16	0.9508718202549266	16	0.7570399048148843	16	0.7881716067941585	15	0.894166816995265	16
sp|O96013|PAK4_HUMAN	NA	NA	None	0.14890016920473773	7	sp|O96013|PAK4_HUMAN,tr|M0R1R1|M0R1R1_HUMAN,sp|Q9NQU5|PAK6_HUMAN,sp|Q9P286|PAK5_HUMAN,tr|M0R0L9|M0R0L9_HUMAN,tr|M0R2X4|M0R2X4_HUMAN,tr|M0R3G6|M0R3G6_HUMAN	6	6	17	0.0	193688691.33333334	0.928658781193055	17	0.881925525372837	17	0.9500045878040148	17	1.015039020462825	17	1.0212631629293647	17	1.0027560180685002	17	0.9356802533208485	17	0.8053745825631569	17	0.9778381490941842	17	0.8739510195159846	17
sp|O96017|CHK2_HUMAN	NA	NA	None	0.0718232044198895	3	sp|O96017|CHK2_HUMAN,tr|H0Y820|H0Y820_HUMAN,tr|B7ZBF7|B7ZBF7_HUMAN	4	4	10	0.0	82948698.66666667	1.0168716346048958	10	0.90751320098461	10	0.9489100814858684	10	0.9182579630147025	10	1.0762554736351653	10	1.0951717571543091	10	0.9075758278271508	10	0.7889066621994988	10	0.9033686631867022	10	0.7854751588940271	10
sp|O96018|APBA3_HUMAN	NA	NA	None	0.01391304347826087	1	sp|O96018|APBA3_HUMAN	1	1	1	0.0	NA	0.861895442465489	1	0.7779671655031977	1	0.8675803125962722	1	0.9409406010837454	1	1.123966012473683	1	1.0643152704825722	1	0.8707781159599993	1	0.6875952176119506	1	0.8644581847838454	1	0.7505122800199927	1
sp|O96019|ACL6A_HUMAN	NA	NA	None	0.44755244755244755	4	sp|O96019|ACL6A_HUMAN,tr|H7C5S0|H7C5S0_HUMAN,tr|C9JQT2|C9JQT2_HUMAN,sp|O94805|ACL6B_HUMAN	24	24	73	0.0	610536554.6666666	0.9363187655691498	73	0.8938085051036058	73	0.9429193111936174	73	0.9958058609021102	73	1.0017234626823037	73	1.0554461437466023	73	0.9360728944739345	73	0.7860780350883662	73	0.8600691345867822	73	0.8042180047799554	73
sp|O96028|NSD2_HUMAN	NA	NA	None	0.18021978021978022	5	sp|O96028|NSD2_HUMAN,tr|D6R9V2|D6R9V2_HUMAN,tr|H0Y9U6|H0Y9U6_HUMAN,tr|H0Y9L4|H0Y9L4_HUMAN,tr|D6RIS1|D6RIS1_HUMAN	21	22	34	0.0	97865117.33333333	0.9382710392779006	31	0.9195112684940933	31	0.9105854413625843	31	0.9784196585727349	31	0.9506139193071245	31	1.0924505491678884	31	0.9282582224064031	31	0.843732798312627	31	0.9269650074085475	31	0.9393121048377501	31
sp|P00156|CYB_HUMAN	NA	NA	None	0.02368421052631579	1	sp|P00156|CYB_HUMAN	1	1	2	0.0	50097428.0	0.9341498460820861	2	0.8701056454524696	2	0.8316417084157548	2	1.057208094595506	2	1.0457100728280553	2	1.0102231281485996	2	0.8868587044278391	2	0.6388668107168745	2	0.8075996118675508	2	0.7152954630845385	2
sp|P00167|CYB5_HUMAN	NA	NA	None	0.3582089552238806	2	sp|P00167|CYB5_HUMAN,tr|J3KNC7|J3KNC7_HUMAN	3	3	14	0.0	452068458.6666667	0.9244153945351784	14	0.9110679749597257	14	0.8939493646445013	14	1.139615152984647	14	0.9503418692335357	14	1.078166740572713	14	0.8772449018277579	14	0.7740126725860387	14	0.8696773721040892	14	0.7951914857206666	14
sp|P00338|LDHA_HUMAN	NA	NA	None	0.6385542168674698	18	sp|P00338|LDHA_HUMAN,tr|F5GXY2|F5GXY2_HUMAN,tr|F5GXU1|F5GXU1_HUMAN,tr|F5H8H6|F5H8H6_HUMAN,tr|F5GXC7|F5GXC7_HUMAN,tr|F5H6W8|F5H6W8_HUMAN,tr|F5GZQ4|F5GZQ4_HUMAN,tr|F5GWW2|F5GWW2_HUMAN,tr|F5GYU2|F5GYU2_HUMAN,tr|F5H5J4|F5H5J4_HUMAN,tr|F5GXH2|F5GXH2_HUMAN,sp|Q6ZMR3|LDH6A_HUMAN,sp|P07864|LDHC_HUMAN,tr|A0A087WUM2|A0A087WUM2_HUMAN,tr|F5H155|F5H155_HUMAN,tr|G3XAP5|G3XAP5_HUMAN,tr|F5H245|F5H245_HUMAN,tr|F5…	31	33	293	0.0	3109050240.0	0.9191629205503955	256	0.8491705487227426	256	0.9905065292657218	256	1.0849982787111263	256	1.0383797447874632	256	0.9855665574188905	256	0.8586199625607072	256	0.8293907933694458	256	0.862076408734245	256	0.7942907758072248	256
sp|P00350|6PGD_ECOLI	NA	NA	None	0.7970085470085471	1	sp|P00350|6PGD_ECOLI	46	46	144	0.0	1817180885.3333333	0.6523911427008846	144	0.5928099384655349	143	0.6654151399559114	144	1.066151302447036	144	0.9443073198907057	144	1.086725567787358	144	0.8927945980577978	144	1.55291643214593	144	1.7047844134816006	144	1.5993876630860462	144
sp|P00352|AL1A1_HUMAN	NA	NA	None	0.1656686626746507	6	sp|P00352|AL1A1_HUMAN,sp|O94788|AL1A2_HUMAN,tr|H0YMG7|H0YMG7_HUMAN,tr|Q5SYQ8|Q5SYQ8_HUMAN,tr|Q5SYQ9|Q5SYQ9_HUMAN,tr|Q5SYQ7|Q5SYQ7_HUMAN	5	6	10	0.0	3869533.5	0.9705828658344418	6	0.49717395814239956	6	1.1640551651568956	6	1.492044589857974	6	0.6775850717526699	6	0.8366892359506823	6	0.7496625776233701	6	0.8623310300399785	6	1.0469522819847383	6	1.9521221789660952	6
sp|P00363|FRDA_ECOLI	NA	NA	None	0.33222591362126247	1	sp|P00363|FRDA_ECOLI	18	18	28	0.0	78499714.66666667	0.6932074310978028	27	0.5889200210000621	27	0.6444008069578294	27	1.0611208331956945	28	0.9963228527555923	28	1.0534020150376708	28	0.8845685682760663	27	1.3558231688518418	28	1.5944548775755183	28	1.4687667436137213	28
sp|P00367|DHE3_HUMAN	NA	NA	None	0.503584229390681	1	sp|P00367|DHE3_HUMAN	14	31	102	0.0	291154656.0	0.9010781127722034	34	0.8386763451349147	34	0.9022405641617846	34	0.9891018814417365	34	1.028711444808151	33	1.0285745517819112	34	0.9475490191439784	34	0.8129411194869078	34	0.9151442170211551	34	0.8525792229552598	34
sp|P00370|DHE4_ECOLI	NA	NA	None	0.7516778523489933	1	sp|P00370|DHE4_ECOLI	41	41	147	0.0	792238805.3333334	0.671150664173886	147	0.6139553337877763	147	0.6943272109430723	147	1.0729618017903566	147	0.9657541541187694	147	1.065271297455101	147	0.8839192372294423	147	1.4418526354703378	147	1.6228200381071642	147	1.4987729218532877	147
sp|P00374|DYR_HUMAN	NA	NA	None	0.7219251336898396	4	sp|P00374|DYR_HUMAN,tr|B4DM58|B4DM58_HUMAN,sp|Q86XF0|DYR2_HUMAN,tr|C9JJ68|C9JJ68_HUMAN	19	19	46	0.0	310476429.3333333	0.8856966320766957	46	0.8946323548648245	46	0.9175283994327326	46	1.0378267445710372	46	0.9925378837911631	46	1.0811773330976533	46	0.9088205295117981	46	0.7841991083998223	46	0.8796826959048456	46	0.7969085088995342	46
sp|P00387|NB5R3_HUMAN	NA	NA	None	0.6046511627906976	2	sp|P00387|NB5R3_HUMAN,tr|B1AHF3|B1AHF3_HUMAN	18	18	45	0.0	212843594.66666666	0.890879161646553	44	0.8011904275574785	44	0.8390468164208786	44	1.0345353516053968	44	0.9873040742988222	44	1.0680037471860253	44	0.883667896825695	44	0.7962371894753815	44	0.8213369128659262	44	0.7998985232161222	44
sp|P00390|GSHR_HUMAN	NA	NA	None	0.42528735632183906	3	sp|P00390|GSHR_HUMAN,tr|E5RI06|E5RI06_HUMAN,tr|H0YC68|H0YC68_HUMAN	22	22	70	0.0	513166154.6666667	0.9217053987971081	70	0.8514998992201206	70	0.9519606822338889	70	1.021788750144395	70	0.9717972321264595	70	1.0779195593432411	70	0.916548334862668	70	0.8223160930362683	70	0.9416714466103593	70	0.8529474579214442	70
sp|P00393|DHNA_ECOLI	NA	NA	None	0.42626728110599077	1	sp|P00393|DHNA_ECOLI	20	20	33	0.0	152440589.33333334	0.696175476873868	33	0.7047373678378629	33	0.6601852957390109	33	1.0729313557614826	33	0.9436442810564782	33	1.110090653654362	33	0.8829978531259184	33	1.4373235660362944	33	1.4989109085414989	33	1.3971538448803584	33
sp|P00395|COX1_HUMAN	NA	NA	None	0.06042884990253411	1	sp|P00395|COX1_HUMAN	1	1	1	0.0	9255681.0	0.7354281625973471	1	0.7617897879129283	1	0.9568605521336173	1	0.9674394125048315	1	1.3756860552133616	1	0.6735799870066858	1	0.9832945452751212	1	0.5736808085459824	1	0.8003355235565498	1	0.7854738036693777	1
sp|P00403|COX2_HUMAN	NA	NA	None	0.30837004405286345	1	sp|P00403|COX2_HUMAN	10	10	37	0.0	358603637.3333333	0.9371372822396086	37	0.9515077152155724	37	0.9317533434193709	37	0.9843362558706051	37	1.0116544734219672	37	1.0705942062575464	37	0.9341917590378699	37	0.7649858733732019	37	0.8691375703812839	37	0.769643199422296	37
sp|P00414|COX3_HUMAN	NA	NA	None	0.05363984674329502	1	sp|P00414|COX3_HUMAN	1	1	2	0.0	676069696.0	0.886362056878436	2	0.7975130571495475	2	0.8341337526919869	2	1.1339394177923885	2	1.0160823739764513	2	0.9778169859567025	2	0.8721612222744578	2	0.8129284295475642	2	0.953399469698417	2	0.7313537372974024	2
sp|P00441|SODC_HUMAN	NA	NA	None	0.8896103896103896	2	sp|P00441|SODC_HUMAN,tr|H7BYH4|H7BYH4_HUMAN	15	15	107	0.0	1590607082.6666667	0.8725181065948135	107	0.9352048002658927	107	0.9305455714128348	107	1.0083735052901772	107	1.0500147659703887	107	1.0338262708115316	107	0.9149851501313943	107	0.7540235815704485	107	0.8707742490636194	107	0.814453781512605	107
sp|P00448|SODM_ECOLI	NA	NA	None	0.8640776699029126	1	sp|P00448|SODM_ECOLI	20	20	156	0.0	4265217194.6666665	0.6615642784018546	156	0.5775725366053981	156	0.6657013258639606	156	1.0726917044144781	154	0.9725133962713282	156	1.0639684217398582	156	0.8978507602030628	156	1.4407403942021118	156	1.5873505939378285	156	1.532075295112994	156
sp|P00451|FA8_HUMAN	NA	NA	None	0.0034028073160357296	1	sp|P00451|FA8_HUMAN	2	2	2	0.005282951289398281	NA	1.0642354512233985	2	0.8964790587797713	2	0.9416262585980859	2	0.9286279084154361	2	1.0557742426110515	2	1.1998333289755525	2	0.81576451999796	2	0.6820388187523808	2	0.7734221845077298	2	0.6974843177803173	2
sp|P00452|RIR1_ECOLI	NA	NA	None	0.45992115637319314	1	sp|P00452|RIR1_ECOLI	41	41	89	0.0	589384853.3333334	0.6903997684608966	88	0.6204998202887863	88	0.663437257138913	89	1.0775753240229329	88	0.9798539349886447	89	1.0616691624281447	89	0.8648134524049632	88	1.4552772455303258	89	1.6523753790792237	89	1.5575716276423566	89
sp|P00480|OTC_HUMAN	NA	NA	None	0.022598870056497175	1	sp|P00480|OTC_HUMAN	1	1	1	0.009888751545117428	4991314.0	1.0767374514255508	1	1.2252193564939668	1	0.8087415590483706	1	0.9709887828808552	1	0.9222918674108987	1	1.0512774280438968	1	1.05544192166435	1	0.6918979143280166	1	0.9605529909840393	1	0.8195004804936387	1
sp|P00488|F13A_HUMAN	NA	NA	None	0.0860655737704918	3	sp|P00488|F13A_HUMAN,tr|A6PVK5|A6PVK5_HUMAN,tr|Q9NQP5|Q9NQP5_HUMAN	5	5	12	0.0	12489028.333333334	0.4009342266972149	10	0.5945254789133043	12	0.7183931203211851	12	2.3881117128460625	12	0.6108783869514548	12	0.61838091599543	12	0.3812168147851683	11	0.33577970673500224	11	0.4141535161347273	11	0.563641270105818	12
sp|P00490|PHSM_ECOLI	NA	NA	None	0.5282308657465495	1	sp|P00490|PHSM_ECOLI	43	43	95	0.0	610279797.3333334	0.6818057390414302	95	0.6223950358291364	95	0.6962647907467924	95	1.051031806162388	95	0.9632646460774598	95	1.0724691234583466	95	0.8862685470713353	95	1.4035223639392733	95	1.5602717943035798	95	1.511462020739194	95
sp|P00491|PNPH_HUMAN	NA	NA	None	0.5605536332179931	4	sp|P00491|PNPH_HUMAN,tr|G3V5M2|G3V5M2_HUMAN,tr|G3V393|G3V393_HUMAN,tr|G3V2H3|G3V2H3_HUMAN	19	19	56	0.0	350004138.6666667	0.9226152314937965	54	0.8966074699370868	55	0.9590308937755544	55	1.0371958595418298	55	1.012994706837612	55	1.0469252668205302	55	0.8952832178965094	55	0.7648292442719347	55	0.882411957851364	55	0.8268192060680291	54
sp|P00492|HPRT_HUMAN	NA	NA	None	0.6100917431192661	2	sp|P00492|HPRT_HUMAN,sp|Q9NRG1|PRDC1_HUMAN	14	14	46	0.0	591413834.6666666	0.9516508157761453	45	0.8939768822980197	46	0.9450000063270181	46	1.0103356521858091	45	1.0313626859792127	45	1.0797499590069382	46	0.9010079097604436	46	0.7723858010010494	46	0.7781564971476227	45	0.7874561735102991	46
sp|P00505|AATM_HUMAN	NA	NA	None	0.5	1	sp|P00505|AATM_HUMAN	27	27	119	0.0	608163786.6666666	0.9085866229744929	119	0.8885171814244618	119	0.8829624013728823	119	1.039730208452728	119	1.0204093351104346	119	1.0806592704702926	119	0.8558547142300968	119	0.8652726951255569	119	0.8902215314419889	119	0.8102454927373258	119
sp|P00509|AAT_ECOLI	NA	NA	None	0.696969696969697	1	sp|P00509|AAT_ECOLI	33	34	209	0.0	2040707754.6666667	0.6643125291370525	195	0.6023109542409314	195	0.6799937913550368	195	1.082074949696875	195	0.9652888936948573	195	1.0904678327917718	195	0.8679057609789385	195	1.4970361119165856	195	1.6201747563173887	194	1.5635895644945417	194
sp|P00519|ABL1_HUMAN	NA	NA	None	0.09292035398230089	1	sp|P00519|ABL1_HUMAN	7	10	11	0.0	17700804.333333332	0.8425265020035649	7	0.8352037739389148	7	0.7866279921557767	7	0.917839851992051	7	1.296573887395864	7	0.9346547721936	7	0.8549018242449916	7	0.6773082853423738	7	0.7826393149038131	7	0.8507979983790507	7
sp|P00547|KHSE_ECOLI	NA	NA	None	0.21935483870967742	1	sp|P00547|KHSE_ECOLI	9	9	26	0.0	342804693.3333333	0.7042719302328746	26	0.6292859181861143	26	0.6678167317088413	26	1.080811416689297	26	0.9654547252539436	26	1.0680079183138829	26	0.87800467219568	26	1.3643238230798262	26	1.5709207377040602	26	1.3967472689321676	26
sp|P00550|PTM3C_ECOLI	NA	NA	None	0.3359497645211931	1	sp|P00550|PTM3C_ECOLI	20	20	29	0.0	386147376.0	0.6932558156569382	29	0.6466480457277692	29	0.6674932485681698	29	1.0307080803162676	29	0.9771287276867231	29	1.0557149700308048	29	0.8981389838691001	29	1.3578982804494595	29	1.593235201480035	29	1.5154589685371391	29
sp|P00558|PGK1_HUMAN	NA	NA	None	0.8633093525179856	1	sp|P00558|PGK1_HUMAN	45	52	454	0.0	2543504042.6666665	0.97210348124376	347	0.885415510228798	347	0.9972988770241431	347	1.0601389055622923	347	1.043177867768442	347	1.0287325847608977	346	0.8714914290465887	347	0.8617713607197144	347	0.7932823330660492	346	0.8224904642333104	347
sp|P00561|AK1H_ECOLI	NA	NA	None	0.5853658536585366	1	sp|P00561|AK1H_ECOLI	56	56	155	0.0	1450280149.3333333	0.6631041138053908	155	0.6114900625535816	155	0.6760150827914093	155	1.0657140827489624	155	0.9690201814085704	155	1.0842975845805018	155	0.8774206134020439	155	1.4352139125762984	155	1.5862511638169519	155	1.5554514315792602	155
sp|P00562|AK2H_ECOLI	NA	NA	None	0.30617283950617286	1	sp|P00562|AK2H_ECOLI	22	22	36	0.0	109361058.66666667	0.6916298293721603	36	0.6416587313868403	36	0.6768331454660109	36	1.074017825179253	36	0.9740639173792811	36	1.0796860559684323	36	0.872373226693421	36	1.4260937804111011	36	1.483052613891593	36	1.4398226822753442	36
sp|P00568|KAD1_HUMAN	NA	NA	None	0.4896907216494845	5	sp|P00568|KAD1_HUMAN,tr|Q5T9B7|Q5T9B7_HUMAN,sp|Q9Y6K8|KAD5_HUMAN,tr|H0Y4J6|H0Y4J6_HUMAN,tr|H0YID2|H0YID2_HUMAN	11	11	23	0.0	91757781.33333333	0.8859197480958256	23	0.887303898371864	23	0.9428969161012185	23	1.0202866900823186	23	0.9893186848244373	23	1.0823260821885032	23	0.8914877536027844	23	0.7869396910337683	23	0.9364314316996792	23	0.8474308615636152	23
sp|P00579|RPOD_ECOLI	NA	NA	None	0.2822185970636215	1	sp|P00579|RPOD_ECOLI	26	26	66	0.0	247305146.66666666	0.6707339443214653	65	0.6163686098079681	66	0.6788043736183867	66	1.077034099072188	66	0.9391647615955301	66	1.0859337525390012	66	0.8897330799474155	65	1.426232584978845	66	1.6092324323851175	66	1.5181364241848652	66
sp|P00582|DPO1_ECOLI	NA	NA	None	0.6519396551724138	1	sp|P00582|DPO1_ECOLI	59	59	112	0.0	258705594.66666666	0.6945372922288723	110	0.6433197008696862	106	0.7017572456565816	109	1.08242861860575	112	0.9655830185423586	110	1.08081354652985	111	0.876927696742962	112	1.4160545665707718	112	1.5709182538947448	112	1.5266103903415014	112
sp|P00634|PPB_ECOLI	NA	NA	None	0.2802547770700637	1	sp|P00634|PPB_ECOLI	9	9	11	0.0	26179884.666666668	0.6863642011234559	11	0.6548152313939878	11	0.7281740268406293	11	1.0410962543168334	11	0.971941868165801	11	1.048330998382579	11	0.8743616989875734	11	1.3260161355526319	11	1.3208571734990464	11	1.346092252731306	11
sp|P00748|FA12_HUMAN	NA	NA	None	0.014634146341463415	1	sp|P00748|FA12_HUMAN	1	1	1	0.004233852806053508	1509142.0	0.6084762317384549	1	0.8481229648373674	1	0.7606524304114692	1	0.9994499251583308	1	1.0215545023600394	1	1.1556955602408139	1	0.823300012240816	1	0.7220273229233913	1	0.8355794299436771	1	0.7048607213548399	1
sp|P00803|LEP_ECOLI	NA	NA	None	0.4012345679012346	1	sp|P00803|LEP_ECOLI	13	13	22	0.0	84643960.0	0.648322813690201	22	0.6060237934305335	22	0.7302246403293189	22	1.0760646299749999	22	0.9622842198621291	22	1.0895680510390502	22	0.8660120296987466	22	1.3933734973458471	22	1.6027852068933135	22	1.510654960616235	22
sp|P00805|ASPG2_ECOLI	NA	NA	None	0.15804597701149425	1	sp|P00805|ASPG2_ECOLI	4	4	4	0.0	8001252.666666667	0.6142153109501243	4	0.6462295995707118	4	0.68252692517963	4	1.0423892978755362	4	0.9960537649879047	4	1.0660837825949399	4	0.8775113387422215	4	1.4997165553739233	4	1.6966155751503411	4	1.5987836777705566	4
sp|P00811|AMPC_ECOLI	NA	NA	None	0.33687002652519893	1	sp|P00811|AMPC_ECOLI	11	11	15	0.0	26422309.333333332	0.7561770998075045	15	0.6260721061694975	15	0.7373533604828558	15	1.086679156128781	15	0.9774532734413195	15	1.0240093975942361	15	0.8880121649312478	15	1.2882359750786145	15	1.501159113189803	15	1.4287863947363055	15
sp|P00813|ADA_HUMAN	NA	NA	None	0.256198347107438	4	sp|P00813|ADA_HUMAN,tr|F5GXW0|F5GXW0_HUMAN,tr|F5GWI4|F5GWI4_HUMAN,tr|F5GYD4|F5GYD4_HUMAN	11	11	35	0.0	326044757.3333333	0.510316142172796	35	1.3544016096719378	35	0.5959511334419563	35	0.9072521908370385	35	0.8301687699119619	35	1.1594177544590767	35	1.1062517413986914	35	3.1004613442738007	35	0.9186467450503373	35	1.4127038377600645	35
sp|P00816|CYNS_ECOLI	NA	NA	None	0.07692307692307693	1	sp|P00816|CYNS_ECOLI	1	1	1	0.0	NA	0.9146970144591156	1	0.7399380586139097	1	0.9767203859533561	1	1.0673170842032507	1	1.0440445378638281	1	1.068628850663587	1	0.820009527269335	1	1.1273925955872066	1	1.2825655211797984	1	1.2459265269428068	1
sp|P00846|ATP6_HUMAN	NA	NA	None	0.04424778761061947	1	sp|P00846|ATP6_HUMAN	1	1	3	0.0	16589604.0	0.7878063846040249	3	0.7887120648282567	3	0.6819085260541382	3	1.247817364627545	3	0.7558308683883749	3	1.1950072783131778	3	0.8013444886709019	3	1.1711730717621562	3	0.8463448024391316	3	1.0270884735755774	3
sp|P00861|DCDA_ECOLI	NA	NA	None	0.26904761904761904	1	sp|P00861|DCDA_ECOLI	9	9	13	0.0	148314272.0	0.6858377259390704	13	0.6614940782734091	13	0.7604854751340111	13	1.0521790886846107	13	0.991704686418475	13	1.0203332546349655	13	0.8952559685069236	13	1.3315728013204895	13	1.488620108295367	13	1.412058567997138	13
sp|P00864|CAPP_ECOLI	NA	NA	None	0.6194790486976217	1	sp|P00864|CAPP_ECOLI	68	68	244	0.0	808939413.3333334	0.677393891953137	240	0.6130510996504968	243	0.6802523990264693	241	1.075808400033765	244	0.9486728910761456	244	1.0934862501999276	243	0.8760739221282412	242	1.442228103840284	244	1.5646394902834775	244	1.5512547272625854	244
sp|P00887|AROH_ECOLI	NA	NA	None	0.27586206896551724	1	sp|P00887|AROH_ECOLI	10	10	14	0.0	182712325.33333334	0.6226754041235227	14	0.6340398399231947	14	0.7084178489434423	14	1.0561901203443784	14	0.9761718776894117	14	1.0620425373312112	14	0.883542598316865	14	1.3634412239281182	14	1.5283877369211818	14	1.4555874240327178	14
sp|P00888|AROF_ECOLI	NA	NA	None	0.5589887640449438	1	sp|P00888|AROF_ECOLI	15	16	34	0.0	40477840.0	0.6737831095900894	30	0.6421504720754851	30	0.6976095526277615	29	1.0771802817192264	30	0.9432545527337306	30	1.08072905736759	30	0.8855773011658035	30	1.344608798476012	30	1.5613318381138122	30	1.5440207238275199	30
sp|P00893|ILVI_ECOLI	NA	NA	None	0.5487804878048781	1	sp|P00893|ILVI_ECOLI	31	31	65	0.0	570053418.6666666	0.7043245256611398	65	0.642185175570279	65	0.7017828696970136	65	1.0672709029986773	65	0.9695892589897798	65	1.0846923212295418	65	0.8960673276952981	65	1.3210877541214032	65	1.5009315270619492	65	1.4170430207472509	65
sp|P00894|ILVH_ECOLI	NA	NA	None	0.6871165644171779	1	sp|P00894|ILVH_ECOLI	9	9	25	0.0	339533584.0	0.711561709205434	25	0.6179990612097239	25	0.7051791554837509	25	1.0721560138868875	25	0.9594001834267173	25	1.0825042382082624	25	0.8919964284739524	25	1.4981771960401291	25	1.6617668903920868	25	1.5869146230487434	25
sp|P00895|TRPE_ECOLI	NA	NA	None	0.3192307692307692	1	sp|P00895|TRPE_ECOLI	18	18	44	0.0	309446410.6666667	0.7145161380910671	42	0.6900056498729309	43	0.7159352278241962	43	1.0520896841751304	44	0.9884261644683308	44	1.074417135910029	44	0.8830151602388121	44	1.3484850791984138	44	1.5145324136806284	44	1.492833371553469	44
sp|P00904|TRPGD_ECOLI	NA	NA	None	0.487758945386064	1	sp|P00904|TRPGD_ECOLI	18	18	35	0.0	217686970.66666666	0.7324446026859016	35	0.6675471171527102	35	0.7270167962163315	35	1.0352316916482809	35	1.0007596197670372	35	1.0666105177668028	35	0.8793712953000848	35	1.2218544298115044	35	1.3413039095783998	35	1.2677409909438855	35
sp|P00909|TRPC_ECOLI	NA	NA	None	0.5452538631346578	1	sp|P00909|TRPC_ECOLI	19	19	41	0.0	158886618.66666666	0.6921028540416104	41	0.6669909542473877	41	0.74919817613087	41	1.0790815462849481	41	0.9408319535799698	41	1.0792453704611447	41	0.8807338877403704	41	1.365911602812822	41	1.5404152642312767	41	1.3573617958048412	41
sp|P00914|PHR_ECOLI	NA	NA	None	0.10805084745762712	1	sp|P00914|PHR_ECOLI	3	3	3	0.0	15900375.333333334	0.7870068667616172	3	0.7692120536090269	3	0.8828907400718305	3	1.0297991513736016	3	0.9797475434113122	3	0.9925418247356886	3	0.9043694219723429	3	1.1419673487263085	3	1.164396149822295	3	1.1510481683956781	3
sp|P00915|CAH1_HUMAN	NA	NA	None	0.26053639846743293	13	sp|P00915|CAH1_HUMAN,tr|E5RFL2|E5RFL2_HUMAN,tr|E5RH81|E5RH81_HUMAN,tr|E5RHP7|E5RHP7_HUMAN,tr|E5RIF9|E5RIF9_HUMAN,tr|E5RG43|E5RG43_HUMAN,tr|E5RII2|E5RII2_HUMAN,tr|E5RGU8|E5RGU8_HUMAN,tr|E5RJI8|E5RJI8_HUMAN,tr|E5RG81|E5RG81_HUMAN,tr|E5RJF6|E5RJF6_HUMAN,tr|E5RFE7|E5RFE7_HUMAN,tr|H0YBE2|H0YBE2_HUMAN	5	5	9	0.0	22421577.333333332	1.2089989656361337	9	0.9497327893345593	9	1.106933508775653	9	1.4380738131114839	9	0.7637598421019122	9	0.631165171685657	9	0.9155313855883266	9	0.9826938234388194	9	0.8584671649278385	9	0.8928811264649702	9
sp|P00918|CAH2_HUMAN	NA	NA	None	0.6115384615384616	3	sp|P00918|CAH2_HUMAN,tr|E5RK37|E5RK37_HUMAN,tr|E5RID5|E5RID5_HUMAN	21	21	168	0.0	4793239893.333333	0.9466188362743249	167	0.8783476571019004	168	0.9384137833140055	167	1.0122722303776117	167	0.9863992336685382	166	1.0956318130716287	168	0.8992903757778712	167	0.7710986376742155	166	0.830041785944352	167	0.7900066256182092	168
sp|P00926|SDHD_ECOLI	NA	NA	None	0.251131221719457	1	sp|P00926|SDHD_ECOLI	9	9	12	0.0	329773255.6666667	0.723468554448409	11	0.6211006228310533	11	0.7439905818457961	12	1.0644400062096655	12	0.8913478542706195	12	1.1568177902231307	12	0.8333788960326701	11	1.229063840815435	12	1.4471888587310515	12	1.4363834733784062	12
sp|P00934|THRC_ECOLI	NA	NA	None	0.7289719626168224	1	sp|P00934|THRC_ECOLI	30	30	137	0.0	920792554.6666666	0.6289028152324208	134	0.5909742349142089	136	0.6473899582295506	136	1.0925941662752927	136	0.9583313194813651	137	1.0837572476430914	137	0.8854971833975501	135	1.4639626770622964	137	1.6288160913137493	137	1.624976368321751	137
sp|P00935|METB_ECOLI	NA	NA	None	0.2772020725388601	1	sp|P00935|METB_ECOLI	8	8	22	0.0	88899177.0	0.6671780625143551	22	0.5994530542717013	22	0.6717292791790983	22	1.1069067440574598	22	0.9662997056096043	22	1.0963392338130502	22	0.8889801939852686	22	1.4573425766197805	22	1.52110886690292	22	1.5728267978575576	22
sp|P00936|CYAA_ECOLI	NA	NA	None	0.16745283018867924	1	sp|P00936|CYAA_ECOLI	12	12	13	0.0	49942222.666666664	0.7219267628112958	13	0.6911136149884998	13	0.7181294076070616	13	1.1010697285198197	13	0.9783560754740307	13	1.0684457025904912	13	0.8684719943878008	13	1.3278800272665303	13	1.432062898459647	13	1.3839093144303214	13
sp|P00944|XYLA_ECOLI	NA	NA	None	0.26590909090909093	1	sp|P00944|XYLA_ECOLI	10	10	13	0.0	19766394.333333332	0.7134723798862029	13	0.606292365884632	13	0.7453234911512495	13	1.1079120981793846	13	0.9227420230626125	13	1.07314281019349	13	0.9173436126647038	13	1.554025223547455	13	1.5504280393753003	13	1.5531927096335092	13
sp|P00946|MANA_ECOLI	NA	NA	None	0.7186700767263428	1	sp|P00946|MANA_ECOLI	27	27	65	0.0	135540906.66666666	0.6620459389059911	65	0.5971440113686856	64	0.6763941610344721	65	1.0687968442814644	65	0.9540166034009196	65	1.0931349501039227	65	0.8782941479246485	65	1.4391841660374203	65	1.6230589000829199	65	1.6079826451671495	65
sp|P00954|SYW_ECOLI	NA	NA	None	0.45808383233532934	1	sp|P00954|SYW_ECOLI	19	19	63	0.0	125809066.66666667	0.7207992245312688	63	0.6237993086023513	63	0.6899605484034527	63	1.0803005631147253	63	0.9538036529909302	63	1.0974026428578247	63	0.8656034079992289	63	1.3564649236123714	63	1.5238526901425413	63	1.4878086948279392	63
sp|P00956|SYI_ECOLI	NA	NA	None	0.5959488272921108	1	sp|P00956|SYI_ECOLI	56	56	194	0.0	608541845.3333334	0.6829194193670118	194	0.5929678814635277	194	0.683393093809032	194	1.0830284375679136	194	0.962374106063014	194	1.084104630966582	194	0.876107922381297	194	1.469145427132399	194	1.6136002828511131	194	1.5469265380466655	194
sp|P00957|SYA_ECOLI	NA	NA	None	0.6221461187214612	1	sp|P00957|SYA_ECOLI	69	69	200	0.0	466256480.0	0.6795287336944593	199	0.6210083588557309	200	0.6964664713901791	195	1.0692769789911452	200	0.9595036059725397	200	1.0822531054443485	199	0.8729613050758394	199	1.418891932640936	200	1.5387270672978746	200	1.4913013897400074	200
sp|P00959|SYM_ECOLI	NA	NA	None	0.4239290989660266	1	sp|P00959|SYM_ECOLI	34	34	82	0.0	464442250.6666667	0.6732152322563806	81	0.587487837756557	81	0.6657254622218556	82	1.097350769557726	82	0.9353100048051088	82	1.0804095950905968	82	0.8909023522378072	82	1.4809181678252816	82	1.6729545321113497	82	1.588243794725738	82
sp|P00960|SYGA_ECOLI	NA	NA	None	0.3696369636963696	1	sp|P00960|SYGA_ECOLI	11	11	36	0.0	471515989.3333333	0.7261332089241972	35	0.6425908573946758	35	0.6785246214507366	34	1.0432422265875805	36	0.9668834233572814	35	1.0953409703081836	35	0.8759688122559105	35	1.3477552660395742	35	1.6576352714113032	36	1.517583694628616	35
sp|P00961|SYGB_ECOLI	NA	NA	None	0.6197387518142236	1	sp|P00961|SYGB_ECOLI	54	54	159	0.0	1072015040.0	0.6622581993773756	158	0.5789533955546531	156	0.6712543419667563	157	1.0730776684451646	158	0.9540704168019281	158	1.096580269444694	159	0.8663291936529972	158	1.513886732355082	159	1.677921561611704	159	1.6198931200717515	159
sp|P00962|SYQ_ECOLI	NA	NA	None	0.6173285198555957	1	sp|P00962|SYQ_ECOLI	38	38	78	0.0	343004373.3333333	0.6795641526205294	78	0.6202814656935591	78	0.6929969933314275	78	1.0749547717251733	78	0.9382466598204405	78	1.1035039382251193	78	0.8791925836495582	78	1.5197315559444577	78	1.6403581467460016	78	1.5603398810679634	78
sp|P00963|ASNA_ECOLI	NA	NA	None	0.4121212121212121	1	sp|P00963|ASNA_ECOLI	10	10	20	0.0	100650786.66666667	0.6679387574909406	20	0.6534012229634797	20	0.708473409098864	20	1.0532906940017979	20	0.9231135893558398	20	1.1084032886640187	20	0.8916841535642374	20	1.4856708301879844	20	1.573850697529339	20	1.5139508372366373	20
sp|P00966|ASSY_HUMAN	NA	NA	None	0.3907766990291262	3	sp|P00966|ASSY_HUMAN,tr|Q5T6L5|Q5T6L5_HUMAN,tr|Q5T6L6|Q5T6L6_HUMAN	18	18	37	0.0	102737354.66666667	0.8502353823780054	37	0.7900155519345986	37	0.8946536263636979	37	0.9922227822751153	37	0.9615107055999745	37	1.1438699114622244	37	0.8724039209412907	37	0.7558402989217843	37	0.8818784524932	37	0.8455543388522953	37
sp|P00968|CARB_ECOLI	NA	NA	None	0.5507921714818267	1	sp|P00968|CARB_ECOLI	74	77	219	0.0	769754858.6666666	0.677090150071238	210	0.6228284131147599	210	0.6744329709419143	210	1.0765466849296237	210	0.9518106341391079	210	1.0878030475832712	210	0.856734316389711	210	1.4093872674818648	210	1.5736649741269446	210	1.5840967920329072	210
sp|P01009|A1AT_HUMAN	NA	NA	None	0.11244019138755981	9	sp|P01009|A1AT_HUMAN,tr|A0A0G2JRN3|A0A0G2JRN3_HUMAN,tr|A0A024R6I7|A0A024R6I7_HUMAN,tr|G3V544|G3V544_HUMAN,tr|G3V387|G3V387_HUMAN,tr|G3V5R8|G3V5R8_HUMAN,tr|A0A0B4J278|A0A0B4J278_HUMAN,sp|P20848|A1ATR_HUMAN,tr|A0A0G2JPK4|A0A0G2JPK4_HUMAN	4	4	5	0.0	24330346.0	0.9833146143133115	5	0.8997681387868068	5	1.059464611380445	5	1.0134135831943385	5	1.0210617960537771	5	0.9600840247340414	5	0.9624971361016158	5	0.7350150500920976	5	0.7853138056516465	5	0.730953771508154	5
sp|P01011|AACT_HUMAN	NA	NA	None	0.04018912529550828	3	sp|P01011|AACT_HUMAN,tr|G3V3A0|G3V3A0_HUMAN,tr|G3V595|G3V595_HUMAN	2	2	3	0.0	NA	0.6989213282817027	3	0.9493500770692124	3	0.70711688007738	3	1.1077926755907268	3	0.8241542233117897	3	1.3200267439269	3	0.7359349231112101	3	0.9388584248625462	3	0.6042567416982394	3	0.8103877961862168	3
sp|P01023|A2MG_HUMAN	NA	NA	None	0.06377204884667571	4	sp|P01023|A2MG_HUMAN,tr|F8W7L3|F8W7L3_HUMAN,tr|F5H1E8|F5H1E8_HUMAN,sp|P20742|PZP_HUMAN	8	8	12	0.0	173211414.66666666	0.9645256274098181	12	0.8593689385978878	12	0.9876628157490286	12	1.1060070068392567	12	0.9102653091372743	12	0.9772331187990742	12	0.9081225149671119	12	0.8720473688170256	12	0.8905184767035363	12	0.7557216102548604	12
sp|P01024|CO3_HUMAN	NA	NA	None	0.03487672880336741	1	sp|P01024|CO3_HUMAN	5	5	8	0.0	9692841.666666666	0.8667909274009562	8	0.930110400134277	8	0.9093984349233443	8	1.075958612752337	8	1.1179663208142856	8	0.8619293960169991	8	0.8609419001189921	8	0.8247192580726702	8	0.8404362734714668	8	0.6155909020410487	8
sp|P01034|CYTC_HUMAN	NA	NA	None	0.3698630136986301	1	sp|P01034|CYTC_HUMAN	5	5	6	0.0	56467196.666666664	0.9365430520512771	6	0.9357642045594048	6	1.003587623338359	6	1.0079158052567567	6	1.0030198775614283	6	1.0438998752482773	6	0.9640118976166587	6	0.7114136083368305	6	0.8048552121133739	6	0.7532073206602021	6
sp|P01040|CYTA_HUMAN	NA	NA	None	0.673469387755102	2	sp|P01040|CYTA_HUMAN,tr|C9J0E4|C9J0E4_HUMAN	5	5	7	0.0	88848031.33333333	0.7477645879401315	7	0.7712216054678493	7	0.8614420971929936	7	1.0013523427118387	7	1.0462630958462367	7	1.0062563498406785	7	0.974879842522563	7	0.7470821682905341	7	0.9299801813802684	7	0.9558722344403849	7
sp|P01111|RASN_HUMAN	NA	NA	None	0.5291005291005291	3	sp|P01111|RASN_HUMAN,tr|G3V5T7|G3V5T7_HUMAN,tr|G3V4K2|G3V4K2_HUMAN	2	11	43	0.0	26306446.5	1.0278662720493714	13	0.9148116655310475	13	0.9355666168787778	13	0.985220995252924	13	1.1481313020793351	13	1.0049636041661263	13	0.8791031588302161	13	0.7324682962690682	13	0.8807687745807737	13	0.8343478823986531	13
sp|P01112|RASH_HUMAN	NA	NA	None	0.5291005291005291	3	sp|P01112|RASH_HUMAN,tr|G3V5T7|G3V5T7_HUMAN,tr|G3V4K2|G3V4K2_HUMAN	2	11	23	0.0	23214062.0	0.8871649608782688	5	0.8165505437689428	5	1.0068179182606887	5	0.9875529225919232	5	1.0747767012988798	5	1.0079234968006852	5	0.9032783329357665	5	0.7155866379244028	5	0.8540965418680306	5	0.7833167227665055	5
sp|P01116|RASK_HUMAN	NA	NA	None	0.3862433862433862	3	sp|P01116|RASK_HUMAN,tr|G3V5T7|G3V5T7_HUMAN,tr|G3V4K2|G3V4K2_HUMAN	1	6	28	0.0	182807552.0	0.8128032038946476	2	0.8387512483281152	2	0.8743864808707014	2	0.9365556941137675	2	0.9761843764026744	2	1.1042400820277027	2	0.9830198474558554	2	0.6739113488848725	2	0.8479336167034384	2	0.7278414318683555	2
sp|P01130|LDLR_HUMAN	NA	NA	None	0.11046511627906977	7	sp|P01130|LDLR_HUMAN,tr|J3KMZ9|J3KMZ9_HUMAN,tr|H0YMD1|H0YMD1_HUMAN,tr|H0YM92|H0YM92_HUMAN,tr|H0YMQ3|H0YMQ3_HUMAN,sp|Q14114|LRP8_HUMAN,tr|E9PP15|E9PP15_HUMAN	7	7	9	0.0	35710146.666666664	0.906994398153741	9	0.9477660634663599	9	0.8617434449571111	9	1.0447313464196541	9	1.0027659218810943	9	1.000946986927533	8	0.933996804382561	9	0.8548834614116513	9	0.9529329354530577	9	0.9249731301275063	9
sp|P01137|TGFB1_HUMAN	NA	NA	None	0.02564102564102564	1	sp|P01137|TGFB1_HUMAN	1	1	1	0.0	23061422.0	1.319309145298247	1	0.6165123251639616	1	0.7454666756528315	1	1.116051990322148	1	1.0036944267022652	1	0.9710251833146707	1	0.9092283996609167	1	0.6627560361367489	1	1.1187466031369548	1	0.7937582428997448	1
sp|P01717|LV325_HUMAN	NA	NA	None	0.08928571428571429	2	sp|A0A075B6K4|LV310_HUMAN,sp|P01717|LV325_HUMAN	1	1	1	9.928514694201747e-05	8111573.0	0.8457568192011041	1	0.9048521487880428	1	0.8974076736516923	1	1.0742075472171435	1	0.9657893643904452	1	1.081097895628503	1	0.8789051927639077	1	1.7172019276251402	1	0.9871683984985059	1	4.081606030950263	1
sp|P01768|HV330_HUMAN	NA	NA	None	0.05982905982905983	6	sp|P01768|HV330_HUMAN,sp|P0DP02|HVC33_HUMAN,sp|P01772|HV333_HUMAN,sp|P0DP03|HV335_HUMAN,tr|A0A0J9YY99|A0A0J9YY99_HUMAN,tr|A0A0J9YVT0|A0A0J9YVT0_HUMAN	1	1	1	0.0015529368776833836	8491097.0	1.0147197213590138	1	1.3300697401321309	1	1.41876193291207	1	1.0713745915848505	1	0.9448677493828838	1	1.3238450538828397	1	0.6599126051494261	1	0.6621749654494764	1	0.9013460724242884	1	0.7239169509262736	1
sp|P01833|PIGR_HUMAN	NA	NA	None	0.01963350785340314	1	sp|P01833|PIGR_HUMAN	1	1	1	0.00019241870309794111	1400283.0	0.5663024964545073	1	0.23947576593333764	1	0.520377140658072	1	0.5154911309231109	1	0.21716802428751633	1	2.7631183232491683	1	0.5042225215402049	1	6.995032746812621	1	0.4727627762455548	1	0.5415189674954924	1
sp|P01834|IGKC_HUMAN	NA	NA	None	0.4766355140186916	1	sp|P01834|IGKC_HUMAN	3	3	10	0.0	37947460.0	0.5072682167702378	10	0.6600400216658813	10	0.7311928310378868	10	2.1893777917955104	10	0.5197225185424612	10	0.9313392792707043	10	0.357396700860585	10	0.3935436441017741	10	0.43520967951299006	10	0.36053307568040954	10
sp|P01850|TRBC1_HUMAN	NA	NA	None	0.15254237288135594	5	sp|P01850|TRBC1_HUMAN,sp|A0A5B9|TRBC2_HUMAN,tr|A0A0G2JMB4|A0A0G2JMB4_HUMAN,tr|A0A075B6S1|A0A075B6S1_HUMAN,tr|A0A0J9YYE9|A0A0J9YYE9_HUMAN	2	2	2	0.00010023053021950487	79817949.0	0.2847196734425935	2	0.3288601753424003	2	0.6894838716592493	2	0.4575726274803044	2	2.2011634007748606	2	0.7476770743636348	2	0.5935868973811997	2	1.8447609165807428	2	0.35155268690648717	2	0.8240511644781581	2
sp|P01857|IGHG1_HUMAN	NA	NA	None	0.29393939393939394	5	sp|P01857|IGHG1_HUMAN,sp|P01861|IGHG4_HUMAN,tr|A0A0A0MS07|A0A0A0MS07_HUMAN,tr|A0A286YFJ8|A0A286YFJ8_HUMAN,tr|A0A0A0MS08|A0A0A0MS08_HUMAN	3	8	22	0.0	62055087.666666664	0.7438014131922874	10	1.1310093336180205	10	0.9295156686460804	10	1.6427049343296223	10	0.7960236981063133	10	1.0400143634084533	10	0.5555861440211322	10	0.7296215294356354	10	0.5974411886455192	10	0.6275681015471737	10
sp|P01859|IGHG2_HUMAN	NA	NA	None	0.10122699386503067	4	sp|P01859|IGHG2_HUMAN,sp|P01861|IGHG4_HUMAN,tr|A0A286YFJ8|A0A286YFJ8_HUMAN,tr|A0A286YEY4|A0A286YEY4_HUMAN	1	4	10	0.0009198785760279643	20870290.0	1.1014747402466285	3	0.8832292403248441	3	0.9409847954404201	3	0.9933321365556692	3	0.8542389173501055	3	1.2677365668263243	3	0.8349516626695526	3	0.7232426572955892	3	0.906560511057439	3	0.686332814577224	3
sp|P01860|IGHG3_HUMAN	NA	NA	None	0.1724137931034483	4	sp|P01860|IGHG3_HUMAN,sp|P01861|IGHG4_HUMAN,tr|A0A286YFJ8|A0A286YFJ8_HUMAN,tr|A0A286YES1|A0A286YES1_HUMAN	1	6	14	0.0	893024.0	1.992613747093447	2	0.8439305577538837	2	0.5576000060558828	2	0.4983716802315826	2	0.9919367746986136	2	2.169483660090719	2	0.34020788497908483	2	0.3664788386325546	2	0.3670472464167944	2	0.8889073208013145	2
sp|P01871|IGHM_HUMAN	NA	NA	None	0.12141280353200883	2	sp|P01871|IGHM_HUMAN,tr|A0A1B0GUU9|A0A1B0GUU9_HUMAN	4	4	7	0.0	40748223.666666664	0.6110652514219788	7	0.6188140342349114	7	0.6013949469224106	7	1.2818940461042856	7	0.66139904421058	7	0.7365238228471607	7	1.2728870949907543	7	1.3062536269491836	7	2.2869581129329455	7	1.8617358706551845	7
sp|P01876|IGHA1_HUMAN	NA	NA	None	0.26345609065155806	5	sp|P01876|IGHA1_HUMAN,tr|A0A286YEY1|A0A286YEY1_HUMAN,tr|A0A0G2JMB2|A0A0G2JMB2_HUMAN,sp|P01877|IGHA2_HUMAN,tr|A0A286YEY5|A0A286YEY5_HUMAN	5	5	5	0.0	34643318.0	0.6832353840326107	5	0.6645990500222038	4	0.9204716648944717	5	0.9146324459059952	5	0.8897679324894515	5	1.4498768825516808	5	0.6600526095627829	5	0.756604694092827	5	0.6424169303797469	5	0.7863463837651862	5
sp|P01880|IGHD_HUMAN	NA	NA	None	0.057291666666666664	2	sp|P01880|IGHD_HUMAN,tr|A0A0A0MS09|A0A0A0MS09_HUMAN	1	1	1	0.0	8533226.0	0.3199499768937883	1	0.3510866937344445	1	0.3261284761514771	1	0.9910540187088382	1	0.7617365344472036	1	0.8587608684286336	1	1.3884485784153244	1	0.7950993075856096	1	1.20783063725774	1	1.2668534111751253	1
sp|P01909|DQA1_HUMAN	NA	NA	None	0.1220472440944882	7	sp|P01909|DQA1_HUMAN,tr|Q5Y7D2|Q5Y7D2_HUMAN,tr|A0A1W2PP70|A0A1W2PP70_HUMAN,tr|Q5Y7H0|Q5Y7H0_HUMAN,tr|Q08AS3|Q08AS3_HUMAN,sp|P01906|DQA2_HUMAN,tr|A0A140TA34|A0A140TA34_HUMAN	2	3	7	0.0	5626720.0	0.28543920244609855	5	0.22580133052638418	5	0.33434310489849123	5	2.8455805776441525	5	0.4021848168061163	5	0.49921658509055256	5	0.3219126773544572	5	0.3372009411535425	5	0.47812325123157323	4	0.4564830098243869	4
sp|P02042|HBD_HUMAN	NA	NA	None	0.3945578231292517	4	sp|P02042|HBD_HUMAN,tr|E9PEW8|E9PEW8_HUMAN,tr|E9PFT6|E9PFT6_HUMAN,tr|C9JRG0|C9JRG0_HUMAN	1	5	37	0.0	NA	1.0662835802951975	1	0.5811026617705468	1	1.1234993966085292	1	1.285039696006355	1	0.7476137503252835	1	0.8085244833888535	1	1.158822070279508	1	0.9409887706792833	1	1.1602160339299274	1	1.4422227937405554	1
sp|P02144|MYG_HUMAN	NA	NA	None	0.37012987012987014	5	sp|P02144|MYG_HUMAN,tr|B0QYF8|B0QYF8_HUMAN,tr|Q8WVH6|Q8WVH6_HUMAN,tr|F2Z337|F2Z337_HUMAN,tr|F2Z2F1|F2Z2F1_HUMAN	7	7	7	0.0	102731884.0	0.9902947211250545	7	0.9082247570484908	7	0.9977927089760469	7	0.9849510785888116	7	0.9854006440270417	7	1.0149475305703481	7	0.9598830335466286	7	0.7505558207115712	7	0.9163801995655279	7	0.7981875274291942	7
sp|P02358|RS6_ECOLI	NA	NA	None	0.6962962962962963	1	sp|P02358|RS6_ECOLI	17	17	127	0.0	3205871872.0	0.7543120497956111	126	0.6682253183673745	124	0.7627305265621201	125	1.0522068887037852	126	0.989677337773188	127	1.0613515182382396	127	0.8964471719430513	126	1.2780037004492062	127	1.4970195783958455	127	1.4262495712919006	127
sp|P02359|RS7_ECOLI	NA	NA	None	0.7039106145251397	1	sp|P02359|RS7_ECOLI	18	18	145	0.0	2878632320.0	0.6714367848227946	143	0.5892487096352941	144	0.6620069599814024	144	1.0801454082378925	144	0.9573969696942225	144	1.082261129947067	144	0.8686656429409492	144	1.5165737080579678	144	1.624575046824761	144	1.6339304692102918	144
sp|P02413|RL15_ECOLI	NA	NA	None	0.625	1	sp|P02413|RL15_ECOLI	12	12	81	0.0	1988727338.6666667	0.6585495547091915	81	0.617575283122393	81	0.6581602216216347	81	1.0691774316057778	81	0.9600647363827169	81	1.0789666513709673	81	0.8856020812037054	81	1.4811888797529336	81	1.6420335599148255	81	1.5902450632032181	81
sp|P02533|K1C14_HUMAN	NA	NA	None	0.4978813559322034	7	sp|O76013|KRT36_HUMAN,sp|O76014|KRT37_HUMAN,sp|P02533|K1C14_HUMAN,sp|Q7Z3Y9|K1C26_HUMAN,sp|Q8N1A0|KT222_HUMAN,tr|K7ELP7|K7ELP7_HUMAN,tr|K7ENV3|K7ENV3_HUMAN	7	33	246	0.0	618453736.0	1.1459263407369393	9	1.1837685863352623	9	0.8726299530937485	9	1.0306409238355607	9	0.8936234537601462	9	0.8344438199818426	9	1.2360243828628248	9	0.6863943608732492	9	1.0335548711298428	9	1.6206251505049047	9
sp|P02538|K2C6A_HUMAN	NA	NA	None	0.35106382978723405	10	sp|P02538|K2C6A_HUMAN,sp|P48668|K2C6C_HUMAN,tr|F8W0C6|F8W0C6_HUMAN,tr|F8VS61|F8VS61_HUMAN,sp|Q14533|KRT81_HUMAN,tr|K7EKH9|K7EKH9_HUMAN,tr|A0A087X106|A0A087X106_HUMAN,tr|B4DIR1|B4DIR1_HUMAN,tr|K7ELP4|K7ELP4_HUMAN,tr|U3KPR1|U3KPR1_HUMAN	1	26	533	0.0	80424656.0	0.7724390967707125	1	0.6910172251293865	1	0.7127041964985811	1	0.48020454677971974	1	1.307031643658345	1	0.5291412150795812	1	1.6836225944823542	1	0.3700500488653067	1	0.5381118932847843	1	1.3342639353150398	1
sp|P02545|LMNA_HUMAN	NA	NA	None	0.6701807228915663	3	sp|P02545|LMNA_HUMAN,tr|A0A0C4DGC5|A0A0C4DGC5_HUMAN,tr|H0YAB0|H0YAB0_HUMAN	2	75	408	0.0	63488101.0	0.8462238047805829	7	1.0076899204810634	7	0.8650766843098551	7	1.1134392475430803	7	0.9253094306315166	7	1.051834416827545	7	0.8396247057172314	7	0.6944667233603502	7	0.7205098792621544	7	0.7585379930044874	7
sp|P02675|FIBB_HUMAN	NA	NA	None	0.09572301425661914	2	sp|P02675|FIBB_HUMAN,tr|D6REL8|D6REL8_HUMAN	4	4	4	0.0	46425326.666666664	0.9302062548671722	4	1.0016134167122765	4	0.8770601083556596	4	1.1084300646989336	4	1.0260137562304719	4	1.0512174012555235	4	0.7637464592927676	4	0.6638967654652388	4	0.9501771695181693	4	0.6791903754693855	4
sp|P02743|SAMP_HUMAN	NA	NA	None	0.09865470852017937	1	sp|P02743|SAMP_HUMAN	2	2	4	0.0	115465568.0	1.1189165212778232	4	0.743274180440048	4	1.0694801444912254	4	1.3011949789757002	4	0.7450515594345899	4	0.9764033270883703	4	0.9876080295862373	4	0.8135989590019506	4	0.7651400164387689	4	0.6930201156491539	4
sp|P02748|CO9_HUMAN	NA	NA	None	0.01967799642218247	1	sp|P02748|CO9_HUMAN	1	1	1	0.0	4060536.0	0.6867379361200231	1	0.9153931981298525	1	0.7084755054687532	1	0.9296131141971378	1	0.85387445611678	1	1.704558388059471	1	0.5119540416266114	1	0.8749109131833046	1	0.7617940135203481	1	0.7022056467336122	1
sp|P02751|FINC_HUMAN	NA	NA	None	0.05993294216261526	2	sp|P02751|FINC_HUMAN,tr|H0Y7Z1|H0Y7Z1_HUMAN	11	11	14	0.0	23323701.666666668	0.9005027473666338	14	0.9358299486957713	14	0.8009529388652141	14	0.9833038824974942	14	0.8115775700618586	14	1.4992405335213204	14	0.6834444166371119	14	0.762339174395591	14	0.7819386658709158	14	0.8303667939203412	14
sp|P02765|FETUA_HUMAN	NA	NA	None	0.035422343324250684	1	sp|P02765|FETUA_HUMAN	1	1	2	9.970089730807577e-05	206155488.0	0.9802212509042088	2	1.4353423254410913	2	1.3203043006035333	2	0.9758866608687546	2	1.3394633113779806	2	0.6867592207072231	2	0.9978908070460417	2	0.8718881504732429	2	0.9693767042384611	2	1.1612099506164988	2
sp|P02768|ALBU_HUMAN	NA	NA	None	0.39080459770114945	8	sp|P02768|ALBU_HUMAN,tr|A0A0C4DGB6|A0A0C4DGB6_HUMAN,tr|A0A087WWT3|A0A087WWT3_HUMAN,tr|H7C013|H7C013_HUMAN,tr|D6RHD5|D6RHD5_HUMAN,tr|H0YA55|H0YA55_HUMAN,tr|C9JKR2|C9JKR2_HUMAN,tr|B7WNR0|B7WNR0_HUMAN	24	24	114	0.0	915587861.3333334	0.9483142436038859	112	0.9798651097986512	113	1.069582722300592	113	1.064183840431381	111	0.935734592697634	113	0.9396640688075977	110	1.0120884421404557	112	0.8523156173260409	110	0.9295372322914164	111	0.8033120466232493	110
sp|P02774|VTDB_HUMAN	NA	NA	None	0.0379746835443038	3	sp|P02774|VTDB_HUMAN,tr|D6RF35|D6RF35_HUMAN,tr|D6RBJ7|D6RBJ7_HUMAN	2	2	2	0.0	1101458636.0	1.0017795651619752	2	0.8351642143394766	2	1.1205965942892884	2	1.0560156312507405	2	1.052264128438745	2	1.1327325667941461	2	0.7589876735163683	2	0.7215900093648113	2	0.7781320360922297	2	0.7306806097828924	2
sp|P02786|TFR1_HUMAN	NA	NA	None	0.4486842105263158	5	sp|P02786|TFR1_HUMAN,tr|G3V0E5|G3V0E5_HUMAN,tr|H7C3V5|H7C3V5_HUMAN,sp|Q9UP52|TFR2_HUMAN,tr|F8WBE5|F8WBE5_HUMAN	37	37	151	0.0	799432512.0	0.8168562725718174	149	0.7731662738301801	150	0.9063867437013777	151	0.989414652086533	151	1.2139566448656396	151	0.954624246994057	149	0.8421947040388913	149	0.7433269456635965	149	0.806916150303588	151	0.7714997754885924	150
sp|P02787|TRFE_HUMAN	NA	NA	None	0.10315186246418338	6	sp|P02787|TRFE_HUMAN,tr|H7C5E8|H7C5E8_HUMAN,tr|F8WEK9|F8WEK9_HUMAN,tr|F8WC57|F8WC57_HUMAN,tr|F8WCI6|F8WCI6_HUMAN,tr|C9JB55|C9JB55_HUMAN	7	7	12	0.0	33974880.666666664	0.8765219051882667	12	0.8862445098958023	12	1.0439250123029624	12	1.1348330929269967	12	1.0047530467698667	12	0.9420206851381726	12	0.9844369292943702	12	0.8331637927260713	12	0.8940571228602214	12	0.7663047994473429	12
sp|P02790|HEMO_HUMAN	NA	NA	None	0.05844155844155844	2	sp|P02790|HEMO_HUMAN,tr|Q9BS19|Q9BS19_HUMAN	2	2	2	0.0	1960002.0	0.8611530879915965	2	0.9211107742453912	2	0.8975062374691203	2	1.0203970516284766	2	1.0923869606269792	2	0.9355245727994566	2	0.9516914149450877	2	0.9187470012214465	2	0.9453363837869226	2	0.7107360624672234	2
sp|P02792|FRIL_HUMAN	NA	NA	None	0.12571428571428572	1	sp|P02792|FRIL_HUMAN	2	2	2	0.00019344230583228552	38071200.0	0.9378106554399632	2	0.908260154000029	2	1.0637949950881596	2	0.9909285359488944	2	1.0337691583627318	2	1.1509651981757396	2	0.824337107512634	2	0.8762527257030002	2	0.891137849579323	2	0.7901470718451886	2
sp|P02794|FRIH_HUMAN	NA	NA	None	0.4644808743169399	9	sp|P02794|FRIH_HUMAN,tr|G3V1D1|G3V1D1_HUMAN,tr|G3V192|G3V192_HUMAN,tr|E9PRK8|E9PRK8_HUMAN,tr|E9PKY7|E9PKY7_HUMAN,tr|E9PPQ4|E9PPQ4_HUMAN,tr|E9PK45|E9PK45_HUMAN,tr|E9PQR3|E9PQR3_HUMAN,tr|E9PKM5|E9PKM5_HUMAN	6	6	13	0.0	201716800.0	0.875934750342653	13	0.8094588621854646	13	0.8673464254619327	13	0.9053190963956578	13	1.2585663627653374	13	1.0326972626763777	13	0.8113553077371368	13	0.7555363022826964	13	0.6309195315521084	13	0.7886535097375006	13
sp|P02916|MALF_ECOLI	NA	NA	None	0.06031128404669261	1	sp|P02916|MALF_ECOLI	3	3	4	9.953219866626854e-05	20616723.0	0.7291960463666177	4	0.6832253548875243	4	0.778924822848057	4	1.0852909899845322	4	0.9908785843915731	4	1.0664107738750377	4	0.857419651748857	4	1.3746674128822227	4	1.3831019337239174	4	1.4649501274931542	4
sp|P02918|PBPA_ECOLI	NA	NA	None	0.29764705882352943	1	sp|P02918|PBPA_ECOLI	20	20	27	0.0	108646291.33333333	0.7397009329138305	27	0.6509661587392983	27	0.725970738852005	27	1.0755653348139314	27	0.9700826945486811	27	1.0933078624691517	27	0.8650559312527119	27	1.3769459899960659	27	1.5247419397141198	27	1.431821975990668	27
sp|P02919|PBPB_ECOLI	NA	NA	None	0.22156398104265404	1	sp|P02919|PBPB_ECOLI	17	17	25	0.0	36299641.333333336	0.7324853562184989	25	0.6369731214169182	25	0.7376940092052323	25	1.0750272442446533	25	0.9351237759098162	25	1.0868728242322174	25	0.8760747925382032	25	1.1962473713433575	25	1.3363955106947127	25	1.3311119593446648	25
sp|P02924|ARAF_ECOLI	NA	NA	None	0.42249240121580545	1	sp|P02924|ARAF_ECOLI	12	12	17	0.0	69748663.33333333	0.661705733364034	17	0.6888856799172272	17	0.7360835206785517	17	1.0607804578389035	17	0.9389192758720936	17	1.0473905347940096	17	0.9327950777477952	17	1.219833654204683	17	1.5895858542007273	17	1.4624498146327518	17
sp|P02925|RBSB_ECOLI	NA	NA	None	0.7094594594594594	1	sp|P02925|RBSB_ECOLI	25	25	102	0.0	1146441578.6666667	0.6568654079490472	102	0.5989901393049657	102	0.6881527286551323	102	1.0866715018664836	102	0.9600304573087943	102	1.0907420031904431	102	0.8620018143552824	102	1.479334556244173	102	1.6199625200911796	102	1.5721578323359502	102
sp|P02929|TONB_ECOLI	NA	NA	None	0.19246861924686193	1	sp|P02929|TONB_ECOLI	5	5	6	0.0	9557117.333333334	0.6842092064531916	6	0.6805554813801251	6	0.6838449125439103	6	1.1102984630606096	6	0.9631486697783231	6	1.009702745304922	6	0.8763345233793343	6	1.1483975451527768	6	1.3873821841770702	6	1.2184314392720135	6
sp|P02930|TOLC_ECOLI	NA	NA	None	0.6227180527383367	1	sp|P02930|TOLC_ECOLI	25	25	89	0.0	936167210.6666666	0.6991607088295166	88	0.6276878214803381	87	0.6618409918950482	89	1.0817585614130263	89	0.9273131627883601	89	1.1003001696041048	88	0.8727243741100339	89	1.3895085483616274	89	1.6006609890596522	89	1.547310721036268	89
sp|P02931|OMPF_ECOLI	NA	NA	None	0.8038674033149171	2	sp|P02931|OMPF_ECOLI,sp|P02932|PHOE_ECOLI	30	31	331	0.0	5687399850.666667	0.6319669255129651	306	0.5821037892407994	306	0.6512142479812844	307	1.0815754995840492	316	0.9537709875776835	314	1.0917155072085372	314	0.8679924575953728	314	1.5352682828184596	316	1.76324404338296	317	1.6491010075613857	317
sp|P02943|LAMB_ECOLI	NA	NA	None	0.40582959641255606	1	sp|P02943|LAMB_ECOLI	19	19	53	0.0	260617685.33333334	0.6463495986634579	53	0.5782548083403688	53	0.6527448853869252	53	1.088176896898309	53	0.9314721156748098	53	1.08881395756222	53	0.8789880314714834	53	1.4882360106387382	53	1.7382727103765323	53	1.6393478289335188	53
sp|P03004|DNAA_ECOLI	NA	NA	None	0.5267665952890792	1	sp|P03004|DNAA_ECOLI	24	24	43	0.0	1144680144.0	0.7173839294676403	43	0.6578318651571505	43	0.7324893295783503	43	1.0548783415864997	43	0.9597018467817858	43	1.0722156764657558	43	0.8930830295599046	43	1.3937349491372055	43	1.587322161888636	43	1.4525980060233812	43
sp|P03007|DPO3E_ECOLI	NA	NA	None	0.1522633744855967	1	sp|P03007|DPO3E_ECOLI	3	3	5	0.0	17188588.5	0.6276307227921611	5	0.7916106565769454	5	0.7553078820077462	5	1.0089228936679748	5	1.0705177561806596	5	1.085975694283998	5	0.9042825601434815	5	0.9584098562838282	5	1.1462156587027965	5	1.0071366038507499	5
sp|P03018|UVRD_ECOLI	NA	NA	None	0.24583333333333332	1	sp|P03018|UVRD_ECOLI	13	13	19	0.0	311917032.0	0.7260055552135224	19	0.6512709470709871	19	0.7047130859993923	19	1.0673654897181448	19	0.9639589504233611	19	1.098714394075278	19	0.8514384894981061	19	1.3623640407304352	19	1.464368004272753	19	1.4436423854383393	19
sp|P03023|LACI_ECOLI	NA	NA	None	0.11388888888888889	1	sp|P03023|LACI_ECOLI	4	4	6	0.0	18103908.333333332	0.7001837103452198	6	0.5934776826804047	6	0.6545690813379059	6	1.089030858911742	6	0.9667824089730688	6	1.1367482474756063	6	0.8200258865689335	6	1.4005432769238837	6	1.6093320985046775	6	1.5349197858579258	6
sp|P03024|GALR_ECOLI	NA	NA	None	0.04956268221574344	1	sp|P03024|GALR_ECOLI	1	1	1	0.0006464124111182935	64904152.0	0.7658631217055345	1	1.1072911397535352	1	0.7877458159362692	1	1.119197395526035	1	1.0050981159340089	1	0.9991060175850316	1	0.8765984709549244	1	0.8708651364784575	1	1.0459048668652082	1	1.3361662261705363	1
sp|P03030|LYSR_ECOLI	NA	NA	None	0.04180064308681672	1	sp|P03030|LYSR_ECOLI	1	1	1	0.00010112245929821013	13506318.0	0.7087288516244947	1	0.6162560553298977	1	0.8347589218011195	1	1.0734154716999358	1	0.9862129254427695	1	1.0913358673550706	1	0.8490357355022241	1	1.0514303377461374	1	1.2775797033552443	1	1.2292510468536435	1
sp|P03372|ESR1_HUMAN	NA	NA	None	0.15798319327731092	4	sp|P03372|ESR1_HUMAN,tr|Q9H2M1|Q9H2M1_HUMAN,tr|H0Y4W6|H0Y4W6_HUMAN,tr|B0QYW7|B0QYW7_HUMAN	9	9	10	0.0	34499861.333333336	0.8758249118179298	10	0.899662938930521	10	0.9670385831807133	10	1.0114719379070138	10	0.9943903160497924	10	1.0862519492834157	10	0.8707350641936149	10	0.7505753858888983	10	0.8530743771454138	10	0.7565105892691435	10
sp|P03813|YGEA_ECOLI	NA	NA	None	0.23478260869565218	1	sp|P03813|YGEA_ECOLI	6	6	7	0.0	44572212.0	0.767000616953022	7	0.7174474152239729	7	0.7038795584368264	7	1.0351489975235255	7	0.9835520901810146	7	1.021850831356983	7	0.9135894559995575	7	1.194029005173666	7	1.4560075429864359	7	1.3697514092503877	7
sp|P03817|MIOC_ECOLI	NA	NA	None	0.4489795918367347	1	sp|P03817|MIOC_ECOLI	3	3	8	0.0	25160265.0	0.8473774601396751	8	0.8173009179429975	8	0.8037596039484374	8	1.018787448529649	8	1.0101703562457818	8	1.0376022344905613	8	0.8755416788898708	8	1.0748932211784021	8	1.1526029763537147	8	1.1092822710881345	8
sp|P03819|KEFC_ECOLI	NA	NA	None	0.1	1	sp|P03819|KEFC_ECOLI	5	5	6	0.0	23460593.0	0.6977377230977747	6	0.719207787794573	6	0.7478662869232505	6	1.1002301819951632	6	1.029102303139047	6	0.9846003238131423	6	0.9310978509835293	6	0.9745139944119847	6	1.3086474633900513	6	1.2018899183085838	6
sp|P03841|MALM_ECOLI	NA	NA	None	0.41830065359477125	1	sp|P03841|MALM_ECOLI	13	13	29	0.0	298319888.0	0.6786245914070583	28	0.6193227687523774	27	0.652402704403518	28	1.0836542431357659	28	0.8948612096430828	28	1.1220231944941557	28	0.8756784568439573	28	1.4370410471692527	28	1.540638945682438	28	1.6055638319716108	28
sp|P03886|NU1M_HUMAN	NA	NA	None	0.0880503144654088	1	sp|P03886|NU1M_HUMAN	5	5	11	0.0	5635542.666666667	0.9058537433857193	11	0.9099533005377878	11	0.8540669912815693	11	0.9987845563211454	11	0.9441993444230629	11	1.1097775173335203	11	0.9108234425007953	11	0.6969138027293093	11	1.0719503291669827	11	0.7585792316423394	11
sp|P03891|NU2M_HUMAN	NA	NA	None	0.025936599423631124	1	sp|P03891|NU2M_HUMAN	1	1	2	0.0	NA	0.8764367308047611	2	0.8913273973833797	2	0.902338672263646	2	1.0116818269826133	2	1.0328406563990322	2	1.082860125220558	2	0.8726173913977961	2	0.7530488112136271	2	0.7136851297748792	2	0.7230891445962286	2
sp|P03905|NU4M_HUMAN	NA	NA	None	0.08278867102396514	1	sp|P03905|NU4M_HUMAN	4	4	4	0.0	30330856.666666668	0.8356701216941975	4	0.8875613614071381	4	0.7528032479010964	4	0.9615817109827016	4	0.958998662339755	4	1.164318668733669	4	0.9314218900007332	4	0.6994098163028853	3	0.8253353184733708	4	0.8406938306870566	4
sp|P03915|NU5M_HUMAN	NA	NA	None	0.05638474295190713	1	sp|P03915|NU5M_HUMAN	2	2	6	0.0	8438486.5	0.9253213032369908	6	0.8598330851356495	6	0.8983424975812131	6	1.0420264637060512	6	0.9934480744828922	6	1.0589197810781101	6	0.8817289660106847	6	0.7853681284850682	6	1.0300684240225808	6	0.7839742150336121	6
sp|P03923|NU6M_HUMAN	NA	NA	None	0.08045977011494253	1	sp|P03923|NU6M_HUMAN	1	1	1	0.0	15330190.0	0.9088146593939095	1	0.7786320698947027	1	0.8475738554848319	1	1.0526627855883646	1	0.9814904681822754	1	1.1519920378484545	1	0.8138547083809057	1	0.698227750709835	1	0.8221486162408833	1	0.8103253858872982	1
sp|P03928|ATP8_HUMAN	NA	NA	None	0.4852941176470588	1	sp|P03928|ATP8_HUMAN	3	3	7	0.0	71668885.0	0.9321572617935483	7	0.8755312325794676	7	0.9032952824632678	7	1.0541167069673751	7	1.0141348694678953	7	1.039338935370281	7	0.8576179187093039	7	0.8117655494046275	7	0.884101276223031	7	0.892803629874963	7
sp|P03961|KDPC_ECOLI	NA	NA	None	0.06842105263157895	1	sp|P03961|KDPC_ECOLI	1	1	1	0.003167420814479638	516792.0	0.8171560573642268	1	0.5054030074845872	1	0.2928794434314274	1	0.9874364893580513	1	1.057602132746833	1	0.948074447177384	1	1.0068869307177315	1	1.2901360073384505	1	1.388393819383581	1	1.5025670310314816	1
sp|P03986|TRGC2_HUMAN	NA	NA	None	0.2222222222222222	4	sp|P0CF51|TRGC1_HUMAN,sp|P03986|TRGC2_HUMAN,tr|A0A075B6R6|A0A075B6R6_HUMAN,tr|A0A075B6Q9|A0A075B6Q9_HUMAN	3	3	5	0.0	2284988.5	0.5596854274555059	5	0.515532177408399	5	2.270010260891886	5	0.5231311595606464	5	2.0513547083999057	5	0.6287389670805775	5	0.7902421533384586	5	0.5353173216106454	5	0.6027441896064664	5	0.9653680457714557	5
sp|P04035|HMDH_HUMAN	NA	NA	None	0.04504504504504504	1	sp|P04035|HMDH_HUMAN	3	3	3	0.0001002104419280489	30716724.0	0.9709474416851142	3	0.8304362802983022	3	0.9379123725201038	3	0.9325413521219139	3	1.0279502592412284	3	1.1717423883241667	3	0.9186591223665477	3	0.7634159941804348	3	0.7946562007598094	3	0.6938107436658386	3
sp|P04036|DAPB_ECOLI	NA	NA	None	0.5164835164835165	1	sp|P04036|DAPB_ECOLI	17	17	42	0.0	213034912.0	0.6550207304002093	42	0.6053096572978548	42	0.6913239868945673	42	1.060529393678657	42	0.9679738115202535	42	1.09227789691128	42	0.877733114917305	41	1.4402146384335077	42	1.573647169045945	42	1.486330515011571	42
sp|P04040|CATA_HUMAN	NA	NA	None	0.4857685009487666	1	sp|P04040|CATA_HUMAN	27	27	93	0.0	354680570.6666667	0.8228204677926471	93	0.8896828561143003	93	0.9098729478856303	93	0.9502317001015521	93	0.991772928334663	93	1.0569482974058328	93	1.013068322531153	93	0.7237882868044373	93	0.8800898471988716	93	0.799769943388962	93
sp|P04049|RAF1_HUMAN	NA	NA	None	0.28858024691358025	3	sp|P04049|RAF1_HUMAN,tr|H7C155|H7C155_HUMAN,tr|A0A0B4J1W9|A0A0B4J1W9_HUMAN	9	17	37	0.0	31379978.666666668	0.9665987399851008	10	0.955610756420541	10	0.897944701116325	10	0.9965734049195153	10	1.0112208618079466	10	1.0673985014724285	10	0.9247038661227207	10	0.861977244142023	10	0.9530695667829361	10	0.8623232545765034	10
sp|P04053|TDT_HUMAN	NA	NA	None	0.16699410609037327	1	sp|P04053|TDT_HUMAN	9	9	11	0.0	60588352.666666664	0.4695946130404295	9	0.8785329737182113	10	0.8369853345739363	11	1.5856955886966342	11	1.050717392027894	11	0.6134455252457544	11	0.7663516265632081	11	0.686902483039765	10	3.3009720469332455	11	1.2382082037026028	11
sp|P04066|FUCO_HUMAN	NA	NA	None	0.20386266094420602	1	sp|P04066|FUCO_HUMAN	10	10	17	0.0	145827605.33333334	0.9235243597883456	17	0.8706998597242046	17	0.923181156270829	17	1.0469134421369624	17	0.9136418264961896	17	1.0768542790559594	17	0.9149176674528136	17	0.8334211826246855	17	0.8132957204109789	17	0.8149123731062478	17
sp|P04075|ALDOA_HUMAN	NA	NA	None	0.9093406593406593	9	sp|P04075|ALDOA_HUMAN,tr|H3BQN4|H3BQN4_HUMAN,tr|H3BPS8|H3BPS8_HUMAN,tr|H3BR04|H3BR04_HUMAN,tr|H3BUH7|H3BUH7_HUMAN,tr|H3BMQ8|H3BMQ8_HUMAN,tr|J3KPS3|J3KPS3_HUMAN,tr|H3BU78|H3BU78_HUMAN,tr|H3BR68|H3BR68_HUMAN	44	52	590	0.0	11286616234.666666	0.9870292210132052	526	0.8931634669889204	526	0.9593977297233713	525	1.0196975842279214	526	0.9920237077066388	527	1.0672304386407188	525	0.8973293768545995	525	0.7780862837641049	525	0.8655428036426194	527	0.7975395405056247	525
sp|P04079|GUAA_ECOLI	NA	NA	None	0.6304761904761905	1	sp|P04079|GUAA_ECOLI	35	35	87	0.0	766186176.0	0.6233105805407395	85	0.5892114072766749	86	0.6630037178159974	87	1.0771152126553403	87	0.9714141685997583	87	1.089032335438695	87	0.8686911760661745	87	1.478685692924449	87	1.6479113245245833	87	1.60620907404595	87
sp|P04080|CYTB_HUMAN	NA	NA	None	0.6428571428571429	3	sp|P04080|CYTB_HUMAN,tr|A0A1W2PS52|A0A1W2PS52_HUMAN,tr|A0A1W2PQG6|A0A1W2PQG6_HUMAN	11	11	52	0.0	1700377173.3333333	0.7865410768524747	52	0.9377029074713132	52	0.8981026388522789	52	1.0573336965475089	52	1.1077987539568035	52	0.8876632435531476	52	0.9010381593732846	52	0.7981076412277821	51	0.8316777730481879	49	0.8350663460014397	49
sp|P04083|ANXA1_HUMAN	NA	NA	None	0.5115606936416185	3	sp|P04083|ANXA1_HUMAN,tr|Q5T3N1|Q5T3N1_HUMAN,tr|Q5T3N0|Q5T3N0_HUMAN	17	17	39	0.0	331221077.3333333	0.8126754628272896	38	0.9206280832423964	38	0.8587583266261222	39	0.9723173778954016	39	0.9734474414156078	38	1.0212385766960237	39	0.9813896958349871	39	0.7492134600840196	39	0.7575618265317073	39	0.8393979055180423	38
sp|P04114|APOB_HUMAN	NA	NA	None	0.009204470742932281	2	sp|P04114|APOB_HUMAN,tr|A8MUN2|A8MUN2_HUMAN	4	4	4	0.0	26308174.333333332	0.9027217073244993	4	0.8872430516804948	4	0.9737583201891165	4	1.0138412925363007	4	1.034361302913874	4	1.0713158065062098	4	0.8973527076491794	4	0.7309547786654734	4	0.7879809698287177	4	0.8020662355605909	4
sp|P04128|FIMA1_ECOLI	NA	NA	None	0.1043956043956044	1	sp|P04128|FIMA1_ECOLI	1	1	3	0.00046781437125748503	33010236.0	0.6209550403769962	3	0.519258479150785	3	0.6362107233922372	3	0.9855265071230594	3	0.9368693051694627	3	1.0221505472609127	3	0.9443133136778328	3	1.5742450614482304	3	2.291579675595645	3	2.0014324238329193	3
sp|P04150|GCR_HUMAN	NA	NA	None	0.07722007722007722	6	sp|P04150|GCR_HUMAN,tr|D6RDA9|D6RDA9_HUMAN,tr|Q3MSN4|Q3MSN4_HUMAN,sp|P08235|MCR_HUMAN,tr|B0ZBF6|B0ZBF6_HUMAN,tr|B0ZBF8|B0ZBF8_HUMAN	5	5	6	0.0	29422106.333333332	0.9010712067705183	6	1.0306884532855043	6	0.8147672860944233	6	1.2886109545221514	6	0.9054223481678261	6	0.9619499712211974	6	0.9209471039056463	6	0.6924517170972877	6	0.8667573255354029	6	0.7473469574649579	6
sp|P04179|SODM_HUMAN	NA	NA	None	0.509009009009009	7	sp|P04179|SODM_HUMAN,tr|F5H3C5|F5H3C5_HUMAN,tr|F5GYZ5|F5GYZ5_HUMAN,tr|G8JLJ2|G8JLJ2_HUMAN,tr|F5H4R2|F5H4R2_HUMAN,tr|F5GXZ9|F5GXZ9_HUMAN,tr|G5E9P6|G5E9P6_HUMAN	11	11	37	0.0	302307045.3333333	0.7965619825649275	37	0.9229999300606918	37	0.756956928502595	37	0.8746069165387028	37	1.2925060016869607	37	0.9910771184459884	37	0.8357750053812981	37	0.7469273142093672	37	0.7794699473726641	37	0.7681511932423086	37
sp|P04181|OAT_HUMAN	NA	NA	None	0.4715261958997722	1	sp|P04181|OAT_HUMAN	20	20	44	0.0	292423810.6666667	0.85958755872666	44	0.8322975808226807	44	0.9603750129497028	44	0.9720454761161985	44	1.022949409304863	44	1.1131359580432811	44	0.9195970912289727	44	0.8068804699612877	44	0.8898593559225476	44	0.835223421908217	44
sp|P04183|KITH_HUMAN	NA	NA	None	0.2564102564102564	5	sp|P04183|KITH_HUMAN,tr|K7ERV3|K7ERV3_HUMAN,tr|K7ES52|K7ES52_HUMAN,tr|K7ERJ1|K7ERJ1_HUMAN,tr|K7ENW5|K7ENW5_HUMAN	6	6	16	0.0	36015010.0	0.8405378577678323	16	0.9241871408636503	16	0.9554676291061415	16	1.0165242627909499	16	0.9809445780258081	16	1.0416887761107119	16	0.9361096024450377	16	0.7318695653167919	16	0.9393292800178126	16	0.8150492633842673	16
sp|P04233|HG2A_HUMAN	NA	NA	None	0.11824324324324324	5	sp|P04233|HG2A_HUMAN,tr|H0YBZ2|H0YBZ2_HUMAN,tr|E7EQJ3|E7EQJ3_HUMAN,tr|E7ESL3|E7ESL3_HUMAN,tr|H0YBZ8|H0YBZ8_HUMAN	3	3	13	0.0	195512400.66666666	1.3031442165350673	13	1.0603266651661076	13	0.6031920100162684	12	1.8670442632903035	13	0.5242454127484616	13	0.7910490009403407	13	0.856101033253944	13	0.36804020176262775	12	1.7519381722057428	13	0.6333220584420399	13
sp|P04234|CD3D_HUMAN	NA	NA	None	0.21637426900584794	3	sp|P04234|CD3D_HUMAN,tr|E9PMT5|E9PMT5_HUMAN,tr|H0YE18|H0YE18_HUMAN	4	4	6	0.0	16586143.0	0.7298342828679993	6	0.8372768774341299	6	1.4544911972684262	6	0.8545097420729719	6	1.2938721338014392	6	0.9407080727442236	6	0.8663772807271237	6	1.1341142035213843	6	0.7250457826846419	6	0.8993122530382014	6
sp|P04259|K2C6B_HUMAN	NA	NA	None	0.33156028368794327	8	sp|P04259|K2C6B_HUMAN,tr|F8VS61|F8VS61_HUMAN,sp|Q14533|KRT81_HUMAN,tr|K7EKH9|K7EKH9_HUMAN,tr|A0A087X106|A0A087X106_HUMAN,tr|B4DIR1|B4DIR1_HUMAN,tr|K7ELP4|K7ELP4_HUMAN,tr|U3KPR1|U3KPR1_HUMAN	2	26	535	0.0	50543419.0	1.080232589439856	2	0.8479906210121935	2	0.7480935353692191	2	0.7836471035026731	2	0.7840220709647722	2	0.808008702992391	2	1.6243221225401638	2	0.5216097051226587	2	0.7382185147617133	2	1.0043716830423315	2
sp|P04264|K2C1_HUMAN	NA	NA	None	0.45962732919254656	1	sp|P04264|K2C1_HUMAN	44	52	274	0.0	2305357610.6666665	1.3155675824411752	183	1.0530381416830477	183	0.8202426446889819	183	1.0124657120087115	183	0.991309044621682	183	0.9600696900431095	183	0.9978618028270342	183	0.764700206901727	183	0.8896446438408794	183	1.3776157767948762	183
sp|P04335|FRSA_ECOLI	NA	NA	None	0.43478260869565216	1	sp|P04335|FRSA_ECOLI	17	17	26	0.0	63884490.666666664	0.7428541062371994	26	0.6879047478753639	25	0.6937901492711109	26	1.0545919092228828	26	0.961369425339123	26	1.0557945505332231	26	0.8606150749925272	26	1.3882972425641538	26	1.504155468003506	26	1.5023546185266017	26
sp|P04350|TBB4A_HUMAN	NA	NA	None	0.5135135135135135	12	sp|P04350|TBB4A_HUMAN,tr|M0R2D3|M0R2D3_HUMAN,tr|M0QYM7|M0QYM7_HUMAN,tr|M0R042|M0R042_HUMAN,tr|M0R278|M0R278_HUMAN,tr|M0R2T4|M0R2T4_HUMAN,tr|M0QZL7|M0QZL7_HUMAN,tr|M0QY37|M0QY37_HUMAN,tr|M0QX14|M0QX14_HUMAN,tr|M0R0X0|M0R0X0_HUMAN,tr|M0QY85|M0QY85_HUMAN,tr|M0R1I1|M0R1I1_HUMAN	1	24	331	0.0	1759926.0	1.1637278726638303	2	1.0081601232546378	2	0.9859273035932037	2	1.061413385026016	2	1.04953329754378	2	1.2908504928066735	2	0.5982028246235307	2	0.6451669227684602	2	0.6049809928744637	2	0.5192231804762493	2
sp|P04391|OTC1_ECOLI	NA	NA	None	0.46407185628742514	1	sp|P04391|OTC1_ECOLI	8	19	54	0.0	90520717.33333333	0.6441187640470424	19	0.5838551120799075	19	0.6613145179786325	19	1.0851339464540348	19	0.974447247710863	19	1.0736769214220405	19	0.8545805151384832	19	1.5316240175062523	19	1.772218092678192	19	1.6137634112683101	19
sp|P04395|3MG2_ECOLI	NA	NA	None	0.08156028368794327	1	sp|P04395|3MG2_ECOLI	2	2	4	0.0	19170354.0	0.9574028366174476	4	0.9122864562281375	4	0.808858533759623	4	1.1490065602587474	4	1.0045256406859826	4	0.9802003170327256	4	0.8409986758110815	4	0.8489700587315844	4	0.8571535113313211	4	0.8373573975450304	4
sp|P04406|G3P_HUMAN	NA	NA	None	0.8955223880597015	2	sp|P04406|G3P_HUMAN,tr|E7EUT5|E7EUT5_HUMAN	56	56	768	0.0	5752413525.333333	0.8492877569070043	766	0.8758213762600162	767	0.8934409053055459	764	1.0445507274532448	766	1.0108606786990426	767	1.0417970449303195	767	0.8866024664439639	764	0.8309426283744512	767	0.8743448671658551	766	0.8415853056781161	766
sp|P04424|ARLY_HUMAN	NA	NA	None	0.4482758620689655	2	sp|P04424|ARLY_HUMAN,tr|F8W943|F8W943_HUMAN	21	21	49	0.0	283518506.6666667	0.9006572473200374	48	0.8456888637567511	49	0.9295882652451091	49	1.055301407571852	49	0.9561712358760147	49	1.0335017903296078	49	0.9299896378665506	49	0.796808522111046	49	0.838646202807929	49	0.820580245955965	49
sp|P04425|GSHB_ECOLI	NA	NA	None	0.5189873417721519	1	sp|P04425|GSHB_ECOLI	21	21	40	0.0	319509992.0	0.7090418133881877	40	0.6740534846645935	39	0.7033942411044488	40	1.0608624132198514	40	0.9790132890359098	40	1.0478817015645183	40	0.9197139017211438	40	1.2877107101310918	40	1.511740842779953	40	1.5292839131169904	40
sp|P04440|DPB1_HUMAN	NA	NA	None	0.15891472868217055	11	sp|P04440|DPB1_HUMAN,tr|A0A140T976|A0A140T976_HUMAN,tr|A0A140T9Y0|A0A140T9Y0_HUMAN,tr|A0A140T9P1|A0A140T9P1_HUMAN,tr|A0A140T8Z7|A0A140T8Z7_HUMAN,tr|A0A140T8Z3|A0A140T8Z3_HUMAN,tr|A0A140T9P7|A0A140T9P7_HUMAN,tr|H0Y5P2|H0Y5P2_HUMAN,tr|A0A0G2JII1|A0A0G2JII1_HUMAN,tr|H0Y7G7|H0Y7G7_HUMAN,tr|A0A140T9I3|A0A140T9I3_HUMAN	1	4	8	0.0	NA	0.7768485733909412	2	3.5141621917161405	2	1.1290043834300545	2	1.1094765137618796	2	0.8106564375068449	2	0.9814188099901213	2	1.098448238741154	2	0.6758499465854902	2	1.3355693190967983	2	0.9638170033508411	2
sp|P04637|P53_HUMAN	NA	NA	None	0.1297709923664122	12	sp|P04637|P53_HUMAN,tr|A0A087X1Q1|A0A087X1Q1_HUMAN,tr|A0A087WT22|A0A087WT22_HUMAN,tr|A0A087WXZ1|A0A087WXZ1_HUMAN,tr|A0A087WZU8|A0A087WZU8_HUMAN,tr|E7ESS1|E7ESS1_HUMAN,tr|J3KP33|J3KP33_HUMAN,tr|A0A0U1RQC9|A0A0U1RQC9_HUMAN,tr|S4R334|S4R334_HUMAN,tr|E9PCY9|E9PCY9_HUMAN,tr|E7EMR6|E7EMR6_HUMAN,tr|E7EQX7|E7EQX7_HUMAN	6	6	8	0.0	139792009.33333334	2.062744695747045	8	0.8547662766086122	8	0.8784031585375249	8	0.9218909299210576	8	1.1393592260170982	8	0.9348283453439508	8	1.0241015679368488	8	1.767365658535671	8	1.2458670419012272	8	0.9858165342036027	8
sp|P04693|TYRB_ECOLI	NA	NA	None	0.5163727959697733	1	sp|P04693|TYRB_ECOLI	19	19	67	0.0	263581674.66666666	0.6754640917609623	67	0.6222443905167212	66	0.6697992964328808	67	1.0928950186147557	67	0.9539383064463465	67	1.0766576038389695	67	0.8639731483886214	67	1.440152842599416	67	1.6275433015831189	67	1.5518832212823994	67
sp|P04792|HSPB1_HUMAN	NA	NA	None	0.8682926829268293	3	sp|P04792|HSPB1_HUMAN,tr|F8WE04|F8WE04_HUMAN,tr|C9J3N8|C9J3N8_HUMAN	26	26	405	0.0	8618284202.666666	0.9598564289090685	404	0.8859108733539891	405	0.9152182717059896	404	1.0169900600209596	405	0.9891750156679637	404	1.081355867612186	404	0.9073009527864399	404	0.7467202931636217	404	0.8488272063438855	404	0.8136746797750911	404
sp|P04805|SYE_ECOLI	NA	NA	None	0.4267515923566879	1	sp|P04805|SYE_ECOLI	24	24	55	0.0	400158970.6666667	0.6694883918405157	55	0.6203041124187728	55	0.7092062870590312	55	1.0971478744367442	55	0.9544749834718093	55	1.0981173871166099	55	0.8776343972419374	55	1.4149587547873907	55	1.6373832979521874	55	1.5347269959736816	55
sp|P04816|LIVK_ECOLI	NA	NA	None	0.7750677506775068	1	sp|P04816|LIVK_ECOLI	32	34	111	0.0	930105504.0	0.696658435638132	100	0.6158639079105999	100	0.715631622360397	100	1.055683698924543	101	0.963922272573387	101	1.05828955954166	101	0.9159658432008437	101	1.416149415854732	101	1.598714680442771	101	1.5783998535179122	101
sp|P04818|TYSY_HUMAN	NA	NA	None	0.45686900958466453	1	sp|P04818|TYSY_HUMAN	12	12	21	0.0	204144788.0	0.8038321393026642	21	1.1179869755441245	21	0.9213574423966125	21	1.0110452741787972	21	1.0499136766633577	21	1.0187219238876577	21	0.8775908487539377	21	0.9408627558416949	21	0.8245858283433134	21	0.8459600201579036	21
sp|P04825|AMPN_ECOLI	NA	NA	None	0.5114942528735632	1	sp|P04825|AMPN_ECOLI	44	44	98	0.0	706036746.6666666	0.6846063938562361	97	0.6325289009642533	97	0.6812050517276449	97	1.0777849574466551	98	0.9705663311621218	98	1.079341219380476	98	0.8848778411870335	98	1.4111086643909911	98	1.5609453527438482	98	1.5127969600066593	98
sp|P04839|CY24B_HUMAN	NA	NA	None	0.02280701754385965	1	sp|P04839|CY24B_HUMAN	1	1	2	0.0	NA	0.274669040276025	2	0.5056310102781452	2	0.8564373955936966	2	2.6289421684310756	2	0.4368967281816467	2	0.5655658147552569	2	0.36859528863202073	2	0.39969784650126366	2	0.38618913615529815	2	0.5346694135488848	2
sp|P04843|RPN1_HUMAN	NA	NA	None	0.6886326194398682	3	sp|P04843|RPN1_HUMAN,tr|B7Z4L4|B7Z4L4_HUMAN,tr|F8WF32|F8WF32_HUMAN	42	42	207	0.0	1278282944.0	0.9212386850310839	207	0.8628742767853372	207	0.9148653408345798	207	1.0106984919588922	207	1.0283653700463837	206	1.0614546887517355	207	0.8981041565196615	207	0.7780899345661254	207	0.8715054556528937	207	0.7936806450271249	206
sp|P04844|RPN2_HUMAN	NA	NA	None	0.49128367670364503	6	sp|P04844|RPN2_HUMAN,tr|Q5JYR7|Q5JYR7_HUMAN,tr|Q5JYR4|Q5JYR4_HUMAN,tr|F2Z3K5|F2Z3K5_HUMAN,tr|H0Y5M1|H0Y5M1_HUMAN,tr|Q5JYR3|Q5JYR3_HUMAN	34	34	112	0.0	1598413141.3333333	0.9291363575355892	112	0.8937566219798503	112	0.9330309207211402	112	0.9995982019057974	112	1.0170676572311552	112	1.0623141677195505	112	0.9138555463154386	112	0.7758534676359705	112	0.8587116688954699	112	0.8174505620691641	112
sp|P04846|NLPA_ECOLI	NA	NA	None	0.5220588235294118	1	sp|P04846|NLPA_ECOLI	14	14	26	0.0	117324546.66666667	0.6424324509248359	25	0.5407367316074745	26	0.6381325269114774	26	1.1097085163244085	26	0.9206015711562285	26	1.0808703935119144	26	0.8334943360132894	26	1.4210401262004042	26	1.6783219843448212	26	1.6295820254057083	26
sp|P04899|GNAI2_HUMAN	NA	NA	None	0.5464788732394367	15	sp|P04899|GNAI2_HUMAN,sp|P19087|GNAT2_HUMAN,sp|P11488|GNAT1_HUMAN,sp|A8MTJ3|GNAT3_HUMAN,sp|P09471|GNAO_HUMAN,tr|H3BTM2|H3BTM2_HUMAN,tr|A0A1W2PP38|A0A1W2PP38_HUMAN,tr|A0A1W2PRJ7|A0A1W2PRJ7_HUMAN,tr|A0A1W2PRE1|A0A1W2PRE1_HUMAN,tr|A0A087WZE5|A0A087WZE5_HUMAN,tr|A0A1W2PQK2|A0A1W2PQK2_HUMAN,tr|A2A2R6|A2A2R6_HUMAN,tr|A0A087WTB6|A0A087WTB6_HUMAN,tr|A0A1W2PS82|A0A1W2PS82_HUMAN,tr|F8WE78|F8WE78_HUMAN	11	19	69	0.0	242028704.0	0.8996538020964975	24	0.8669363583842163	24	0.9511027160616186	24	1.0502989394225184	24	1.0325565678529807	24	1.0311299996364327	24	0.9362168563851219	24	0.7826957317744185	24	0.8100699442363609	24	0.8031231979610709	24
sp|P04920|B3A2_HUMAN	NA	NA	None	0.007252215954875101	1	sp|P04920|B3A2_HUMAN	1	1	1	0.0	42120960.0	1.1477341490668933	1	0.9738499975869532	1	1.1429117678723237	1	1.0542787031915328	1	1.1871447716700883	1	0.9831680705649128	1	0.7754084545734662	1	1.1657243409597986	1	0.9357164335910962	1	1.0161488515753483	1
sp|P04921|GLPC_HUMAN	NA	NA	None	0.0703125	6	sp|P04921|GLPC_HUMAN,sp|Q9UHC6|CNTP2_HUMAN,tr|A0A0J9YYA0|A0A0J9YYA0_HUMAN,tr|A0A1W2PQF4|A0A1W2PQF4_HUMAN,tr|A0A0J9YWG3|A0A0J9YWG3_HUMAN,tr|B7Z1Y6|B7Z1Y6_HUMAN	1	1	1	0.0	152841744.0	0.8831957562562328	1	1.2111335620193286	1	0.737977016535355	1	0.9992387575771816	1	0.9982404753327172	1	1.0115648283027636	1	0.9909559387873377	1	1.2779474648747708	1	1.1406439755859425	1	0.8128231233912359	1
sp|P04951|KDSB_ECOLI	NA	NA	None	0.5282258064516129	1	sp|P04951|KDSB_ECOLI	11	11	22	0.0	146329282.66666666	0.6952859347268145	22	0.5835055555237052	22	0.72823464566734	22	1.0497306678084941	22	0.9755296254034582	22	1.0528653866537208	22	0.9030735153125968	22	1.3873440891392799	22	1.6273308700522033	22	1.5195439594484625	22
sp|P04968|ILVA_ECOLI	NA	NA	None	0.3540856031128405	1	sp|P04968|ILVA_ECOLI	17	17	26	0.0	99243933.33333333	0.6867931180808899	26	0.6635831598891961	26	0.6666906033052227	26	1.0749775213663324	26	0.9437736419016942	26	1.0643187379330055	26	0.9011160673592584	26	1.3923324576209746	26	1.4411037146248362	26	1.4639283452396823	26
sp|P04982|RBSD_ECOLI	NA	NA	None	0.2949640287769784	1	sp|P04982|RBSD_ECOLI	3	3	6	0.0	8037480.0	0.787957551111435	6	0.7761042662425217	6	0.7709909135335181	6	0.9974425000359572	6	0.9854726574504986	6	1.1083159863594494	6	0.8845836924141592	6	1.1566037342766653	6	1.2974286050560513	6	1.2288551800014613	6
sp|P04983|RBSA_ECOLI	NA	NA	None	0.29740518962075846	1	sp|P04983|RBSA_ECOLI	15	15	20	0.0	34355578.666666664	0.697931961903071	20	0.6457186526285763	20	0.6897607362364089	20	1.0630268473946898	20	0.941928352690733	20	1.1020515484692033	20	0.8935466624914645	20	1.2882557652618158	20	1.5280143909246116	20	1.4173871257848378	20
sp|P04993|RECD_ECOLI	NA	NA	None	0.10197368421052631	1	sp|P04993|RECD_ECOLI	6	6	6	0.0	19393447.333333332	0.7778448854204411	6	0.739973909776774	6	0.834742716182753	6	1.0775468968917274	6	0.9932354535119919	6	1.049304239067098	6	0.9381821845288991	6	1.0609209834464979	6	1.1422428897211723	6	1.0687014179224867	6
sp|P04994|EX7L_ECOLI	NA	NA	None	0.08114035087719298	1	sp|P04994|EX7L_ECOLI	3	3	3	0.0	19468220.0	0.7148361112312036	3	0.6224317430437432	3	0.7578849379576096	3	1.1474475733259148	3	0.8694685621660773	3	1.0663885294972433	3	0.90659438206626	3	1.6171895706178794	3	1.738662197588527	3	1.5846147264189494	3
sp|P04995|EX1_ECOLI	NA	NA	None	0.15368421052631578	1	sp|P04995|EX1_ECOLI	6	6	8	0.0	21896995.333333332	0.6678663878352611	8	0.6924395225571568	8	0.7832173964682672	8	1.1212083713719485	8	0.9444263093514286	8	1.0255458788876597	8	0.910108654997849	8	1.482818146018419	8	1.6236812264024294	8	1.7062359192500711	8
sp|P05020|PYRC_ECOLI	NA	NA	None	0.5258620689655172	1	sp|P05020|PYRC_ECOLI	19	19	61	0.0	672659909.3333334	0.712175012441324	57	0.6644863110196084	58	0.7249223257878384	59	1.021489126046767	61	0.9586910013970793	60	1.0849356740389484	60	0.8963887230623167	60	1.2576622210969801	59	1.4946420087945245	60	1.332288529165762	60
sp|P05023|AT1A1_HUMAN	NA	NA	None	0.46725317693059626	10	sp|P05023|AT1A1_HUMAN,sp|P50993|AT1A2_HUMAN,tr|H0Y7C1|H0Y7C1_HUMAN,tr|B1AKY9|B1AKY9_HUMAN,sp|Q13733|AT1A4_HUMAN,sp|P20648|ATP4A_HUMAN,tr|Q5TC01|Q5TC01_HUMAN,tr|Q5TC02|Q5TC02_HUMAN,tr|Q5TC05|Q5TC05_HUMAN,tr|E9PRA5|E9PRA5_HUMAN	40	60	198	0.0	847230677.3333334	0.9874954281890815	140	0.9049710438459095	140	0.9228994585242387	140	1.0482155549413505	140	0.9927582940124435	140	1.043223359177527	140	0.8928230654463355	140	0.7397564184267458	140	0.7954888659643005	140	0.7829177577236939	140
sp|P05026|AT1B1_HUMAN	NA	NA	None	0.3333333333333333	2	sp|P05026|AT1B1_HUMAN,tr|V9GYR2|V9GYR2_HUMAN	10	10	19	0.0	200087085.33333334	0.8830442509806877	19	0.8593063954472182	19	0.8457249564158115	19	1.129673126868992	19	0.957980342329235	19	1.0475416899160197	19	0.8907802307341309	19	0.6900531216269765	19	0.9492999830784714	19	0.7280996988788477	19
sp|P05041|PABB_ECOLI	NA	NA	None	0.05077262693156733	1	sp|P05041|PABB_ECOLI	2	2	2	0.0	13630161.0	0.8140125853410662	2	0.7464248046400958	2	0.8249413962431174	2	0.9305980105449787	2	1.0100871874655861	2	1.0239803786247736	2	1.0353344233646617	2	1.3370258825244066	2	1.548469354295937	2	1.4319918888384222	2
sp|P05042|FUMC_ECOLI	NA	NA	None	0.3169164882226981	1	sp|P05042|FUMC_ECOLI	14	14	28	0.0	275935104.0	0.7098479370062658	28	0.6492705713651039	28	0.7045184029608073	28	1.0610984717430885	28	0.9473661894309842	28	1.0817735035924134	28	0.9038141137579809	28	1.394355739330292	28	1.4570106625342993	28	1.4025089479034731	28
sp|P05055|PNP_ECOLI	NA	NA	None	0.530239099859353	1	sp|P05055|PNP_ECOLI	45	45	146	0.0	1006507626.6666666	0.6447628555071556	146	0.6031170984151979	146	0.6671791796755038	146	1.074601511908857	146	0.9411442639754599	146	1.0954376078001933	146	0.8671770779254391	145	1.4359781945889905	146	1.5704112535952834	146	1.552003696808499	146
sp|P05067|A4_HUMAN	NA	NA	None	0.14155844155844155	5	sp|P05067|A4_HUMAN,tr|E9PG40|E9PG40_HUMAN,tr|A0A0A0MRG2|A0A0A0MRG2_HUMAN,tr|H7C0V9|H7C0V9_HUMAN,tr|H7C2L2|H7C2L2_HUMAN	9	11	17	0.0	18499757.333333332	0.9150145014196541	13	0.8485489756465838	13	0.8907426887509942	13	1.0286554252125262	13	0.9951756442959928	13	1.0739109427477858	13	0.8515859004778273	13	0.7575153273400639	13	0.8437395169759668	13	0.8755067866526894	13
sp|P05089|ARGI1_HUMAN	NA	NA	None	0.08695652173913043	1	sp|P05089|ARGI1_HUMAN	3	3	4	0.0	27052522.0	0.9811565324852274	4	0.8645713359117224	4	0.8104235340799865	4	0.98121460264161	4	1.0146068473222063	4	0.9554981973930892	4	1.0628572672141254	4	0.8483337021465005	4	0.9180353388498612	4	1.5889055370517255	4
sp|P05090|APOD_HUMAN	NA	NA	None	0.12698412698412698	2	sp|P05090|APOD_HUMAN,tr|C9JF17|C9JF17_HUMAN	2	2	2	0.0	7179634.0	0.9696290500645508	2	0.969364992972253	2	0.9681920298635519	2	1.0080103573638848	2	1.0336067496995145	2	0.9990844278827118	2	0.9592984650538889	2	0.805974834357355	2	0.8130548484090807	2	0.8315189771840423	2
sp|P05091|ALDH2_HUMAN	NA	NA	None	0.10444874274661509	4	sp|P05091|ALDH2_HUMAN,sp|O94788|AL1A2_HUMAN,tr|H0YMG7|H0YMG7_HUMAN,tr|F8VP50|F8VP50_HUMAN	3	4	8	0.0	3654874.0	0.3092693534844301	4	0.6340177539169427	4	0.5348831237068861	4	1.647863436634044	4	1.2580316081509215	4	0.5641560050890959	4	0.6466853422840388	4	1.1574819131326715	4	0.5712117624732254	4	1.1667360114699545	4
sp|P05107|ITB2_HUMAN	NA	NA	None	0.2106631989596879	5	sp|P05107|ITB2_HUMAN,tr|D3DSM0|D3DSM0_HUMAN,tr|J3KNI6|J3KNI6_HUMAN,tr|E5RK25|E5RK25_HUMAN,tr|E7EVZ9|E7EVZ9_HUMAN	17	17	33	0.0	78358874.66666667	0.9141937031012828	33	0.6821240543623411	33	1.1002190301236792	33	0.8884392270607141	33	1.4071271934269143	33	0.6320848456361744	33	1.0735944218430007	33	0.8219844588650517	33	0.550502129370611	33	0.7303732300952804	33
sp|P05109|S10A8_HUMAN	NA	NA	None	0.3225806451612903	1	sp|P05109|S10A8_HUMAN	4	4	6	0.0	7366468.0	0.6765896455153901	6	0.7607553492295742	6	0.7598098373117224	6	0.9085337186145962	6	1.1824624155799253	6	0.9256993254733124	6	1.0119614697101076	6	0.6109908747286895	6	0.8447344719485442	6	1.2224101902356779	6
sp|P05114|HMGN1_HUMAN	NA	NA	None	0.58	6	sp|P05114|HMGN1_HUMAN,tr|A6NEL0|A6NEL0_HUMAN,tr|A6NL93|A6NL93_HUMAN,tr|H7BXJ5|H7BXJ5_HUMAN,tr|F2Z2Y5|F2Z2Y5_HUMAN,tr|F2Z2W6|F2Z2W6_HUMAN	7	7	16	0.0	656847085.3333334	0.9949516107672867	16	1.017549901684247	16	0.9135025536887893	16	1.0048450812486458	16	0.9343224290485337	16	1.1339990757483773	16	0.9373130145152586	16	0.8028863988669441	16	0.8618086064841808	16	0.8571255275688633	16
sp|P05141|ADT2_HUMAN	NA	NA	None	0.5838926174496645	2	sp|P05141|ADT2_HUMAN,sp|Q9H0C2|ADT4_HUMAN	12	29	286	0.0	910645776.0	0.8926523014915859	103	0.8641689633574064	103	0.9169195731955823	103	1.0078584739350616	103	1.0244811628837167	103	1.0733076015326959	103	0.8843878998285315	103	0.8285139931905441	103	0.8330003605383569	103	0.8245522565773068	103
sp|P05161|ISG15_HUMAN	NA	NA	None	0.296969696969697	3	sp|P05161|ISG15_HUMAN,tr|A0A096LPJ4|A0A096LPJ4_HUMAN,tr|A0A096LNZ9|A0A096LNZ9_HUMAN	4	4	22	0.0	143140421.66666666	0.7494519221834388	22	0.7234882115348026	22	0.6718698512941348	22	1.4428087366770894	22	0.7815283073834711	22	0.957252886657343	22	0.73964545980859	22	0.654783000833437	22	0.6348851355792886	22	0.7017241768109805	22
sp|P05164|PERM_HUMAN	NA	NA	None	0.016107382550335572	1	sp|P05164|PERM_HUMAN	1	1	2	9.813542688910697e-05	6911195.0	0.7155695858910195	2	1.0280801484756117	2	0.6289717256369758	2	0.8676489107964466	2	0.7957422813116815	2	1.2666734476120713	2	1.0699353602798007	2	0.742691830370511	2	0.9618968305962861	2	1.0155656588989386	2
sp|P05165|PCCA_HUMAN	NA	NA	None	0.23626373626373626	9	sp|P05165|PCCA_HUMAN,tr|A0A1B0GWI4|A0A1B0GWI4_HUMAN,tr|A0A1B0GUX9|A0A1B0GUX9_HUMAN,tr|A0A1B0GWA1|A0A1B0GWA1_HUMAN,tr|A0A1B0GU58|A0A1B0GU58_HUMAN,tr|A0A1B0GTR1|A0A1B0GTR1_HUMAN,tr|Q5JVH2|Q5JVH2_HUMAN,tr|Q5JTW6|Q5JTW6_HUMAN,tr|H0Y5U0|H0Y5U0_HUMAN	14	14	20	0.0	39768269.333333336	0.7923457300612236	20	0.8089261341480269	20	0.8815740418198599	20	0.9991654078094199	20	0.998255412955834	20	1.104976350101095	20	0.8912475541192507	20	0.8417732643759964	20	0.8851762234408681	20	0.8924748932299085	20
sp|P05166|PCCB_HUMAN	NA	NA	None	0.3784786641929499	14	sp|P05166|PCCB_HUMAN,tr|F8WBI9|F8WBI9_HUMAN,tr|C9JAW3|C9JAW3_HUMAN,tr|E7ENC1|E7ENC1_HUMAN,tr|E9PDR0|E9PDR0_HUMAN,tr|E7EX59|E7EX59_HUMAN,tr|E7EUY3|E7EUY3_HUMAN,tr|C9JQS9|C9JQS9_HUMAN,tr|C9JVW9|C9JVW9_HUMAN,tr|H7C5C9|H7C5C9_HUMAN,tr|E9PEC3|E9PEC3_HUMAN,tr|E7ETT1|E7ETT1_HUMAN,tr|E7ETT4|E7ETT4_HUMAN,tr|C9JVY9|C9JVY9_HUMAN	16	16	26	0.0	90255868.0	0.9111114608320794	26	0.8443419899743165	26	0.9328296971565111	26	0.9908143875587719	26	0.982637455716061	26	1.10834953128791	26	0.8850915209613529	26	0.7758439459738362	26	0.8817541043923968	26	0.8210760399520014	26
sp|P05194|AROD_ECOLI	NA	NA	None	0.6865079365079365	1	sp|P05194|AROD_ECOLI	17	17	35	0.0	81793189.33333333	0.6766175230483884	35	0.6179810809017215	35	0.7529002552982753	35	1.0849009222009245	35	0.9409480843501145	35	1.0909683679570226	35	0.8602267073438832	35	1.344579166710616	35	1.5389611723409347	35	1.4949187793168803	35
sp|P05198|IF2A_HUMAN	NA	NA	None	0.653968253968254	3	sp|P05198|IF2A_HUMAN,tr|H0YJS4|H0YJS4_HUMAN,tr|G3V4T5|G3V4T5_HUMAN	30	30	88	0.0	977459114.6666666	0.9309407420243234	88	0.8561145335557301	88	0.9359020871491293	88	1.0293350862626789	88	1.006078972520318	88	1.0649624981379544	88	0.8994101849793659	88	0.7969212108861083	88	0.8296742945042426	88	0.7814015368868926	88
sp|P05204|HMGN2_HUMAN	NA	NA	None	0.7222222222222222	1	sp|P05204|HMGN2_HUMAN	11	14	38	0.0	284575242.6666667	0.8116943898707235	26	0.8966891963219783	26	0.8989139765961714	26	0.964556389182134	26	1.0814229717039787	26	1.0477263453374563	26	0.9050647231305228	26	0.69822600106802	26	0.8736836473343697	26	0.8110707868233222	26
sp|P05362|ICAM1_HUMAN	NA	NA	None	0.07894736842105263	2	sp|P05362|ICAM1_HUMAN,tr|K7EKL8|K7EKL8_HUMAN	3	3	7	0.0	8700533.666666666	0.8754096833081318	7	0.5749955086858292	7	0.5611266616827567	7	1.8300981772498994	7	0.6693535109417891	7	0.8178049767900475	7	0.6728818649985482	7	0.5961021163096649	7	0.7019928188646786	7	0.7503109059139328	7
sp|P05386|RLA1_HUMAN	NA	NA	None	0.14035087719298245	1	sp|P05386|RLA1_HUMAN	1	1	19	0.0	230819600.0	0.9555245123777675	17	0.9006418195736955	18	0.8917224834468861	17	1.0238130681767124	19	1.003540182577947	18	0.9862510880323072	18	0.9760523265967448	18	0.8396631562126851	16	0.9246417448073836	17	0.8419697587438794	18
sp|P05387|RLA2_HUMAN	NA	NA	None	0.8347826086956521	2	sp|P05387|RLA2_HUMAN,tr|H0YDD8|H0YDD8_HUMAN	12	12	68	0.0	490467146.6666667	0.9077406229908196	68	0.8034925932972339	68	0.9068238451710069	68	1.008017125504662	68	1.0095281158919776	68	1.094031240774222	68	0.8851295026401651	68	0.7754459293793468	68	0.84196937983061	68	0.8344598779310368	68
sp|P05388|RLA0_HUMAN	NA	NA	None	0.5173501577287066	11	sp|P05388|RLA0_HUMAN,tr|F8VWS0|F8VWS0_HUMAN,tr|F8VQY6|F8VQY6_HUMAN,tr|F8VU65|F8VU65_HUMAN,tr|F8VRK7|F8VRK7_HUMAN,tr|F8VWV4|F8VWV4_HUMAN,tr|F8VPE8|F8VPE8_HUMAN,tr|F8VS58|F8VS58_HUMAN,tr|F8VW21|F8VW21_HUMAN,tr|G3V210|G3V210_HUMAN,tr|F8W1K8|F8W1K8_HUMAN	1	21	122	0.0	9159455.0	0.744800655331468	7	0.8002269756539193	7	1.1153374733225112	8	1.0884271133227723	8	0.9428931884653446	8	0.8412232002544158	8	0.9522908710920432	8	0.7483700835695237	7	0.8539827376190082	7	0.7691475652554663	8
sp|P05423|RPC4_HUMAN	NA	NA	None	0.21608040201005024	3	sp|P05423|RPC4_HUMAN,tr|E5RHT4|E5RHT4_HUMAN,tr|E7EQ68|E7EQ68_HUMAN	5	5	5	0.0	21210007.666666668	0.9774689025249484	5	0.8258854544759867	5	0.8592628051699377	5	1.0017307912734497	5	0.9871850607164837	5	1.0373407202216067	5	0.9767822600274144	5	0.8046546047811177	5	0.8731326175830054	5	0.8136472875411535	5
sp|P05455|LA_HUMAN	NA	NA	None	0.7352941176470589	4	sp|P05455|LA_HUMAN,tr|E9PGX9|E9PGX9_HUMAN,tr|E9PFL9|E9PFL9_HUMAN,tr|E7ERC4|E7ERC4_HUMAN	59	59	198	0.0	793712917.3333334	0.973789652622452	198	0.8826990095506612	197	0.9578983571361572	197	1.017848471433739	198	0.9962133782950064	198	1.0838315949212936	198	0.8988650012229803	197	0.7552669644704182	198	0.8248032170683391	198	0.766559993969373	197
sp|P05458|PTRA_ECOLI	NA	NA	None	0.2733887733887734	1	sp|P05458|PTRA_ECOLI	20	20	23	0.0	31784293.333333332	0.7075250396270647	23	0.6131685317779534	23	0.696441465315019	23	1.042180450826836	23	0.9903420793232376	23	1.0866573350430933	23	0.8789207209212603	23	1.4256360152386145	23	1.5945712984485099	23	1.5120167241267481	23
sp|P05459|PDXB_ECOLI	NA	NA	None	0.47354497354497355	1	sp|P05459|PDXB_ECOLI	16	16	45	0.0	181227621.33333334	0.6869012918264099	45	0.6562582463943912	45	0.703085233888892	44	1.0544923109764608	45	0.9481434607499983	45	1.0947880872627267	45	0.9068018318314659	45	1.3337950681256272	45	1.5682845280523203	45	1.4262372915909047	45
sp|P05496|AT5G1_HUMAN	NA	NA	None	0.051470588235294115	7	sp|Q06055|AT5G2_HUMAN,sp|P48201|AT5G3_HUMAN,sp|P05496|AT5G1_HUMAN,tr|E7EPU7|E7EPU7_HUMAN,tr|I3L0Y5|I3L0Y5_HUMAN,tr|D6R9H7|D6R9H7_HUMAN,tr|E7EQ97|E7EQ97_HUMAN	1	1	5	0.003522398843930636	202790368.0	1.060643543153574	5	0.9148979420176078	5	0.9486505192682617	5	1.0410003501988871	5	0.9284622738159278	5	1.0788722880715353	5	0.9495167178629441	5	0.7312595896949208	5	0.7483387539954017	5	0.673349969158302	5
sp|P05523|FPG_ECOLI	NA	NA	None	0.12267657992565056	1	sp|P05523|FPG_ECOLI	2	2	2	0.0	27469224.5	0.8159862659867553	2	0.7107627576343591	2	0.8377511362968838	2	0.9600006708582615	2	0.9552951198630398	2	1.1178876097438384	2	0.9668165995348605	2	1.1395787775900503	2	1.3679929819771597	2	1.2333973701730265	2
sp|P05534|1A24_HUMAN	NA	NA	None	0.3835616438356164	10	sp|P17693|HLAG_HUMAN,sp|P05534|1A24_HUMAN,tr|Q31611|Q31611_HUMAN,tr|A0A0G2JPQ3|A0A0G2JPQ3_HUMAN,tr|Q8MH48|Q8MH48_HUMAN,tr|A0A0G2JNX1|A0A0G2JNX1_HUMAN,tr|Q5RJ85|Q5RJ85_HUMAN,tr|A0A1W2PP29|A0A1W2PP29_HUMAN,tr|A0A1W2PQZ3|A0A1W2PQZ3_HUMAN,tr|A0A1W2PQE2|A0A1W2PQE2_HUMAN	1	13	27	0.0	NA	0.3468787761221288	1	0.4984565761355604	1	0.40514284582333415	1	1.7925188030046155	1	0.9145862614259024	1	0.5924525147735306	1	0.7004424207959515	1	1.0134987382528027	1	0.92675005519993	1	0.9741451741249785	1
sp|P05549|AP2A_HUMAN	NA	NA	None	0.11212814645308924	7	sp|P05549|AP2A_HUMAN,sp|Q92481|AP2B_HUMAN,tr|Q96SH1|Q96SH1_HUMAN,sp|Q6VUC0|AP2E_HUMAN,tr|C1K3N0|C1K3N0_HUMAN,tr|C9JXZ2|C9JXZ2_HUMAN,tr|H7C5E5|H7C5E5_HUMAN	2	4	4	0.00019347973299796846	8856214.0	1.5484644754065542	2	1.0382144811211436	2	1.1803773255653658	2	0.8402677060064199	2	1.22221986980108	2	1.1753973438770884	2	0.7621150803154122	2	1.1283859494880832	2	1.0013204402374025	2	0.7716443757082386	2
sp|P05556|ITB1_HUMAN	NA	NA	None	0.23433583959899748	8	sp|P05556|ITB1_HUMAN,tr|E7EQW5|E7EQW5_HUMAN,tr|E9PLR6|E9PLR6_HUMAN,tr|Q5T3E6|Q5T3E6_HUMAN,tr|E7ERX5|E7ERX5_HUMAN,tr|C9JPK5|C9JPK5_HUMAN,tr|E7EUI6|E7EUI6_HUMAN,tr|H7C4N8|H7C4N8_HUMAN	20	20	53	0.0	305460277.3333333	0.8224743766354129	53	0.8624939432051367	53	0.9181828462518629	53	0.9467943490357863	53	1.0970500424430154	53	1.054516732695627	53	0.8576918427864788	53	0.7175897480593213	53	0.8178776613320604	53	0.7326076616239076	53
sp|P05637|APAH_ECOLI	NA	NA	None	0.275	1	sp|P05637|APAH_ECOLI	7	7	10	0.0	29865950.0	0.6800638562643467	10	0.637145507174423	10	0.7164242166088777	10	1.0548909000710447	10	0.9824599994879016	10	1.0944211841195002	10	0.8791592305082172	10	1.4845567375831394	10	1.6188103189813992	10	1.5207585387246776	10
sp|P05706|PTHA_ECOLI	NA	NA	None	0.18699186991869918	1	sp|P05706|PTHA_ECOLI	2	2	2	0.0	8118168.0	0.8314718626873407	2	0.7446718896015875	2	0.8034759714380619	2	1.14302090890469	2	0.9661649427292414	2	1.0120433629480503	2	0.878770785418018	2	1.2921371248469589	2	1.5319774920554372	2	1.307763365254468	2
sp|P05707|SRLD_ECOLI	NA	NA	None	0.04633204633204633	1	sp|P05707|SRLD_ECOLI	1	1	1	0.0	18815866.0	0.7017033437609873	1	0.7002399862968005	1	0.8159606213319149	1	0.9962875147624929	1	1.0517638361746438	1	1.0209172128413404	1	0.9310314362215231	1	1.352289425998215	1	1.7238985602625245	1	1.3911416027334278	1
sp|P05719|T1SK_ECOLI	NA	NA	None	0.2413793103448276	1	sp|P05719|T1SK_ECOLI	10	10	14	0.0	27399204.0	0.6995559426302456	14	0.6175614624780311	14	0.7063243531837224	14	1.0958420785639644	14	0.9441234659665707	14	1.0945061485543661	14	0.8793384902855181	14	1.4613637498096619	14	1.5918570212291159	14	1.478062746984564	14
sp|P05771|KPCB_HUMAN	NA	NA	None	0.10134128166915052	3	sp|P05771|KPCB_HUMAN,tr|J3KN97|J3KN97_HUMAN,tr|I3L1Z0|I3L1Z0_HUMAN	3	6	7	0.0	25571145.5	0.31552331744939976	3	0.40449402949328866	3	0.4457750514286245	3	1.1851535610855348	3	1.5976690756406082	3	0.579588686418801	3	0.538029929751157	3	0.7642869482841372	2	0.3619975060283763	3	0.5585013020565556	2
sp|P05783|K1C18_HUMAN	NA	NA	None	0.9511627906976744	2	sp|P05783|K1C18_HUMAN,sp|O76014|KRT37_HUMAN	10	112	2002	0.0	1946040704.0	0.9183189904681048	49	0.89797234114541	49	0.9414877162525913	49	1.005324807617235	49	1.0020849545234891	49	1.0530173892007455	49	0.931337627889352	49	0.7313503076049854	49	0.7894072408599947	49	0.7964663945036343	49
sp|P05787|K2C8_HUMAN	NA	NA	None	0.8716356107660456	22	sp|P05787|K2C8_HUMAN,sp|P14136|GFAP_HUMAN,tr|A0A1X7SBR3|A0A1X7SBR3_HUMAN,tr|A0A1W2PRT3|A0A1W2PRT3_HUMAN,tr|K7EMP8|K7EMP8_HUMAN,tr|A0A1W2PQU7|A0A1W2PQU7_HUMAN,tr|A0A1W2PR46|A0A1W2PR46_HUMAN,tr|A0A1X7SCE1|A0A1X7SCE1_HUMAN,tr|A0A1W2PS58|A0A1W2PS58_HUMAN,tr|K7EJU1|K7EJU1_HUMAN,tr|F8W1U3|F8W1U3_HUMAN,tr|F8VUG2|F8VUG2_HUMAN,tr|F8VS61|F8VS61_HUMAN,sp|Q14533|KRT81_HUMAN,tr|K7EKH9|K7EKH9_HUMAN,tr|A0A087X1…	131	149	2331	0.0	17108886186.666666	0.9580423425355691	1591	0.8855534005550615	1591	0.9307536137940022	1594	1.0001512616736197	1595	1.0048869051448373	1596	1.0752787643942494	1597	0.9176513715658736	1594	0.7588485558530792	1590	0.8236088076743379	1593	0.8010663589958744	1595
[truncated: 10,147 more rows]
