# Supplementary material for: DEqMS: A Method for Accurate Variance Estimation in Differential Protein Expression Analysis
Source: Mol Cell Proteomics. 2020 Mar 23;19(6):1047–57. doi: 10.1074/mcp.TIR119.001646 (PMC7261819; doi:10.1074/mcp.TIR119.001646)
Supplement: Supplementary Data 1 [file 153965_2_supp_496341_q7hy2d.zip › Dataset D5 inputs/BC_cellline_annotation.txt]

Cell line	Subtype	Analysis name
SKBR3	Lu	126_S1_SKBR3_R1
MCF7_HJ	Lu	127N_S1_MCF7_HJ_R1
LCC2	Lu	127C_S1_LCC2_R1
HCC70	BaA	128N_S1_HCC70_R1
HCC1954	BaA	128C_S1_HCC1954_R1
HCC1937	BaA	129N_S1_HCC1937_R1
HCC1569	BaA	129C_S1_HCC1569_R1
HCC1187	BaA	130N_S1_HCC1187_R1
BT549	BaB	130C_S1_BT549_R1
SKBR3	Lu	126_S2_SKBR3_R2
MCF7_HJ	Lu	127N_S2_MCF7_HJ_R2
LCC2	Lu	127C_S2_LCC2_R2
HCC70	BaA	128N_S2_HCC70_R2
HCC1954	BaA	128C_S2_HCC1954_R2
HCC1937	BaA	129N_S2_HCC1937_R2
HCC1187	BaA	129C_S2_HCC1187_R2
HCC1569	BaA	130N_S2_HCC1569_R2
BT549	BaB	130C_S2_BT549_R2
SKBR3	Lu	126_S3_SKBR3_R3
MCF7_HJ	Lu	127N_S3_MCF7_HJ_R3
LCC2	Lu	127C_S3_LCC2_R3
HCC70	BaA	128N_S3_HCC70_R3
HCC1954	BaA	128C_S3_HCC1954_R3
HCC1937	BaA	129N_S3_HCC1937_R3
HCC1569	BaA	129C_S3_HCC1569_R3
HCC1187	BaA	130N_S3_HCC1187_R3
BT549	BaB	130C_S3_BT549_R3
T47D	Lu	126_S4_T47D_R1
MCF7	Lu	127N_S4_MCF7_R1
MDAMB157	BaB	127C_S4_MDAMB157_R1
CAL51	BaB	128N_S4_CAL51_R1
SUM149PT	BaB	128C_S4_SUM149PT_R1
HCC1143	BaA	129N_S4_HCC1143_R1
BT20	BaA	129C_S4_BT20_R1
HCC38	BaB	130N_S4_HCC38_R1
HCC1419	Lu	130C_S4_HCC1419_R1
T47D	Lu	126_S5_T47D_R2
MCF7	Lu	127N_S5_MCF7_R2
MDAMB157	BaB	127C_S5_MDAMB157_R2
CAL51	BaB	128N_S5_CAL51_R2
SUM149PT	BaB	128C_S5_SUM149PT_R2
HCC1143	BaA	129N_S5_HCC1143_R2
BT20	BaA	129C_S5_BT20_R2
HCC38	BaB	130N_S5_HCC38_R2
HCC1419	Lu	130C_S5_HCC1419_R2
T47D	Lu	126_S6_T47D_R3
MCF7	Lu	127N_S6_MCF7_R3
MDAMB157	BaB	127C_S6_MDAMB157_R3
CAL51	BaB	128N_S6_CAL51_R3
SUM149PT	BaB	128C_S6_SUM149PT_R3
HCC1143	BaA	129N_S6_HCC1143_R3
BT20	BaA	129C_S6_BT20_R3
HCC38	BaB	130N_S6_HCC38_R3
HCC1419	Lu	130C_S6_HCC1419_R3
