# Supplementary material for: DEqMS: A Method for Accurate Variance Estimation in Differential Protein Expression Analysis
Source: Mol Cell Proteomics. 2020 Mar 23;19(6):1047–57. doi: 10.1074/mcp.TIR119.001646 (PMC7261819; doi:10.1074/mcp.TIR119.001646)
Supplement: Supplementary Data 1 [file 153965_2_supp_496341_q7hy2d.zip › Dataset D5 inputs/BC_cellline_gene.xlsx]

## Sheet: Sheet1
gene	Cross-set picked q-value	126_S1_SKBR3_R1	127N_S1_MCF7_HJ_R1	127C_S1_LCC2_R1	128N_S1_HCC70_R1	128C_S1_HCC1954_R1	129N_S1_HCC1937_R1	129C_S1_HCC1569_R1	130N_S1_HCC1187_R1	130C_S1_BT549_R1	126_S2_SKBR3_R2	127N_S2_MCF7_HJ_R2	127C_S2_LCC2_R2	128N_S2_HCC70_R2	128C_S2_HCC1954_R2	129N_S2_HCC1937_R2	129C_S2_HCC1187_R2	130N_S2_HCC1569_R2	130C_S2_BT549_R2	126_S3_SKBR3_R3	127N_S3_MCF7_HJ_R3	127C_S3_LCC2_R3	128N_S3_HCC70_R3	128C_S3_HCC1954_R3	129N_S3_HCC1937_R3	129C_S3_HCC1569_R3	130N_S3_HCC1187_R3	130C_S3_BT549_R3	126_S4_T47D_R1	127N_S4_MCF7_R1	127C_S4_MDAMB157_R1	128N_S4_CAL51_R1	128C_S4_SUM149PT_R1	129N_S4_HCC1143_R1	129C_S4_BT20_R1	130N_S4_HCC38_R1	130C_S4_HCC1419_R1	126_S5_T47D_R2	127N_S5_MCF7_R2	127C_S5_MDAMB157_R2	128N_S5_CAL51_R2	128C_S5_SUM149PT_R2	129N_S5_HCC1143_R2	129C_S5_BT20_R2	130N_S5_HCC38_R2	130C_S5_HCC1419_R2	126_S6_T47D_R3	127N_S6_MCF7_R3	127C_S6_MDAMB157_R3
A2M	0	0.472879	0.563556	0.578338	0.508389	0.656955	0.711584	7.39551	0.599725	1.03291	0.532902	0.492818	0.50806	0.458343	0.510947	0.575204	0.514913	5.46941	0.691874	0.485595	0.541941	0.575368	0.541319	0.652119	0.614234	7.87334	0.615222	0.911527	0.375094	0.451877	0.706506	0.552035	0.463997	0.428909	0.996279	0.683359	0.685425	0.337643	0.376415	0.416834	0.362175	0.359868	0.315189	0.763892	0.448792	0.519153	0.358802	0.475118	0.559311
A2ML1	0	1.11118	0.575589	0.570239	3.81411	0.575112	0.941279	0.535962	0.573018	0.640158	1.16329	0.471944	0.441204	4.55854	0.493755	0.812425	0.521859	0.540809	0.536698	1.14648	0.544781	0.513687	4.09024	0.572557	0.819493	0.57557	0.574086	0.492937	0.467942	0.384916	0.42677	0.515952	4.23736	1.3845	0.810453	0.520227	0.501133	0.393901	0.390534	0.426625	0.56491	5.14946	1.33088	0.94817	0.585249	0.600116	0.430892	0.441947	0.470015
AAAS	0	1.10451	0.840489	0.883874	0.996145	1.07231	0.966458	0.978512	1.13491	1.10643	1.18514	0.798961	0.908208	0.999007	1.17883	0.917929	1.22096	0.957901	1.04044	1.08876	0.801283	0.865585	1.02564	1.16091	0.962627	0.996527	1.08276	1.08959	1.03347	0.895155	0.74713	1.27762	0.896612	0.830412	0.892663	0.877715	0.788515	1.25108	0.801235	0.893217	1.26044	0.952338	0.873093	0.948267	0.887475	0.808	1.11206	0.763853	0.797676
AACS	0	1.19305	1.02076	0.936923	1.39951	0.831105	0.944586	0.811142	0.870267	0.596206	1.26913	1.005	0.920984	1.45535	0.850845	0.925132	0.892365	0.805722	0.557531	1.25734	1.08529	0.946791	1.51516	0.812395	0.930478	0.763965	0.872992	0.484157	0.90714	1.07573	0.858497	0.648359	0.804871	1.09452	1.28814	1.35099	1.35715	0.890558	1.14753	0.783393	0.609243	0.790568	1.1394	1.30329	1.39159	1.38946	0.911232	1.09678	0.843173
AAED1	0	0.774822	0.734505	0.672837	0.771914	1.22801	1.37828	0.827447	0.681575	2.74575	0.830179	0.776373	0.748648	0.904355	1.05059	1.33328	0.822132	0.991151	1.75758	0.90702	0.778173	0.951036	0.931662	1.28917	1.38276	1.15911	0.751811	2.1762	0.806316	0.704131	1.16592	0.966644	1.01694	1.18192	1.23501	0.995197	0.731729	0.611604	0.589825	1.31427	0.952713	0.995681	1.66511	0.98684	1.19018	0.65603	0.813787	0.747914	1.30278
AAGAB	0	0.692256	1.11054	1.28197	0.780911	0.959578	0.95269	0.758922	0.617429	0.816672	0.796242	1.06829	1.28417	0.846403	0.888055	0.877851	0.707136	0.707531	0.824529	0.712645	0.875454	0.456594	0.889843	1.22394	1.15791	0.81045	0.74569	0.429209	1.224	1.25346	0.900035	0.937536	0.905769	0.884081	1.45253	0.966723	1.00817	1.00861	1.09985	0.807717	1.05526	0.74751	0.757314	1.27628	1.04801	0.975505	1.15416	1.29212	0.920627
AAK1	0	1.01719	0.857041	0.744796	1.1703	1.3987	1.27539	0.973963	0.740727	0.993559	0.930579	0.837169	0.632729	1.18408	1.38595	1.27308	0.716619	0.921556	0.970053	0.950371	0.788441	0.696041	1.18519	1.46067	1.31102	0.942491	0.707511	1.0591	0.706242	0.788449	1.71334	0.684962	0.88373	0.989182	2.49316	1.09187	1.13997	0.734797	0.80607	1.77862	0.637515	0.927563	0.918459	2.41475	1.03911	1.16237	0.732246	0.818485	1.5935
AAMDC	0	0.863559	1.34294	1.04604	1.02382	0.885035	0.842999	1.32489	1.15162	0.895397	0.920193	1.25664	0.961595	0.960537	0.777033	0.806965	1.20282	1.42187	0.929957	0.936624	1.22143	1.03727	0.998906	0.796165	0.841129	1.53173	1.24393	0.994986	1.05583	1.05977	1.11127	0.776751	0.793168	1.02601	0.816349	0.912957	1.57371	1.10603	1.11672	1.24397	0.848188	0.809381	1.11929	0.890355	0.948179	1.37387	1.04313	1.12352	1.23718
AAMP	0	0.897327	0.950894	1.44825	0.766429	0.812166	0.825366	0.843127	0.797893	0.746053	0.800905	0.968839	1.60144	0.626535	0.775373	0.814728	0.710701	0.841859	0.655511	0.82881	1.0115	1.62607	0.627763	0.731759	0.783728	0.734969	0.78542	0.689652	1.33071	1.05198	1.24143	1.34245	0.874494	0.896655	1.0076	1.60792	0.935188	1.21869	1.07361	1.22067	1.40132	0.816883	0.910654	1.01003	1.56498	0.857481	1.27924	1.03216	1.24914
AAR2	0	1.37658	0.898961	1.098	0.699962	0.824681	0.878021	0.958484	0.868292	1.08274	1.34514	0.987404	1.08073	0.672667	0.853396	0.893713	0.884322	1.0237	1.12668	1.25886	0.888276	1.02668	0.617683	0.82034	0.947542	1.03637	0.864577	1.13933	1.11283	0.874034	1.10032	0.955393	1.03963	0.913536	1.14259	1.07339	1.17768	1.17633	0.822382	1.13548	0.893539	1.04424	0.870058	1.16262	1.08633	1.13911	1.19466	0.884968	1.17884
AARS	0	0.615771	1.23591	1.10965	1.4003	0.909532	1.02864	0.763889	0.92952	0.844184	0.63176	1.26815	1.11713	1.38981	0.917775	1.00012	0.943828	0.78372	0.883509	0.608947	1.28696	1.11402	1.42633	0.896159	1.03584	0.771729	0.946988	0.876688	1.41488	1.37375	0.80753	0.794488	1.07362	0.907034	1.33105	1.10243	1.12508	1.43714	1.41226	0.798493	0.805331	1.00657	0.913731	1.3677	1.10604	1.14571	1.413	1.40098	0.800954
AARS2	0	0.880552	0.849983	1.0549	0.950287	0.977178	1.03096	1.59158	1.06468	1.02731	0.84119	0.887226	1.08873	0.899351	0.92182	1.01758	1.10873	1.67559	0.846915	0.82808	0.842151	1.03534	0.941854	0.990843	1.11098	1.5647	1.04582	0.873347	1.0093	0.899457	0.863635	1.10901	0.776396	1.08344	1.07951	0.787151	1.1476	1.01758	0.852521	0.859	1.15783	0.733254	1.19038	1.09475	0.778184	1.14638	1.02633	0.88564	0.865221
AARSD1	0	1.06273	0.721097	0.87515	0.966893	1.34442	1.14011	0.862074	0.781219	0.517129	1.16222	0.908304	0.807886	1.14494	1.24379	1.58798	0.842914	0.986589	0.563662	1.01264	0.780527	0.725539	0.91068	1.24766	1.0454	0.783445	0.908804	0.583151	2.1213	0.803446	1.07697	1.30237	1.90569	0.698573	0.747727	1.27938	0.912408	2.14966	0.743219	1.15343	1.21159	1.91475	0.620217	0.737549	1.15625	0.852304	2.91843	0.831708	1.45112
AASDHPPT	0	1.00226	0.649443	0.753479	0.686125	0.838198	0.898858	1.219	1.29677	1.06755	1.03783	0.594413	0.781334	0.63836	0.919567	1.01245	1.43254	1.28605	1.22422	0.983622	0.640737	0.776282	0.657989	0.792085	0.846174	1.10645	1.29059	1.0671	1.17832	0.6707	1.06664	1.67864	1.01202	0.879565	1.27831	1.18555	0.692152	1.23176	0.571956	1.0311	1.71638	0.991439	0.917865	1.4528	1.28717	0.664288	1.23954	0.696602	1.09453
AASS	0	0.397381	0.378319	0.522858	0.444335	0.434527	0.586772	0.763643	3.43889	0.726419	0.472939	0.480165	0.561362	0.493812	0.68208	0.565938	3.92519	0.825945	0.876681	0.428011	0.399662	0.556576	0.460882	0.505954	0.55499	0.792451	3.51124	0.690412	0.902225	0.529258	1.51576	3.38775	0.692692	0.70551	0.735854	0.458999	0.488254	0.862348	0.53568	1.55875	3.30967	0.631303	0.663298	0.787274	0.511402	0.437544	0.889377	0.55953	1.44604
AATF	0	1.27142	0.982404	1.05616	0.875273	1.18416	1.05941	0.979083	0.977976	0.991224	1.18095	0.963522	1.09195	0.860263	1.16921	1.17114	0.91518	0.983349	0.938583	1.2449	0.956283	1.06767	0.869439	1.20622	1.13465	0.964797	0.99949	0.999585	0.847221	1.00072	1.01802	1.06833	1.2532	0.899182	1.07316	0.903311	0.829782	0.827476	1.02104	1.04523	1.12919	1.23464	0.94003	1.18246	0.899766	0.862967	0.832194	0.946572	1.07022
ABAT	0	0.535088	2.48697	1.83801	0.755718	0.6451	0.996807	0.666134	0.499625	0.458533	0.471762	2.30998	1.70779	0.754462	0.677811	1.02224	0.520322	0.875715	0.510536	0.485287	2.2434	1.78413	0.640975	0.625542	0.984586	0.699639	0.565641	0.510073	1.61592	3.32483	0.683684	0.799113	0.585538	0.67928	1.09382	0.579815	1.07508	1.69641	3.24893	0.627922	0.830911	0.49943	0.653391	1.04221	0.550312	1.04997	1.74752	3.75424	0.72405
ABCA2	0	0.997882	1.68086	1.12038	0.809761	0.700589	0.805777	0.842492	0.980436	0.641551	1.08691	1.75037	1.15537	0.907522	0.773976	0.809189	0.973298	0.885786	0.811767	0.988751	2.12269	1.15822	0.878374	0.737293	0.775743	0.815419	1.03731	0.610774	1.85122	1.51114	0.817291	0.7676	0.734297	0.762642	0.910352	0.654721	0.927574	2.28441	1.59533	0.810494	0.721911	0.53112	0.723301	0.815359	0.505838	0.848905	1.9614	1.45669	0.84142
ABCA3	0	0.715419	1.12441	1.78271	0.55489	0.637721	0.658212	0.619968	0.755502	1.92387	0.791691	0.993597	1.84021	0.6475	0.741961	0.649011	0.633326	0.564609	2.24011	0.741145	1.0063	1.9956	0.503649	0.58808	0.544415	0.569275	0.642399	2.06924	2.77374	1.19057	0.839488	0.561567	0.588157	0.883302	0.547331	0.606756	1.61049	2.80118	1.1843	0.790473	0.562903	0.53358	0.830728	0.468652	0.541621	1.65899	1.98392	1.13619	0.811286
ABCB10	0	1.26502	0.76367	0.799091	0.876529	1.13568	0.87011	1.84021	1.08001	1.1232	1.21487	0.710566	0.803006	0.792931	1.0958	0.827879	1.03174	1.6444	0.939737	1.09795	0.733477	0.757631	0.875166	1.11499	0.887469	1.66641	1.03535	1.02387	0.879424	0.78102	1.03808	1.18223	1.75049	0.761431	0.852266	0.727577	0.899403	0.85678	0.674188	1.09373	1.23444	1.81534	0.696078	0.853445	0.791638	0.997544	0.882716	0.742608	1.09235
ABCB6	0	0.898001	0.90378	1.16649	0.80418	0.617735	0.617877	0.868686	0.772757	0.836124	0.915721	0.91428	1.20727	0.784606	0.67568	0.581387	0.761028	0.900778	0.724687	0.860129	0.859677	1.12931	0.806803	0.554623	0.615274	0.845403	0.753056	0.785465	1.13021	1.14259	1.616	1.30238	0.731242	0.750814	1.2186	0.788469	1.356	1.04131	1.06335	1.92662	1.39346	0.652602	0.735471	1.25764	0.678363	1.40635	1.03789	1.07492	1.60662
ABCB7	0	1.38803	0.806351	0.835397	1.06257	0.951073	0.899364	1.16395	1.4876	1.03197	1.43256	0.794018	0.860348	1.07665	0.942676	0.84963	1.53117	1.04868	0.963852	1.46673	0.800172	0.82572	1.10311	0.908958	0.802836	1.13494	1.48227	0.93164	0.920248	0.772817	0.735062	0.839548	1.06504	1.17861	0.754986	1.27876	0.906469	0.883963	0.729831	0.715086	0.821027	1.01473	1.26679	0.73647	1.28242	0.879448	0.929197	0.764824	0.790088
ABCB8	0	1.93114	1.03075	0.935343	0.915152	1.00363	0.716105	1.57856	0.752611	1.00768	1.80656	0.982469	0.821728	0.881874	0.927238	0.761499	0.738426	1.51395	0.940853	2.14522	0.978622	0.795973	0.843518	0.95898	0.741551	1.56258	0.74379	0.903215	0.83634	0.949996	0.717082	0.833767	0.603517	0.963476	1.12573	0.69555	1.11736	0.820562	0.972687	0.723075	0.963546	0.558088	0.955403	1.13464	0.850673	1.28817	0.788262	1.00243	0.731565
ABCB9	0	1.11264	1.2078	1.21589	0.943412	0.708511	0.692541	0.800837	0.831597	0.971165	1.01211	0.886583	0.894368	1.02597	0.71083	0.974462	1.16253	1.34233	1.07118	0.852494	0.865351	0.883355	0.896922	0.786061	0.74711	1.25201	0.721644	0.856308	0.9206	1.20379	1.01801	0.78502	0.886839	1.00309	1.00056	0.815919	2.69831	1.15407	1.32757	1.28132	0.739989	0.747004	1.07439	0.962816	0.840489	3.8656	1.02005	1.28964	1.07523
ABCC1	0	0.892993	0.751616	0.746869	0.776205	0.799606	0.928264	1.341	1.65438	1.18974	0.907867	0.774079	0.801334	0.794283	0.82205	1.01118	1.71764	1.35037	1.17468	0.903222	0.77669	0.781573	0.776402	0.787867	0.965208	1.32879	1.65196	1.07303	0.683883	0.809001	1.16718	0.779161	1.09638	0.679787	0.712555	1.29068	0.636142	0.692372	0.778381	1.21576	0.841621	1.10968	0.700923	0.736188	1.35039	0.67362	0.679367	0.764188	1.13456
ABCC10	0	0.943445	0.930429	1.05481	1.0358	1.15164	1.5975	0.697145	0.809617	0.953731	0.987625	0.899255	1.05075	1.0673	1.13887	1.63616	0.835436	0.813678	0.917627	0.981553	0.953958	0.955751	1.06201	1.10667	1.29581	0.738362	0.87644	0.885936	1.19374	1.20324	1.32733	1.12169	1.2161	0.756404	1.03933	0.619637	1.27203	1.01007	1.18121	1.19066	1.04274	1.00616	0.821495	1.12801	0.684208	1.18347	1.08943	1.22189	1.20431
ABCC3	0	0.88836	0.87634	0.951002	1.58495	0.569754	2.05446	0.596353	0.636036	0.953039	1.00721	0.850029	0.942769	1.42044	0.586198	1.92231	0.586546	0.711869	0.911597	0.941152	0.856065	0.91863	1.45225	0.653117	1.95654	0.613575	0.653909	0.957714	0.482986	0.767104	0.928728	0.569067	1.07621	0.871984	0.988724	2.07433	0.579688	0.46092	0.764965	0.994804	0.500768	1.18083	0.857236	1.02408	2.12222	0.516499	0.562812	0.82151	0.930594
ABCC4	0	0.35591	0.587789	0.51083	0.367712	0.584216	0.659399	1.85989	0.389194	2.28948	0.39876	0.65432	0.529919	0.44999	0.586974	0.605235	0.450378	1.54214	1.78838	0.410515	0.638841	0.527539	0.449344	0.607468	0.623699	1.56668	0.405457	2.21729	0.661923	0.725564	1.92886	1.4771	1.60752	1.20341	0.606174	1.08896	0.7094	0.503666	0.592437	2.17412	1.62621	1.5392	1.30686	0.632929	1.11063	0.54112	0.395675	0.586929	2.32651
ABCC5	0	1.5474	0.827547	1.44334	1.06981	0.97893	1.24003	1.03224	0.601064	0.825298	1.44446	0.846326	1.48536	1.11103	0.993678	1.26451	0.652305	1.03211	0.87042	1.44779	0.879372	1.44692	1.05389	1.00371	1.23021	0.947442	0.685853	0.876238	0.724367	0.918589	0.759011	0.685387	0.684177	0.79338	0.99054	0.874648	1.97769	0.687245	0.86565	0.717236	0.587721	0.613417	0.701853	0.970668	0.884843	1.91613	0.725437	0.87946	0.732126
ABCD1	0	2.01145	0.677645	0.882326	1.28887	0.7912	0.717346	1.38519	0.718565	0.924864	2.20207	0.638888	0.966944	1.29283	0.812484	0.728073	0.814878	1.2966	0.857816	2.41024	0.616011	0.909204	1.17684	0.730093	0.622942	1.33393	0.681233	0.832063	0.521003	0.590181	1.45305	0.537775	1.77749	0.817843	1.22662	0.673646	0.927728	0.60571	0.672725	1.75779	0.557894	1.82793	0.852084	1.22371	0.695085	0.855441	0.578558	0.64596	1.53838
ABCD3	0	1.23463	0.744773	0.785396	1.80541	0.924014	1.38042	0.925234	0.940756	0.895704	1.25726	0.774423	0.808971	1.80281	0.969447	1.38215	0.933973	0.93202	0.799605	1.20182	0.746889	0.762148	1.76859	0.935636	1.35348	0.882684	0.964848	0.843002	0.867761	0.751454	0.979252	1.10301	0.927962	0.706672	1.15088	1.18031	1.59633	0.835574	0.770542	0.986866	1.10717	0.955202	0.683405	1.16448	1.17864	1.62002	0.87251	0.809231	0.996027
ABCE1	0	1.11409	0.943992	1.12505	0.862096	0.980752	1.48523	0.923162	1.02793	0.988985	1.10562	0.962827	1.12077	0.872637	0.963185	1.50707	1.03233	0.974994	1.04436	1.10572	0.949857	1.10418	0.865544	0.946649	1.54703	0.90193	1.03685	1.02497	1.00757	0.945624	0.981718	1.30215	0.809695	0.889312	0.984102	1.2052	0.846276	0.971952	0.956875	0.981274	1.29262	0.786752	0.871699	0.996076	1.24306	0.834692	0.974591	0.922639	0.955733
ABCF1	0	0.819635	0.962781	1.0537	0.794049	1.09127	0.942542	0.774355	1.22508	1.05965	0.866285	0.97012	1.10925	0.79184	1.13362	0.927436	1.28402	0.740287	1.16467	0.814991	1.01539	1.1222	0.788815	1.13922	0.951958	0.770328	1.28644	1.17228	1.13408	0.982919	1.2044	1.0511	1.07447	1.07944	1.1974	1.06642	1.04512	1.12447	0.945947	1.22764	1.08644	1.04774	1.08426	1.23966	1.06019	1.05545	1.10485	0.957667	1.22813
ABCF2	0	1.06176	0.887005	0.995685	0.872969	1.24242	0.910052	1.52378	0.943447	1.20745	1.02664	0.840508	0.978302	0.862148	1.24248	0.926378	0.941922	1.41135	1.23344	1.05233	0.905821	1.01187	0.874888	1.28458	0.928249	1.47897	0.968269	1.22859	0.912592	0.95267	0.952022	1.20795	1.0132	1.06285	1.42918	0.978913	0.757096	0.855598	0.929669	0.919789	1.19303	0.964824	1.01355	1.42242	0.939526	0.808906	0.901075	0.953641	0.934567
ABCF3	0	1.30614	0.820134	1.07748	1.03392	1.19521	1.26981	0.833626	0.872088	0.801949	1.26874	0.783282	1.03426	1.00611	1.14316	1.24203	0.846231	0.870591	0.746347	1.29285	0.799089	1.01771	1.05155	1.20025	1.29522	0.827805	0.877396	0.740889	1.90329	0.892886	0.978641	0.845485	0.842954	0.898919	0.972631	0.979619	1.20535	1.9129	0.915119	1.02791	0.847728	0.86055	0.93239	0.994583	0.956851	1.21887	1.76107	0.861023	0.991398
ABCG2	0	0.452981	1.13426	0.522911	0.445144	1.08077	1.62586	0.51052	0.40122	1.86258	0.447013	0.981902	0.427202	0.542888	0.967583	1.84723	0.502151	0.536387	2.21866	0.702647	0.99193	0.585717	0.483158	0.947188	1.51342	0.564997	0.614489	1.82543	0.500148	2.88034	1.06305	1.83248	0.7927	0.657715	3.06689	0.567855	0.658594	0.533391	2.89998	0.96632	1.63605	0.704891	0.681174	2.8032	0.505082	0.8324	0.59071	2.3925	1.10189
ABHD10	0	1.05804	0.8297	0.947705	1.30105	0.880632	1.20279	1.56634	0.733963	0.986018	1.01863	0.750495	0.923406	1.2906	0.842588	1.17051	0.691508	1.50453	0.875946	0.954257	0.723486	0.889829	1.4739	0.875478	1.2057	1.67082	0.672095	0.918946	1.01269	0.824089	0.873159	0.936055	0.949595	0.95799	1.28944	0.825723	1.54964	1.00018	0.777552	0.819337	0.808013	0.951658	0.90226	1.47623	0.791649	1.62708	0.964624	0.777248	0.931987
ABHD11	0	1.6465	1.26248	1.1924	1.08596	1.07273	0.823617	1.05674	0.781709	0.829249	1.66875	1.26516	1.20813	1.05937	1.02684	0.909962	0.838886	1.0793	0.726717	1.59558	1.27057	1.26241	1.03802	1.09927	0.884657	1.06469	0.739179	0.742442	1.05016	1.29237	0.745007	0.789492	0.727996	0.84955	0.754186	0.786405	0.924232	1.22542	1.32355	0.756217	0.62506	0.699615	0.803726	0.604644	0.695002	0.930202	1.20158	1.20736	0.74246
ABHD12	0	1.52992	1.16957	0.90684	1.10796	0.735094	0.968736	1.59992	0.866783	1.07227	1.51876	1.16641	0.895851	1.03162	0.652546	0.913466	0.735878	1.6169	1.01334	1.54246	1.1589	0.861916	1.10767	0.638817	0.83795	1.64371	0.813984	1.02352	1.1586	1.24495	1.00317	0.80819	0.952297	0.962766	0.761461	0.872181	1.3196	1.02832	1.18238	0.901267	0.900483	0.839622	0.988636	0.597049	0.867723	1.15245	1.1078	1.32495	0.987409
ABHD14B	0	1.78293	0.772682	0.889243	0.98751	0.79537	1.05945	0.632877	0.607345	0.594836	1.55135	0.756053	0.937005	0.878627	0.839642	1.03511	0.602047	0.717379	0.689106	1.57439	0.760451	0.86917	0.931502	0.80423	1.18976	0.719014	0.641659	0.686806	2.968	0.68237	1.12791	0.60885	0.979075	0.878326	0.673289	0.827774	1.56661	3.20454	0.64476	1.06953	0.552422	0.975422	0.853951	0.603435	0.751181	1.63774	2.70754	0.728384	1.17502
ABHD16A	0	0.793347	1.06911	0.903501	0.950428	0.943886	0.963759	0.869327	1.43143	1.06242	0.796763	1.09211	0.821045	1.00493	0.905079	0.903256	1.37844	0.930494	0.99258	0.825909	1.00094	0.897402	0.974249	0.983858	0.994167	0.905168	1.45488	1.11884	1.10265	1.07374	1.23293	0.837246	0.895341	0.855776	0.876184	1.15578	1.08739	1.06949	1.10666	1.13397	0.83876	0.82687	0.825938	0.857126	1.03722	1.02225	1.0948	1.09159	1.0946
ABHD17A	0	0.835637	0.774005	1.09773	0.860417	0.759762	0.879395	0.83504	1.05369	1.26388	1.10703	0.925648	1.11855	1.02612	0.929254	1.33579	0.960864	1.05685	1.12218	0.715698	0.802514	0.968524	0.870733	0.934366	0.838783	0.640122	1.24007	1.08097	1.38476	0.900286	1.11187	0.888724	0.693612	1.32442	0.999734	0.738963	1.41675	1.51042	0.719301	0.626101	0.635157	0.629478	1.0445	0.634435	0.934793	1.1502	1.54767	0.883923	0.866984
ABHD17B	0	0.817905	0.750028	0.779508	0.712567	0.899171	0.807383	0.838985	0.999947	1.68922	0.940873	0.873839	0.724798	0.829897	0.915396	0.918224	0.987955	0.844074	1.63312	0.959738	0.770676	0.836625	0.855342	0.934235	1.04456	1.04074	1.13545	1.77448	0.698576	0.914574	0.955704	1.10054	1.14497	0.873742	1.01728	0.878777	1.11193	0.758776	0.799789	0.809325	1.10806	1.0325	0.859326	0.96462	0.761239	1.3838	0.687904	0.893168	0.915349
ABHD17C	0	1.15736	0.974134	1.62262	0.847288	1.14541	0.884144	0.838119	0.880541	0.864188	1.06739	1.03657	1.5289	0.827847	0.904622	0.874938	0.791877	0.705944	0.774216	1.1328	1.20113	2.07085	1.12573	1.26034	0.899443	0.772743	0.76907	0.708961	0.978541	1.24352	0.950966	0.755148	1.06598	1.14033	0.915506	0.76032	1.12069	1.15215	2.04669	0.564503	0.777046	1.01728	0.689742	0.728464	0.918169	1.21405	1.27979	1.6348	0.874304
ABHD3	0	1.39238	0.600762	0.669113	1.33122	1.29347	1.04851	0.877254	0.975384	0.747374	1.29484	0.785561	0.811133	1.18348	1.21425	1.16152	0.941982	0.874166	0.782251	1.4251	0.574505	0.58152	1.49179	1.48797	0.999925	1.01963	1.16133	0.906168	0.798649	0.794884	1.23845	0.776554	1.0427	0.994864	0.70071	0.860818	1.2096	0.635588	0.752986	1.03861	0.841666	1.06233	0.942652	0.81036	0.747864	1.53885	0.789347	0.840083	1.11928
ABHD5	0	0.84772	0.807409	1.04494	0.713588	1.06074	0.930369	1.02093	1.50222	0.84559	0.859913	0.917849	0.988564	0.834027	1.15114	0.946749	1.44235	1.10448	0.911824	0.949509	0.827803	0.938879	0.699986	1.05689	0.829603	0.960162	1.33899	0.974747	1.82752	1.23502	0.823267	1.00947	0.745393	0.462153	1.13866	0.804166	1.68771	1.70708	1.11547	0.953748	1.1722	1.07392	0.673039	1.15332	0.880326	1.65406	1.86725	1.13504	0.972506
ABHD6	0	0.942996	0.673786	0.731174	1.07311	1.0118	1.23701	1.01605	0.955462	1.36405	0.984004	0.795405	0.778155	1.1118	1.09548	1.46993	1.01384	0.90282	1.39991	1.02293	0.833238	0.771226	1.23543	1.1818	1.28165	0.92213	1.07745	1.39213	0.755558	0.584586	1.11227	0.857427	0.688335	1.0246	0.947076	0.84328	1.23966	0.796023	0.681554	1.10275	0.893462	0.796084	1.13383	0.976116	0.879763	1.5751	0.892858	0.613711	1.01977
ABI1	0	0.902843	0.957097	0.92197	1.32388	0.990598	1.04968	0.91225	1.05639	0.855858	0.927112	0.932903	0.930173	1.31171	1.01729	1.1055	1.02704	0.959794	0.922728	0.896394	0.972475	0.932968	1.3098	1.01607	1.07907	0.953163	1.08228	0.869361	0.877826	0.879969	0.74792	0.863437	1.09246	1.38958	1.3136	1.17863	1.16613	0.850838	0.898726	0.726109	0.837512	1.08249	1.47175	1.30675	1.17475	1.15316	0.875424	0.902407	0.726633
ABI2	0	1.00923	1.28117	1.31234	0.675955	0.720732	1.01107	0.833271	1.0522	0.827638	0.985301	1.25043	1.37873	0.679247	0.765466	0.946814	0.903216	0.93505	0.833144	0.974846	1.3004	1.49379	0.512323	0.693165	0.969326	0.807628	1.00072	0.736815	0.928431	1.26485	1.67738	1.64844	0.923414	0.816017	0.986284	0.978076	0.902055	0.948274	1.26587	1.67777	1.68009	0.980124	0.866242	1.03014	1.02528	0.894489	0.950619	1.14709	1.50562
ABL1	0	0.927678	1.21189	0.933574	0.97734	0.997473	0.962124	0.935599	1.36984	1.29364	0.927699	1.24518	0.989233	0.986018	1.03155	0.950242	1.42846	0.918969	1.25464	0.920781	1.24174	0.965657	0.934063	0.968	0.949346	0.962181	1.32721	1.21417	1.29882	1.1357	1.19062	1.00642	0.91647	0.997253	1.22344	0.884014	1.0144	1.3296	1.21199	1.22918	1.08585	0.911218	1.0543	1.36664	0.881329	1.03287	1.29814	1.08929	1.24913
ABL2	0	0.9811	0.805152	1.09492	0.83201	1.10859	0.940591	1.23156	1.2679	1.48057	0.966549	0.764634	1.06988	0.79469	1.13909	0.938434	1.29372	1.11385	1.50741	1.01651	0.922849	1.15806	0.813378	1.17004	1.01437	1.22308	1.31394	1.58042	1.14859	0.778293	1.03755	0.902121	0.871031	0.902398	1.02985	0.991288	0.939651	1.33856	0.776949	1.05741	0.934294	0.932349	0.781722	1.11638	0.878438	0.807743	1.18681	0.786082	1.01735
ABLIM1	0	1.26523	0.4721	0.626824	1.26579	0.875928	1.13499	0.737489	2.38429	0.715054	1.41458	0.555075	0.669543	1.30269	0.954062	1.04607	2.71047	0.732956	0.923727	1.39184	0.492847	0.591821	1.2257	0.783985	1.06697	0.598461	2.23355	0.668135	0.814677	0.573458	0.581481	1.55999	0.712878	0.988913	0.598743	0.695212	1.44512	0.734203	0.432456	0.533664	1.71364	0.644973	0.945704	0.503802	0.678313	1.30383	0.745755	0.508289	0.603026
ABLIM2	0	0.692238	1.60035	1.06601	1.70034	0.898289	0.990434	0.82844	1.56886	0.705176	0.522506	1.50592	1.07983	1.63802	0.854712	0.980234	1.69274	1.06218	0.755526	0.622427	1.52428	1.05839	1.5351	0.831749	0.938573	0.769719	1.6157	0.789597	0.366999	1.79757	0.425306	0.512942	0.855005	1.63231	0.409965	0.416878	0.481799	0.677896	1.38741	0.652996	0.753827	0.932991	1.75846	0.723325	0.927336	0.580089	0.0469271	2.40626	0.201802
ABLIM3	0	0.472058	1.24431	1.48509	1.37538	1.31169	2.53485	0.483353	0.565812	0.362876	0.578877	1.1259	1.49233	1.08553	1.26042	2.10532	0.542618	0.696085	0.574995	0.723077	1.02603	1.10038	1.37646	1.10676	1.44375	0.744076	0.658951	0.593962	0.70785	0.715247	1.1277	0.771876	0.979408	0.984326	1.15656	0.975927	0.789714	0.680208	0.626304	1.17845	0.435607	2.57024	0.99031	1.45745	1.53167	0.44548	0.541398	0.636719	1.36719
ABR	0	0.595021	1.65401	1.07148	0.736508	0.730066	0.856637	0.699333	0.678956	0.898373	0.549747	1.61204	1.04454	0.707198	0.734159	0.947923	0.700187	0.718904	0.928842	0.527258	1.60126	1.07229	0.741302	0.691009	0.955837	0.717442	0.805291	0.910049	1.04892	1.33059	1.17536	0.770914	1.10366	1.51326	1.16672	1.03253	1.049	1.03865	1.44174	1.19809	0.750335	1.17411	1.56338	1.26668	1.10199	1.03076	1.0669	1.36005	1.13951
ABRACL	0	1.44148	1.34696	1.46941	1.5786	0.928044	1.19126	0.500141	2.10825	1.14493	1.723	1.46512	1.54026	1.66846	1.3393	1.26953	1.93837	0.769205	1.49376	1.35253	1.37529	1.36547	1.69028	0.889629	1.23591	0.612624	1.99715	1.35324	0.618405	1.40319	0.496703	0.702763	1.93275	2.0115	1.0335	1.62376	1.32932	0.664979	1.27907	0.520039	0.657532	1.60475	1.58285	1.02214	1.25667	1.45368	0.76188	1.23506	0.507348
ABT1	0	1.05842	1.0858	1.11078	0.9624	1.18443	1.17152	1.19653	1.11013	1.24305	0.962818	1.05682	1.00508	0.862599	1.0859	1.01384	1.04654	1.14251	1.0957	1.12112	1.13301	1.09791	0.897118	1.13015	1.04312	1.23511	1.04954	1.09911	0.871682	1.15947	0.749766	1.31279	1.17743	0.826898	1.09421	1.12383	0.90043	0.886359	1.23886	0.953855	1.42114	1.1339	0.649018	1.03407	1.0526	0.997041	1.00182	1.18691	0.83343
ABTB2	0	1.25028	0.606671	0.780837	0.681386	0.955633	0.787792	0.927266	1.08417	1.1144	1.37119	0.589322	0.862592	0.477765	0.991935	0.568583	1.25119	1.0136	1.14348	1.12414	0.734757	0.855693	0.76311	0.99373	0.742091	1.01214	1.13018	1.01703	0.808165	0.671543	0.634236	0.948253	1.46463	1.6185	1.19739	0.855783	0.721974	0.884927	0.602049	0.639678	0.96253	1.64026	1.61321	1.21806	0.852698	0.806813	0.956558	0.690443	0.624069
ACAA1	0	4.87299	0.809941	0.994448	0.948027	0.80828	0.693494	0.785807	0.676436	0.635954	4.39059	0.817454	0.997068	0.914887	0.803315	0.694645	0.712523	0.783712	0.636363	4.80314	0.770128	0.923162	0.894154	0.787384	0.687204	0.738945	0.68721	0.637178	0.671896	0.751799	0.6859	0.494008	0.582685	0.791104	0.52575	0.703951	1.01923	0.693966	0.755351	0.649235	0.504381	0.600942	0.790617	0.514272	0.695545	1.03743	0.664314	0.748089	0.671354
ACAA2	0	0.932838	0.698755	1.16986	0.991702	0.484533	0.897858	1.45304	2.14979	1.16424	1.01886	0.710349	1.21615	1.02835	0.533804	0.836922	2.20231	1.35984	1.09674	0.958873	0.723878	1.20922	1.0206	0.481439	0.870345	1.44825	2.27456	1.06848	0.371135	0.667613	0.96247	1.40566	1.26745	0.630529	0.805416	0.908924	0.379929	0.398369	0.667232	0.946595	1.44776	1.33211	0.655007	0.807236	0.873179	0.342069	0.352089	0.652463	0.946565
ACACA	0	0.806281	0.79728	0.84519	0.954057	1.00035	1.15373	1.10319	1.27414	1.08572	0.840887	0.794932	0.858332	0.957511	1.01122	1.16454	1.29887	1.14376	1.12461	0.842274	0.80383	0.864499	0.972334	1.0133	1.19269	1.12341	1.30917	1.11139	1.75973	0.752603	0.823853	1.20735	0.710289	0.715087	0.624688	1.08488	1.04294	1.8011	0.750154	0.821934	1.24912	0.654179	0.632964	0.58884	1.12466	1.04643	1.61289	0.752044	0.822994
ACAD10	0	0.935906	1.24402	1.18517	1.33543	0.726761	1.04692	1.35686	0.757652	0.95088	0.925932	1.15621	1.0949	1.27044	0.604905	1.00486	0.615193	1.41513	0.780495	1.05062	1.21605	1.27931	1.33723	0.587362	1.02066	1.35498	0.705531	0.864647	1.85124	0.906616	0.894063	0.906922	0.830202	0.654115	0.743926	0.62573	0.976848	1.77027	0.94703	0.935897	0.81353	0.755817	0.71501	0.634906	0.577322	0.8878	1.80969	0.977741	0.940192
ACAD11	0	0.867025	1.48745	0.782349	0.806416	0.582183	0.939012	1.04466	0.574181	2.15367	0.890323	1.60373	0.734505	0.748082	0.530965	1.00573	0.599744	1.04278	1.8444	0.986137	1.31855	0.79085	0.812061	0.666955	1.0083	1.02845	0.657803	1.96857	1.3687	1.07803	1.07371	1.04321	0.715531	0.790189	0.814476	1.19457	1.17213	1.62617	1.07006	1.13673	1.13149	0.697331	0.681655	0.737105	1.36863	1.07245	1.5078	0.98937	1.06518
ACAD8	0	1.16758	0.857477	0.904533	0.979573	0.705603	1.34565	1.39855	1.52942	0.83715	1.05015	0.878756	0.850886	0.973971	0.711508	1.31469	1.46208	1.408	0.790948	1.11796	0.825582	0.822219	0.939678	0.626796	1.29776	1.32288	1.44798	0.655955	1.60905	0.983073	0.891311	0.876156	0.885629	0.573262	1.33761	0.575014	0.73445	1.5351	0.994223	0.89214	0.932009	0.919099	0.626941	1.34386	0.645579	0.901493	1.58031	0.987752	0.865744
ACAD9	0	1.02917	1.0924	1.02853	1.35041	0.845428	1.30559	1.31259	0.850861	1.0741	1.04854	1.10005	0.991544	1.30991	0.810846	1.28935	0.74397	1.26402	0.907602	1.03086	1.07251	1.02145	1.38806	0.840344	1.32362	1.31086	0.825059	0.967595	1.19735	1.07502	0.801706	0.805062	0.70394	0.970209	1.08323	0.853809	1.27279	1.22944	1.1001	0.816253	0.845043	0.669292	0.944444	1.032	0.825011	1.28047	1.18001	1.09264	0.858949
ACADM	0	1.23906	0.60947	0.793415	2.59145	0.832279	1.16113	0.806133	1.23832	1.11723	1.22075	0.626183	0.798867	2.54989	0.86548	1.05493	1.28995	0.840497	1.02894	1.29402	0.577528	0.763717	2.8772	0.820311	1.09562	0.846546	1.28002	1.05678	0.737775	0.611102	0.873169	1.27601	0.821071	0.791508	0.752958	1.17475	0.97693	0.697363	0.530799	0.942072	1.33054	0.820077	0.768831	0.702227	1.24814	1.00737	0.731848	0.580536	0.921851
ACADS	0	0.50459	1.49265	0.744544	1.418	0.511484	1.52036	1.46135	0.669059	0.691933	0.404663	1.42815	0.710099	1.26406	0.502739	1.64818	0.459451	1.46431	0.54718	0.408733	1.39877	0.741497	1.31462	0.403102	1.62991	1.364	0.498984	0.548256	0.80424	1.46179	1.68479	1.48057	0.679862	1.74241	0.457025	0.751236	0.484503	0.884466	1.38161	1.56488	1.47518	0.638667	1.60803	0.437362	0.771684	0.529441	0.945141	1.45614	1.56257
ACADSB	0	0.485442	1.05362	1.42265	0.616948	0.627565	1.10453	1.07705	0.466218	0.541287	0.494251	1.03861	1.37907	0.621789	0.608319	1.09116	0.438206	1.09776	0.4105	0.410512	1.09205	1.48385	0.581565	0.622315	1.09047	1.09268	0.499605	0.42816	1.10859	1.04217	0.723549	1.01603	0.598872	0.677008	0.69948	0.714234	4.60979	1.20028	1.0522	0.731636	1.0053	0.556526	0.631448	0.618594	0.661733	4.55793	1.17798	0.997183	0.761458
ACADVL	0	1.52683	1.03105	0.833399	0.969211	0.941258	1.20133	0.955024	0.629813	1.06936	1.53508	1.03922	0.820841	0.932381	0.942953	1.2237	0.614749	0.959383	0.944274	1.50045	0.988625	0.809104	0.948155	0.943136	1.17401	0.949321	0.629895	0.964524	1.0852	0.956558	1.19638	0.636026	1.02099	1.02331	1.12989	1.12851	1.41515	1.12545	0.930759	1.23071	0.581965	1.12608	1.04911	1.15059	1.17001	1.47565	1.14376	0.949663	1.1994
ACAP2	0	1.17215	0.920369	1.11588	0.989692	0.947192	1.49118	0.765987	0.767563	0.708416	1.22644	0.909677	1.16569	0.97501	0.97106	1.39262	0.759068	0.822985	0.743531	1.20244	0.955338	1.15918	0.983883	0.961618	1.49896	0.745155	0.782342	0.659258	2.13642	0.83561	0.838257	0.951339	0.717309	1.11024	1.12919	0.838173	1.05488	2.10877	0.770336	0.832329	0.948	0.685856	1.17735	1.11615	0.855471	1.01764	1.89126	0.787098	0.842328
ACAP3	0	0.754513	1.01551	0.704493	1.45226	0.801068	0.870069	0.886266	1.29511	1.0798	0.864961	0.907733	0.759597	1.52722	0.77464	0.724114	1.44329	0.79419	0.857303	0.88956	1.0133	0.698865	1.58229	0.839813	0.788965	0.703298	1.37312	0.982589	1.09311	0.902112	1.4133	0.896735	0.824365	0.993561	1.05202	0.86582	1.46527	1.12703	1.01547	1.37571	0.659771	0.735975	0.944941	0.632105	0.900217	1.65283	1.08102	0.929816	1.33168
ACAT1	0	2.04796	0.636482	0.825423	0.868101	0.76335	0.898289	1.9608	0.515754	1.67914	1.81334	0.614752	0.79313	0.817286	0.699723	0.900433	0.525283	1.75269	1.36188	1.96675	0.624404	0.806376	0.844801	0.762782	0.856037	1.81648	0.531888	1.42329	1.77536	0.581437	1.18613	1.0141	0.829748	0.710699	0.995487	0.844377	0.874619	2.0218	0.574888	1.17039	0.986338	0.826055	0.731888	1.0253	0.859912	0.889175	1.9354	0.616768	1.17059
ACAT2	0	0.759968	0.913741	0.723429	1.51408	0.838607	0.915209	1.09802	1.16384	1.00519	0.737314	0.949195	0.677861	1.41897	0.773812	0.914613	1.23849	1.11467	1.1773	0.739525	0.955753	0.719416	1.45528	0.833307	0.953248	1.08637	1.21069	1.13025	1.12234	0.886186	0.934034	0.849612	1.01067	1.12557	1.12636	0.835823	0.977104	1.18354	0.866958	0.898494	0.860608	0.964937	1.14402	1.12501	0.815211	1.00581	1.16102	0.88537	0.931647
ACBD3	0	0.991179	0.873312	0.858324	1.05743	1.0059	0.994478	1.16125	1.10635	0.854028	1.01375	0.845227	0.886566	1.02697	1.01116	0.963273	1.09895	1.11899	0.87433	0.994288	0.873629	0.873957	1.05652	1.01365	0.993279	1.14381	1.08079	0.924414	1.24989	0.914615	1.31545	0.796961	1.16764	0.94193	0.858508	1.15833	1.37538	1.27802	0.879218	1.39343	0.715438	1.17777	0.944738	0.777945	1.19905	1.49589	1.28972	0.903994	1.27155
ACBD5	0	1.02672	1.2243	1.07047	1.42842	0.949287	0.933856	1.30633	0.703548	0.827206	1.02134	1.2564	1.08499	1.43685	0.939623	0.895791	0.695106	1.26159	0.756518	1.00707	1.24887	1.04345	1.4885	0.96478	0.936144	1.35338	0.716041	0.798713	0.757581	1.12709	0.631233	0.682406	0.83303	1.04739	1.24014	1.2755	1.26246	0.731664	1.15051	0.583393	0.665522	0.831215	1.07266	1.33251	1.35526	1.25531	0.834098	1.10706	0.695198
ACBD6	0	0.912559	0.989239	1.11349	0.800691	0.892229	0.943023	1.17721	0.845895	1.06321	0.974185	0.86921	1.1777	0.729204	0.981679	1.02952	0.740309	1.18807	1.10998	0.851533	0.889002	1.0792	0.740104	0.960486	0.896437	1.1295	0.767114	0.937443	1.3547	0.927241	1.4423	1.15207	1.32283	0.859411	1.23079	1.10448	0.845015	1.60942	0.936135	1.6225	1.19329	1.43726	0.773472	1.21571	1.15042	0.675086	1.47814	0.946468	1.41508
ACBD7	0	0.770979	1.57181	1.46212	0.723591	0.62787	0.731096	0.396386	1.96166	0.423267	0.791105	1.64458	1.65506	0.546455	0.639845	0.676506	2.1773	0.408756	0.506234	0.863523	1.66131	1.53454	0.605911	0.553615	0.712788	0.414785	1.86827	0.525284	2.36415	1.62538	0.910553	0.676573	0.573717	0.985491	0.837763	1.14339	1.05481	2.54431	1.84653	0.890737	0.567663	0.483396	1.00279	0.842529	1.11536	0.912232	2.42553	1.69033	0.879198
ACD	0	0.727265	0.962204	0.966894	0.960704	1.08008	1.24253	0.892058	0.955885	1.11878	1.04063	1.06564	1.06909	1.16229	1.38102	1.34137	0.956697	0.944918	1.12893	0.911151	0.998463	1.05853	0.98923	1.12737	1.18128	0.913575	0.888883	1.22283	1.01302	1.04876	1.02583	1.11473	1.18013	1.00747	1.40984	1.13642	0.861409	0.925059	1.23546	0.903569	1.22198	1.31324	0.952079	1.53353	1.18661	0.91859	0.802098	1.15557	1.00967
ACE	0	0.585018	0.664323	0.671341	2.62449	0.736726	0.925579	0.77265	0.791414	0.85478	0.312207	0.366185	0.531473	2.46973	0.368342	0.898403	0.364407	0.78295	0.580467	0.387378	0.388639	0.61279	2.33615	0.395564	0.94196	0.764149	0.636191	0.576815	0.53316	0.526487	0.519465	0.497846	0.582824	2.012	0.450938	2.56266	0.629508	0.59179	0.314323	0.316806	0.388723	0.414188	2.99483	0.365971	3.09998	0.451986	0.607694	0.525057	0.495033
ACIN1	0	0.976598	1.15339	1.18639	1.10503	1.05416	1.04735	1.11985	1.17475	1.22918	0.959353	1.14633	1.17678	1.10658	1.07325	1.02667	1.12541	1.07235	1.14233	0.985695	1.16119	1.23212	1.12279	1.0775	1.04258	1.1159	1.17575	1.16143	0.800497	1.20811	1.04506	1.12194	1.01403	0.984669	0.971154	0.881763	1.02461	0.813607	1.21745	1.08439	1.1468	1.03725	0.990655	0.953462	0.886007	1.00923	0.786056	1.18027	1.06379
ACKR2	0	0.744713	0.520151	0.593584	1.82186	3.27834	1.6349	0.831292	1.11377	0.701986	1.57027	0.803462	0.542903	1.16344	1.55235	1.25017	1.15152	0.922907	1.04074	0.902004	0.758533	0.858606	1.40101	2.81806	1.12434	1.1557	1.1345	0.955183	0.759106	0.837903	0.645351	0.885504	0.774739	0.988207	1.6182	0.697109	0.921661	0.783297	0.586663	0.722086	0.913819	0.71332	0.816169	2.59083	0.457674	0.674971	0.977788	0.635312	0.618183
ACLY	0	1.86624	0.835101	1.32498	0.795567	0.957271	0.886682	0.940475	0.938212	1.04026	1.84559	0.831365	1.31154	0.809596	0.96744	0.904826	0.968881	0.933063	1.0513	1.9036	0.821634	1.32381	0.791974	0.952344	0.875904	0.920276	0.953224	1.05331	1.1984	0.847794	1.0931	0.807823	0.94476	0.729992	0.832255	1.09402	0.926831	1.20011	0.828685	1.08566	0.804829	0.942695	0.709129	0.816357	1.11203	0.92732	1.1845	0.858508	1.07683
ACO1	0	0.568248	1.07953	0.583979	1.63429	0.906678	0.952805	1.48841	0.823821	1.132	0.528885	1.0506	0.491401	1.66558	0.854838	0.909406	0.822773	1.51931	1.21484	0.447447	1.0768	0.495091	1.70851	0.901838	0.948535	1.47863	0.791679	1.19322	1.24311	0.957873	0.915213	0.907015	1.13983	1.18905	1.07787	0.795671	1.28172	1.27075	0.90671	0.909147	0.842754	1.14845	1.17537	1.02666	0.797444	1.27923	1.29389	0.952103	0.908132
ACO2	0	1.3571	1.12418	1.07344	1.15588	0.796244	1.10114	1.7351	0.848955	1.04418	1.32532	1.09214	1.05085	1.09082	0.764084	1.03549	0.819179	1.58971	0.874505	1.45161	1.12647	1.11982	1.16431	0.780691	1.0875	1.74699	0.852671	0.949402	1.0304	0.979432	1.15342	0.859974	0.84271	0.951341	0.7108	0.715026	1.27874	1.01914	0.959349	1.16832	0.8467	0.832386	0.950243	0.697798	0.717268	1.24646	1.0264	0.984865	1.13586
ACOT1	0	1.69808	1.60211	1.07015	0.800833	0.797017	0.845293	1.06751	0.692056	1.80726	2.16962	1.01625	0.943344	0.681963	0.642856	0.894638	0.776155	0.875017	1.53434	1.25776	1.07011	1.02888	0.842745	0.711454	0.770023	1.08267	0.921837	1.337	1.04593	1.07586	1.82779	0.754622	1.04642	0.91251	0.909622	0.661316	1.58656	1.20751	1.3	1.65106	0.810581	0.750904	0.708941	0.78148	0.573045	1.4222	2.26804	0.732471	1.11881
ACOT11	0	0.879935	0.794847	0.727286	3.38946	0.877483	2.17115	0.717439	0.669943	0.627951	0.738515	0.745423	0.618445	3.02742	0.834803	1.68681	0.674733	0.854984	0.67923	0.895558	0.926014	0.730244	2.46196	0.944929	1.80569	0.82985	0.83701	0.826741	0.455605	0.622505	0.635682	0.483245	1.59654	0.524977	1.07251	0.803827	0.780504	0.361094	0.467965	0.440063	0.396712	1.67436	0.441144	0.981511	0.654946	0.694166	0.467006	0.545636	0.51622
ACOT13	0	1.25311	1.03341	0.954682	0.958374	1.04833	0.962242	1.25929	1.19622	1.42214	1.25243	1.03128	0.976944	0.879672	0.979696	0.981087	1.12725	1.15192	1.18065	1.22339	1.03772	0.924218	1.02533	1.0552	0.931781	1.24871	1.19446	1.2607	0.985737	0.991309	0.935732	1.17429	0.990826	0.680904	0.608336	0.914696	1.50955	0.971847	1.0049	0.873808	1.04121	0.911793	0.563877	0.511235	0.821728	1.51756	1.04758	1.02488	0.916942
ACOT2	0	1.18279	1.18885	0.677412	0.734645	0.729022	0.61996	0.954318	0.613436	1.88538	1.31869	1.24909	1.07476	0.834902	0.712336	0.881691	0.739001	0.907196	1.59611	1.23047	1.03171	0.739449	0.852106	0.436043	0.704026	0.91398	0.643403	1.68963	0.881122	0.848073	1.08735	0.821008	0.74672	0.618695	0.83239	0.722215	0.946767	1.07487	0.866522	1.52518	0.535839	0.66569	0.665293	0.755918	0.706424	1.12351	1.19625	0.987685	1.4674
ACOT4	0	1.31475	0.8012	0.858427	0.753844	0.646379	1.60394	0.781066	1.01251	0.874885	1.05216	0.220583	0.424242	0.593459	0.290365	1.09006	0.874034	0.550094	0.43562	0.907174	0.352886	0.405875	0.474505	0.329169	1.47683	0.530333	0.809379	0.510553	1.81654	0.319087	1.07771	0.670707	0.923204	1.21773	1.30582	1.13048	1.82794	1.68881	0.857872	0.92753	0.84837	0.633224	0.729309	1.30825	0.804245	2.4021	1.60542	0.525299	1.20397
ACOT7	0	1.15885	1.0684	0.831225	1.15647	1.1822	1.11202	0.638533	0.90619	1.10131	1.23344	1.09255	0.841805	1.18157	1.24363	1.179	0.911245	0.621139	1.15949	1.2597	1.0578	0.809036	1.12314	1.207	1.18385	0.56876	0.901209	1.15418	0.758102	0.948145	1.09877	0.936619	1.13242	1.3962	0.824687	1.24953	0.969808	0.728599	0.953032	1.02008	0.881726	1.05162	1.39097	0.81766	1.20414	0.969214	0.805961	0.926404	1.06911
ACOT8	0	1.66787	0.862543	0.818814	1.01292	0.756719	0.99449	1.19046	0.635046	0.998123	1.73945	0.854313	0.845346	0.971143	0.761985	1.05237	0.660367	1.08579	0.915995	1.6787	0.814259	0.734019	1.01509	0.83532	1.07475	0.9943	0.640429	0.944989	1.34524	0.874977	1.05278	0.516159	0.939049	0.829282	1.18994	0.848629	2.18447	1.3738	0.813962	1.02839	0.536748	0.925145	0.886153	1.23447	0.882925	2.35376	1.38787	0.806223	1.08804
ACOT9	0	0.775314	0.879012	0.852751	1.04049	1.61599	1.07875	0.590791	0.671414	1.58607	0.778447	0.852521	0.851265	1.01486	1.49467	1.06526	0.800942	0.598281	1.54079	0.770853	0.852444	0.830629	1.03807	1.50069	1.03038	0.530692	0.729777	1.43263	0.939581	0.748819	2.34328	0.89159	1.55602	0.781065	1.09076	0.774957	0.706613	1.02726	0.732837	2.6541	0.784405	1.69934	0.68768	1.12782	0.755026	0.693516	1.02806	0.803861	2.29949
ACOX1	0	1.79214	0.809029	1.03263	1.08229	1.14046	0.885345	0.909697	0.942399	0.743762	1.77977	0.826333	1.02582	1.07828	1.10367	0.835268	0.954985	0.886136	0.652477	1.79874	0.821961	1.00381	1.06813	1.13223	0.86071	0.878745	0.94157	0.658459	1.43264	0.816958	1.53465	0.653936	0.699424	0.86768	1.1328	0.428602	1.68715	1.43058	0.833765	1.55773	0.641306	0.753858	0.877312	1.14633	0.399908	1.59033	1.41328	0.813656	1.51056
ACOX3	0	0.647924	1.32603	1.1292	1.1811	0.847915	0.763455	0.787249	1.1972	0.837711	0.623602	1.43161	1.19694	1.18828	0.84366	0.734165	1.19455	0.738087	0.776673	0.662145	1.33476	1.20952	1.18668	0.856241	0.750248	0.68248	1.24136	0.786361	0.677015	1.29828	0.808374	0.716827	0.48632	0.471503	0.826414	0.753507	2.97433	0.622595	1.32381	0.915208	0.734474	0.528214	0.504561	0.771455	0.752919	3.41051	0.634102	1.28028	0.879583
ACP1	0	1.10863	1.28839	1.24484	0.887113	1.01305	0.838237	0.90372	0.87689	0.688652	1.12348	1.17953	1.30691	0.902039	0.991234	0.907826	0.873176	0.949871	0.749674	0.979157	1.15716	1.11332	0.9014	0.969466	0.981732	0.967322	0.927732	0.768323	0.844082	1.13263	1.02067	0.929679	1.27755	1.11064	1.22037	1.20072	0.557969	0.894141	1.10836	0.964282	0.869752	1.24809	1.03553	1.16179	1.18018	0.75082	0.889653	1.10839	1.0249
ACP2	0	1.33008	0.829291	0.845736	0.877937	0.695616	0.735146	0.756889	1.70326	1.11055	1.33441	0.850658	0.825715	0.804078	0.881729	0.829713	1.69349	0.782432	1.1901	1.28476	0.844215	0.913972	0.793267	0.749471	0.703316	0.798217	1.60583	1.094	1.42952	0.941275	0.992716	0.851371	0.801316	0.617634	0.868051	1.07032	1.7604	1.52582	0.953038	1.01138	0.856561	0.821795	0.59381	0.804924	1.07224	1.61504	1.33883	0.914865	1.02203
ACPP	0	0.685909	1.32379	1.54083	2.22295	1.15435	0.805338	0.86181	0.566886	0.53718	0.873997	1.31208	1.42771	1.80684	1.07269	0.801509	0.621752	0.997243	0.6038	0.739536	1.1512	1.39047	1.73575	1.02066	1.01286	0.86369	0.683197	0.510623	0.5057	0.78718	0.565853	0.828629	0.561132	0.75328	1.37157	0.639702	2.93785	0.403652	1.0417	0.792007	0.862606	0.450177	0.479618	0.944862	0.56599	2.94274	0.634852	0.683973	0.493663
ACSF2	0	1.29522	1.00478	0.985093	1.09039	0.795755	1.06441	2.04363	0.950817	0.644023	1.22069	0.96775	0.959891	0.963759	0.742923	1.00323	0.896222	2.03752	0.535865	1.32213	0.988913	0.953585	1.08462	0.761974	1.07785	2.14798	0.964128	0.5954	0.981557	1.04415	1.11767	0.562231	0.856334	1.2709	1.06043	0.752262	1.1712	1.03674	1.03959	1.12459	0.536637	0.748614	1.29321	1.05256	0.726161	1.08545	0.998233	1.00881	1.07767
ACSF3	0	0.57925	1.40161	1.42586	1.07312	0.91446	1.09586	0.810195	0.707706	1.06326	0.550098	1.5798	1.60576	1.27737	0.921474	1.09833	0.647456	0.808013	0.857415	0.522417	1.48953	1.51523	1.13364	0.865983	1.10671	0.834308	0.684347	0.909467	1.15327	1.41899	0.695852	0.992394	1.06585	0.943584	1.06887	0.75987	1.15081	1.19936	1.63361	0.747823	1.00298	1.18432	0.878699	1.06159	0.788874	1.19491	1.0403	1.59315	0.701584
ACSL1	0	1.27228	0.591936	0.539552	1.62656	0.891672	1.06875	1.62188	0.638275	0.843198	1.23759	0.503699	0.486751	1.5459	0.794557	0.99473	0.551449	1.56842	0.699396	1.20989	0.555323	0.519602	1.6849	0.892937	1.04711	1.61226	0.650526	0.749258	1.09855	0.601047	0.583806	0.566135	1.10662	0.801372	0.996493	0.954638	2.7015	1.12251	0.562293	0.58683	0.502648	1.13819	0.754698	1.02739	0.954571	2.86864	1.12974	0.654347	0.654043
ACSL3	0	1.3836	0.502496	0.637771	0.990898	0.9699	0.957145	1.16333	1.17026	0.949776	1.32598	0.550484	0.634291	0.976973	0.939602	0.944393	1.14245	1.09842	0.882671	1.37217	0.481107	0.610643	1.0304	0.938344	0.963186	1.13709	1.16561	0.859377	0.688285	0.588778	0.707368	0.747638	0.797151	1.29477	0.792826	1.20777	2.35086	0.690468	0.564114	0.721103	0.731972	0.787056	1.36202	0.764722	1.31187	2.40954	0.704144	0.604378	0.752405
ACSL4	0	0.386803	0.33391	0.484338	0.955129	1.02646	0.899342	1.38231	0.61466	4.32533	0.362284	0.363812	0.457222	0.928591	0.990446	0.918375	0.710855	1.2161	4.56603	0.365525	0.361821	0.475572	0.965197	0.992106	0.901299	1.2829	0.626822	4.30508	0.342202	0.289845	1.13672	0.471416	1.25243	0.621386	1.59347	1.07315	0.364555	0.348202	0.283047	1.14841	0.472704	1.23938	0.617003	1.69242	1.10248	0.434709	0.350339	0.28246	1.21124
ACSS1	0	0.508168	0.778107	0.928794	0.518022	0.514335	0.557735	3.16496	0.591172	0.676848	0.375295	0.619738	0.826894	0.414349	0.349448	0.453123	0.400525	3.08119	0.416856	0.339799	0.644962	0.939178	0.4024	0.448859	0.395922	3.55512	0.419044	0.515766	1.0999	0.692255	1.13459	0.523993	0.475512	0.755564	0.564808	0.656533	3.98662	1.16823	0.612358	1.13855	0.470345	0.509605	0.654801	0.40361	0.59179	4.02403	1.22583	0.678154	1.09493
ACSS2	0	1.59129	0.618347	0.776695	1.53556	0.744973	1.19061	1.03515	1.03937	0.763146	1.57637	0.627126	0.749537	1.43408	0.718287	1.0996	1.02376	1.07897	0.718489	1.63914	0.652696	0.738677	1.67439	0.748074	1.23046	1.07321	1.05823	0.711635	1.05366	0.552747	1.20782	0.755241	0.9422	1.56524	0.928337	0.85845	1.41479	0.99228	0.491376	1.12264	0.686908	0.922637	1.59978	0.852612	0.833635	1.35977	0.973398	0.560194	1.14275
ACSS3	0	2.23287	1.73875	2.19426	0.6375	0.689151	0.655663	0.550538	0.707478	0.614419	2.16842	1.82024	2.20415	0.735087	0.65851	0.696309	0.595619	0.549166	0.652584	2.79217	2.01798	2.94256	0.622573	0.604809	0.468944	0.445146	0.58297	0.473868	1.7117	2.25492	0.568806	0.491698	0.389476	0.481299	0.380926	0.490427	0.488531	1.65916	2.32961	0.550643	0.609805	0.345138	0.615635	0.337996	0.46512	0.520798	1.57469	2.0019	0.555208
ACTB	0	0.498167	0.658723	0.522378	0.653492	1.42118	0.960347	0.840733	1.32248	0.732451	0.616083	0.573456	0.484714	0.776772	1.60568	0.889527	1.19049	0.55743	0.559076	0.6584	0.68058	0.561199	0.834597	1.48762	0.972848	0.776591	1.36059	0.837152	1.03882	0.881862	1.71636	1.51574	0.767503	0.812479	2.71055	1.40738	0.841953	0.850198	0.800903	1.50857	1.2019	1.06806	0.716478	2.6834	1.37736	0.775903	0.81741	0.558246	1.5553
ACTBL2	0	1.03499	1.12405	1.11287	1.25221	1.16121	1.07057	1.03115	1.22852	1.07754	1.14345	1.27384	0.858544	1.86034	1.19237	0.992541	1.46729	1.02567	1.10193	0.722886	0.930328	0.798238	0.76698	0.987094	0.936376	0.967001	0.786236	1.07954	0.821892	0.900802	1.03524	1.00526	1.56873	1.25598	0.99144	0.97703	1.00875	0.861061	0.92461	1.07046	0.937357	1.49051	1.09713	1.15889	0.892481	1.01883	0.940504	1.04481	1.47973
ACTG1	0	0.453501	0.665988	0.575784	0.359516	1.75532	0.683629	0.605224	1.55693	0.597954	0.310791	0.57798	0.411511	0.490886	1.63403	0.618693	1.44126	0.462469	0.822205	0.405876	0.809555	0.437527	0.492944	1.79992	0.668822	0.641451	1.47324	0.797058	0.73056	0.787247	1.70878	0.991061	1.38696	1.13422	1.27491	1.70584	0.732179	0.709439	0.896665	1.8379	1.15982	1.40769	1.24538	1.1871	1.91499	0.650189	0.629914	0.875892	1.99746
ACTL6A	0	0.919939	1.05932	1.05392	1.18342	1.07951	1.1083	1.1883	1.00914	0.909294	0.934299	1.05763	1.02856	1.19601	1.03041	1.05782	0.964926	1.14849	0.863618	0.889052	0.980213	0.996769	1.15484	1.05079	1.08392	1.17667	0.961766	0.86928	1.32382	1.03041	0.815956	0.844102	1.0354	0.930623	1.00033	1.00954	0.749219	1.31371	1.05086	0.806535	0.827679	1.06716	0.937181	1.06625	1.01468	0.752629	1.31551	1.03674	0.823084
ACTL8	0	0.60404	0.604593	0.857478	0.803674	0.664641	0.68109	5.71918	0.633752	0.94948	0.45028	0.479613	0.665773	0.576479	0.509191	0.615746	0.486046	5.18114	0.592386	0.459947	0.473973	0.791888	0.798797	0.595272	0.595399	6.79932	0.598026	0.73849	0.118044	0.128224	0.104945	0.137341	0.67665	0.158187	0.179137	0.17652	0.187559	0.168313	0.163037	0.125486	0.137057	0.653869	0.125036	0.19314	0.157151	0.155567	0.225511	0.223362	0.222924
ACTN1	0	0.587503	0.827451	0.638996	1.1033	1.40424	1.20962	0.827554	0.917374	1.09135	0.611709	0.845321	0.627218	1.11113	1.36571	1.19081	0.945739	0.845429	1.1579	0.588599	0.807889	0.63817	1.08935	1.41716	1.19974	0.821956	0.893054	1.14627	0.637548	0.818832	1.1007	0.95736	1.14121	1.9447	1.78002	1.26124	0.656652	0.616587	0.800173	1.0967	0.943773	1.09634	2.07461	1.69762	1.29997	0.704666	0.609257	0.794736	1.10634
ACTN3	0	0.544028	0.659348	0.471533	0.964866	0.832443	1.06425	0.574403	0.903872	0.903572	0.698984	0.861438	0.698938	1.02646	1.09833	1.25193	0.980256	0.885986	1.10588	0.776335	0.776176	0.819358	0.964566	1.03024	1.07478	0.77314	0.853515	1.10147	0.57145	0.801567	1.02058	0.846775	0.801811	1.73321	1.52012	1.14183	0.754315	0.918459	0.852446	0.825271	0.816583	0.912693	1.52953	1.2877	1.08415	0.844889	0.720342	0.746103	1.04517
ACTN4	0	0.862817	1.04109	0.718328	1.19993	1.10615	1.03204	0.786141	0.817567	0.96181	0.89551	1.03658	0.721684	1.19805	1.10584	1.0052	0.833476	0.788244	0.991441	0.864835	1.05018	0.722638	1.18521	1.10498	1.0038	0.803906	0.832264	1.01055	0.61305	0.987154	1.12569	1.09153	0.88272	1.7734	1.51887	1.13448	1.05393	0.602621	0.964853	1.12087	1.10698	0.891857	1.83955	1.52799	1.17682	1.07644	0.63575	0.975636	1.09367
ACTR10	0	0.869725	1.11393	1.01136	0.882214	0.930596	0.904658	0.979204	1.13756	1.08278	0.853823	1.11928	1.02428	0.908199	0.955234	0.876518	1.1248	0.93881	1.24743	0.894233	1.05933	1.04214	0.922179	0.95342	0.852387	0.971015	1.0859	1.21644	1.30855	0.960344	1.46631	0.890729	0.987303	0.969636	0.912123	0.950021	1.00783	1.44169	1.0249	1.51222	0.909942	1.08023	1.01859	0.943108	0.953867	1.06892	1.29205	0.937123	1.33521
ACTR1A	0	0.812931	1.05531	0.832437	1.03429	0.900832	0.888367	0.824743	1.15424	1.23382	0.812531	0.986636	0.858532	0.958565	0.917147	0.881079	1.19484	0.825172	1.39356	0.775355	1.04844	0.88779	0.958941	0.894463	0.848865	0.853422	1.07905	1.38554	1.0492	1.008	1.52826	1.1046	1.14548	1.03002	0.913596	0.905054	0.880428	1.13645	0.945421	1.6136	1.03317	1.13462	1.09776	0.912449	0.870715	0.845143	1.17343	1.00129	1.50357
ACTR1B	0	1.07364	1.18924	0.999266	0.889841	1.01462	0.876413	1.32406	0.937574	0.729716	0.923831	1.0815	0.903339	0.92639	0.993891	0.873532	0.963067	1.2793	0.792059	0.979327	1.1596	1.0261	0.9296	1.01373	0.950174	1.47589	0.890217	0.75265	0.942342	1.06038	0.909785	0.783314	0.777991	0.936345	1.40197	0.804188	1.14884	0.943871	1.01677	0.865594	0.852932	0.804985	0.882747	1.36157	0.804213	1.10893	0.982738	0.98133	0.923524
ACTR2	0	1.00485	1.00407	0.912392	1.12883	1.12136	0.99329	0.927043	1.04255	0.959128	1.01757	0.991703	0.914067	1.09483	1.11151	0.980218	1.06948	0.911724	0.984334	1.02604	1.02434	0.92971	1.09369	1.12909	0.993293	0.936342	1.06079	0.987638	0.85452	0.980085	1.34977	0.947469	1.07819	1.22653	1.27592	1.15655	0.869758	0.859455	0.979682	1.34261	0.929952	1.09224	1.26237	1.24806	1.15842	0.866062	0.859974	0.963339	1.29872
ACTR3	0	1.0607	0.992817	0.900584	1.20045	1.12291	0.985373	0.924805	1.04194	0.938727	1.06948	1.03396	0.888441	1.19042	1.11432	0.955246	1.03547	0.882494	0.942872	1.05336	0.993475	0.891037	1.16582	1.10442	0.944103	0.905689	1.01137	0.936078	0.794379	0.911427	1.22151	0.904379	1.04262	1.19	1.19683	1.20519	0.858127	0.773534	0.947078	1.21517	0.885853	1.057	1.20578	1.24867	1.203	0.826979	0.772965	0.954719	1.1975
ACTR3B	0	1.19013	1.1325	1.05277	0.982187	0.991994	0.835793	1.40763	1.14706	1.00005	0.717294	1.03446	1.12619	1.19498	1.23408	0.965722	1.4057	1.2928	1.07892	0.739154	0.926216	0.936713	1.03777	1.00804	0.882894	1.17804	1.33197	1.05618	1.33281	1.09656	0.866792	0.948283	0.772384	0.981405	0.892916	0.857258	0.969918	1.37758	0.924674	1.01869	0.846173	0.73434	0.86834	0.812543	0.909316	0.873109	1.6387	1.00587	0.944129
ACTR5	0	1.40811	0.883391	0.955586	0.860867	0.855926	0.959333	1.44418	0.908963	0.869376	1.44956	0.81562	0.910876	0.864138	0.86115	0.926129	0.804419	1.43278	0.797248	1.29164	0.970878	0.908105	0.893486	0.882441	0.891015	1.37313	0.774926	0.719366	1.17419	0.855596	0.84844	0.89234	1.06184	1.03509	1.15446	1.13075	1.35015	1.15919	0.826839	0.879614	0.899906	1.11388	1.10168	1.15467	1.19256	1.41613	1.20039	0.87568	0.819851
ACTR6	0	1.03919	0.888055	1.08691	1.01553	0.854409	1.15713	1.11872	1.07779	0.938648	1.06426	1.02115	1.21707	1.06591	0.898954	1.07609	1.1148	1.16535	0.932931	1.0033	0.93366	1.16551	1.02233	0.881048	1.07369	1.21411	1.16149	0.911161	1.04603	0.93907	0.793095	0.856616	0.960311	0.981404	0.849249	0.866842	0.982117	0.95043	0.932763	0.81919	0.882592	0.936341	1.02201	0.8466	0.946982	0.95627	1.00031	0.93879	0.787059
ACTR8	0	1.15165	0.881202	1.04378	0.952479	1.08884	1.10785	0.977905	1.22252	1.0677	1.13286	0.864198	1.06118	0.939121	1.05778	1.13862	1.12837	0.958575	1.06771	1.1725	0.897722	1.01638	0.905442	1.11855	1.09815	1.0952	1.12302	1.06734	0.927651	0.965762	0.903029	1.43645	1.14996	0.99808	1.02436	0.89055	1.09737	0.888902	0.997684	0.826564	1.35354	1.13399	1.09966	0.999065	0.901997	1.14734	0.852806	0.938624	0.798168
ACVR1	0	0.64669	0.829268	0.747702	0.827453	1.27058	0.655273	0.82573	0.753317	1.68766	0.676299	0.779759	0.62461	0.933494	1.23616	0.785145	0.865216	0.830312	1.67374	0.776044	1.01481	0.851243	0.930081	1.3592	0.753112	0.901115	1.01016	1.95552	0.773854	0.828952	1.1938	0.667764	1.95891	1.09218	1.16448	1.44913	0.745622	0.725263	0.704016	0.901291	0.709802	2.02712	1.00893	0.928457	1.22288	0.677619	0.658799	0.641763	0.838845
ACY1	0	1.50113	0.720194	1.04256	0.96707	0.912905	1.04336	1.01817	0.720331	0.762829	1.511	0.621854	1.05951	0.938515	0.758407	1.14268	0.45528	0.942494	0.314787	1.64574	0.580353	1.04849	1.00194	0.80907	1.11656	0.923169	0.565471	0.471731	1.80138	0.761858	0.758656	0.717112	0.971113	0.836733	0.80996	1.0929	1.88387	1.95908	0.550226	0.799312	0.731415	0.860506	0.810311	0.990921	1.12783	2.1208	1.85515	0.833426	0.843295
ACYP1	0	0.738258	1.34974	1.06965	1.57087	0.931968	1.0152	0.685886	1.23102	1.78337	0.683575	1.26053	1.05032	1.57265	0.943285	0.965716	1.28716	0.785641	2.01751	0.736819	1.38658	1.15613	1.88378	0.9478	1.02559	0.810906	1.24949	2.01063	1.17498	0.930083	1.64053	1.04425	1.07213	0.586423	0.964965	0.95127	0.685247	1.09183	0.880402	1.57006	0.895273	0.91565	0.530289	0.85033	0.889868	0.528041	1.03862	0.846251	1.37159
ACYP2	0	0.804137	0.796888	0.549952	1.15716	0.747223	1.36419	1.04995	0.590405	0.647927	0.817399	0.787706	0.605064	1.10216	0.714892	1.15043	0.692114	1.09232	0.603464	0.942302	0.751719	0.573996	1.14163	0.699295	1.2978	1.01854	0.657029	0.728072	0.605653	0.970042	1.76639	0.690764	1.30007	0.788453	2.12257	0.821876	2.3693	0.507977	0.979979	2.18042	0.448828	1.2495	0.576892	1.98753	0.722706	2.41899	0.633043	1.00386	2.23829
ADA	0	0.429233	0.506912	0.523306	1.30409	0.649204	0.871469	0.977983	1.30593	0.465601	0.41721	0.484031	0.504994	1.24068	0.614659	0.883072	1.22793	0.903992	0.546616	0.377608	0.391936	0.468312	1.28897	0.630504	0.876994	0.897835	1.22533	0.441735	0.529072	0.530691	1.81168	0.652978	0.924245	1.07806	0.878311	3.10496	0.53162	0.464408	0.496636	1.90623	0.576054	0.916013	1.09581	0.821493	3.36873	0.532144	0.496915	0.488051	1.73898
ADAL	0	1.25463	0.776186	0.841015	0.908216	0.478402	1.02118	0.981858	0.990043	0.684344	1.41768	0.760292	0.81132	0.94369	0.362467	0.992153	0.995452	1.04614	0.72641	1.42384	0.691998	0.79768	0.976962	0.453887	0.98627	0.958756	0.903592	0.713302	2.00317	0.810875	1.26553	0.815897	0.979761	1.12331	1.30934	0.794108	1.36112	2.09682	0.726164	1.40022	0.797284	1.0021	1.11036	1.36767	0.759032	1.36653	2.19969	0.788018	1.24412
ADAM10	0	0.951084	0.86578	0.662238	1.53613	1.31233	1.1789	0.926696	0.776876	1.03902	0.926399	0.849167	0.632055	1.44363	1.2356	1.12373	0.736444	0.89987	0.969423	0.938977	0.88708	0.674931	1.54448	1.28745	1.16833	0.912057	0.771872	0.938529	0.866935	0.932239	0.893202	1.55916	0.770849	1.41591	1.38568	1.00461	0.948243	0.798492	0.9155	0.855033	1.55104	0.663238	1.43611	1.40425	0.999201	0.890308	0.81846	0.915284	0.917976
ADAM15	0	0.814028	1.01033	1.09144	1.72704	1.7186	0.802305	1.00521	0.760295	0.863238	0.785186	1.0179	1.06746	1.85858	1.94755	0.728742	0.762794	0.899088	0.746729	0.841007	1.02196	1.11574	1.91222	1.81262	0.727593	0.952428	0.69342	0.771203	1.86089	1.04842	0.751778	0.731201	0.982545	0.996695	1.0087	0.819028	0.616969	2.13368	0.975366	0.761254	0.691341	0.947147	0.95251	1.05519	0.861894	0.585522	2.28871	1.01668	0.806406
ADAM17	0	0.921772	0.930844	0.945863	0.919435	1.05263	0.933183	1.49199	1.26182	0.993584	0.863915	0.937284	0.869227	0.861249	1.03929	0.910974	1.24062	1.47432	0.908102	0.883329	0.94267	0.989623	0.887515	1.16064	0.915948	1.76635	1.32331	0.925565	1.09025	0.945663	1.11852	0.972001	1.47374	1.05384	1.29131	0.92029	0.803264	1.06232	0.876577	1.07427	0.937048	1.55734	1.09016	1.26685	0.856996	0.748988	1.09773	0.870646	1.11223
ADAM9	0	0.562886	0.53987	0.584237	0.605633	1.09615	0.929175	1.24784	0.590741	3.71347	0.5716	0.540911	0.565914	0.591175	1.04974	0.884042	0.639687	1.05823	3.49104	0.559984	0.600842	0.600169	0.619159	1.12906	0.917764	1.23556	0.610537	3.24813	1.02045	0.51663	1.05861	0.949609	0.977948	1.05251	1.49098	1.27383	0.757931	1.02231	0.57361	1.02777	0.927181	1.01316	1.07908	1.45164	1.25988	0.835718	1.01765	0.555411	1.00508
ADAMTS1	0	0.490209	0.554087	0.545948	0.529205	0.58071	0.865944	2.14471	1.40295	2.91819	0.392056	0.502743	0.406531	0.415583	0.519727	0.562204	1.67498	2.40598	2.86556	0.465316	0.398339	0.382394	0.700334	0.594399	0.445689	2.50245	1.53915	3.13363	0.671023	0.596146	1.27554	2.0005	0.931382	0.67522	0.474267	1.08598	1.02562	0.278647	0.359114	1.16598	2.16937	0.942087	0.636289	0.456959	0.942153	0.517231	0.388727	0.332804	1.26171
ADAP1	0	0.535402	1.93809	0.621213	1.05824	1.09261	1.75841	0.484427	1.10544	0.603401	0.848951	1.63536	0.752779	1.02092	1.15744	1.39389	1.22655	0.76416	0.885993	0.545345	2.08413	0.673393	1.23069	1.12387	1.83029	0.534663	1.30218	0.583178	1.13483	1.77112	0.831558	0.768755	0.947049	0.773752	1.44413	0.927964	0.769473	1.29576	1.85162	0.654868	0.710875	0.875621	0.648495	1.61751	1.02554	0.938292	1.39443	1.9305	0.841003
ADAR	0	1.37645	0.918514	1.14921	1.09567	1.18259	0.8262	1.07429	1.49773	1.1035	1.39386	0.952184	1.16361	1.09285	1.19808	0.821958	1.50888	1.05957	1.06787	1.34843	0.926848	1.12757	1.07477	1.18824	0.797708	1.10078	1.46113	1.04431	1.05746	0.95526	0.796718	0.831504	0.844907	1.06644	0.912364	1.01339	0.895183	1.07477	0.95695	0.768089	0.806214	0.803351	1.10157	0.902618	1.01935	0.843745	1.05134	0.945537	0.796258
ADARB1	0	0.612855	1.15829	0.846007	0.646143	0.878875	0.744452	1.64	1.16861	0.744046	0.534425	1.25994	0.789492	0.582076	0.824884	0.906615	1.24761	1.6514	0.701491	0.573677	1.38466	0.777389	0.559887	0.854068	0.709761	1.91362	1.31789	0.589428	0.736515	1.49811	1.15628	0.741326	0.719043	1.65813	0.865504	0.667149	1.02901	0.842186	1.54423	1.12156	0.767064	0.762574	1.61325	0.838584	0.77334	0.980444	0.95324	1.67172	1.13412
ADAT1	0	0.656176	1.32131	1.18999	1.23869	1.37123	1.29912	0.734643	0.77501	0.820167	0.674731	1.25441	1.09147	1.28514	1.24768	1.34065	0.719498	0.745554	0.743846	0.588857	1.29228	1.1042	1.36244	1.25569	1.45244	0.652991	0.723707	0.748322	1.13895	1.22738	0.838051	0.710058	1.01206	0.776916	2.10364	1.28519	0.711631	1.25213	1.21751	0.816484	0.741639	1.02809	0.80435	2.18068	1.15384	0.894214	1.05635	1.09886	0.864575
ADAT3	0	1.18253	0.786946	0.987827	0.807924	1.01232	0.805563	0.652947	1.06703	1.24451	1.19806	0.825372	1.04655	0.926956	1.02485	0.835305	1.11603	0.79735	1.62956	1.11661	0.922043	1.15218	0.977207	1.20364	0.751842	1.067	1.07406	1.33677	1.32825	0.75842	1.05031	1.25519	0.908354	0.742379	0.74215	0.924463	0.994602	1.25325	0.776559	1.02968	0.988311	0.74014	0.745755	0.710948	0.846098	0.963631	1.22413	0.833031	1.1067
ADCK1	0	0.958689	1.37435	1.35642	0.984701	0.882152	1.03091	0.979818	0.945575	0.77338	0.975961	1.37443	1.37066	0.924163	0.746648	0.970919	0.63787	0.859601	0.964697	0.9706	1.32176	1.44966	0.939617	0.7701	1.06772	0.865224	0.726566	0.786784	1.81503	1.12795	0.89514	0.719076	0.712738	0.655382	0.712127	0.574502	1.59666	2.12393	1.37786	1.01068	0.786295	0.692059	0.551722	0.539603	0.570954	1.62653	1.72364	1.23628	0.818127
ADCK3	0	1.29491	0.806894	0.865822	0.85461	0.927844	0.673911	1.81624	1.10985	0.987592	1.19266	0.797155	0.824801	0.805816	0.891863	0.761668	1.09117	1.52163	0.881574	1.29944	0.812592	0.816256	0.831648	0.898911	0.726192	1.51516	1.08299	0.925956	1.10426	0.758934	0.696782	0.691286	1.07817	0.720022	0.717713	0.92595	1.1337	1.11805	0.823284	0.700762	0.698576	1.11723	0.737615	0.679923	0.899088	1.1414	1.11791	0.804497	0.714836
ADCK4	0	1.32268	1.28317	1.10633	1.44884	0.868061	0.746549	0.901112	0.761708	0.787924	1.32104	1.25608	1.08469	1.55624	0.913232	0.778959	0.83945	0.848878	0.768203	1.34433	1.28135	1.05784	1.58601	0.912398	0.771043	0.875883	0.844147	0.733229	1.08248	1.21128	0.705803	1.42822	0.739239	0.843673	0.958796	0.82401	1.26515	1.15124	1.28078	0.684085	1.46962	0.73575	0.841354	0.958105	0.802909	1.3122	1.00994	1.16845	0.72364
ADCK5	0	0.741703	1.14313	0.969546	0.86168	0.535344	1.71578	1.16491	0.788101	0.6228	0.67933	1.12659	0.921074	0.858934	0.664099	1.77479	0.747036	1.30718	0.615851	0.87247	1.17141	1.0356	0.954119	0.753076	1.46247	1.13929	0.843804	0.824187	0.938156	0.995566	0.713438	0.704169	0.885089	1.48538	0.868807	0.807675	1.55466	0.928771	1.33579	0.523454	0.578938	0.763402	1.41382	0.69864	0.518185	1.81402	0.899236	1.21571	0.872234
ADCY3	0	0.658677	0.906256	1.04937	2.09078	0.813776	1.21819	1.4029	0.688199	1.10625	0.469928	0.749303	0.950619	2.18403	0.823728	1.20759	0.639081	1.39205	0.94227	0.541042	0.820725	1.05534	2.11041	0.760516	1.18002	1.44973	0.679896	0.902489	0.636677	0.8006	1.10672	0.931575	0.945707	0.86085	1.11877	0.99426	0.702292	0.617268	0.90227	1.26541	1.00659	0.929258	0.718104	1.19986	0.900037	0.587717	0.677056	0.838663	1.12871
ADCY6	0	1.48634	0.690801	1.05843	0.898648	0.739543	0.835636	0.864755	0.837562	0.852861	1.43972	0.828652	1.13885	1.02378	0.783401	0.83092	0.875631	0.972273	0.909826	1.6777	0.868223	1.01654	1.01164	0.827568	0.887688	0.891525	0.913312	0.980094	2.09736	0.756053	0.709505	1.14565	0.760705	0.703135	0.854611	0.730792	1.58883	2.21394	0.878586	0.957183	1.34016	0.768161	0.77463	1.0243	0.79009	1.54144	2.01306	0.741045	0.935392
ADCY9	0	0.933729	1.49278	1.32114	1.26917	0.728388	0.906916	0.921908	0.492626	1.08161	0.84897	1.64203	1.37902	1.29625	0.642413	0.799487	0.378118	0.800704	1.01724	0.887874	1.5698	1.35781	1.1711	0.660654	0.803892	0.841712	0.514957	1.04211	1.25145	1.60363	2.32414	0.942198	0.835889	0.925939	0.667297	0.996484	0.855701	1.2254	1.63057	2.4745	0.951612	0.797116	0.847379	0.650591	1.02433	0.78391	1.2528	1.674	2.38044
ADD1	0	0.575927	0.860727	0.984191	1.30975	0.724748	0.791979	1.2166	1.77213	0.541489	0.620146	0.872302	1.00754	1.28329	0.814133	0.805367	1.62158	1.20903	0.673093	0.551805	0.901426	1.02409	1.36096	0.728567	0.765766	1.17295	1.75076	0.558625	0.833298	0.764781	1.32166	1.13933	1.18259	0.982697	0.817231	1.12681	0.768065	0.829332	0.675451	1.50517	1.16549	1.25132	1.07709	0.796694	1.13295	0.674386	0.810146	0.714241	1.33089
ADD2	0	0.32724	0.293817	0.366771	0.320754	0.438953	0.725166	0.472668	4.43902	0.546994	0.436613	0.411861	0.393825	0.495686	0.616201	0.824551	4.82436	0.552778	0.641078	0.311112	0.35724	0.32576	0.368114	0.386833	0.735696	0.409737	4.41035	0.355262	0.366641	0.358588	0.400635	0.405451	1.9389	1.44798	0.767018	2.39778	0.42454	0.35665	0.283096	0.360615	0.355096	2.0968	1.49232	0.781711	2.38094	0.424886	0.317313	0.376193	0.352988
ADD3	0	0.779321	1.05273	1.2109	1.87854	0.767543	0.92902	1.6008	0.845575	0.640131	0.667969	0.94964	1.14066	1.6886	0.709017	0.860923	0.806635	1.56916	0.490668	0.745989	1.00799	1.20407	1.89926	0.791953	0.897258	1.69927	0.907418	0.510359	0.771664	0.701812	1.74065	1.37887	1.06556	1.01289	0.686211	0.963508	0.543585	0.778501	0.648736	1.74286	1.33567	0.996466	0.972067	0.653281	0.870076	0.599342	0.742718	0.640556	1.71899
ADH5	0	0.961907	1.02394	1.17945	0.747636	0.98935	0.828611	1.16621	1.24349	1.16896	0.948266	1.01875	1.14902	0.769218	0.976349	0.823669	1.24515	1.0991	1.19815	0.974119	1.02242	1.13657	0.778272	0.971498	0.826697	1.15624	1.25594	1.24343	0.995451	0.930452	1.22513	1.19392	1.00441	0.898501	0.591963	1.11231	0.984886	1.02362	0.963496	1.23281	1.19776	0.997723	0.854566	0.58678	1.11628	0.937692	1.02514	0.958937	1.22864
ADI1	0	0.975143	1.36336	1.38432	0.89816	0.854888	1.06827	0.906598	0.927811	0.782792	0.949477	1.32255	1.45676	0.884295	0.81272	1.0636	0.878438	0.850242	0.791085	0.922964	1.31226	1.41648	0.854561	0.836269	1.07932	0.919216	0.914576	0.789163	1.01556	1.27257	0.930633	0.977807	0.848605	1.00573	1.12067	0.83977	1.07081	1.04946	1.29684	0.906279	1.03173	0.782009	0.94946	1.21574	0.890055	1.19226	1.05203	1.32421	0.938408
ADIPOR1	0	1.81912	0.907216	1.06205	0.672734	0.92301	0.814601	1.13224	0.73964	0.789366	1.48613	0.870212	1.10164	0.644671	0.894782	0.791806	0.754607	0.870996	0.761475	2.05558	0.842356	1.1468	0.537169	1.0197	0.81808	1.12747	0.716293	1.00618	1.72484	1.05652	0.841352	0.66292	0.679982	0.727281	0.801453	0.635703	2.67354	1.75981	1.03489	0.989996	0.664104	0.754806	0.824395	0.768306	0.823529	3.51907	1.41272	1.0482	0.829337
ADIRF	0	1.88962	0.286761	1.38989	0.414738	0.25628	0.206739	0.167669	0.189106	0.315392	1.94591	0.302663	1.30257	0.478643	0.346531	0.241541	0.216319	0.25956	0.413424	1.87825	0.262134	1.34515	0.450336	0.293107	0.257378	0.210654	0.251711	0.331633	1.26313	0.434503	0.463347	0.327449	0.308119	0.717586	0.444925	0.604208	5.66134	1.35137	0.317859	0.365271	0.262354	0.273289	0.665391	0.341947	0.568301	6.07994	1.4917	0.345129	0.393632
ADK	0	1.79849	1.17993	0.956021	1.07766	0.83453	0.885969	0.77364	0.980109	0.788527	1.69869	1.16904	0.938851	1.10168	0.88903	0.935202	1.01004	0.844142	0.865333	1.77659	1.22341	0.900695	1.06369	0.828012	0.893055	0.75814	0.967252	0.780783	1.92795	1.17669	0.805337	0.632562	0.866575	0.994956	1.1534	1.09414	0.717579	1.95863	1.17342	0.830097	0.651031	0.914451	0.983379	1.18968	1.07008	0.738003	1.74633	1.11496	0.842913
ADNP	0	1.30973	1.43017	1.08171	0.918583	0.875683	0.811032	1.38108	1.08508	0.84961	1.2391	1.37699	1.06171	0.900649	0.870172	0.7624	1.01112	1.32086	0.768057	1.30554	1.43485	1.08214	0.956164	0.92376	0.771805	1.45509	1.10156	0.794669	0.983271	1.54756	1.31025	0.904037	0.949147	0.890288	0.865224	0.780442	1.53936	0.914556	1.595	1.34249	0.917531	0.909454	0.834936	0.90213	0.744164	1.42292	0.90655	1.50679	1.2982
ADNP2	0	0.963704	1.09045	1.11902	1.01781	1.02014	0.830311	1.10932	1.10335	1.0324	0.91905	1.1119	1.18259	1.0415	0.925952	0.972647	1.22962	1.02473	0.981796	0.916991	1.18673	1.25435	1.04626	0.940501	0.855175	1.27863	1.28515	1.021	0.928251	1.14132	0.998163	1.35946	1.05842	1.19767	0.76742	1.17676	0.871438	0.968534	1.20859	0.852022	1.27416	0.970577	1.31285	0.859879	1.20991	0.783915	0.888901	1.0747	0.992543
ADO	0	0.934438	0.971743	1.18377	0.8615	0.858554	0.870656	0.898008	1.47808	0.763011	0.980405	0.89393	1.20161	0.812879	0.872795	0.753531	1.90614	0.95058	1.13106	1.02466	0.893858	1.20242	0.829951	0.978396	0.788528	1.04566	1.80945	0.94254	0.919841	0.89524	0.931188	1.00683	1.04062	0.998649	1.19419	1.08287	1.0183	1.01613	0.866092	0.916166	0.880015	1.02132	0.988507	1.25293	1.01307	1.1076	0.937994	0.961544	0.964067
ADPGK	0	0.696685	1.21698	0.934358	0.802701	0.865932	0.942474	1.83579	1.0356	1.30606	0.697427	1.11474	0.842611	0.814304	0.868625	0.871886	0.950163	1.91601	1.0388	0.648275	1.21615	0.854612	0.801868	0.905328	0.866923	2.13488	1.06534	1.17819	0.862205	1.28599	0.831467	1.09721	1.03708	0.988145	1.19248	1.25924	0.964993	0.771291	1.25323	0.799195	1.20837	1.04931	0.999096	1.26234	1.17323	0.717994	0.781186	1.24599	0.751861
ADPRHL2	0	0.821929	0.848864	0.753411	1.11655	0.898698	0.902567	1.04646	1.48417	1.27602	0.840351	0.89233	0.83031	1.17116	0.938528	0.863893	1.48199	1.04923	1.28834	0.878527	0.837657	0.812658	1.05964	0.868169	0.858842	1.05457	1.41849	1.21283	1.07653	0.836571	1.03249	0.944423	1.01631	0.996763	0.826246	0.862814	1.1118	1.09984	0.865808	1.09821	0.954644	1.01886	0.975335	0.793616	0.806219	1.11383	1.06894	0.848911	1.05558
ADRBK1	0	1.02143	1.19598	1.14291	1.08764	0.998092	0.813595	1.20984	1.14771	0.822329	1.03978	1.1918	1.16413	1.07631	0.965068	0.857178	1.12943	1.20591	0.809869	1.03054	1.24868	1.15249	1.09881	0.986841	0.879121	1.23168	1.1045	0.790393	1.09408	1.30163	0.939285	0.78449	0.958787	0.851548	0.736863	0.966263	1.64526	1.15763	1.36102	0.953356	0.867419	0.974353	0.829895	0.682861	1.00274	1.58996	1.1292	1.22037	0.949239
ADRM1	0	0.944856	1.32387	0.994305	0.891599	1.10001	1.03215	0.924521	0.886791	0.969101	0.928483	1.23679	0.953742	0.915463	1.0771	1.04442	0.863817	0.891151	1.0232	0.923053	1.32123	0.954224	0.879983	1.05211	1.00748	0.863604	0.826603	0.973475	1.08206	1.36434	1.14759	0.980152	1.17259	0.814003	1.10897	1.10185	1.48346	1.01431	1.31246	1.09641	1.03589	1.18202	0.785237	1.1584	1.08501	1.57226	0.996963	1.33678	1.08511
ADSL	0	0.744658	0.704703	0.96625	0.909224	0.803707	1.01365	1.09867	0.800064	1.01622	0.762852	0.667037	0.949572	0.889683	0.738483	0.990391	0.843157	1.09294	1.0565	0.729984	0.695659	0.872997	0.888705	0.750018	1.05104	1.08395	0.802162	1.07079	1.12044	0.703606	1.48292	1.83525	0.934098	1.30518	0.953222	1.00282	0.820848	1.13952	0.68222	1.50438	1.80227	0.903591	1.3569	0.918949	1.00826	0.845349	1.07652	0.727956	1.47622
ADSS	0	0.948848	0.748062	0.743758	1.04876	1.14202	1.00792	1.10651	0.859983	0.691226	0.961248	0.721465	0.730146	1.00558	1.16711	0.995921	0.815696	1.08655	0.666264	0.926802	0.713885	0.780507	1.02953	1.14586	1.02003	1.13229	0.877555	0.687607	0.965768	0.774585	1.157	1.1994	1.06628	1.06253	1.23514	1.56009	0.976945	0.919267	0.749558	1.21847	1.18489	1.04213	1.03861	1.27769	1.50919	0.94482	0.953437	0.749214	1.21266
ADSSL1	0	0.586885	1.10843	0.889251	0.659862	0.507514	0.793071	0.490501	2.78402	0.496507	0.719941	1.26994	0.969435	0.751005	0.605371	0.948284	3.45439	0.531412	0.654582	0.412936	1.32909	0.923067	0.601797	0.336851	0.840693	0.373699	3.41364	0.423081	0.60936	1.22738	0.917713	0.472142	0.418257	1.44737	0.381595	0.847816	0.489946	0.556118	1.06905	0.864836	0.39673	0.361474	1.29909	0.381592	0.734931	0.478155	0.570586	1.22763	0.925654
AEBP2	0	0.651952	0.769035	0.941835	0.736826	0.860048	1.37434	1.0786	1.07978	0.79838	0.849344	1.11674	1.11858	0.804286	0.657391	0.950761	1.11921	0.984243	0.71431	0.717359	0.805283	0.993791	0.655171	0.743658	1.46944	1.03923	1.21932	0.869525	0.787138	0.965063	0.503354	1.90323	1.43532	0.856825	0.726175	1.28327	0.784808	0.794322	0.915532	0.517796	1.82542	1.45259	0.884378	0.871214	1.29684	0.646787	0.865199	1.14217	0.552681
AES	0	1.58413	1.10071	1.2483	0.942261	0.810397	0.605655	1.50407	1.41502	0.78073	1.66982	0.949205	1.21021	1.0562	0.645063	0.719092	1.32502	1.39015	0.674974	1.37436	1.11524	1.22767	0.923323	0.76443	0.765801	1.47361	1.19188	0.852162	1.24928	0.962864	0.853245	0.638947	0.912782	0.670247	0.768605	0.696698	1.66116	1.18583	0.964375	0.945734	0.571234	0.864327	0.697758	0.753946	0.556712	1.27757	1.29507	1.02026	0.965071
AFAP1	0	0.711897	0.754981	0.788583	0.629535	1.44239	1.45497	1.11546	0.972139	1.92603	0.672049	0.775267	0.742492	0.580536	1.44899	1.48835	1.0292	1.01924	1.85559	0.653218	0.767708	0.742889	0.645761	1.41574	1.38926	1.06592	0.93	2.11463	0.468591	0.742896	1.68017	0.68132	1.76911	1.09664	1.13009	1.10154	0.830867	0.395036	0.657362	1.7167	0.638177	1.81911	1.17531	1.20494	1.12814	0.716175	0.545508	0.703297	1.54999
AFAP1L1	0	0.537689	0.409297	0.368338	0.573903	0.548559	3.17808	0.56073	0.788838	1.042	0.885557	0.641329	0.915219	0.74895	0.664868	2.07272	0.800371	1.08302	0.943426	0.645104	0.450828	0.451109	0.724304	0.643648	2.98632	0.673338	0.946619	0.942943	0.590804	0.678483	1.19028	0.742339	2.66971	2.15656	0.781827	0.786319	0.574256	0.571381	0.678813	1.08563	0.467402	2.49308	2.25811	0.772443	0.826967	0.613043	0.444209	0.2593	1.22371
AFAP1L2	0	0.486806	0.470687	0.477604	1.44848	0.479055	1.00495	0.464437	2.98726	0.671181	0.402462	0.368108	0.469129	1.6892	0.558325	0.967834	3.7016	0.427501	0.817799	0.411632	0.435409	0.465813	1.47641	0.498769	0.996277	0.409108	3.09996	0.660371	0.448061	0.522823	1.42625	2.56935	1.13407	0.959929	0.501608	0.638555	0.484457	0.380325	0.464545	1.59143	2.79977	1.09116	0.926592	0.392215	0.597484	0.492837	0.409386	0.468571	1.40156
AFF1	0	1.24598	0.752732	1.03481	1.32615	1.29337	1.23527	1.33014	0.778749	1.00995	1.22637	0.848066	0.998722	1.27816	1.18437	1.1174	0.848777	1.26126	0.916141	1.26694	0.783707	0.925539	1.23474	1.169	1.12446	1.32933	0.863829	0.923142	0.796773	0.824166	0.811248	1.2524	0.856308	0.845981	1.1113	0.943001	1.05603	0.802564	0.77403	0.723333	1.34146	0.780354	0.761238	1.18874	0.908409	0.953382	0.803027	0.693656	0.810461
AFF4	0	0.8833	1.0875	0.882242	0.886027	1.25318	1.28044	0.99319	1.14634	1.14516	0.918391	1.10604	0.955333	0.921631	1.24919	1.2259	1.18375	1.06264	1.18765	0.850966	1.08773	0.917122	0.916782	1.24148	1.23871	1.0058	1.19634	1.09372	1.21836	1.17302	1.24139	1.20375	0.97622	0.835088	1.04078	0.950041	0.977515	1.21829	1.11147	1.18036	1.18132	0.950108	0.859406	1.03796	0.960993	0.925121	1.15133	1.12936	1.16874
AFG3L2	0	1.26748	0.83163	1.06381	0.900756	1.02414	1.0874	1.04483	1.46495	1.00426	1.2657	0.826343	1.07682	0.865243	1.05278	1.03755	1.48436	1.01976	0.958903	1.28274	0.81577	1.05301	0.857626	1.00132	1.03205	1.00751	1.45006	0.896164	0.887422	0.808865	1.23796	0.938705	1.30912	0.778586	0.880302	1.10505	1.11387	0.889406	0.772554	1.31283	0.95337	1.28445	0.719932	0.871375	1.1128	1.1179	0.87972	0.770943	1.23514
AFP	0	0.468508	1.66669	1.04007	0.576216	0.810623	0.474237	1.06793	0.536908	1.42217	0.362356	1.52525	0.792148	0.607693	0.809224	0.619993	0.457883	1.03071	1.2148	0.25088	1.612	1.24766	0.429235	0.848597	0.692711	0.972353	0.486974	1.68512	0.530128	0.783917	0.826269	0.638156	0.767964	0.73028	4.52969	0.749346	1.38777	0.500202	0.725504	0.828849	0.54001	0.887903	0.778051	7.15634	0.754467	2.06389	0.3403	0.738105	0.842793
AFTPH	0	1.05588	1.04755	1.19001	1.12471	1.0536	1.06992	0.889982	0.891428	0.716664	1.07259	1.07146	1.25593	1.07943	1.09436	1.04726	0.879943	0.890088	0.691084	1.06416	1.16855	1.38347	1.12033	1.10017	1.12282	0.85175	0.839946	0.589058	1.05265	1.00637	0.864758	0.831676	1.03999	0.94927	1.28852	1.07295	1.27909	1.09945	1.03421	0.900989	0.891611	1.00805	1.001	1.26102	1.05006	1.22414	1.16438	1.07364	0.907842
AGA	0	0.7686	0.938951	1.38744	1.05925	0.843119	1.05768	1.10741	0.836445	0.714838	0.676409	0.931176	1.44636	0.926651	0.87503	1.01258	0.771035	0.99783	0.585194	0.790646	0.8182	1.43685	1.0187	0.894068	1.08933	1.04228	0.969308	0.558507	1.66109	1.13095	0.787968	0.700687	1.08897	0.809494	0.818398	1.11715	2.24218	1.70838	1.0873	0.7354	0.674852	1.06775	0.788992	0.621288	1.11712	1.83219	1.68564	1.17426	0.806016
AGAP1	0	1.05704	1.10152	0.991008	0.984202	0.846214	0.564316	1.15021	0.975803	0.730952	1.00358	0.988404	1.05507	1.0369	0.877497	0.652785	1.03607	0.959408	0.809984	1.02964	1.02843	0.925113	1.06037	0.837914	0.400242	1.08307	0.89762	0.851531	0.856826	0.986218	1.54186	0.903538	0.970135	1.06777	1.00188	0.953744	1.14877	0.997872	1.09133	1.5184	0.985897	0.935505	1.03933	1.05227	0.972318	1.27782	1.01577	1.11547	1.38033
AGAP2	0	0.92477	0.894774	3.70939	0.590192	0.776521	0.683636	0.645187	0.699663	0.522672	0.918131	0.897663	2.69263	0.760703	0.824837	0.660822	0.738923	0.7628	0.656578	0.822168	0.792605	3.57045	0.373724	0.614385	0.37399	0.367037	0.620832	0.383688	1.13261	1.06149	0.588221	0.843585	0.880579	0.853196	2.31535	0.634965	0.753391	1.04272	1.00589	0.609742	0.853855	0.63156	0.927961	1.78813	0.706415	0.781866	1.4066	1.02142	0.753104
AGAP3	0	0.780279	1.25709	0.938089	1.03026	0.951949	0.7563	2.0309	0.869503	1.01616	0.664524	1.16978	0.879595	0.994645	0.838611	0.610964	0.98211	2.00027	0.94021	0.77574	1.2186	0.802421	1.01801	0.834228	0.76236	2.32615	0.838381	1.00268	0.72991	1.24077	0.992647	1.05695	0.937156	0.920352	0.904219	0.62569	0.721106	0.759008	1.32845	1.28327	1.05337	0.935148	0.835072	0.904367	0.525459	0.69982	0.680212	1.34005	1.15518
AGFG1	0	0.986251	0.997959	0.985449	1.12504	1.18356	0.958262	0.922113	1.1391	1.01278	1.01863	0.977811	1.0268	1.1246	1.17527	0.916041	1.21955	0.956468	1.08049	0.971056	0.999349	0.960677	1.14645	1.18008	0.887015	0.907923	1.11602	1.09121	0.770631	0.941503	1.03278	0.990296	1.06617	1.12729	1.42358	1.32845	1.05061	0.801752	0.923324	1.03862	1.00669	1.12835	1.19857	1.46574	1.3461	0.962801	0.783646	0.958548	0.980304
AGFG2	0	1.23622	1.09016	0.949764	1.83273	1.9275	1.73412	0.940352	0.91237	0.843358	1.09881	1.0374	0.830072	1.69482	1.72013	1.46269	0.893088	0.916748	0.9008	1.15822	1.11837	0.855998	1.77503	1.86452	1.70401	0.885472	0.933968	0.892952	0.823817	1.23903	1.18603	0.681217	0.750035	0.604378	1.33906	1.03311	1.1487	0.897031	1.26022	1.1818	0.673434	0.726889	0.713647	1.2501	0.98071	1.10618	0.830974	1.18599	1.05984
AGGF1	0	0.757506	1.30433	1.44243	0.875754	0.930167	0.931395	0.884831	1.10211	1.13679	0.73405	1.46352	1.41727	0.794133	0.98134	0.9124	0.920035	0.854429	1.02648	0.790509	1.4163	1.41079	0.864361	0.991995	0.9572	0.869436	1.04704	1.07436	1.62857	1.50566	1.07038	1.32194	0.863507	0.802963	1.03056	0.849541	0.930354	1.61251	1.43569	1.04259	1.27486	0.867208	0.838849	0.95957	0.853711	0.846694	1.74442	1.57257	1.06902
AGK	0	1.27743	1.05095	0.914317	1.07552	1.02732	0.779112	1.55279	0.966359	1.49238	1.24915	1.03626	0.870725	1.07066	0.99634	0.810778	1.00687	1.54374	1.24951	1.36485	1.07577	0.898195	1.08639	1.02108	0.742188	1.66308	0.995462	1.38706	0.855499	0.995983	1.08593	1.01957	0.778874	1.05725	0.975581	0.744379	0.98329	0.875232	0.999705	1.09854	1.02483	0.736476	1.06422	0.955996	0.768491	0.972718	0.85945	0.971582	1.07241
AGL	0	1.21996	0.72907	0.886988	1.45644	0.825134	1.29488	1.0268	0.70679	0.706859	1.21749	0.687987	0.90235	1.46136	0.782004	1.28379	0.684327	1.07683	0.661746	1.18584	0.705801	0.885062	1.42651	0.800991	1.36323	0.993626	0.713386	0.679834	1.04727	0.713715	0.739817	0.80137	0.684295	0.909777	1.03041	1.59512	1.4666	1.07511	0.670264	0.675933	0.754638	0.647041	0.820277	1.00026	1.65253	1.49652	1.07756	0.672766	0.770757
AGMAT	0	0.449731	1.73578	1.54617	0.796498	0.61285	1.11381	2.01146	0.776666	0.930899	0.536293	1.49151	1.38464	0.861015	0.616229	1.24204	0.475253	1.74264	0.533743	0.425387	1.8696	1.44099	0.891189	0.611795	1.24192	2.26504	0.617401	0.840272	0.625574	2.08478	0.372774	0.708394	0.38887	0.437991	0.401104	1.92025	0.686692	0.670972	2.28305	0.380361	0.758564	0.39271	0.450797	0.402513	2.02512	0.740339	0.709406	1.87296	0.495587
AGO1	0	0.739262	1.09906	0.709213	1.27349	1.08223	0.820666	1.24556	1.02228	0.770465	0.719979	1.08891	0.73529	1.30444	0.984728	0.901146	0.99663	1.1615	0.75824	0.725247	1.03841	0.686068	1.4607	0.999605	0.755208	1.21048	0.980883	0.717238	0.855459	1.01476	1.60392	0.838655	1.36817	1.00308	1.00151	0.653825	1.25671	0.794888	1.08199	1.52138	0.891083	1.40486	0.931926	1.05412	0.617452	1.14947	0.834825	0.989345	1.50477
AGO2	0	0.715235	1.14355	0.947929	1.04199	1.03529	1.26124	0.99794	1.01351	1.0306	0.686157	1.11853	0.940837	1.04168	0.99384	1.29104	0.9571	1.00583	1.04516	0.7814	1.231	0.966778	1.09119	1.07758	1.3888	0.994418	1.03305	1.06818	0.838206	1.19312	0.709703	0.859044	1.12066	1.08727	1.05796	0.782896	1.50594	0.841476	1.19944	0.678527	0.851601	1.12842	1.15832	1.02009	0.772595	1.54928	0.822548	1.23632	0.699124
AGO3	0	0.870982	0.838144	0.770485	1.24948	0.916417	0.956568	1.13214	1.37775	1.01797	0.707674	0.755085	0.667542	1.24913	0.9517	0.934463	1.43184	1.1476	1.00792	0.766555	0.798274	0.687119	1.38878	0.958047	1.04414	1.14756	1.6754	1.10902	0.742539	0.840735	1.4899	0.834972	1.09008	0.997654	0.909875	1.03192	0.852323	0.767966	0.744737	1.42088	0.740467	1.14521	1.04915	0.907687	0.98026	0.748981	0.768585	0.818423	1.4182
AGPAT1	0	0.505246	0.773284	0.80436	0.833867	0.846251	1.17413	0.997457	1.56675	1.24702	0.623219	0.820061	0.847872	1.09725	1.03881	1.01248	1.74102	0.947339	1.39041	0.571487	0.821898	0.790912	0.923515	0.894133	1.1148	0.9355	1.64851	1.37761	1.18334	0.710701	1.58948	0.720048	1.35835	1.4695	1.02793	0.78872	0.861559	0.896845	0.673515	1.25776	0.761719	0.979692	1.42436	0.88014	0.743688	0.675273	0.892526	0.739323	1.33136
AGPAT2	0	0.818181	1.22994	0.723323	1.09408	0.999052	1.3229	0.974253	1.28487	0.961465	0.792457	1.26337	1.02505	1.0456	0.959216	1.10555	1.18515	1.05656	0.901302	0.894199	1.16197	0.86739	1.22327	1.00496	1.31497	1.00065	1.40759	0.848853	0.669671	1.06177	0.970828	0.550549	1.03022	0.77666	1.27957	0.814163	0.879952	0.740729	1.12909	0.928976	0.664855	1.21275	0.90441	1.46094	0.899473	0.920291	0.772261	1.11106	0.890946
AGPAT3	0	0.929859	1.16386	0.804469	0.991878	0.830145	0.895929	0.643766	1.962	0.81413	0.923039	1.15978	0.853496	1.02018	0.857364	0.76742	2.27769	0.603997	1.00297	0.889948	1.11946	0.798377	0.959556	0.781168	0.806528	0.596308	2.05343	0.792904	0.853374	1.37665	1.10767	0.712576	0.889275	0.957642	0.831528	0.716872	1.44684	0.874387	1.43665	1.23096	0.78287	0.890115	1.08979	0.791755	0.706627	1.46175	0.922474	1.40082	1.15017
AGPAT4	0	0.763058	0.565127	0.566754	0.500744	0.71793	0.756711	1.27066	1.65819	3.60837	0.790976	0.526557	0.607714	0.597403	0.649557	0.652306	1.38101	1.2324	2.3109	0.969636	0.788275	0.760093	0.918611	0.993832	0.966255	1.43395	1.6893	2.309	0.43848	0.620994	1.68091	1.30186	1.04439	0.931611	0.538341	0.901754	0.671585	0.636041	0.789624	1.41391	1.38145	0.960641	0.919036	0.49067	0.830863	0.791049	0.762415	0.412259	1.49999
AGPAT5	0	1.18035	0.945966	0.989783	0.607171	0.945559	0.929207	0.896437	1.06453	1.92192	1.10117	1.03133	0.940687	0.740234	0.883663	0.965168	1.07648	0.940471	1.44547	1.0332	0.878011	0.847936	0.60029	0.888199	0.979572	0.911084	1.0426	1.45422	0.87659	0.810898	0.797068	1.0656	1.14833	0.757853	0.784467	1.62678	0.704081	1.00516	0.730246	0.875556	1.15902	1.12717	0.746262	0.724506	1.64646	0.705658	1.01998	0.806191	0.804284
AGPAT6	0	0.712159	0.668433	0.771315	0.648307	0.959743	1.09317	1.90596	0.788658	2.16186	0.657689	0.594308	0.715221	0.558117	0.866956	0.939028	0.753361	1.91588	1.72811	0.637824	0.719234	0.77431	0.432474	0.966674	1.07331	2.06806	0.747061	1.97035	0.987451	0.828429	1.35784	0.824073	1.54007	0.929805	0.857455	0.803114	1.15942	0.918827	0.714345	1.31836	0.782934	1.54853	0.886684	0.81519	0.804776	1.15299	0.910509	0.764839	1.32541
AGPAT9	0	0.478622	0.638557	0.513426	0.440978	1.76129	1.30933	1.13559	0.422906	0.675198	0.525919	0.642425	0.530575	0.548579	1.32133	1.2697	0.600439	1.24307	0.558104	0.412551	0.471919	0.392087	0.41697	1.82539	1.53785	1.51451	0.411739	0.566895	0.381543	0.727012	0.549398	0.967509	1.2353	2.27534	1.31994	2.8609	0.467655	0.489872	0.724259	0.559982	0.824258	1.54037	2.01514	1.38835	1.90268	0.603176	0.390564	0.664855	0.522858
AGPS	0	0.321886	0.300154	0.315439	1.10555	0.660358	1.50715	0.624748	0.856714	0.69253	0.326945	0.34126	0.350481	1.14669	0.64648	1.60554	0.7704	0.690044	0.623655	0.369825	0.332069	0.355484	1.12435	0.65373	1.49225	0.638702	0.831163	0.673034	0.512344	0.506663	1.28245	1.09487	1.34547	1.76312	2.00573	1.62772	0.900896	0.453781	0.434732	1.29829	1.11599	1.37938	1.9719	2.17067	1.70859	0.865704	0.505506	0.501111	1.26907
AGR2	0	0.778903	3.46495	0.595799	1.80237	0.57533	0.587819	0.419497	0.395153	0.402524	0.808757	3.20674	0.629539	1.69334	0.589157	0.642758	0.464054	0.507382	0.475737	0.726183	3.31074	0.524626	1.7173	0.513788	0.571002	0.354452	0.39982	0.386309	2.06877	2.80452	0.559792	1.32987	0.41531	0.558408	0.431097	0.460459	2.27525	2.36951	2.78405	0.597761	1.35941	0.405273	0.548806	0.425799	0.410824	2.15536	2.13125	2.70315	0.585849
AGR3	0	0.371868	3.95392	0.572781	1.05483	0.406683	0.497722	0.560745	0.373421	0.52026	0.502232	3.89677	0.537106	1.12902	0.553463	0.60725	0.60033	0.527657	0.543591	0.315364	3.55262	0.472924	1.00587	0.405266	0.457853	0.414812	0.358113	0.543762	1.87979	1.51411	0.613839	0.646365	0.554507	0.571516	0.634275	0.605241	3.58898	2.38404	1.83434	0.514852	0.58011	0.337994	0.457585	0.432723	0.477199	4.47291	2.0279	1.48751	0.631661
AGRN	0	0.847044	0.769621	0.655626	1.70953	1.00877	1.13459	1.67975	1.05083	0.943599	0.847392	0.752027	0.652648	1.72918	0.960151	1.08653	1.03219	1.54538	0.801893	0.87175	0.769234	0.722801	1.72613	0.99735	1.1466	1.57423	1.02037	0.847126	1.18453	0.815703	1.10058	1.6031	0.869551	0.852555	1.08353	0.843174	0.588999	1.17666	0.763408	1.172	1.66075	0.88278	0.798678	1.10642	0.840184	0.507231	1.07331	0.78637	1.09994
AGTPBP1	0	1.40775	0.829234	0.970281	0.861082	0.821261	0.816931	0.900292	1.04195	1.17345	1.4361	0.820345	0.86686	0.87357	0.7897	0.78453	1.06293	0.902048	1.44916	1.34829	0.862611	0.866048	0.872706	0.714594	0.781042	0.886115	1.00144	1.37653	0.771839	0.757238	0.74675	1.53554	1.06179	1.04256	0.971865	0.936393	1.21222	0.669832	0.773168	0.726628	1.59452	1.01221	0.945249	0.956983	0.847616	1.10243	0.613555	0.767091	0.772721
AGTRAP	0	0.789733	0.825489	0.775469	1.43146	1.02835	1.19606	1.19669	0.818349	1.30047	0.728965	0.745006	0.704761	1.37053	0.870261	1.00756	0.836639	1.16208	1.25777	0.727084	0.80034	0.753655	1.52081	1.07946	1.09249	1.09874	0.887608	1.25303	1.0239	0.831881	1.06503	1.04636	1.43528	0.948614	0.871922	0.927547	1.27347	0.880478	0.821962	0.987269	0.853736	1.39927	0.970077	0.971504	0.921126	1.2412	0.901102	0.832246	1.21087
AHCTF1	0	0.978449	0.757565	0.952761	0.957122	1.18575	1.02188	1.2357	1.1389	1.26618	1.01068	0.774499	0.956109	0.909306	1.19446	0.990845	1.11833	1.18874	1.10091	1.01396	0.762294	0.961602	0.913636	1.23284	0.997549	1.21389	1.0843	1.14057	0.975424	0.916198	1.0498	1.25965	1.12715	0.987174	1.16223	1.02184	0.979537	0.983726	0.89889	1.06445	1.28734	1.1963	0.983057	1.13793	1.02525	0.964178	0.975387	0.924932	1.09281
AHCY	0	0.925676	0.766801	1.05806	0.639861	0.703565	0.94783	1.04772	0.763305	0.801863	0.943619	0.76449	1.03994	0.664211	0.69671	1.01668	0.755376	1.04304	0.799818	0.922568	0.771796	1.02742	0.65005	0.68822	0.981403	1.00558	0.785123	0.78825	1.23194	0.804137	0.91036	0.998414	0.868231	1.28527	1.35474	1.22847	1.45972	1.21989	0.764965	0.875328	0.979023	0.849891	1.33303	1.43814	1.22611	1.48773	1.2213	0.783564	0.895793
AHCYL1	0	0.963909	0.883628	1.03871	0.840536	0.894633	1.00079	0.619268	0.741046	0.977265	1.09201	0.892144	1.09344	0.878273	0.974101	1.04646	0.819678	0.652693	0.966713	0.967341	0.925892	1.07326	0.937504	0.918357	1.02546	0.672571	0.792875	0.995445	1.0571	0.78745	1.02954	1.20657	0.847124	0.84821	1.26429	1.4789	1.18255	1.00507	0.814046	1.02167	1.17276	0.809987	0.850977	1.31515	1.44423	1.23666	1.01056	0.827288	1.07269
AHCYL2	0	0.917807	1.07209	0.942363	0.947587	1.10201	0.970331	0.792355	0.853332	0.907508	0.916083	0.962066	0.991264	0.901426	1.02403	1.01811	0.850024	0.750732	0.972172	0.981231	1.11063	1.04022	0.956585	1.03581	1.03176	0.842091	0.94583	0.957284	0.904181	1.02802	0.896139	0.935205	1.07903	1.16742	1.07741	0.973466	1.81142	0.879402	0.934036	0.934918	0.995573	1.09659	1.30376	1.25028	1.0204	1.95735	0.92731	0.95642	0.932091
AHDC1	0	1.14836	1.14346	0.665304	2.02084	0.958318	0.860036	1.04284	1.61088	0.93393	1.17449	1.0761	0.7764	1.8043	0.934581	0.920392	1.51805	1.11631	0.939986	1.1166	1.15962	0.756648	1.64108	0.906545	0.838382	1.05308	1.42538	0.869309	0.770319	0.944143	1.34123	0.866522	0.963097	1.03765	0.771069	0.670233	0.700176	0.762875	1.02777	1.27809	0.906544	0.915222	1.06436	0.767262	0.660422	0.769399	0.810137	1.01903	1.34486
AHNAK	0	1.20877	0.991663	0.829798	0.959506	0.90337	1.13817	0.510808	0.635042	0.684608	1.21734	0.987024	0.838702	0.96769	0.914056	1.12714	0.600101	0.545788	0.667742	1.21507	0.980417	0.832251	0.966979	0.903649	1.1169	0.491038	0.627645	0.654241	1.9443	0.838586	1.38041	1.42374	0.83356	1.45567	1.08475	1.18994	0.709969	2.01001	0.831781	1.41686	1.43372	0.854147	1.49076	1.1054	1.21422	0.730691	1.92329	0.846086	1.37708
AHNAK2	0	0.274569	0.27409	0.275943	0.989244	0.331168	0.606936	0.31096	0.364304	1.36714	0.243765	0.27446	0.258072	0.956826	0.31937	0.545499	0.325904	0.340563	1.25211	0.226322	0.260162	0.236327	0.976289	0.301786	0.525991	0.289651	0.341713	1.30605	0.618286	0.524486	1.30575	0.600976	0.984321	4.44909	0.599982	1.26967	0.554834	0.612488	0.48593	1.30155	0.583491	1.03315	4.76344	0.606019	1.35156	0.557433	0.605473	0.463435	1.37045
AHR	0	1.11129	0.872354	0.59396	2.50246	1.41609	0.982659	0.518022	1.01768	0.941668	1.29807	0.796321	0.518141	2.59996	1.38265	1.01934	1.06523	0.542279	1.24851	1.11539	0.800098	0.555979	2.50805	1.4277	0.99718	0.516659	0.947965	1.06891	0.650741	0.654129	1.35735	1.11601	1.47579	1.25795	0.662397	0.788752	0.598428	0.645783	0.714154	1.28181	1.07216	1.23527	1.18789	0.687206	0.83952	0.624485	0.641724	0.716918	1.28763
AHSA1	0	1.13804	1.19634	1.29395	0.854815	1.04089	0.966138	0.864495	0.945619	0.863284	1.14946	1.20505	1.30389	0.853335	1.04914	1.04388	0.93718	0.89326	0.936874	1.13223	1.1949	1.28863	0.852588	1.04232	1.01723	0.880482	0.930687	0.932325	1.02407	1.12915	1.16793	1.09022	0.888067	0.871616	0.866679	0.97263	1.03016	1.04348	1.14718	1.16762	1.09061	0.875464	0.882698	0.874598	0.984041	1.02908	1.02869	1.1431	1.15329
AHSG	0	0.43557	1.67461	1.1069	0.54657	0.88917	0.464301	1.07642	0.477512	1.38318	0.578864	1.52314	1.10582	0.661531	0.916321	0.576043	0.625019	1.00273	1.03128	0.415249	1.56002	1.30268	0.51363	0.82532	0.429151	0.862907	0.460228	1.08342	0.503508	0.82767	0.815244	0.654635	0.794873	0.654071	4.78071	0.717679	1.40501	0.50882	0.791908	0.810426	0.623274	0.821274	0.77385	6.65832	0.757345	1.81794	0.617797	0.773178	0.768938
AIDA	0	0.929003	0.845492	0.73206	0.848116	1.08795	0.8215	1.27109	1.08167	1.02682	0.902965	0.691037	0.716212	0.795316	1.06183	0.812386	1.06887	1.28964	1.03009	0.843231	0.731474	0.798077	0.83736	1.07839	0.797409	1.34794	1.04417	1.03912	0.756495	0.717101	1.38645	0.765469	1.42609	1.61875	1.04106	1.34476	0.82651	0.748769	0.666244	1.35839	0.805848	1.51474	1.6692	1.1322	1.3343	0.886883	0.809779	0.699811	1.45905
AIF1L	0	0.754364	1.59415	1.24441	0.842731	1.09447	0.858485	1.64183	1.376	0.616331	0.796896	1.68394	1.21196	0.86606	1.06755	0.876018	1.29219	1.71893	0.588875	0.747497	1.6597	1.28149	0.867754	1.06184	0.901286	1.80567	1.43041	0.569505	0.945758	1.41686	0.463564	0.777039	0.766552	0.765032	1.31522	0.746332	0.634952	0.942187	1.44639	0.508571	0.729948	0.757952	0.812819	1.38371	0.749377	0.734957	0.887032	1.36955	0.44493
AIFM1	0	1.34565	1.10815	1.43586	0.88113	1.05834	1.09677	0.846685	0.859634	1.86307	1.33398	1.1054	1.41362	0.894874	1.06884	1.06104	0.907228	0.854709	1.624	1.35336	1.08191	1.46905	0.859904	1.05197	1.05056	0.864885	0.878591	1.65484	0.797563	1.0785	1.07093	0.798882	1.00338	0.767885	1.25901	0.816537	1.25469	0.796258	1.06064	1.06503	0.813752	0.985076	0.756338	1.27394	0.804248	1.2418	0.825388	1.08115	1.01901
AIFM2	0	0.861087	0.930781	1.2607	1.12403	0.639688	0.696684	0.487763	0.687912	1.76261	0.945316	0.805494	1.32154	1.16142	0.708755	0.814282	0.868587	0.656102	1.59097	0.754119	0.880233	1.21649	1.1673	0.637517	0.772884	0.524648	0.783904	1.58347	0.510075	1.09762	0.916584	0.673842	1.55882	1.01188	1.19611	1.58007	0.728179	0.463244	1.25179	0.836225	0.604649	1.75481	0.922295	1.44117	1.90135	0.708174	0.555374	1.09435	0.869074
AIM1	0	1.2713	0.862051	0.753292	1.32324	1.74815	1.48211	0.973009	0.594679	0.608559	1.29374	0.834585	0.736554	1.34661	1.73472	1.60628	0.537072	0.94496	0.57626	1.31219	0.858659	0.703452	1.3666	1.9206	1.57146	0.948651	0.541235	0.544484	0.993966	0.840406	0.722761	0.491431	1.13013	1.06976	1.39843	1.54313	1.1753	0.992768	0.828318	0.691349	0.453786	1.20936	1.04623	1.36256	1.57202	1.17783	0.981846	0.84606	0.736062
AIM1L	0	0.935995	0.725214	0.82322	2.53575	0.990709	1.59969	0.747387	0.778177	0.726708	0.807914	0.679584	0.636844	3.3099	0.920159	1.8185	0.663983	0.759568	0.673484	0.926041	0.67084	0.724755	2.85205	1.01941	1.80505	0.848692	0.772788	0.809228	1.2413	0.629528	0.676064	1.06398	0.975217	0.655059	1.77238	0.651089	1.01785	1.1648	0.549652	0.584451	1.17596	1.01271	0.633867	1.84729	0.61619	0.717483	1.08312	0.691225	0.78324
AIMP1	0	1.24713	0.974895	1.07966	1.09387	1.15523	1.48153	0.896927	0.943221	0.877046	1.22436	1.01788	1.07967	1.07397	1.11188	1.4402	0.922953	0.919982	0.933237	1.28495	0.988115	1.09867	1.08067	1.12563	1.43364	0.939041	0.904068	0.933413	1.33915	1.01407	1.1634	1.07286	1.2174	0.881029	1.07268	0.897077	0.943155	1.31119	1.01387	1.189	1.07339	1.17576	0.925848	1.06532	0.920169	0.925514	1.35373	1.0242	1.13453
AIMP2	0	1.18398	1.00612	1.09337	1.21876	1.10839	1.36672	0.886159	1.01314	0.95877	1.1874	1.01851	1.06982	1.18292	1.08725	1.27623	1.00472	0.974041	0.973303	1.1878	1.01046	1.02783	1.17829	1.10249	1.35993	0.911589	1.01471	1.00896	1.23154	0.997737	1.16452	1.07689	1.18584	0.943881	1.29552	0.879257	0.920543	1.2772	0.968211	1.14058	1.06722	1.19967	0.931201	1.28744	0.898462	0.924996	1.16391	0.940941	1.10577
AIP	0	0.7441	1.18433	1.30836	1.03492	0.786404	0.873683	1.21488	0.944038	0.892326	0.732168	1.14166	1.29094	1.03855	0.737915	0.903569	0.949317	1.18117	0.859675	0.786535	1.19018	1.26263	1.04518	0.73568	0.905187	1.2564	0.969581	0.939453	1.04624	1.05426	1.13691	0.801659	1.37271	1.02478	0.795881	0.950377	1.26319	1.10681	1.10483	1.19715	0.819401	1.4108	1.04271	0.761615	0.988727	1.27439	1.06872	1.1245	1.11798
AJUBA	0	0.840256	0.835202	0.803855	0.844208	1.57855	1.68773	1.37228	0.875225	1.08787	0.84427	0.7602	0.703625	0.766737	1.978	1.92074	0.744787	1.54478	0.987917	0.759038	0.721589	0.667893	0.792559	1.61697	1.70328	1.43021	0.785748	1.06331	0.914043	0.841766	1.48642	1.39844	0.95533	1.01609	0.980684	0.988854	0.607089	0.816874	0.934751	1.38628	1.33097	0.957184	0.986653	1.01783	1.06039	0.719946	0.903867	0.88936	1.39396
AK1	0	1.28557	0.859322	0.865539	1.29717	1.02406	1.23896	1.05675	0.95853	0.735814	1.34615	0.836506	0.893011	1.31885	1.06396	1.36728	0.978549	1.08682	0.775647	1.256	0.822151	0.792379	1.3281	1.00084	1.31575	1.0362	0.946176	0.749689	1.17802	0.782072	0.870205	0.887796	1.20334	1.3663	0.817708	1.03573	0.86022	1.23102	0.837812	0.889588	0.924539	1.16543	1.39416	0.786679	1.12227	0.892894	1.22195	0.805881	0.886221
AK2	0	1.04192	0.888628	0.912377	0.924114	0.973067	1.11897	1.50689	1.13369	1.54574	0.997154	0.885023	0.901572	0.924786	0.940618	1.1118	1.14723	1.42339	1.36302	1.05413	0.902036	0.949287	0.944065	0.970142	1.08694	1.53273	1.16283	1.37856	0.974039	0.829037	0.963605	0.842327	1.04224	0.755273	0.991512	1.08155	1.07001	1.06228	0.799036	0.947323	0.79672	1.00575	0.766196	0.988761	1.08868	1.07585	1.09987	0.790741	0.969595
AK3	0	0.852965	1.33004	1.06586	1.25501	1.04595	0.81111	0.905094	0.676478	1.4931	0.9079	1.39767	1.13603	1.27991	1.06212	0.796074	0.686676	0.813648	1.38541	0.86376	1.3344	1.08196	1.30633	1.01641	0.786957	0.871949	0.681777	1.36357	0.94246	1.21896	0.912371	0.843708	1.15738	0.765612	0.958497	1.79888	0.771177	1.06776	1.20867	0.933513	0.846124	1.15325	0.685797	0.944809	1.78071	0.772872	1.02959	1.12644	0.93232
AK4	0	0.618919	0.87403	1.17905	1.95185	1.23689	1.1537	0.668117	1.09622	0.962726	0.616281	0.899859	1.31849	1.87786	1.31613	1.18624	1.15938	0.633335	0.980153	0.550185	0.860781	1.31004	2.09664	1.304	1.1971	0.611901	1.18296	0.944721	0.864818	0.964551	0.98302	0.478735	1.01479	0.832782	0.606881	0.604305	2.03242	0.944223	0.917889	0.966306	0.49503	0.950072	0.833652	0.554709	0.652103	2.06976	1.10383	0.963361	1.00181
AKAP1	0	1.11766	1.21908	1.27097	1.11777	1.18681	1.07725	1.23607	0.930922	0.878223	1.10552	1.17468	1.28742	1.13758	1.15734	1.0018	0.863046	1.19093	0.778393	1.11388	1.27231	1.38412	1.15791	1.19093	1.02325	1.28924	0.872543	0.865962	0.883903	1.91111	0.650574	0.938343	0.870826	0.966858	0.715352	1.03549	0.644965	0.946672	1.83774	0.668137	0.936033	0.864349	0.988287	0.709987	1.00959	0.624571	0.906084	1.82536	0.680139
AKAP10	0	0.780604	0.989063	0.923361	0.752241	0.976078	0.986872	0.805769	0.706289	1.03125	0.733305	1.00189	0.844426	0.746696	0.929433	0.919463	0.683328	0.834206	1.03903	0.766738	0.92881	0.850715	0.817712	0.945186	1.04853	0.906132	0.756914	1.16765	1.16223	1.09519	0.996186	0.932641	0.998339	1.03943	1.22606	0.883651	1.82169	1.26898	1.1295	1.07319	0.835344	0.942847	1.09185	1.31525	0.882934	2.2339	1.27055	1.18687	1.08878
AKAP11	0	0.857742	1.08471	1.25047	0.785685	0.999106	1.09478	0.83049	1.28409	1.4413	0.830316	1.17296	1.34729	0.785785	1.02855	1.06159	1.25549	0.853451	1.41895	0.870412	1.18381	1.31156	0.797958	1.0051	1.05489	0.85342	1.23078	1.39148	0.796451	1.16751	0.988916	0.725255	0.651258	0.786005	1.12222	1.89313	0.767082	0.77059	1.11636	0.973932	0.756523	0.653945	0.771094	1.07073	1.62071	0.744709	0.785518	1.12501	1.03192
AKAP12	0	0.209923	0.242158	0.18742	0.215012	0.27499	0.990306	0.273411	0.315694	0.53663	0.192996	0.225806	0.188121	0.203033	0.257365	0.948418	0.219852	0.269118	0.543085	0.158172	0.214005	0.169701	0.163593	0.231271	0.993473	0.207731	0.29191	0.56524	0.540491	0.554527	1.43491	3.15119	1.90586	1.97214	0.901591	1.44602	0.555282	0.481748	0.520446	1.54302	3.39416	2.38021	2.19398	0.919323	1.47857	0.613177	0.49062	0.526637	1.58648
AKAP13	0	0.867249	1.02604	0.960709	1.37753	1.28682	0.766174	0.889481	0.870734	1.19037	0.860374	1.03579	0.961546	1.34524	1.34999	0.706732	0.88817	0.820583	1.19198	0.861667	1.06158	0.946754	1.30893	1.23844	0.724972	0.887369	0.856967	1.20184	0.857219	1.22189	1.55934	0.945184	1.26417	0.954736	1.46283	1.13999	0.838357	0.795597	1.15812	1.59518	0.912207	1.38671	0.934816	1.50605	1.13716	0.853159	0.817774	1.18043	1.45551
AKAP17A	0	1.12967	1.13367	0.952188	0.671598	1.1444	1.04975	1.20743	1.19748	1.43105	1.18107	1.13492	0.965113	0.743549	1.21185	1.01539	1.13753	1.15979	1.37563	1.13544	1.15171	1.03502	0.69891	1.27091	0.988259	1.18585	1.0731	1.29927	1.14709	1.22053	1.53579	1.23521	0.912803	0.80742	0.809165	0.54315	1.04163	1.13962	1.19931	1.57882	1.21958	0.936228	0.751406	0.823828	0.505489	0.926943	1.05731	1.09827	1.57299
AKAP5	0	0.237285	1.03863	1.31675	1.10144	0.433509	0.54334	0.30259	0.955661	0.874253	0.420612	1.08754	1.15835	1.13989	0.613634	0.662768	1.0281	0.583124	1.13354	0.59614	1.04786	1.20022	1.02097	0.741515	0.824532	0.755747	0.902821	0.964622	0.660049	1.09873	0.746319	3.79063	0.449298	1.09514	0.596	1.01634	2.06348	0.917661	1.37945	0.732818	3.9579	0.46579	0.919566	0.51754	0.925955	1.95018	0.71297	1.07074	0.721159
AKAP8	0	0.84238	1.00789	1.07806	0.946566	0.947034	1.30768	0.928346	1.19373	0.975698	0.869698	1.02821	1.08746	1.01469	1.00933	1.19594	1.0825	0.994092	0.916178	0.840169	1.02739	1.10621	0.945056	0.977986	1.29043	0.920608	1.12304	0.936257	0.732405	1.00776	0.878931	1.03541	0.990929	1.94958	0.885605	1.05277	1.03171	0.692039	1.01991	0.90652	1.08768	1.06349	2.08954	0.919396	1.14623	1.07589	0.725792	0.992989	0.930687
AKAP8L	0	0.866133	0.933322	0.949937	1.0265	0.91932	1.35777	1.07471	1.51197	1.03103	0.933378	1.03421	0.979959	1.09295	0.974998	1.26693	1.35618	1.0931	0.990266	0.938225	0.971365	0.967556	1.05658	0.914897	1.23589	1.13082	1.34279	0.990233	0.805843	0.938003	0.952296	0.901815	0.940267	1.42086	0.825052	0.907969	1.00501	0.764147	0.913323	0.991948	0.897016	0.912407	1.67503	0.851449	0.943916	0.949275	0.767837	0.947288	0.95672
AKAP9	0	1.38202	1.44109	1.06151	1.13914	0.981019	0.773138	0.894515	1.02853	0.853851	1.49876	1.52404	1.11568	1.15769	0.98767	0.768187	1.00641	0.84832	0.813184	1.44147	1.50137	1.0975	1.1622	0.979424	0.753566	0.874454	0.989321	0.810602	0.841513	1.48979	0.941098	0.835583	0.985134	0.916866	0.828962	0.967828	1.28601	0.83247	1.50502	0.950569	0.851387	1.02624	0.891957	0.831272	0.979969	1.28453	0.830297	1.49083	0.953093
AKNA	0	0.91555	1.12588	0.915264	1.14337	0.980656	1.21297	0.801728	0.991793	1.02402	0.947134	0.924563	0.860747	1.01635	1.03223	1.22441	0.976595	0.938627	1.07346	0.864712	1.13803	0.922689	1.23166	0.938037	1.01154	0.734312	0.962012	1.05602	1.00559	0.960903	0.819246	0.844641	1.56314	1.19401	1.08956	0.87337	0.923737	1.16758	1.14947	1.13858	1.02323	1.41764	1.2862	1.20438	1.1335	0.972755	1.21644	1.05275	0.852023
AKR1A1	0	1.64699	0.872116	0.805333	1.34381	0.896313	0.811886	0.654706	1.62978	0.81287	1.66737	0.8584	0.847443	1.34935	0.981112	0.839335	1.82135	0.704291	0.919746	1.63404	0.850082	0.815471	1.36521	0.924987	0.830333	0.67659	1.66865	0.818376	1.13726	0.758583	0.893771	0.830588	0.614175	0.833668	0.662716	0.66029	2.16645	1.20868	0.719286	0.899872	0.790433	0.566004	0.758349	0.588418	0.581356	2.20538	1.21227	0.793517	0.893845
AKR1B1	0	0.327394	0.339279	0.313042	1.28378	0.316669	1.71349	0.46668	0.436109	0.966543	0.356762	0.330705	0.331906	1.26368	0.322777	1.71341	0.386721	0.61964	1.00375	0.283478	0.275751	0.281504	1.28012	0.259082	1.80259	0.438625	0.450778	0.993346	0.501622	0.535091	1.05185	0.683403	2.64501	0.650033	4.05368	1.21867	0.724963	0.507107	0.533146	1.09316	0.644625	2.7051	0.623712	4.46969	1.20309	0.888554	0.518989	0.448964	1.03689
AKR1B10	0	0.51848	0.655379	0.624752	1.80639	2.36278	1.1519	0.672459	0.664915	0.557776	0.44485	0.523706	0.413621	1.79591	2.68541	1.08497	0.7569	0.558021	0.562505	0.538334	0.528404	0.521534	1.65847	2.44709	1.18371	0.602508	0.663446	0.570895	0.554266	0.589198	0.649927	0.605659	0.755469	0.781672	5.40763	0.978056	0.959822	0.491056	0.504185	0.549888	0.503398	0.590635	0.688144	5.36664	0.968958	1.22561	0.631382	0.648183	0.605295
AKR1C2	0	0.571133	2.36038	0.624466	1.20723	0.785504	1.32418	0.681876	0.872796	0.730369	0.732013	1.86432	0.759905	1.10829	0.881824	1.24475	0.822865	0.783608	0.685177	0.398766	1.49341	0.368383	1.17729	1.07769	1.06562	0.318684	0.727193	0.265497	0.385927	1.19107	0.424314	0.943734	0.768106	0.705121	0.745874	2.2558	0.390125	0.18417	2.95169	0.184727	0.531982	0.484917	0.475852	0.540338	2.63479	0.369499	0.577862	0.965931	0.331046
AKR1C3	0	0.606958	1.33813	0.491363	4.81754	0.720807	1.24089	0.52556	0.624261	0.619992	0.589218	1.36539	0.559766	5.01418	0.622779	1.19141	0.556819	0.606054	0.564623	0.554786	1.26378	0.510197	4.04464	0.70484	1.29586	0.579267	0.673455	0.644255	0.298424	0.475199	0.487962	0.400939	0.618626	0.549352	0.791231	1.44003	0.54748	0.205724	0.497743	0.465779	0.398926	0.651336	0.520863	0.811981	1.44679	0.577026	0.351477	0.486966	0.55446
AKR7A2	0	0.892923	1.18659	0.884486	1.23962	0.93677	0.945567	0.756496	0.767581	0.818673	0.894052	1.18533	0.873809	1.23315	0.889972	0.962762	0.759975	0.738883	0.732545	0.933332	1.19662	0.942625	1.2365	0.916372	0.955207	0.773266	0.797277	0.829421	1.21141	1.0545	1.07844	0.827289	0.946111	0.758777	1.12552	0.876727	1.77046	1.2682	1.00915	1.08038	0.76263	0.99052	0.688787	1.0901	0.837775	1.86328	1.2086	1.02974	1.07321
AKR7A3	0	1.1337	0.75302	0.757913	0.651924	0.769602	0.739044	0.826963	0.86183	0.947661	0.872023	0.318692	0.27787	0.391263	0.263757	0.445774	0.384419	0.544322	0.6469	0.856723	0.405353	0.355024	0.414482	0.445619	0.341961	0.396958	0.380905	0.439391	0.64134	0.721078	0.666105	0.767205	0.772588	0.734078	0.798287	0.911614	3.68934	0.534535	0.873823	0.705241	0.700665	0.535685	0.665856	0.650655	0.653513	6.52354	0.550721	0.506487	0.601346
AKT1	0	0.902885	1.75924	1.56874	0.80933	0.681147	0.590032	0.689496	1.09388	0.750029	0.906575	1.69924	1.60943	0.83982	0.749748	0.634291	1.09966	0.671685	0.764073	0.870732	1.57314	1.47511	0.787356	0.680664	0.63197	0.663448	1.0331	0.733414	0.896168	1.46008	1.30243	0.708948	0.85156	1.39047	0.66774	0.700751	1.14872	0.872381	1.55193	1.27169	0.649339	0.823027	1.3304	0.685172	0.692609	1.14149	0.853449	1.41026	1.22535
AKT1S1	0	1.14814	1.07536	1.09727	1.41518	1.014	0.975159	0.934867	1.04692	1.06127	1.20144	1.0841	1.09371	1.29753	1.04441	0.927985	1.01615	0.914	1.09868	1.20782	1.10449	1.10292	1.42577	0.949076	0.956302	0.855879	1.00473	1.00391	1.07169	0.994374	0.838574	1.03824	0.833858	0.959766	1.22789	1.02243	0.893691	1.2814	1.15411	0.980969	1.06049	0.838488	1.02218	1.27216	1.04661	0.967208	1.24843	1.20746	0.854435
AKT2	0	1.38965	1.25525	1.20227	0.84933	1.04891	0.855948	0.819773	0.991768	0.820133	1.44009	1.16895	1.08581	0.848047	1.05918	0.900383	0.967745	0.797908	0.920404	1.29204	1.19222	1.10257	0.934524	0.978057	0.814314	0.831224	1.02463	0.875053	0.914639	1.10893	0.665066	0.855306	0.691378	0.99439	0.860057	1.05412	1.33693	0.932736	1.10825	0.577881	0.880578	0.631727	1.02819	0.845013	1.09692	1.31144	0.898215	1.10251	0.554585
AKT3	0	0.483084	0.397399	0.36507	0.450623	0.454243	0.852241	3.16519	0.495213	1.37086	0.413309	0.392709	0.455234	0.492294	0.445082	0.898262	0.486992	2.96322	1.22046	0.500989	0.424488	0.536418	0.622804	0.534848	0.96339	2.14136	0.63956	1.40135	0.669509	0.524559	2.07083	0.604809	1.89404	1.76356	1.28554	0.660857	0.662122	0.494219	0.469285	1.89775	0.562826	2.29938	1.74744	1.36973	0.58166	0.639165	0.590323	0.625674	2.09798
AKTIP	0	1.51816	0.916891	0.914608	1.00981	1.23463	1.3243	0.692739	0.910693	0.687861	1.62298	1.03466	1.08535	1.12971	1.35481	1.30582	0.96351	0.700045	0.693947	1.33168	0.971368	0.966391	1.15431	1.2875	1.32479	0.715109	0.980004	0.755015	1.22393	0.90711	0.641399	1.03084	0.959002	0.975732	1.12013	1.19885	1.13722	1.51695	0.948079	0.503984	1.10956	0.915827	0.941777	1.01121	1.27753	1.14754	1.38642	1.0284	0.553156
ALAD	0	2.04156	1.26665	1.0173	1.0148	0.745965	0.859773	0.910188	0.676847	0.744934	2.01497	1.18549	1.01244	0.991961	0.77214	0.893917	0.633059	0.946726	0.837966	1.83484	1.26316	0.975925	1.02358	0.782015	0.858138	1.03354	0.791147	0.791556	1.85046	1.16463	0.871055	0.859109	0.659069	0.823344	1.01157	0.805062	0.887839	1.98748	1.14413	0.876023	0.840143	0.716365	0.876783	1.05811	0.865328	0.853317	1.78555	1.05692	0.785655
ALAS1	0	0.833521	0.783477	1.00231	0.644732	0.834635	1.38724	0.94485	0.948957	2.35518	0.779387	0.785931	0.938369	0.685467	0.795324	1.36288	0.894363	0.908254	1.91666	0.883334	0.754251	0.888851	0.753892	0.82679	1.37029	0.991818	0.962951	1.85591	0.784069	0.720147	1.12816	0.8413	1.1132	0.784323	1.59091	1.13389	1.78803	0.739419	0.728838	1.04958	0.774224	1.10205	0.706082	1.57678	1.11167	1.92603	0.744468	0.804723	1.04704
ALB	0	0.436823	1.58273	1.08811	0.678458	0.878511	0.521089	1.48326	0.671677	1.48277	0.389107	1.58406	1.03593	0.641176	0.865931	0.475463	0.710652	1.15189	1.23283	0.404386	1.42044	1.32906	0.617561	0.862834	0.484138	1.01283	0.649644	1.32003	0.508052	0.728993	0.773135	0.62575	0.759002	0.747906	5.82956	0.67535	1.74671	0.503938	0.696305	0.772323	0.646004	0.835931	0.691325	6.5384	0.661724	2.03127	0.490669	0.715114	0.72849
ALCAM	0	0.544316	0.78003	0.666913	1.28443	1.02947	0.540647	0.522297	1.28948	2.9405	0.594904	0.797943	0.665934	1.27179	1.0675	0.532636	1.4163	0.555687	2.99651	0.560308	0.734881	0.658733	1.28992	1.07606	0.537929	0.535974	1.27177	3.00699	0.778077	0.576006	1.08189	1.12135	0.87805	1.31479	0.533822	0.460762	2.10985	0.810492	0.530242	1.08024	1.07341	0.889143	1.34685	0.446453	0.430257	1.96862	0.805729	0.54175	1.10971
ALDH16A1	0	1.19633	1.21902	0.927667	0.934785	1.08394	0.986456	0.670611	1.04324	0.730595	1.13203	1.15583	0.94497	0.912392	1.0848	0.987185	1.02014	0.727159	0.731068	1.08953	1.15193	0.926707	0.92437	1.02354	0.986107	0.707504	1.00281	0.744668	1.21183	1.1163	0.880653	0.857119	0.782353	0.992406	1.52706	0.845285	1.62925	1.2736	1.19653	0.842878	0.84005	0.739698	1.05961	1.52429	0.841925	1.59916	1.25418	1.1085	0.886652
ALDH18A1	0	0.807097	1.0895	1.20985	0.862761	0.821964	0.815451	0.951039	1.23144	1.54814	0.823384	1.07657	1.22888	0.894484	0.843972	0.799905	1.29668	0.958361	1.43707	0.795522	1.076	1.19978	0.856426	0.821497	0.756768	0.954351	1.21001	1.44882	1.21991	1.13773	1.04617	1.22385	0.964447	0.776513	0.686576	0.87188	1.30867	1.26615	1.12307	1.08773	1.23932	0.9449	0.709155	0.671558	0.887492	1.30761	1.21741	1.09114	1.04844
ALDH1A1	0	0.584193	0.262205	0.274249	2.75192	0.284953	0.542648	0.251071	0.262199	0.235244	0.541225	0.201744	0.21749	2.58068	0.276473	0.442067	0.247943	0.304328	0.228068	0.556221	0.254383	0.263304	2.77597	0.252397	0.446318	0.220221	0.275069	0.227644	0.366005	0.444994	0.428325	7.3165	0.515618	0.955723	0.420837	0.418066	0.90272	0.304915	0.337345	0.323055	7.84369	0.446974	0.921239	0.355439	0.313973	0.822085	0.465226	0.507527	0.463526
ALDH1A3	0	0.31019	0.292227	0.306535	0.412612	3.36203	1.40464	0.51792	0.981952	0.400113	0.308008	0.32055	0.317923	0.412221	3.17432	1.50664	1.08563	0.459144	0.451887	0.308538	0.291832	0.288706	0.40765	3.2849	1.49266	0.527343	0.955656	0.449129	0.356	0.371861	0.360014	0.35603	2.01234	1.35742	1.87703	2.96719	0.863323	0.330296	0.335251	0.327865	0.365735	2.23693	1.34034	1.90614	3.05257	0.917482	0.382398	0.396451	0.375271
ALDH1B1	0	0.722456	0.855033	0.914634	1.44288	0.923284	1.24371	1.38261	1.03909	1.41362	0.673288	0.872216	0.897564	1.35345	0.936499	1.27238	1.00203	1.31634	1.28023	0.695625	0.855217	0.853681	1.39944	0.905472	1.2415	1.41619	1.03646	1.23004	0.482897	0.909649	0.842966	0.918345	0.498628	1.28298	1.44139	1.43755	0.575797	0.432106	0.892449	0.847853	0.925931	0.441029	1.25667	1.4807	1.37525	0.566828	0.493463	0.898949	0.86993
ALDH1L1	0	1.31974	0.583738	0.608546	0.885539	0.550914	0.951233	1.32631	0.604626	0.653709	1.25457	0.312141	0.41398	0.920761	0.372931	0.978422	0.818469	1.53935	0.572119	1.47703	0.394644	0.392966	0.840302	0.40726	1.10012	1.40214	0.51715	0.493785	0.49783	0.465924	0.488403	0.504088	0.55341	0.67104	6.00829	0.807256	0.957892	0.540668	0.573536	0.512971	0.522739	0.548316	0.795572	6.27216	0.847391	1.25471	0.552602	0.518327	0.452264
ALDH1L2	0	0.579241	0.522647	0.459544	2.09395	0.523443	1.09501	1.86409	2.56239	1.13004	0.559587	0.552783	0.480711	2.06169	0.57731	1.02632	2.70923	1.83772	1.05356	0.527071	0.410745	0.409477	2.32417	0.493874	1.06806	1.90106	2.67482	0.935596	0.701645	0.241047	1.24187	0.408452	0.565974	0.986561	0.351012	0.469748	0.298033	0.722029	0.284021	1.19254	0.412483	0.529367	0.990359	0.35481	0.48676	0.332847	0.686774	0.243425	1.18682
ALDH2	0	3.91625	0.530125	0.747264	1.15972	0.513025	0.579044	1.39726	0.518522	0.672477	4.39402	0.408072	0.679775	1.051	0.363316	0.419141	0.448366	1.31783	0.47313	4.69708	0.383022	0.628331	1.18044	0.386743	0.432344	1.34996	0.440849	0.510742	0.702482	0.392818	0.842257	0.788908	0.715902	0.487277	0.5081	0.640237	3.2034	0.649373	0.260323	0.811351	0.750993	0.639135	0.332427	0.403517	0.565181	3.61638	0.702005	0.342429	0.832983
ALDH3A2	0	0.92349	0.70937	0.982275	0.93659	1.27158	1.3878	0.701072	1.28357	0.843836	0.998063	0.718242	0.978047	0.934872	1.32718	1.39079	1.29481	0.709795	0.802854	0.957065	0.667248	0.937395	0.919575	1.29112	1.36623	0.604095	1.25493	0.761102	0.813309	0.898442	0.790132	0.675993	0.83339	0.880426	2.09404	0.746527	2.04776	0.814802	0.874762	0.74286	0.615188	0.829869	0.890377	2.00959	0.686589	2.0107	0.810586	0.928706	0.798591
ALDH3B1	0	0.663395	0.810117	0.414614	0.72937	0.969431	1.97363	0.883152	0.563409	0.650535	0.804139	0.748205	0.493189	0.73259	0.776386	2.39112	0.668293	0.913508	0.634198	0.754007	0.789444	0.486591	0.732406	0.834531	2.20623	0.888925	0.669604	0.611244	1.17587	0.735599	1.45267	0.681882	0.749515	0.892334	0.543572	1.57605	0.456798	1.2968	0.64943	1.63927	0.866921	0.758392	0.898783	0.644948	1.70165	0.495432	1.28781	0.651614	1.4127
ALDH4A1	0	2.17691	1.19852	0.988141	1.16796	0.722521	0.884126	0.726793	0.838151	0.628516	2.009	1.20924	0.979266	1.15781	0.781716	0.877591	0.864429	0.806341	0.669678	2.21309	1.21949	0.956498	1.21557	0.723544	0.838922	0.682213	0.811067	0.568638	1.70973	1.01039	0.732765	0.566845	0.592456	0.706174	1.00963	0.661217	2.68637	1.87204	1.01111	0.692559	0.49919	0.495363	0.6741	0.937657	0.56316	2.90577	1.69352	0.996821	0.747346
ALDH5A1	0	0.537382	2.04302	1.15808	1.20853	0.891927	1.02107	0.835083	1.32568	0.532724	0.582917	2.03609	1.12839	1.15638	0.955941	1.00408	1.29412	0.795207	0.531296	0.540805	1.97987	1.14646	1.17413	0.880065	1.02922	0.784222	1.26272	0.541289	1.07139	2.02433	0.709412	1.15466	1.17838	0.68166	0.868412	0.699372	0.968666	1.10326	2.05589	0.691424	1.1265	1.20791	0.680731	0.855898	0.664509	0.990661	1.05063	1.88255	0.734032
ALDH6A1	0	1.22439	1.65159	1.55078	1.16189	0.596489	0.794816	0.663516	1.11004	0.540454	1.17524	1.60395	1.48736	1.12777	0.645811	0.78289	1.13005	0.668495	0.544976	1.11972	1.4489	1.40087	1.16096	0.60884	0.768458	0.620249	1.10834	0.56647	2.45478	1.43034	0.946064	0.738564	0.490544	0.709694	0.486285	0.537334	1.33396	2.63811	1.41581	0.945807	0.775684	0.437144	0.713967	0.42398	0.524526	1.27533	2.39514	1.42163	0.939123
ALDH7A1	0	0.808995	0.771556	0.894412	0.874025	0.987647	1.26251	1.46252	1.45532	0.9586	0.814119	0.786274	0.879047	0.869705	0.967069	1.24341	1.4734	1.44932	0.941372	0.794677	0.760419	0.885712	0.899907	0.997467	1.25952	1.43361	1.40731	0.919179	1.3179	0.877769	1.12485	1.03754	0.856502	0.774014	0.364911	1.41758	0.601507	1.34782	0.864058	1.17941	1.08852	0.868957	0.762993	0.332237	1.47733	0.567725	1.33666	0.88339	1.14532
ALDH9A1	0	1.01187	0.872962	1.17885	0.916438	1.02761	1.21428	1.4014	0.865891	0.781119	0.997735	0.842588	1.18425	0.886259	0.969406	1.23934	0.86316	1.33939	0.73908	0.970949	0.880591	1.14703	0.906247	1.01887	1.27676	1.31818	0.893134	0.766524	1.917	0.786227	0.860798	0.744405	0.714507	1.04507	1.05786	0.96612	0.993308	1.89796	0.766321	0.818035	0.756659	0.707697	1.01876	1.16357	0.943287	1.02944	1.88915	0.778227	0.858921
ALDOA	0	1.31581	1.71697	1.44464	1.14184	0.908209	1.08355	0.771625	0.653873	0.818803	1.32395	1.66867	1.44231	1.15361	0.909593	1.06343	0.644363	0.7928	0.857105	1.34834	1.74137	1.41818	1.15316	0.904296	1.10308	0.786765	0.683268	0.848475	0.958135	1.30006	0.791119	0.81228	0.859639	0.824911	0.810781	0.855873	1.72335	0.943123	1.29449	0.761412	0.824619	0.817109	0.843464	0.773079	0.845239	1.5823	0.947749	1.24252	0.766932
ALDOC	0	1.41208	1.08495	1.51323	0.860063	0.790969	0.877032	2.19192	0.640616	0.986788	1.2236	0.956225	1.45624	0.704601	0.742477	0.770708	0.535454	1.77735	0.913122	1.31328	1.21775	1.43816	0.814298	0.743267	0.933517	1.49733	0.638844	0.979477	1.81267	1.28929	0.706974	0.682751	0.660008	1.13294	0.565955	0.61772	0.800821	1.577	1.28894	0.687968	0.628272	0.658982	1.14149	0.648655	0.660174	0.951101	1.81193	1.29574	0.68328
ALG1	0	1.51017	0.867762	1.09161	1.32775	0.859883	1.00366	0.907175	0.79805	1.12979	1.26992	0.86537	0.991334	1.29672	0.955723	1.10944	0.911515	0.997754	1.19587	1.20168	0.828011	1.02081	1.1411	0.893071	1.0622	0.902794	0.830618	1.24614	1.20457	0.924969	1.37061	0.846882	0.867189	0.712309	0.823634	0.989392	0.956712	1.34642	0.896111	1.46137	0.709588	0.712664	0.748708	0.771374	1.09689	0.974113	1.26117	0.923903	1.44581
ALG11	0	1.05785	0.7007	0.704805	0.972931	0.986169	0.648826	0.938563	1.25241	1.22688	1.19647	0.764616	0.789729	1.11265	0.953103	0.727406	1.18982	0.865855	1.11331	1.28269	0.728768	0.718135	0.932843	0.862119	0.573347	0.923174	1.28448	1.09002	1.02787	0.731381	0.665585	1.2328	0.946718	0.984066	1.65686	1.13657	0.97385	1.03415	0.73684	0.645864	1.17362	0.90553	0.916698	1.61587	1.09252	0.979499	1.17599	0.818397	0.699141
ALG12	0	0.840213	0.73444	0.660925	1.69312	0.739439	1.15799	1.66662	0.9527	1.081	1.10051	0.86703	0.795751	1.59605	0.604349	0.895478	0.992226	1.60951	0.907952	1.14558	0.856733	0.933452	2.05629	0.701431	1.00994	2.11513	0.868073	0.657212	0.716773	0.722343	0.64767	0.806318	0.760936	0.927402	0.649172	0.853538	1.69366	0.659188	0.777776	0.55351	0.90381	0.636357	0.978955	0.672784	0.962864	1.11524	0.681771	0.742006	0.752829
ALG13	0	1.19091	1.80097	1.8136	0.88378	0.969571	0.772239	0.871334	0.663396	0.927451	1.07169	1.57748	1.61726	0.910463	0.838385	0.758252	0.768356	0.821094	0.954981	1.02604	1.16433	1.3348	0.909641	0.866166	0.779788	0.859926	0.722	0.869933	1.09962	1.47747	1.04633	0.996968	0.801124	0.715468	1.0843	0.913376	1.07113	1.0108	1.63399	0.977741	0.903974	0.677121	0.576685	1.08043	0.910197	0.955816	1.15406	1.45349	1.11733
ALG14	0	1.41827	0.8065	0.990536	1.07292	0.987781	1.18964	0.967169	1.05238	1.26832	1.48175	0.738383	1.01923	1.05381	0.841476	0.980279	1.08592	1.05625	1.09687	1.29003	0.828602	1.01936	1.06613	0.997337	1.03183	0.961732	0.956629	1.16966	0.808195	0.835473	0.993266	0.907492	0.668559	0.637442	0.80296	1.18454	1.15393	0.980865	0.806185	1.18585	0.942085	0.773627	0.899089	0.900069	1.38103	1.20764	0.914026	0.636537	1.23222
ALG2	0	0.894244	0.879377	0.841499	0.896989	0.991668	1.08686	0.734186	1.11917	1.10002	0.882417	0.974805	0.793769	0.748059	0.920373	1.20867	1.07349	0.790438	1.09271	0.885722	0.989476	0.847982	0.90574	0.987894	1.13466	0.698224	1.17367	1.0649	0.605056	0.952957	1.53674	0.779674	1.1186	0.727104	1.36478	0.938118	0.913111	0.577366	0.98657	1.51191	0.733438	1.22199	0.779697	1.34386	0.940508	0.962599	0.591315	0.900802	1.34801
ALG3	0	1.59965	0.755017	0.901356	1.59122	0.664749	1.27402	1.62062	0.654803	1.41131	1.23395	0.793431	0.840487	1.65143	0.755816	1.04219	0.680376	1.80805	1.19033	1.47215	0.800738	0.861423	1.44709	0.821074	1.18947	1.42813	0.612636	1.19662	1.66078	0.859938	0.829245	1.55051	1.55409	0.684501	1.0621	0.518547	1.22143	1.90433	1.026	0.721378	1.23544	1.38582	0.706498	0.870904	0.62796	1.04345	1.89323	0.998399	0.71606
ALG5	0	1.21014	0.969055	1.11265	0.922276	0.914977	1.1383	0.854369	0.979658	1.80332	1.27007	1.05164	1.22826	0.887847	0.963464	1.16641	1.07025	0.827818	1.54758	1.2166	1.03091	1.16109	0.835604	0.9692	1.15686	0.839725	1.00751	1.538	0.902009	0.978176	0.709737	0.787131	0.867536	0.715433	0.964219	0.964249	1.028	0.961885	0.989663	0.637422	0.781999	0.91844	0.693505	0.885798	0.989391	0.929233	0.844775	1.08323	0.673318
ALG8	0	0.88804	0.982406	0.892418	1.06728	1.00568	0.826705	1.14231	1.20642	1.39537	1.12267	1.11681	0.891872	1.08726	0.988418	0.984925	1.13644	1.08079	1.41276	1.12618	0.968843	0.829332	1.28476	1.10523	0.872281	1.14644	1.23707	1.22881	0.913502	1.41103	1.00552	0.99159	1.11553	0.795102	0.810366	0.801081	0.830138	0.793255	1.27171	1.17956	0.967236	1.37641	0.728539	0.765411	0.69039	0.833892	0.980798	1.4345	1.04188
ALKBH1	0	1.11059	1.13952	1.40051	0.914197	1.01267	1.12706	0.875043	0.950744	0.975308	1.04302	1.17619	1.61859	0.914666	0.974779	1.16232	0.924464	0.96713	1.10146	0.986104	1.258	1.60732	0.761192	0.979766	1.08663	0.798067	0.940627	1.04356	0.967989	1.15881	1.2284	1.24685	0.828219	0.800578	0.867265	0.947855	1.00663	1.00376	1.09859	1.24675	1.50416	0.941793	0.877307	0.97604	1.03213	0.863586	1.0135	1.15521	1.24374
ALKBH2	0	0.993642	0.816869	1.70801	0.75687	0.794317	0.799934	1.74346	0.585818	1.04021	0.841103	0.960278	1.79351	0.810937	0.844527	0.960607	0.716435	1.3085	0.87185	1.03757	0.900343	1.57199	0.825807	0.83917	0.837995	1.42863	0.694137	1.00177	0.937183	1.02103	0.927745	1.67069	0.688717	1.08283	0.769715	1.02222	0.880827	0.884084	1.0717	0.811557	1.77375	0.643681	1.11881	0.655797	1.10814	0.561881	0.842909	0.916855	0.941007
ALKBH3	0	1.03365	0.886475	0.887725	0.967913	1.01796	1.03841	0.709735	1.38928	0.889189	1.05042	0.711662	0.898336	0.511396	1.05755	1.07426	1.61313	0.457714	0.853996	1.14224	0.929812	0.906613	0.665922	0.95806	1.16512	0.441897	1.33358	0.957392	1.78059	0.86206	1.3907	0.467246	1.37094	0.869352	1.13625	0.829286	1.10864	2.33226	0.762531	1.21635	0.494841	1.33376	0.980857	1.12831	1.07467	1.15888	1.8408	0.83301	1.23636
ALKBH4	0	1.06349	1.22229	1.40674	1.05286	0.805974	0.853331	1.01617	1.14865	1.03213	1.21999	1.33632	1.433	1.06667	0.896466	0.797126	1.39035	1.09892	0.961273	1.10828	1.28363	1.42274	0.931003	0.875269	0.762843	0.959436	1.19718	0.887605	0.802816	1.13417	1.12168	0.977036	0.823022	0.817665	0.750886	0.827921	0.963235	0.819578	1.14524	1.12598	1.03267	0.878511	0.82508	0.789024	0.750985	1.11011	0.79761	1.0769	1.10473
ALKBH5	0	1.06835	1.1434	1.14336	0.862455	0.949676	0.948969	1.01882	1.09955	1.09736	1.01559	1.07486	1.10375	0.795905	0.96163	0.899498	1.01924	1.02632	1.0778	1.06392	1.21742	1.24945	0.920234	1.00917	0.865451	1.12397	1.02516	1.0594	0.81671	1.26827	0.997301	0.956915	0.890489	0.980871	0.929582	0.746832	1.64543	0.684582	1.2888	1.01119	0.923826	0.838767	0.957959	0.947081	0.71315	1.81606	0.740263	1.26773	1.12634
ALKBH6	0	1.10361	1.01686	1.29515	0.878195	0.993295	0.704583	0.721519	0.926631	0.675751	1.00701	0.869995	1.12015	0.831631	0.858708	1.01252	0.817899	0.560729	0.71425	1.08075	0.952745	1.20383	0.93802	1.05772	0.800634	0.71756	0.932398	0.672438	0.828763	0.866295	1.27127	1.02865	0.938444	1.31079	0.936961	0.94472	0.999982	0.976258	0.818585	1.54846	0.947253	0.989685	1.48932	1.15361	0.990782	1.08367	0.817739	0.969643	1.29212
ALKBH7	0	0.700875	0.609119	0.871551	0.581616	0.794805	1.26341	1.11337	1.00913	1.01563	0.902033	0.810924	1.01386	0.787693	0.900147	1.15721	1.07974	0.949368	0.949264	0.795423	0.782925	1.01376	0.734037	0.787986	1.31253	1.08276	1.0342	0.977522	0.93714	0.831536	1.65562	1.15482	1.00835	0.72749	0.889306	0.729506	1.26976	0.977033	0.912777	2.02864	1.23082	1.15204	0.850688	0.82434	0.894719	1.45419	1.00446	0.751371	2.21809
ALKBH8	0	0.790263	0.720766	0.936934	0.836789	0.962308	0.912141	1.09145	1.00312	0.900439	0.854469	0.859317	1.01044	0.938453	1.06081	0.965937	1.20045	1.18487	1.11685	0.827817	0.711858	0.910992	0.913964	0.938271	1.01618	0.988528	1.10629	0.88176	1.15758	0.832227	0.916683	1.16036	0.896116	1.03389	1.11377	1.3168	1.04247	1.23639	0.730753	0.697003	1.17345	0.775747	0.948618	1.18513	1.43194	0.895066	1.14625	0.849728	0.759954
ALMS1	0	0.64284	1.10464	1.15912	0.888722	0.883357	1.35033	0.885108	0.89831	0.772377	0.644012	1.15094	1.15855	0.919299	0.930084	1.36361	0.808975	0.852194	0.804527	0.663161	1.1419	1.11036	0.908114	0.873722	1.30805	0.862609	0.923472	0.739558	0.817751	1.13405	1.09088	0.975027	1.33551	1.30233	1.24184	1.05319	0.851608	0.846561	1.1539	1.12729	1.03226	1.28755	1.25421	1.17711	1.06114	0.825152	0.864697	1.16458	1.08085
ALPK1	0	1.08476	1.03004	0.757395	1.31489	0.885672	1.17283	1.7202	1.11027	0.767544	1.30091	1.1061	0.981041	1.30313	1.02926	1.15359	1.10491	1.38943	0.777324	1.05155	0.87059	0.832753	1.23979	0.911052	1.15026	1.53497	0.803007	0.778473	1.41467	0.871319	1.11215	0.728865	0.732387	1.02711	0.825338	0.933735	0.722963	1.53635	1.14239	1.0304	0.697399	0.756124	0.932437	0.914145	0.783806	1.05777	1.38538	1.07597	0.988661
ALPL	0	0.720468	0.664608	0.607757	3.90914	0.648834	1.13608	0.626869	0.698005	0.588693	0.446652	0.523441	0.48788	4.34382	0.414031	0.970977	0.671305	0.746507	0.399243	0.662283	0.627833	0.508139	4.79258	0.72104	1.00308	0.608556	0.642051	0.710966	0.508072	0.413708	0.446887	2.03644	0.47644	2.72273	0.562904	0.574774	0.652728	0.333642	0.343741	0.470249	2.45939	0.317209	2.93805	0.350852	0.484816	0.479027	0.214481	0.346592	0.36989
ALPP	0	0.503086	0.271763	0.296283	0.451995	0.620774	2.05644	0.302794	0.43625	0.354115	0.521917	0.384601	0.391279	0.513675	0.722423	1.93765	0.398412	0.475552	0.364628	0.491698	0.283845	0.244059	0.47137	0.570164	2.33392	0.254256	0.499712	0.346519	0.534121	0.580724	0.623627	0.584096	0.810961	0.926613	5.48322	0.668984	0.897898	0.513957	0.525161	0.533007	0.586361	0.752176	0.857145	6.00656	0.583916	1.23383	0.477023	0.514867	0.447815
ALS2	0	0.905608	0.883188	0.990517	0.770592	0.636468	0.943867	0.709596	0.873787	1.18761	0.957985	0.895376	1.01516	0.736526	0.636754	1.00854	0.802888	0.815635	1.35613	0.959	0.872672	1.07106	0.722275	0.677938	0.981247	0.733439	0.871946	1.28731	0.744805	0.867911	1.17329	1.20336	0.754352	1.29168	1.26311	1.33972	1.11632	0.69028	0.828533	1.08066	1.23254	0.658808	1.28642	1.21193	1.36702	1.16959	0.74946	0.846671	1.11623
ALYREF	0	0.94633	1.11526	1.18994	0.852795	0.95798	0.942813	0.966316	0.94861	0.829444	0.93491	1.12308	1.1747	0.825271	0.934329	0.946293	0.889052	0.929554	0.819204	0.940304	1.13091	1.21416	0.848434	0.981684	0.911466	0.950612	0.931692	0.780644	0.943879	1.05914	1.22374	1.0858	1.22836	1.00815	0.943325	1.01956	0.913289	0.935381	1.07597	1.21775	1.09241	1.23231	1.07391	0.95435	1.01317	0.925304	0.944324	1.04815	1.22436
AMACR	0	1.14406	0.675961	0.546045	1.72209	0.629878	1.17455	0.849442	0.643124	0.566968	1.11536	0.733845	0.563183	1.75121	0.611208	1.24516	0.581644	0.792499	0.593924	1.13868	0.664284	0.470121	1.81272	0.669584	1.15476	0.765944	0.603032	0.551576	0.62651	0.708711	0.928235	0.561205	0.469007	0.573296	1.09048	0.635885	4.61204	0.783933	0.62824	1.06241	0.446619	0.336471	0.554501	0.918064	0.506244	5.1939	0.609427	0.722909	0.975743
AMBRA1	0	1.075	0.877968	1.06386	0.910367	0.856237	1.03793	1.077	1.27172	1.0091	1.034	0.818164	1.16954	0.889721	0.726453	1.00983	1.27236	0.984043	0.954943	1.04333	0.909947	1.22687	0.887923	0.859948	1.00333	1.01825	1.19248	0.946858	1.05822	0.99822	0.871126	0.962393	1.18828	0.774543	0.740765	1.27619	0.803755	1.08225	0.939535	0.841603	1.05443	1.19625	0.731494	0.628503	1.14831	0.725908	0.994077	1.00066	0.784393
AMDHD2	0	1.32142	0.809272	0.886587	0.931649	0.797477	0.918769	0.743163	0.596923	1.04334	1.47254	0.79269	0.856439	0.905202	0.766507	0.977093	0.632472	0.795221	1.19537	1.54086	0.831373	0.928738	0.98048	0.793574	1.002	0.786724	0.585447	1.04414	1.63352	0.878126	1.12842	0.907417	0.90057	0.487764	0.854734	0.732097	2.26122	1.73046	0.847595	1.07996	0.750655	0.948399	0.771243	0.879459	0.69933	1.97611	1.53945	0.891697	1.22567
AMFR	0	0.761177	0.922696	0.929997	1.40146	1.34242	1.11336	0.957074	1.02721	1.05336	0.853394	0.975445	1.00409	1.34593	1.4208	1.07017	0.927283	0.959676	0.984361	0.803015	0.990438	0.950365	1.4522	1.48027	1.18125	1.00624	0.942941	1.0947	1.23144	1.14925	0.882227	1.0309	0.94249	1.04569	0.976655	1.16556	1.12537	1.33182	1.17688	0.924482	1.03047	0.841224	1.01769	0.919137	1.27163	1.36427	1.20474	1.09891	0.905316
AMIGO2	0	0.704043	1.67623	0.509288	0.526089	0.712371	0.776164	0.312493	0.554987	1.87118	0.721367	1.35618	0.478716	0.566342	0.59134	0.937769	0.596488	0.421423	1.31413	0.697095	1.4253	0.440033	0.566715	0.668878	0.739948	0.397749	0.563042	1.83359	0.660967	3.12627	1.0786	1.07295	2.09229	0.715381	0.755299	1.05806	0.709364	0.63936	3.02671	1.00103	1.15201	2.12034	0.532149	0.595674	1.0041	0.725779	0.609576	3.49803	1.01777
AMMECR1	0	1.29169	1.19368	0.847034	0.880943	0.918864	0.993137	0.592309	0.731773	1.51993	1.00165	1.15067	1.04058	0.92655	1.05984	1.3556	0.883435	1.06034	1.49248	1.06402	1.09758	1.03654	1.0333	1.03202	1.07319	0.826795	1.0913	1.59863	0.893354	0.998564	0.88072	1.26268	0.866242	1.08312	1.12797	1.04891	0.918692	0.971968	1.25349	0.631544	1.14185	0.926356	0.871791	1.14772	1.22428	0.933781	0.910662	1.00864	0.847879
AMMECR1L	0	0.888246	0.790846	0.969591	0.66273	1.27472	1.02998	1.11068	1.11486	1.06504	0.974585	0.881472	0.956767	0.763652	1.33131	1.00494	1.26139	1.0398	0.927879	0.962932	0.877771	1.0325	0.894978	1.28999	1.21434	1.0685	1.41046	1.01938	0.759374	0.833345	1.02098	1.22547	1.12266	0.869188	1.23662	0.981006	0.781395	0.728723	0.882667	1.00188	1.44094	1.15522	0.896747	1.27928	0.981818	0.788857	0.693012	0.886944	0.892065
AMOT	0	0.636498	0.876292	0.869537	1.8109	1.11416	0.827814	1.34299	1.70341	0.755976	0.711128	0.924219	0.9659	2.08525	1.22766	0.835146	1.80048	1.22071	0.703994	0.623595	0.874035	0.937524	1.48118	1.11291	0.898828	1.50283	1.33071	0.762452	0.669488	0.97201	1.17501	0.842805	0.9263	1.24635	0.943094	0.766556	0.950678	0.572209	0.726388	0.833277	0.744824	1.02854	1.34626	0.938588	0.725411	1.3012	0.832687	0.824876	1.19378
AMOTL1	0	1.5678	0.855224	0.967264	0.83575	1.96127	1.74243	0.79562	1.67294	1.05956	1.53803	0.664291	0.913178	0.852856	2.0539	1.64476	1.75839	0.826092	1.06794	1.51007	0.647355	0.857444	0.831634	1.97494	1.7206	0.8307	1.58339	1.00804	0.665005	0.662543	0.854787	0.677096	0.975567	0.700512	1.44416	0.843217	0.929779	0.750353	0.770872	0.855479	0.699991	1.18145	0.733394	1.49825	0.777723	0.908207	0.54991	0.591417	0.768159
AMOTL2	0	0.885217	0.73304	0.64906	0.847988	1.17979	0.996155	1.68208	0.874726	1.2058	0.874843	0.769343	0.688115	0.923334	1.09847	1.00746	0.890537	1.40326	1.14607	0.905893	0.775647	0.669984	0.898517	1.24964	1.02069	1.53324	0.846408	1.19835	1.24949	0.766659	0.992685	1.05103	1.00464	0.884657	1.17572	1.31255	0.774374	1.51417	0.78808	1.02112	1.1838	1.02142	0.895064	1.26888	1.4598	0.770898	1.30594	0.772697	1.0077
AMPD2	0	0.973175	0.900436	1.05514	1.26182	0.863715	0.91223	1.09163	0.49966	1.23163	0.955803	0.852547	0.989301	1.25584	0.859343	0.852867	0.560436	0.993837	1.15777	0.96262	0.894516	1.0444	1.33059	0.815851	0.883112	1.02743	0.525064	1.22624	0.764074	0.744463	1.44148	1.00769	0.864042	0.835754	2.15133	1.34025	0.721485	0.741842	0.743966	1.42824	0.93664	0.825532	0.804745	2.3906	1.40022	0.799773	0.737427	0.735183	1.36439
ANAPC1	0	0.900526	1.04873	1.13203	0.949867	0.928029	1.06156	0.892808	1.06398	0.911872	0.896973	0.994644	1.15502	0.921492	0.961279	1.05394	1.06449	0.945971	0.929669	0.893307	0.998148	1.1479	0.896607	0.954677	1.04465	0.894706	1.03027	0.8873	0.966944	1.0709	0.904149	1.30042	1.03048	0.956887	0.973148	1.01025	0.852936	0.974879	1.06931	0.8594	1.33913	1.01868	0.90594	0.938777	0.985782	0.857239	0.995737	1.07976	0.864383
ANAPC10	0	0.853968	1.00412	1.06482	0.884362	1.07881	1.11726	1.16519	0.933275	0.973797	0.663778	0.849302	0.935391	1.13447	0.975958	1.03619	0.969006	0.987878	0.964638	0.696217	0.929198	0.981851	0.904752	0.975108	1.04963	1.07309	0.941088	0.992597	1.02865	0.932364	0.927474	1.47569	1.07935	1.21702	1.28828	1.21081	0.820991	1.06572	1.02498	1.06469	1.66343	1.06535	1.11769	1.32923	1.18072	0.781588	1.05068	0.902493	0.991778
ANAPC16	0	0.728611	1.13133	1.16395	0.857579	0.956607	0.843505	0.839471	1.06055	0.780665	0.692391	1.03845	1.09741	0.92166	1.05893	0.957347	1.02671	1.00366	0.98709	0.68507	1.04594	1.04131	0.897291	0.959531	0.930887	1.01205	0.952583	1.14648	1.01774	0.952571	0.898954	1.27024	1.07563	1.19519	0.696161	0.89558	0.805021	0.970719	0.895312	0.786638	1.30765	0.924405	1.10588	0.759568	0.952976	0.625571	1.04732	1.04262	0.811889
ANAPC2	0	0.836614	1.11234	1.15068	0.964993	0.982088	1.02977	0.833467	1.1475	0.941622	0.886879	1.19348	1.1916	0.979203	1.01856	1.01375	1.09406	0.807309	0.926595	0.893005	1.12509	1.19514	0.942052	0.965798	1.0042	0.809105	1.12668	0.913201	1.11514	1.13714	0.93571	1.31171	1.05931	0.940879	1.01823	0.974448	0.970334	1.1458	1.22019	0.971873	1.38164	1.13906	0.931682	1.03004	1.02226	0.956061	1.12572	1.13805	0.969471
ANAPC4	0	0.740328	1.00237	1.137	0.919269	0.891107	0.974824	0.77866	1.10101	0.945933	0.80146	1.02985	1.13254	0.903157	0.831009	1.04886	1.03406	0.883929	1.04018	0.784362	0.975613	1.14982	0.977564	0.950165	1.04137	0.793826	1.0673	1.02769	1.01207	1.09195	0.968656	1.29508	1.06713	0.934872	0.968276	0.92606	0.888197	0.893437	1.03518	0.879547	1.20183	0.94125	0.81079	1.00833	0.8606	0.826263	0.965534	0.994069	0.882664
ANAPC5	0	0.879673	1.14169	1.18957	0.977862	0.902363	1.01788	0.901211	1.07833	0.909021	0.836723	1.10737	1.18214	0.891773	0.924549	1.0495	1.06618	0.906532	0.953679	0.862082	1.0449	1.13574	0.884679	0.899526	1.01514	0.853284	1.04133	0.901387	1.01043	1.11005	0.927813	1.29306	1.01851	1.05729	0.923418	0.955517	0.892458	1.00649	1.11714	0.933194	1.28104	0.986865	0.985491	0.931471	0.956579	0.71874	1.0292	1.13167	0.897484
ANAPC7	0	0.804893	0.976479	1.28327	0.813086	0.962667	0.944733	0.973419	0.7922	0.997828	0.795277	1.04536	1.31743	0.827685	0.967041	0.928977	0.870626	0.917184	0.972399	0.789074	1.01553	1.25673	0.821808	0.905827	0.890496	0.974462	0.877378	1.02876	1.17869	1.07186	0.799173	1.34796	0.812389	1.1427	0.95399	1.15619	0.800757	1.13612	1.04165	0.789129	1.41055	0.861321	1.16582	1.04041	1.14461	0.744894	1.15466	1.10847	0.785758
ANGEL1	0	0.853406	1.32115	0.962106	0.919788	0.891876	1.02552	1.11494	0.773158	1.27785	0.827281	1.37762	1.09956	0.891756	0.856504	1.02455	0.75094	1.16102	0.938056	0.855544	1.45103	1.20749	0.889583	0.835937	0.978111	1.00251	0.716519	0.957461	1.07822	1.3115	0.879263	1.00153	0.792192	0.741871	0.642846	1.45952	1.18826	0.909268	1.2098	0.862301	1.09711	0.794629	0.812817	0.613506	1.58181	1.0418	0.911122	1.38011	0.880154
ANGEL2	0	1.35798	0.717847	1.00441	0.938651	0.867371	0.771408	1.46309	1.23183	1.01253	1.5367	0.772645	1.01276	0.950385	0.910263	0.783269	1.32096	1.34193	1.04067	1.1272	0.708754	0.81028	0.904628	0.808675	0.840407	1.42173	1.13253	1.06371	0.837076	0.604376	1.12316	1.11217	0.856403	1.39088	0.864383	0.992635	0.814807	0.880956	0.644677	1.15204	0.921083	0.782672	1.55874	0.922919	1.0636	0.930112	0.89724	0.696201	1.19905
ANK1	0	0.462104	0.577649	0.502605	0.573517	0.474036	0.718961	0.547874	0.585909	3.05752	0.373657	0.495316	0.37527	0.400043	0.415466	0.664161	0.508906	0.422408	3.15514	0.428496	0.574305	0.446504	0.492981	0.437762	0.688026	0.579432	0.600114	2.94643	0.519812	0.831524	1.4945	3.31606	0.929712	1.23402	0.570694	0.717404	0.64805	0.440012	0.791151	1.65978	4.07099	0.89644	1.24568	0.556958	0.653435	0.6568	0.523233	0.838561	1.66076
ANK3	0	1.14931	1.38121	1.22034	1.04386	0.825045	0.776133	1.64799	1.06197	0.597186	1.06426	1.36822	1.24824	1.0649	0.809099	0.770674	1.02754	1.57024	0.534702	1.15414	1.42078	1.2184	1.07545	0.819408	0.771766	1.4995	1.00901	0.55058	1.19569	1.22367	0.536934	0.657388	0.573565	0.702639	0.697823	1.31785	1.67029	1.22727	1.26481	0.466799	0.603723	0.534692	0.622303	0.651015	1.23764	1.61714	1.17573	1.22438	0.54639
ANKFY1	0	1.0291	0.908528	0.968755	0.627668	0.875676	0.937906	0.786582	0.893479	1.29819	0.970012	0.917105	0.972913	0.6693	0.826352	1.00989	0.955523	0.825065	1.32747	0.961165	0.871692	0.921614	0.597943	0.842466	0.961088	0.745529	0.94013	1.37228	0.932043	0.93553	0.983364	1.08607	1.00147	0.854092	1.36618	0.949978	1.08352	0.913696	0.88416	0.963745	1.07777	1.0176	0.797623	1.42282	0.914504	1.1418	0.94323	0.909815	0.990715
ANKH	0	0.731131	0.651676	0.614702	0.663022	0.744407	0.700479	0.942738	2.84931	1.23423	0.735257	0.760636	0.771185	0.597864	0.806514	0.687869	2.63499	0.946025	1.46304	0.565737	0.472795	0.67829	0.618893	0.587717	0.622899	1.14637	3.5112	1.39096	0.377873	0.335862	1.01317	0.437078	0.487691	1.2554	1.00522	1.30095	0.371922	0.402122	0.401009	0.892461	0.555922	0.603032	1.23778	0.949694	1.24081	0.64409	0.417331	0.699763	0.974584
ANKIB1	0	1.24335	1.07191	1.05419	0.959862	0.933884	1.04	0.899789	1.14616	0.984798	1.19853	1.16987	1.06494	0.896025	0.853872	0.885038	1.15109	0.858054	1.05274	1.09387	1.10453	1.02319	0.918482	0.78635	0.829459	0.865789	1.11968	1.05118	1.06026	1.18161	1.07171	0.977899	0.938736	0.800887	0.983722	1.08265	1.21717	0.967752	1.09661	1.05282	0.955399	0.964233	0.815147	0.915582	1.04041	1.1614	1.07978	1.15399	1.08526
ANKLE2	0	0.897736	0.983543	0.992786	0.841033	0.954301	1.04663	1.05749	1.12282	1.01695	0.906447	1.03631	1.0181	0.824787	0.944223	0.986007	1.07561	1.05474	1.01727	0.921575	0.998252	0.977437	0.826519	0.932653	1.00153	1.01227	1.03872	0.974567	0.996581	1.05366	1.18208	0.909234	1.41053	1.1084	1.18251	1.011	1.05649	0.98892	1.09898	1.26654	0.929225	1.58945	1.18584	1.19321	0.996391	1.00888	1.00162	1.09729	1.28634
ANKMY2	0	0.82268	1.32736	0.686535	1.29724	0.677745	0.974472	1.06297	0.924341	1.00661	0.845302	1.39033	0.733722	1.27945	0.686628	0.835934	0.92391	1.11053	1.01458	0.856384	1.44838	0.745862	1.37285	0.684369	0.901894	1.17685	0.868918	1.01057	1.23738	1.39016	1.64742	2.15207	1.00877	0.573436	0.751098	0.629126	1.32731	1.14735	1.31434	1.6331	2.14501	0.991021	0.555785	0.71667	0.567439	1.25622	1.15675	1.26562	1.61029
ANKRD10	0	0.812299	0.725301	0.800818	0.960279	1.35007	0.835389	0.642546	1.47558	1.12472	0.761071	0.701262	0.875858	1.18331	2.1764	0.832203	2.25107	0.452698	1.48565	0.68624	0.746806	0.950491	1.13944	1.40163	0.934938	0.870159	1.50804	1.2925	0.679078	0.581097	1.50927	0.792319	0.92341	1.11364	0.835262	1.11024	0.805194	0.58476	0.655936	1.139	0.882609	0.658031	0.85791	0.598647	0.72124	1.21682	0.731426	0.59554	1.13061
ANKRD11	0	0.646761	1.1451	1.20043	1.02832	1.16359	1.06918	1.09501	1.08702	1.01245	0.73069	1.16547	1.18262	1.0322	1.12408	1.06424	1.09732	1.09263	0.989112	0.710182	1.10801	1.19118	1.07793	1.10525	1.00808	1.10974	1.06403	1.03009	0.941587	1.12452	0.830855	1.31769	1.1942	1.11442	1.01267	0.974849	0.727206	1.00263	1.22997	0.736997	1.41233	1.30779	1.10569	1.00473	1.01253	0.751051	0.991341	1.26512	0.742815
ANKRD12	0	0.828523	0.784061	1.03698	0.965201	0.91357	0.775446	1.00968	1.63791	0.98123	0.863705	0.917802	1.07631	0.932862	0.984452	0.813185	1.60658	0.990655	0.965607	0.786434	0.886077	1.11744	0.972044	0.877407	0.836632	0.962692	1.63239	0.919516	0.835744	0.849975	1.27546	0.802102	1.04223	1.60119	0.868713	1.02779	0.986454	0.795328	0.854799	1.33404	0.761569	1.03399	1.57049	0.841768	0.981298	1.00754	0.808665	0.852029	1.25328
ANKRD13A	0	0.998197	0.72151	0.761467	1.14723	0.92268	1.34795	0.751476	1.1327	0.771896	1.03845	0.764175	0.787324	1.16493	0.91959	1.36845	1.09317	0.756512	0.786865	1.06568	0.686893	0.700383	1.15302	0.933799	1.3989	0.637771	1.13252	0.707036	1.02888	0.746794	1.0818	0.728694	0.752286	0.928058	2.7497	1.29172	1.01165	1.06593	0.703415	1.16337	0.648833	0.793972	0.797195	3.12618	1.29492	1.07708	1.03058	0.730137	1.04919
ANKRD13C	0	0.902688	0.840654	0.859445	0.916569	1.19094	1.02127	0.803161	0.961954	1.03108	0.916138	0.797777	0.898809	0.972977	1.15246	0.976216	1.00886	0.943638	1.1039	0.908758	0.923687	0.843598	1.0577	1.23483	1.10718	0.8119	0.887267	1.09528	0.878334	0.759475	1.12354	1.25714	1.27246	0.991395	1.089	1.17387	1.27342	0.871094	0.90321	1.09025	1.25855	1.33272	0.938057	0.946418	1.0829	1.33474	0.92761	0.800834	0.83254
ANKRD13D	0	1.06002	1.03415	0.823275	0.824903	0.954011	0.778567	0.931688	1.29482	0.90304	0.964505	1.06907	0.892256	0.994449	0.86137	0.844173	1.15808	0.930741	0.966908	1.06598	1.12091	0.953782	0.739643	0.889293	0.95847	0.767526	1.28193	0.896542	1.09726	1.12424	1.13047	0.656286	0.975844	0.85487	0.902503	0.931094	1.41996	1.25739	1.21108	0.983263	0.812882	1.00594	0.981521	0.992464	1.09769	1.47566	1.08166	1.05964	0.963553
ANKRD16	0	0.780536	1.14757	1.21637	0.850582	0.834576	0.731453	0.795718	1.11083	0.834735	1.01321	1.42356	1.1814	1.01573	0.841142	0.887863	1.23699	0.958105	0.817758	0.946364	1.28858	1.24566	0.946557	0.861211	0.768558	0.995327	1.18132	0.818648	1.49802	1.03471	1.56577	0.90206	1.07198	0.952268	0.849852	0.956154	0.91441	1.39176	1.05028	1.71664	0.857991	0.904045	0.805033	0.863857	0.942017	0.85267	1.40674	1.00727	1.4958
ANKRD17	0	1.11008	0.8447	1.09881	0.890027	1.25513	0.891251	1.0843	1.07282	0.981751	1.06473	0.793936	1.14377	0.868612	1.25887	0.848767	1.06128	1.05467	1.06255	1.10664	0.818639	1.1257	0.90817	1.31668	0.888682	1.06873	1.04657	1.07765	0.961198	0.858941	0.974486	1.14206	1.56514	0.880899	1.04358	1.02094	1.12431	0.915367	0.862007	0.951278	1.19566	1.50763	0.854812	1.02828	1.06997	1.07963	0.922087	0.847416	0.983258
ANKRD2	0	1.0093	0.557361	0.535544	0.570315	1.03245	2.51146	0.615168	0.851127	0.462301	1.071	0.618884	0.566789	0.833546	0.932171	2.59072	0.837764	0.786387	0.603841	0.897845	0.642147	0.574934	0.472652	0.902467	2.80215	0.503466	0.804073	0.593159	1.62232	0.629345	0.620101	0.62957	0.666174	0.767929	4.64963	0.828005	0.898042	1.46519	0.547608	0.542401	0.635291	0.620798	0.707124	4.60901	0.907648	1.08227	1.32629	0.518886	0.678394
ANKRD22	0	0.748615	0.625093	0.687962	1.50488	1.47001	1.69003	0.596432	1.18054	0.545901	0.702495	0.531382	0.70605	1.5957	1.61284	1.70563	1.22024	0.567325	0.456197	0.827439	0.701313	0.766999	1.45493	1.49247	1.5091	0.492534	1.10926	0.492732	3.26236	0.543784	0.660755	0.394062	0.385789	0.701209	0.340848	1.15115	1.532	3.91515	0.489087	0.61857	0.310148	0.469921	0.756278	0.348503	1.22138	1.62611	2.99391	0.593813	0.730926
ANKRD26	0	0.613105	1.01211	0.888578	1.198	0.965487	1.52949	0.788257	1.01334	1.18295	0.516212	0.912545	0.798406	1.26941	0.937656	1.42575	0.914114	0.675312	1.07797	0.627181	0.975908	0.850856	1.28459	0.954906	1.5582	0.677622	0.943148	1.11016	1.25561	0.968741	1.0588	1.24302	1.17623	1.01497	0.959585	1.15158	0.79317	1.24071	0.979246	0.994631	1.1877	1.25718	1.01107	0.940272	1.26713	0.745897	1.17878	0.975473	0.977127
ANKRD27	0	0.861729	1.05153	1.05536	0.969365	1.12857	0.960061	0.833564	1.32481	0.829843	0.888384	1.08965	1.14208	1.01642	1.21019	0.933113	1.35719	0.819844	0.875318	0.882598	1.11221	1.14081	1.02371	1.18705	0.929835	0.843878	1.31503	0.819521	0.664076	1.06711	1.27416	0.812073	0.903929	1.1033	1.08252	1.01807	1.1918	0.547024	1.02379	1.29929	0.819365	0.85229	1.17707	1.1406	1.03859	1.24403	0.626433	1.03734	1.25612
ANKRD28	0	0.830312	1.02494	1.03048	1.2376	0.931867	1.22248	0.71259	0.898102	1.03889	0.808242	1.08168	1.01046	1.24735	0.918786	1.20808	0.945107	0.761794	1.05794	0.810066	1.09995	1.00633	1.30529	0.949867	1.31957	0.670532	0.970875	1.03863	0.841926	1.03346	0.904834	1.04924	0.996355	1.37809	1.19945	1.08163	0.85426	0.807265	1.06399	0.895068	1.03974	0.94883	1.39334	1.2023	1.07395	0.898246	0.824905	1.03842	0.903736
ANKRD39	0	0.891427	1.6873	1.60443	0.802251	0.894788	0.89376	0.953012	0.912002	0.81072	0.930361	1.5208	1.68033	0.826284	0.961621	0.846369	0.755336	0.960343	0.823792	0.935111	1.45392	1.34975	0.625998	0.890723	0.857258	0.970007	0.869643	0.767934	0.75267	2.04843	0.708723	1.22884	0.854301	0.759766	0.983961	0.824366	1.00342	0.796611	1.82639	0.781074	1.22062	0.826207	0.955284	1.10549	0.84836	1.02576	0.752522	2.2738	0.688
ANKRD40	0	1.05927	1.13105	1.27324	0.406754	0.917349	0.661685	1.0801	0.442894	0.615903	1.03363	0.984386	1.18903	0.498926	1.0217	0.784197	0.433589	1.17502	0.891545	0.954998	1.10961	1.25187	0.452563	0.843359	0.751224	1.06826	0.487715	0.633629	1.05974	1.11998	0.908003	1.18322	1.03156	1.33565	1.06378	1.03004	1.0101	0.930259	1.05669	0.926191	1.20182	1.22612	1.42676	1.19263	1.11203	0.99751	1.02587	1.04582	0.905456
ANKRD44	0	0.865644	1.19086	1.01395	1.44254	0.71263	0.880391	1.15748	0.527432	1.00848	0.971492	1.29414	0.988017	1.49427	0.666611	0.900742	0.618833	1.20948	1.02458	0.921854	1.26583	1.0381	1.55723	0.659658	0.804152	1.29694	0.597431	1.03701	1.18388	1.23622	1.62465	0.56506	0.684608	1.14766	0.941071	1.11056	0.987971	1.04754	1.20256	1.48905	0.595382	0.701725	1.25561	1.04164	1.08678	0.947243	1.00117	1.25828	1.6415
ANKRD46	0	1.06203	0.852901	1.19934	0.947287	1.09975	1.06032	1.13725	1.07022	1.01072	0.953222	0.71092	1.15351	0.704689	1.12998	0.831115	0.921361	1.51076	1.1202	0.989391	0.700751	1.12798	0.660855	1.10695	0.821546	1.42057	1.04923	1.15714	1.06861	0.850973	0.771162	1.88334	0.961537	0.867654	0.627775	0.767003	1.9033	1.03084	0.790615	0.696676	1.80592	0.774263	0.74379	0.542023	0.747814	1.6259	0.958152	0.914375	0.775129
ANKRD49	0	0.930514	0.979566	0.884947	1.08186	1.74953	1.00879	1.21411	1.24393	1.0485	1.05265	0.846932	0.972746	0.813645	1.28211	0.975062	0.97706	0.953675	0.968495	0.836563	0.715609	0.774476	1.02334	1.54187	1.01479	0.93898	1.03853	1.15823	1.09394	0.82146	0.670184	0.936144	0.73743	0.834974	0.92499	0.772351	0.929628	1.21261	0.793179	0.857271	0.997723	0.998945	0.817756	1.12519	0.782078	0.868583	1.07482	0.730832	0.749093
ANKRD50	0	0.706018	1.87496	0.955516	1.02704	1.02004	0.903673	0.923744	0.819018	1.14306	0.69612	1.88304	0.898275	1.01895	1.01751	0.874451	0.814984	0.867964	1.20786	0.641896	2.0142	0.908884	1.01318	1.00461	0.892795	0.878231	0.803107	1.18965	0.769704	1.62769	1.29187	0.880134	0.678531	0.662406	0.753057	0.874402	1.19674	0.789656	1.66158	1.3397	0.894114	0.684455	0.702572	0.842715	0.934885	1.21677	0.785784	1.59208	1.2351
ANKRD52	0	1.18067	1.28517	1.32722	0.73754	0.849293	1.06375	0.761719	0.659594	0.731527	1.15857	1.29685	1.23027	0.749968	0.79233	0.933267	0.737887	0.670026	0.737884	1.17658	1.15469	1.15243	0.757343	0.830818	0.978948	0.679262	0.772214	0.824786	1.07045	1.37053	1.41563	1.28519	1.04426	0.877669	0.906712	1.04397	1.04974	1.06136	1.16132	1.37254	1.31357	1.01089	0.82793	0.932297	0.959097	1.0376	1.0253	1.27093	1.27434
ANKRD54	0	0.988354	0.996053	0.85936	1.24157	0.993256	0.949133	1.39158	1.16205	1.00137	0.991025	0.877361	0.755777	1.04991	0.995711	0.894699	1.10532	1.23002	1.12598	1.07302	0.863567	0.776945	1.30359	0.975401	0.956296	1.50451	1.18703	1.12773	1.33949	0.900615	1.35567	1.20828	0.789516	1.14441	0.980828	0.882526	1.29995	1.19939	0.863736	1.42376	1.007	0.843283	1.18831	0.824186	0.734738	1.18773	1.17449	0.889974	1.3013
ANKS1A	0	0.795958	0.95564	1.14135	0.98567	0.873195	1.03733	0.93707	1.58689	0.746733	0.829711	0.994771	1.22416	1.07044	0.936655	1.05308	1.64468	1.04483	0.867606	0.834042	0.955226	1.23951	1.01574	0.842668	1.09675	0.870186	1.82806	0.774084	0.925451	1.01206	0.895059	0.919614	1.03476	0.826894	1.18938	0.737752	1.39052	0.947504	1.03396	0.852343	0.929545	1.04685	0.837361	1.20637	0.705434	1.37554	0.91346	0.994458	0.868728
ANKS3	0	0.764123	0.613661	0.843585	0.72481	0.822527	0.726664	0.864923	0.635178	1.25487	0.684443	0.721805	0.831746	0.727525	0.855832	0.902457	0.741878	0.938383	1.41987	0.720519	0.513043	0.942971	0.69044	0.791233	0.831202	1.10192	0.767034	1.63733	0.808952	0.712352	1.38066	1.35464	0.853976	0.860094	0.716373	1.45037	0.927914	0.743082	0.549975	1.82478	1.44372	0.76203	0.619421	0.569336	2.34171	0.813002	0.849621	0.63399	1.5842
ANKS6	0	1.03055	0.817526	0.947784	1.11819	0.563951	1.12654	1.31833	0.78927	1.113	0.990738	0.797115	0.803867	0.904076	0.681335	0.996131	0.805054	1.15117	1.12801	0.984427	0.748078	0.894128	1.05117	0.461818	0.94294	1.36019	0.741332	1.05748	0.2302	0.519461	1.40593	1.43689	1.10529	0.540399	0.752064	0.854579	1.15283	0.175562	0.641858	1.96585	1.36395	1.06858	0.642806	0.803991	0.875943	1.72368	0.873105	0.879425	1.00739
ANKZF1	0	1.07901	1.05763	1.53237	0.873347	1.13288	0.635535	1.17317	1.18247	0.949804	1.13519	1.04869	1.78391	0.867288	1.14092	0.639767	1.15078	1.08527	0.849926	1.11285	1.04285	1.82629	0.860635	1.19761	0.619325	1.19469	1.05817	0.904614	1.01114	1.02553	0.855674	0.986437	1.27218	0.938551	1.02057	0.872388	1.03165	1.03304	1.01761	0.920069	0.98815	1.36326	0.866852	1.0227	0.835643	0.99571	1.00385	0.994517	0.910771
ANLN	0	0.886531	0.646522	0.670655	1.21648	1.50222	1.60293	0.827464	0.785052	1.36564	0.934277	0.663859	0.66159	1.2066	1.45972	1.50886	0.785228	0.822709	1.53039	0.876705	0.668581	0.675005	1.25805	1.41005	1.5307	0.844008	0.796494	1.55111	0.802389	0.662219	1.4097	1.07126	1.14795	1.45775	1.71126	0.981971	0.67184	0.820137	0.628771	1.45735	1.09228	1.23001	1.54454	1.7874	0.993211	0.65238	0.837516	0.682519	1.40117
ANO1	0	0.597308	0.522572	0.523056	0.80993	3.33215	1.81434	0.891441	1.15556	0.697186	0.538734	0.600451	0.625211	0.722586	3.29355	1.83096	1.33296	0.687017	0.661825	0.492556	0.42503	0.418228	0.704003	4.09349	2.12132	0.805967	1.2297	0.545879	0.708719	0.531724	0.594756	0.539159	1.59906	2.16663	0.665326	0.728405	1.61123	0.595099	0.392698	0.455329	0.403518	2.00178	2.6518	0.544974	0.692471	1.76537	0.667973	0.577173	0.594482
ANO10	0	0.874526	0.868978	0.913628	1.05081	1.071	0.874459	0.898637	0.838067	1.25543	0.817357	0.868256	0.87973	1.01886	1.02458	0.762325	0.850639	0.83632	1.13083	0.837145	0.936648	0.963898	1.07528	1.04302	0.807269	0.941204	0.844538	1.20726	1.38004	1.16346	0.777588	0.878475	0.929653	0.97527	1.01272	0.774985	1.77866	1.61966	1.17145	0.804415	0.811846	0.949096	0.944603	1.0547	0.722908	2.0877	1.44904	1.09894	0.802053
ANO6	0	0.480351	0.941726	0.739257	1.10996	0.817225	1.1731	0.87051	1.34349	1.02472	0.601289	0.957871	0.650813	1.10244	0.857662	1.06268	1.35025	0.863535	1.01536	0.452153	0.978343	0.733336	1.03342	0.854663	1.14946	0.80534	1.35809	1.04023	1.171	0.932228	1.54361	0.643091	1.10136	1.43722	1.52963	0.86379	0.678307	1.31525	0.869296	1.58847	0.548956	1.12533	1.52022	1.45838	0.812688	0.652001	1.17914	0.951934	1.5793
ANO8	0	0.609406	0.752067	0.729492	1.73869	1.02201	1.02545	0.638546	2.84471	0.737229	0.730199	0.866578	0.86452	1.33504	1.12522	0.871134	2.04469	0.749938	0.912094	0.596512	0.696591	0.681408	1.5784	0.923781	0.770818	0.632881	2.55977	0.648336	0.708066	0.943599	1.81179	0.61608	1.08333	0.791949	0.763716	0.508386	1.55747	0.798746	0.799278	1.94325	0.646242	1.29075	1.10523	0.798823	0.658475	1.53589	0.732726	0.85972	1.87012
ANP32A	0	0.90821	1.17134	1.15148	1.1228	1.15323	1.07041	1.41784	1.20837	0.818224	0.929976	1.22404	1.20238	1.16201	1.14416	1.06353	1.1446	1.41564	0.768986	0.953229	1.27139	1.26476	1.19163	1.19112	1.08313	1.462	1.18494	0.788135	1.0477	1.5325	0.430319	1.15218	0.89448	1.00685	1.27556	0.911532	0.94114	1.08942	1.60125	0.39578	1.1529	0.892195	0.994503	1.36503	0.932587	0.998046	1.05422	1.47798	0.422456
ANP32B	0	0.936344	1.31388	1.33733	1.09585	1.03824	1.09967	1.02254	1.11377	0.981996	0.917972	1.39056	1.41259	1.08434	1.03981	1.09478	1.11574	1.04913	1.07281	1.04186	1.38962	1.40651	1.13601	1.06226	1.11097	1.1401	1.1447	1.07002	0.779327	1.28582	1.03298	0.997976	1.06471	0.979688	0.977029	0.968438	0.776334	0.718605	1.30922	1.0492	0.973328	0.981884	1.00454	0.923111	0.987031	0.769196	0.800154	1.24772	1.09936
ANPEP	0	0.47761	0.488186	0.475045	1.2712	0.481623	1.43914	0.570691	0.563193	4.83495	0.53652	0.473029	0.488659	1.21651	0.523491	1.44287	0.655244	0.613031	4.7982	0.44404	0.439869	0.45182	1.28513	0.440576	1.47151	0.59643	0.615789	5.3452	0.315338	0.327288	1.15967	0.371247	0.770425	0.451631	0.339166	2.32461	0.450782	0.253495	0.280805	1.18042	0.29181	0.857155	0.353698	0.291173	2.36336	0.386885	0.339464	0.359019	1.17053
ANTXR1	0	0.423894	0.635715	0.797465	1.11384	0.746486	0.961904	0.693189	0.800378	2.2048	0.491523	0.661916	0.890249	1.18089	0.815359	0.862258	0.884907	0.721878	2.27966	0.467375	0.542823	0.974208	1.15114	0.942087	0.90147	0.797639	0.81051	1.92413	0.810701	0.774518	2.2364	1.08285	1.1994	1.43708	1.1632	1.16247	0.691577	0.63713	0.590418	2.38494	1.03232	1.23121	1.4361	1.0784	1.20026	0.460409	0.679562	0.511882	2.52604
ANTXR2	0	0.483388	0.654533	0.602925	1.18436	1.07963	0.842376	1.23525	0.728468	3.7104	0.690285	0.865176	0.849015	1.22565	1.23614	0.773468	0.95988	1.13676	3.43313	0.718054	0.753786	0.676335	1.0895	1.03747	0.805616	1.20526	0.884686	2.73591	0.566339	0.379271	1.25895	0.712711	1.0161	1.02212	0.533462	0.899461	0.626758	0.426789	0.391187	1.19877	0.482858	1.22109	1.02641	0.443256	0.87119	0.576079	0.456093	0.37564	1.03551
ANXA1	0	0.436734	0.460545	0.39804	2.49048	1.57508	2.08924	0.882314	0.576778	1.8216	0.46554	0.474745	0.429838	2.35876	1.48519	1.98158	0.64016	0.915493	1.87818	0.417378	0.423208	0.394378	2.558	1.57436	2.19658	0.881597	0.657983	2.06297	0.315829	0.31803	1.0256	0.678345	1.05797	1.92145	0.505849	1.54602	0.402012	0.299955	0.313328	1.03775	0.61854	1.11369	1.9544	0.489862	1.61819	0.377891	0.332439	0.326184	1.02164
ANXA11	0	1.38843	0.849668	0.816348	1.18862	0.86487	1.02458	0.920978	1.18967	1.32016	1.41361	0.900437	0.811845	1.23081	0.900012	1.03604	1.21019	1.00022	1.28751	1.4091	0.870657	0.829046	1.16589	0.894767	1.02827	0.980961	1.1901	1.2345	0.833365	0.829768	0.713682	1.15164	0.854808	1.06923	0.784948	1.0656	0.745216	0.862509	0.804083	0.698589	1.20007	0.858056	1.06681	0.756525	1.04204	0.638463	0.884728	0.802794	0.747185
ANXA2	0	0.505427	0.561001	0.464878	1.40521	1.28479	1.25235	0.814174	0.99876	0.913276	0.529459	0.587096	0.485611	1.37883	1.28369	1.23742	1.01784	0.8317	0.915847	0.509173	0.566629	0.457453	1.41782	1.30202	1.24854	0.828274	0.985229	0.901788	0.913177	0.587054	1.47591	0.759956	0.877573	1.84606	2.02081	1.25186	0.61249	0.932266	0.562497	1.51932	0.725957	0.885768	1.93412	2.13396	1.28073	0.648208	0.92622	0.586007	1.45592
ANXA3	0	0.535771	0.647599	0.426048	0.95133	1.49268	1.51425	0.491257	0.879753	0.357151	0.524085	0.633925	0.389249	0.95281	1.48345	1.50678	0.897995	0.530885	0.393459	0.538492	0.642193	0.440428	0.934212	1.40218	1.4969	0.534547	0.897021	0.396733	0.598782	0.647785	0.535155	1.24633	2.67425	2.56799	0.994349	1.10255	0.547278	0.604313	0.668509	0.522206	1.23398	2.85518	2.70959	0.981686	1.14648	0.529844	0.624737	0.665452	0.543237
ANXA4	0	1.04479	1.12027	0.965262	1.21185	0.891441	0.846403	0.882845	0.644626	0.731823	1.04513	1.14414	1.00011	1.17963	0.895811	0.836482	0.658674	0.8284	0.687677	1.05441	1.13177	0.988271	1.22159	0.901375	0.846707	0.890282	0.671933	0.720286	0.804999	0.972919	0.910213	2.01433	0.81581	1.35517	0.760464	0.879991	1.18994	0.823096	0.966294	0.93011	1.974	0.860781	1.45715	0.782096	0.916795	1.19027	0.789913	0.988334	0.899883
ANXA5	0	0.811521	0.771036	0.794124	0.871522	0.829652	0.820887	1.36435	0.66827	1.70918	0.814937	0.763325	0.796927	0.858923	0.806062	0.851423	0.715838	1.29751	1.63199	0.798053	0.742887	0.776779	0.861918	0.826631	0.826991	1.36796	0.701282	1.74537	0.987457	0.731765	1.5806	0.8753	1.20741	0.962699	1.30424	1.12536	1.02733	1.03852	0.729817	1.66642	0.867076	1.34136	0.966309	1.31681	1.17727	1.03554	1.01489	0.727161	1.55246
ANXA6	0	2.0519	0.497905	1.21868	0.421156	0.456959	0.489665	1.02699	1.30432	0.760907	2.03671	0.511597	1.21548	0.450227	0.490515	0.511707	1.32644	1.0586	0.816253	2.15565	0.433401	1.22075	0.391188	0.413178	0.449552	1.0479	1.32453	0.767586	2.21255	0.544708	1.9852	0.768087	0.54176	0.617172	0.470533	0.613986	1.64129	2.25654	0.498201	2.09828	0.759706	0.525323	0.610244	0.443971	0.570018	1.62127	2.08806	0.567744	1.93608
ANXA7	0	1.27884	0.911895	0.933872	1.08503	0.840785	0.817571	0.729965	1.19087	0.937171	1.26896	0.974287	0.995425	1.11721	0.879484	0.844071	1.21771	0.77583	0.961291	1.2831	0.94288	0.969198	1.11037	0.839664	0.823767	0.702516	1.12512	0.945897	1.25564	0.941287	0.809831	0.794413	0.876407	1.00724	1.04085	1.26284	1.13357	1.39637	0.975323	0.837081	0.819531	0.941209	1.05474	1.07676	1.33051	1.22972	1.33754	0.959432	0.847859
ANXA9	0	1.15763	1.62112	1.08604	1.70014	0.637633	0.771287	0.541647	0.509636	0.438415	1.30276	1.69971	1.20506	1.64466	0.594231	0.743895	0.493863	0.552317	0.427329	1.27754	1.78281	1.18657	1.7647	0.555153	0.77775	0.478841	0.543269	0.543595	1.68001	1.89039	0.688198	0.650445	0.568124	0.547129	1.39141	0.835498	1.02141	1.75466	1.8651	0.626715	0.598601	0.543958	0.519522	1.33631	0.760749	1.08023	1.72866	2.01754	0.614257
AP1AR	0	1.03248	1.02008	1.23782	1.04794	0.907023	1.15388	1.30408	1.05805	1.05594	1.06533	1.17903	1.34596	0.98193	0.991577	1.10769	1.08559	1.24535	1.17455	1.1962	1.00585	1.33952	0.99881	1.00928	1.15906	1.29237	1.06013	0.940182	0.700724	0.976244	0.886127	0.729996	1.02757	0.839105	0.891951	0.722638	1.28378	0.855675	1.02539	1.00738	0.750744	1.00953	1.01149	0.901607	0.778428	1.30687	0.753875	1.01844	1.03603
AP1B1	0	1.1616	1.37663	1.03497	1.49479	0.957077	0.887979	0.831066	0.786194	0.730287	1.19346	1.38111	1.06772	1.49027	0.908905	0.889623	0.851839	0.932874	0.783073	1.13648	1.32916	0.990444	1.42892	0.900489	0.873347	0.84412	0.78744	0.740248	1.04425	1.27575	0.804472	0.800487	0.851765	0.922946	1.04279	0.710211	1.48606	1.07734	1.32811	0.788326	0.773602	0.843561	0.904454	1.07327	0.678881	1.58897	1.06373	1.27083	0.81683
AP1G1	0	0.837369	1.19584	1.15304	1.11299	0.95291	0.90992	0.792291	0.807007	0.697566	0.820992	1.20171	1.16367	1.08639	0.941372	0.925193	0.805213	0.811199	0.724177	0.845314	1.17193	1.1252	1.13907	0.967679	0.936909	0.792997	0.809355	0.746631	1.21959	1.24618	0.771789	0.860099	0.902859	0.836013	1.29162	0.905581	1.39836	1.25175	1.23033	0.754904	0.844509	0.920492	0.81134	1.34845	0.906823	1.4784	1.23094	1.22288	0.803973
AP1G2	0	1.4365	1.20783	1.39968	1.0305	1.00585	1.05737	0.857107	1.00213	0.699432	1.44277	1.24903	1.33371	1.00231	0.988496	1.04547	0.912783	0.814364	0.601963	1.29802	1.27678	1.27867	1.12288	1.02774	1.02956	0.799963	0.91501	0.495057	0.707225	1.02119	0.532129	0.71267	0.695188	1.38684	0.942833	0.739501	0.88626	0.641214	1.03156	0.49735	0.73641	0.710629	1.40121	0.905844	0.662396	0.855958	0.788938	1.06977	0.563815
AP1M1	0	0.840563	1.08885	0.954685	0.896797	0.970818	0.81247	0.800779	0.99647	1.04569	0.854371	1.07104	0.950529	0.909197	0.909127	0.835661	0.999795	0.886175	1.10368	0.797196	1.09413	0.928914	0.986366	0.96596	0.775954	0.826519	1.01894	1.10412	0.92541	1.03359	1.0851	1.17216	0.805267	1.03895	0.906169	1.09585	1.20776	0.900933	1.02171	1.06009	1.13339	0.765009	1.01532	0.879639	1.10184	1.19564	0.948331	1.00472	1.02409
AP1M2	0	1.10496	1.53963	1.26734	1.35972	0.991372	1.0798	0.790146	0.678865	0.424977	1.09157	1.49871	1.26019	1.38609	0.978566	1.06786	0.687356	0.839319	0.492236	1.06173	1.43001	1.23841	1.39719	0.964997	1.07731	0.788103	0.730656	0.500089	1.50059	1.54034	0.540221	0.528015	1.02191	0.882518	1.19595	0.474159	1.82157	1.55294	1.47597	0.5797	0.53164	0.993126	0.849489	1.16609	0.476817	1.81911	1.5112	1.53671	0.537096
AP1S1	0	0.823147	1.26667	1.0533	1.0877	0.870583	0.954871	0.893929	0.904256	0.948778	0.972149	1.33856	1.09952	1.12459	0.872401	0.808676	0.882717	0.869934	0.795682	0.868227	1.31052	1.14274	1.09893	0.829126	0.858675	0.943224	0.885268	0.839941	0.931278	1.28262	0.852733	0.765484	0.885118	0.901735	1.17154	0.74292	1.23759	1.02326	1.6806	0.691978	0.763232	0.938166	0.892462	1.52245	0.629164	1.64282	0.908657	1.66284	0.781576
AP1S2	0	0.64964	0.858464	1.21123	0.893285	1.04254	1.1379	0.852117	0.819313	1.08272	0.640306	0.938018	1.17269	0.83167	1.06549	1.07605	0.714744	0.841863	0.978383	0.695649	0.814977	1.1839	0.815485	1.11533	0.920529	0.790097	0.953331	0.991707	2.0527	0.846692	1.01031	1.10375	0.881707	1.15073	0.880472	0.906476	1.12597	2.17761	0.808524	1.03562	1.13429	0.884289	1.26129	0.80973	0.998172	1.14198	2.45278	0.748936	1.04356
AP2A1	0	1.28278	1.17323	0.904536	1.27669	1.14672	0.986237	0.801763	0.956096	0.963825	1.27194	1.22451	0.91339	1.27015	1.14248	0.986371	0.954381	0.776446	0.965948	1.28086	1.13911	0.877834	1.26549	1.1859	0.979165	0.80754	0.957734	0.982247	1.03871	1.14053	0.912691	0.779627	0.801579	1.15163	1.11386	0.899671	1.03555	1.08332	1.12754	0.917181	0.767173	0.768424	1.16336	1.09797	0.905993	1.02682	1.0446	1.11923	0.908933
AP2A2	0	1.20376	0.921776	0.793758	0.776097	1.04714	0.815248	1.09577	0.9035	1.04937	1.15682	0.93551	0.811948	0.807703	1.01664	0.80781	0.935081	1.03064	1.07049	1.10047	0.878736	0.753085	0.803904	1.00116	0.809919	1.04582	0.862081	1.02214	0.828933	0.907735	1.39822	1.24834	0.991246	1.00845	1.61589	0.795148	1.26032	0.797264	0.946171	1.42921	1.27948	0.964013	1.06582	1.76387	0.777918	1.32617	0.828734	0.932978	1.40544
AP2B1	0	0.868261	1.03333	0.974287	0.691762	1.19185	0.9793	0.883608	0.946105	0.940293	0.882889	1.02462	0.984766	0.706375	1.17358	0.941394	0.958194	0.898489	1.08677	0.836691	0.972921	0.920591	0.68162	1.12843	0.984388	0.847049	0.953808	1.06805	1.3374	1.05472	1.19283	0.99424	0.932094	1.27132	1.18999	1.07924	1.02241	1.34606	1.02306	1.19223	0.984067	0.889733	1.19343	1.04663	1.0303	0.974251	1.22393	1.06332	1.20963
AP2M1	0	1.15649	1.08954	0.877243	1.18827	1.12559	1.01426	0.902869	0.935008	0.996255	1.1197	1.07806	0.885026	1.16596	1.07575	0.983294	0.967483	0.906908	1.03722	1.09221	1.02333	0.855891	1.14264	1.11947	0.976767	0.859164	0.9218	1.00878	1.06399	1.07698	1.07662	0.859385	0.847502	1.16047	1.28909	0.874555	1.02849	1.00757	1.08328	1.07237	0.859736	0.799543	1.14835	1.33663	0.865248	1.07107	1.01796	1.02384	1.0586
AP2S1	0	1.05186	1.02037	0.934148	1.06341	1.09799	0.953658	0.927687	0.92171	1.06119	1.00241	0.980624	0.903947	1.00695	1.07238	0.951082	0.907617	0.886517	0.995572	0.969876	0.914269	0.814011	1.01342	1.06696	0.957473	0.855649	0.857161	0.967896	0.921878	0.953607	0.90545	0.936541	0.819167	1.00726	1.16969	0.809421	0.971672	0.982584	0.844056	0.952435	0.942889	0.789688	1.09181	1.39072	0.834854	1.10429	1.0113	0.954693	0.989567
AP3B1	0	1.09738	1.03543	0.913885	0.988664	1.0411	0.837827	1.10301	0.890755	0.985262	1.14974	1.01055	0.905244	0.951548	1.00038	0.841996	0.88004	1.05342	1.02992	1.07287	1.02436	0.914593	1.00553	1.0098	0.838194	1.13789	0.898739	1.0295	1.31036	1.05765	0.95777	1.05223	0.777433	0.949048	1.11771	1.0028	1.60323	1.29832	1.03984	0.929137	1.0563	0.698714	0.9618	1.10515	0.99778	1.50633	1.29325	1.05914	0.905115
AP3B2	0	0.615024	0.588139	0.57195	0.661104	0.477312	1.00284	2.15837	1.96752	0.636488	0.636821	0.758494	0.605093	0.687184	0.642854	0.791668	1.97642	2.18617	0.703903	0.853017	0.642417	0.589555	0.680608	0.685031	0.791043	2.33098	2.18683	0.611118	0.594225	0.693525	0.77326	0.523365	1.07656	0.908116	1.37481	1.11493	0.882039	0.577023	0.78983	0.946214	0.696973	0.794245	1.21936	1.04371	1.01362	1.11421	0.487993	0.664599	0.934331
AP3D1	0	1.03033	0.986239	0.857845	0.946137	1.1431	0.832514	1.18627	0.925314	0.992075	1.02436	0.9679	0.787436	0.945384	1.12211	0.789984	0.880072	1.19785	1.00935	1.037	0.983091	0.837234	0.924883	1.12728	0.812633	1.19768	0.884192	1.0001	1.15468	1.01629	0.936401	1.14932	0.834588	0.969482	1.08256	1.01128	1.53027	1.16709	0.984666	0.942142	1.15217	0.793242	0.956303	1.09285	0.992989	1.63112	1.10569	1.01673	0.952281
AP3M1	0	1.14417	1.03979	0.919832	0.974363	0.832322	0.721864	0.904378	0.916009	0.945873	1.16671	0.987921	0.886779	0.967111	0.729268	0.720045	0.906683	0.912115	0.990401	1.03023	0.92091	0.784961	0.946772	0.80538	0.652538	0.857478	0.925757	0.970674	1.2637	0.945873	0.799229	1.02469	0.67322	0.904867	0.937267	0.891374	1.27839	1.28083	1.00593	0.836239	0.979479	0.648104	0.875724	1.07714	0.935709	1.36124	1.30051	0.911849	0.852169
AP3M2	0	0.598811	0.963099	0.874135	0.645542	1.76588	0.973926	1.90166	0.585718	1.06367	0.414423	0.786771	0.805922	0.497722	1.93378	0.909092	0.613565	1.93446	0.948277	0.370409	0.832047	0.824253	0.459066	2.0032	0.848982	2.15466	0.560702	1.02063	0.678528	0.780552	1.03806	1.11451	0.892452	0.952034	1.04319	1.20901	1.84286	0.761764	0.776391	1.03375	1.04487	0.910074	0.892467	1.12881	1.03735	2.07854	0.735818	0.753142	1.11289
AP3S1	0	0.892877	1.02095	0.908069	1.08412	1.16655	0.918172	1.22126	0.928291	1.07514	0.823096	1.10981	0.805455	1.01565	1.113	1.04564	0.952364	1.21591	1.20522	0.871833	1.02826	0.890117	1.06249	1.10633	0.83112	1.29076	0.968035	1.1756	0.889083	1.03727	0.884514	1.14766	0.770463	0.88078	0.86439	0.99672	1.22726	0.889178	0.991006	0.82836	1.30762	0.732153	1.02036	0.812136	0.942666	1.39897	1.09133	1.08156	1.04169
AP3S2	0	1.51377	0.946316	0.799511	0.587074	0.826501	0.829481	0.761654	0.687685	0.575913	1.62757	0.955814	0.825987	0.550761	0.682137	0.869713	0.524881	0.885797	0.529966	1.42439	0.837141	0.702586	0.616201	0.904858	0.930308	0.792681	0.776719	0.600949	1.19329	0.99699	0.933275	1.1108	1.03833	1.18401	1.53626	0.780529	1.56534	1.35517	0.838911	0.925874	0.763909	0.771684	1.07092	1.69177	0.73249	2.18683	1.33515	1.04611	0.969891
AP4B1	0	1.10757	1.35131	1.45824	1.07818	1.07236	0.904383	0.855664	0.720403	0.959819	1.06181	1.35073	1.2409	1.02038	1.00778	0.842845	0.73209	0.822813	0.914084	1.00692	1.33873	1.26429	0.994259	0.994953	0.829426	0.814009	0.753198	0.972595	0.873618	1.33571	0.974466	0.809406	1.04326	0.874395	1.096	0.86701	0.819297	0.844627	1.65823	1.07532	0.866387	1.10828	0.868942	1.13417	0.86391	0.908425	0.905216	1.53096	1.03531
AP4E1	0	1.0258	1.30474	1.28867	1.00202	1.11743	0.925582	0.82898	0.808985	0.884995	0.960262	1.30465	1.31989	0.970748	1.12159	0.854217	0.762669	0.796509	0.903065	0.975142	1.32908	1.3158	1.02869	1.12915	0.929747	0.783674	0.770169	0.91736	0.877172	1.37891	1.03858	0.882908	1.05545	0.83979	1.12187	0.840283	0.880689	0.869524	1.51881	1.06006	0.843793	1.10547	0.774262	1.12656	0.823303	0.912796	0.85044	1.5274	0.9973
AP4M1	0	1.06982	1.25599	1.21507	1.10005	0.957258	0.84285	0.924286	0.911937	0.866732	1.10359	1.27021	1.33104	1.13429	1.032	0.715936	1.03989	0.731219	1.02562	1.0819	1.40196	1.27136	1.02559	0.896547	0.822334	0.831097	0.826903	0.887061	0.953381	1.24393	1.09439	0.962158	1.08726	0.888759	1.09964	0.827159	0.943222	0.935929	1.44507	0.930434	0.848091	0.977437	0.812042	0.882269	0.731522	0.874764	0.984454	1.44316	0.932302
AP5B1	0	0.804256	0.997308	1.2779	1.00687	0.911312	1.28576	0.903764	1.02387	1.00933	0.815578	0.880395	1.08625	1.0182	0.884072	1.20676	1.03474	0.744316	1.16399	0.879916	0.930309	1.31425	0.956043	0.883367	1.21443	0.786636	1.02255	1.20398	1.4328	1.12838	0.711691	0.973854	0.939493	0.857882	0.919529	1.05408	1.10867	1.45975	1.20844	0.696824	1.08939	0.905624	0.810166	0.876067	0.853663	0.926616	1.30149	1.08416	0.723427
AP5M1	0	1.31833	0.952052	1.33594	0.990128	0.966431	1.0645	0.828351	1.0569	0.776785	1.40415	0.982669	1.60707	0.863785	0.855955	1.23327	0.886824	0.746353	0.726546	1.18792	0.913992	1.50425	0.953417	0.88253	1.26641	0.785742	0.894626	0.73159	1.3792	0.939762	0.658373	0.945354	0.872578	0.845072	0.807483	1.00617	0.866358	1.36728	0.982007	0.689891	0.790683	0.922053	0.842758	1.08725	1.04361	0.916269	1.44534	1.02334	0.740723
AP5S1	0	0.966839	1.07495	1.19719	0.995606	0.985749	1.32015	1.02712	1.10652	1.10008	0.940219	1.01847	1.08987	1.06515	0.835453	1.2222	1.05458	1.1883	1.1555	0.984079	1.03135	1.05231	1.11537	1.09	1.20604	1.02269	1.0287	1.07032	1.35423	1.13179	1.05288	0.760033	1.11249	0.930002	1.18462	1.02788	1.2206	1.13188	1.06269	1.02012	0.752432	0.988417	0.944776	1.1672	0.927891	1.20633	1.17055	1.02326	1.05598
AP5Z1	0	0.917623	1.0578	1.16769	1.11644	1.004	1.18382	0.842493	1.06292	0.960506	0.947505	1.0695	1.10594	1.16162	0.948518	1.17134	0.994412	0.867359	1.11879	0.998407	1.14357	1.16193	1.11206	1.04978	1.1928	0.854726	0.997222	0.980246	1.37353	1.19277	1.08026	0.846791	0.897903	0.737566	1.15188	0.727612	1.6259	1.31267	1.11959	1.04402	0.704039	0.764392	0.735459	1.04657	0.699112	1.60007	1.23594	1.16212	1.05593
APAF1	0	0.750981	0.789559	1.172	1.15483	0.824093	0.837673	0.84746	1.30391	1.0823	0.789707	0.819688	1.16077	1.12632	0.791626	0.820229	1.28727	0.877309	1.14433	0.756414	0.750332	1.12776	1.14411	0.759263	0.867334	0.875796	1.22418	1.06692	1.00432	0.732304	1.1309	1.36893	1.39528	0.703008	1.23423	0.765456	1.05101	0.928502	0.685227	1.08392	1.42327	1.3497	0.69396	1.2348	0.744039	0.943389	0.965805	0.737777	1.07586
APBA2	0	0.862507	0.90778	0.98547	0.983232	0.879	0.97157	1.28653	1.6518	0.883736	0.531531	0.544712	0.510374	0.607733	0.592067	0.802362	2.74568	1.63631	0.934203	0.864752	1.06849	1.0141	1.08597	0.882933	1.06957	1.12054	1.31834	0.980464	0.632376	0.630912	1.81369	0.751876	1.66979	0.677653	0.878015	0.780122	0.535082	0.706358	0.733775	1.56749	0.727169	1.44665	0.734516	0.952254	0.922764	0.736043	0.829126	0.743279	1.48643
APBA3	0	0.797168	1.06447	0.781088	0.780501	1.41191	1.257	0.885395	1.08701	1.06911	1.0494	0.931126	0.77005	0.759904	0.957217	1.20467	0.896941	0.988836	1.07177	0.787202	0.441495	0.466147	0.489441	0.601919	0.580235	0.75197	0.772519	0.637541	1.02905	0.82471	1.03247	0.974114	0.917825	1.01363	1.10085	0.970207	0.994982	0.962897	0.831636	1.11879	0.828259	0.960959	1.00052	1.21886	1.12894	1.23205	0.949672	0.776438	1.0417
APBB1	0	0.747245	0.403569	0.558328	0.554449	0.510073	0.710475	1.44538	0.841294	1.38213	0.537141	0.383124	0.502664	0.318596	0.372386	0.664453	0.911802	1.79223	2.31017	0.556576	0.381949	0.484507	0.365717	0.378186	0.704981	1.81843	0.865252	2.23175	0.638648	0.465211	2.68919	0.43345	0.881957	2.44437	0.511758	1.27446	0.446282	0.690697	0.332377	1.90641	0.326513	0.856952	1.97103	0.414513	1.17074	0.593759	0.609981	0.522242	2.20641
APBB2	0	0.630844	1.14572	0.51986	0.948841	0.736576	1.72255	0.742408	0.602768	1.19382	0.578643	1.03176	0.439275	1.11912	0.701436	1.76483	0.549678	0.77421	1.48457	0.641766	1.39314	0.585157	1.2126	0.745394	1.84278	0.778857	0.717093	1.43011	1.67023	2.11936	1.22036	1.9838	0.66577	0.980582	0.521018	0.615951	0.972692	1.58051	1.78686	1.11308	1.8078	0.646587	0.866207	0.45476	0.568814	1.05984	1.47787	1.68769	1.17206
APC	0	1.02004	0.983658	0.913768	0.859405	1.26802	1.03783	1.10278	0.950881	1.21555	1.04224	0.998838	0.945243	0.860453	1.27772	1.01994	0.891269	1.06934	1.23175	1.0238	1.06567	0.950844	0.837415	1.2888	1.04172	1.09096	0.878803	1.21055	1.33737	1.02828	1.03274	1.25562	0.934896	0.790835	0.858569	1.17855	1.07293	1.27045	1.00072	0.992137	1.2266	0.888563	0.791203	0.826451	1.23386	0.983764	1.33026	1.06176	0.980862
APEH	0	1.78924	0.941959	1.06007	0.937396	1.07686	1.11444	0.783328	0.654006	0.855647	1.75598	0.913228	1.02742	0.945175	1.09264	1.09713	0.673933	0.751028	0.838413	1.76268	0.896109	1.05367	0.924696	1.07173	1.12703	0.755178	0.707462	0.868781	1.36403	0.996943	0.750819	1.0513	0.868196	0.903034	1.39348	0.876069	1.517	1.3707	1.00462	0.786473	1.06332	0.823285	0.928151	1.4052	0.884016	1.45806	1.31704	1.02641	0.786117
APEX1	0	1.08433	1.21304	1.13906	1.22533	1.15117	1.10806	0.936894	1.11376	0.95087	1.09876	1.22325	1.13067	1.25294	1.16628	1.17758	1.14654	0.990421	1.04144	1.10537	1.17515	1.11893	1.23217	1.16875	1.17348	0.997375	1.13056	1.04644	0.611163	1.19377	0.963785	1.0707	0.960005	1.02734	0.979466	0.830656	0.848984	0.616419	1.2313	0.912045	1.11565	0.874123	1.04014	0.997474	0.836547	0.88925	0.686309	1.24031	0.942208
APEX2	0	1.0836	1.03732	1.11605	0.931247	1.22933	1.0086	0.843308	1.26393	1.38668	1.06833	1.05759	1.11851	0.96866	1.14496	1.04733	1.14204	0.655313	1.51926	1.10841	0.990919	1.03437	0.932319	1.24855	0.983765	0.874246	1.14352	1.49704	0.965604	1.13957	0.765646	1.06463	1.8903	0.84526	0.94336	0.835889	0.55224	0.982738	1.04227	0.624509	1.14351	2.1112	0.826825	1.01922	0.762806	0.405587	1.0737	0.974684	0.724725
APH1A	0	0.785054	0.872891	0.775518	1.18904	1.01978	1.26656	1.18805	1.26508	1.6817	0.618054	0.852337	0.662429	1.11894	1.17637	1.16077	1.34579	0.736994	1.38301	0.595868	0.872684	0.819603	1.31561	1.18685	0.882393	1.08468	1.24972	1.45233	0.913049	1.11862	1.00051	1.12293	0.99445	1.16254	1.11197	1.05895	0.829366	1.03889	0.993604	0.773562	0.946469	0.963398	1.0511	0.986468	1.01886	1.03189	1.30576	1.04505	1.07963
API5	0	1.01054	0.953722	0.774592	0.823544	0.884044	0.839934	1.05086	1.44046	0.834311	1.05744	0.979888	0.778491	0.875433	0.867147	0.904956	1.48106	1.02828	0.879504	1.07251	0.949502	0.822543	0.8605	0.885468	0.890975	1.03092	1.44538	0.819208	1.035	0.971704	0.99448	1.1718	1.55451	0.864917	1.0246	0.888149	1.07745	1.01825	0.942169	0.983806	1.19654	1.5393	0.82556	1.00515	0.881824	1.09224	1.03468	0.973857	1.0107
APIP	0	1.03886	1.1077	1.17316	0.748348	0.789714	0.780081	1.25268	0.915492	1.15318	0.967135	0.949026	1.21148	0.724825	0.818206	0.771871	0.970261	1.18971	1.19427	1.09993	1.09794	1.21356	0.792549	0.763416	0.852108	1.32553	0.974954	1.11579	1.09901	0.920399	1.09798	0.80146	1.37349	1.68821	0.644536	0.831578	1.00987	1.10594	0.895844	1.1193	0.825865	1.40589	1.79148	0.604237	0.8297	0.943139	1.13267	0.927081	1.16787
APLF	0	0.202095	0.36356	0.283804	0.43332	1.04838	0.565799	1.51587	2.18461	1.15223	0.591248	0.507234	0.32966	0.428395	0.923827	0.669759	1.89183	1.41231	1.04427	0.222291	0.639126	0.341853	0.309071	0.936568	0.831765	1.54875	1.63107	1.7843	0.214048	0.428601	1.24721	0.766895	2.28637	2.98825	1.22866	0.659939	0.602372	0.219813	0.414335	1.53181	0.728622	2.32787	3.09661	1.33794	0.670442	0.515712	0.508132	0.675199	1.39607
APLP2	0	0.826139	0.612565	0.622471	0.873155	0.843505	1.20242	1.92214	0.891749	2.63541	0.740931	0.60032	0.575903	0.900825	0.815829	1.05351	0.853163	1.63286	2.26614	0.757163	0.597826	0.614057	0.905197	0.84089	1.14942	1.7919	0.862847	2.41001	1.316	0.659211	0.577015	1.37139	0.951197	0.850904	0.92908	0.702496	0.848403	1.29771	0.62286	0.637859	1.40433	0.901517	0.947257	0.911706	0.683646	0.781383	1.173	0.655981	0.634526
APMAP	0	0.960048	1.11253	0.965363	0.907939	0.624214	0.804554	1.83803	0.714666	1.42075	0.956908	1.08174	0.91313	0.935042	0.612193	0.791815	0.718106	1.69984	1.21286	0.977237	1.069	0.93749	0.89541	0.617866	0.738457	1.80329	0.733059	1.25048	0.838808	1.06819	0.834937	0.849764	0.930434	0.802711	0.763136	1.20188	1.13355	0.781971	1.08278	0.827815	0.844418	0.914577	0.791811	0.721394	1.18405	1.08661	0.804087	1.03948	0.795399
APOA1	0	1.10691	1.04238	1.16525	0.587507	0.579204	0.631264	1.15534	0.60799	1.50477	0.291125	0.83658	0.761532	0.383387	0.508227	0.33883	0.443733	1.03342	2.15228	0.542425	0.693819	0.749409	0.53607	0.619798	0.507234	1.16345	0.471172	1.82184	0.330511	0.458262	0.750982	0.681934	0.718493	0.398037	4.21857	0.408265	1.27939	0.63418	1.04157	0.799336	1.18734	0.646357	0.335989	2.32394	0.512949	0.725888	0.346518	0.661408	0.745773
APOA1BP	0	1.73861	0.873512	1.12321	0.769843	1.00513	1.04198	1.05025	1.0998	0.710017	1.77255	0.845894	1.13981	0.788088	0.9882	1.1038	1.0324	1.03909	0.727431	1.69607	0.824987	1.08374	0.750523	0.9762	1.0787	1.02552	1.03004	0.702999	1.54634	0.769608	0.967511	0.68334	1.01616	0.902322	0.924809	0.995382	0.889965	1.56814	0.770104	0.932952	0.649534	0.951979	0.872662	0.911745	0.954945	0.829047	1.63785	0.770157	0.92363
APOB	0	0.577315	0.565318	0.597388	0.530711	0.74747	0.624292	0.858001	0.634055	7.0962	0.595623	0.577726	0.628942	0.549045	0.693762	0.637083	0.78474	0.720867	6.82987	0.530104	0.491823	0.559815	0.53409	0.707482	0.618406	0.788323	0.758923	6.51743	0.404295	0.436012	0.558629	1.25451	0.676898	0.631109	0.591275	0.508451	0.683278	0.439087	0.403805	0.602039	1.27149	0.624379	0.548176	0.613444	0.44967	0.638516	0.446221	0.487401	0.557267
APOBEC3B	0	0.444101	0.622076	0.595275	0.561149	1.06262	0.871264	1.11292	0.725346	1.10069	0.342321	0.452275	0.392474	0.412436	0.957919	0.890935	0.663395	1.06985	0.931457	0.610579	0.476108	0.381241	0.489787	0.991112	0.886571	1.04028	0.945154	0.952649	0.651845	0.475878	0.70783	0.765578	0.764532	2.81133	0.816765	0.578788	0.606461	0.661067	0.50766	0.633486	0.783849	0.86113	3.58349	1.00042	0.759278	0.641734	0.662779	0.548782	0.679447
APOBEC3F	0	0.208926	0.20777	0.393928	0.329285	0.39165	1.38915	0.567213	1.11752	0.284318	0.12423	0.104659	0.295752	0.327229	0.314895	1.59246	1.05211	0.590023	0.319222	0.183956	0.219945	0.369673	0.300993	0.40369	1.20895	0.734369	1.07998	0.265432	0.718123	0.356355	1.69973	0.38849	1.07989	3.99208	0.721067	1.43191	0.514385	0.705856	0.38216	1.62082	0.561737	1.08812	3.18015	0.747738	1.42925	0.473331	0.766532	0.509895	1.77469
APOD	0	0.666003	1.26778	0.499271	0.333599	0.484538	0.396075	0.952589	0.400181	0.990008	0.571719	1.13386	0.35098	0.30018	0.303171	0.328213	0.200693	0.76791	0.309486	0.60109	1.35235	0.238881	0.225841	0.195302	0.204719	0.802094	0.152296	0.206773	3.67052	1.58582	1.18726	0.796284	0.672094	0.678602	0.665438	0.523943	0.670334	8.41472	2.07208	1.17296	0.652325	0.424237	0.523241	0.460171	0.474667	0.641808	5.74571	1.67556	1.21594
APOE	0	0.417422	0.414775	0.402512	0.509359	0.468057	0.660144	0.580899	1.35798	1.47199	0.519842	0.692618	0.705826	0.614038	0.731047	0.700975	1.06538	1.02091	2.67539	0.562468	0.544253	0.533605	0.642731	0.749074	0.547881	1.2702	1.04054	2.8395	1.46322	0.712527	1.0252	1.29709	0.698956	0.932618	1.03496	1.00278	0.735926	2.04538	0.645485	1.01667	1.35771	0.697757	1.03393	0.762651	1.07581	0.72931	2.81902	0.755801	1.00372
APOL2	0	1.45107	0.444751	0.851057	1.57162	0.83059	0.989362	1.02189	0.634349	1.63982	1.43256	0.480775	0.836571	1.51802	0.760594	0.989091	0.618698	0.967039	1.71784	1.3714	0.61134	0.90095	1.48567	0.865066	0.96531	1.02045	0.70688	1.67034	0.910753	0.619973	1.82116	0.753851	1.17555	0.837328	1.24774	1.03991	1.2622	0.829005	0.605126	1.84679	0.774224	1.26726	0.768067	1.27792	1.04631	1.31601	0.903062	0.665289	1.72562
APOL6	0	0.65177	0.486826	0.647425	2.17864	1.98001	1.76998	2.32715	1.19968	1.75078	0.66835	0.600115	0.580282	1.72931	1.84397	1.6892	1.23251	1.64142	1.83624	0.539969	0.598676	0.648103	1.71099	1.72505	1.69763	1.66727	1.16383	1.55235	0.53807	0.476711	1.08511	0.508631	1.37168	0.696966	0.889799	0.699698	0.604884	0.670024	0.607155	1.1496	0.672389	1.42	1.06073	0.843649	0.777435	0.621327	0.552838	0.494164	1.28279
APOO	0	1.40707	0.888703	1.00113	1.12312	1.17769	0.726654	1.33431	0.597559	1.23926	1.39773	1.03992	0.941378	1.17183	1.05405	0.915243	0.743977	1.22742	1.26173	1.25569	0.883247	0.921955	1.13326	1.12633	0.760563	1.18121	0.614348	1.24763	1.47397	0.870996	1.47151	1.23736	1.31468	0.870677	0.813914	0.610489	1.37959	1.58816	0.941807	1.41371	1.18538	1.26449	0.666794	0.768195	0.513174	1.32456	1.67458	0.928563	1.56175
APOOL	0	1.56788	1.18058	0.770772	1.04218	0.927245	0.753242	0.970637	1.31955	0.896858	1.53091	1.23705	0.79195	1.0472	0.962164	0.822211	1.39958	0.9827	0.991845	1.60854	1.06656	0.723535	1.04036	0.940783	0.731382	0.926542	1.2685	0.762982	0.946497	0.972237	0.841475	0.711966	1.13916	0.881608	0.867849	0.997451	1.37646	0.874655	0.965102	0.753173	0.66827	1.19916	1.00143	0.876995	0.952207	1.27217	0.977395	1.07219	0.813573
APP	0	0.723491	0.556374	0.501131	1.17911	1.16556	0.953135	2.07131	0.965373	2.02689	0.655593	0.455581	0.463449	1.17334	1.13884	0.867347	0.918257	1.82317	1.93239	0.704843	0.50123	0.479118	1.20783	1.18075	0.886262	2.11994	0.918924	1.99838	0.746205	0.542697	1.0417	0.722583	1.20133	0.966022	0.966538	1.02407	1.05802	0.746011	0.485439	1.08788	0.669723	1.2133	0.981199	1.04171	1.03972	1.03801	0.726023	0.514955	1.04686
APPBP2	0	0.626893	1.63779	1.72539	0.719675	0.861666	0.767776	0.587495	0.712183	0.788687	0.674723	1.91163	2.19434	0.735103	0.957623	0.76913	0.7177	0.631094	0.674571	0.725181	2.12655	2.40611	0.687169	0.90773	0.732157	0.641967	0.797077	0.710405	0.990961	2.1019	1.11305	0.970732	0.700588	0.838649	0.795037	0.897452	0.83733	0.86935	2.2257	1.04793	0.957652	0.652967	0.754243	0.754002	0.793256	0.818912	0.890249	2.38447	1.09704
APPL1	0	1.42519	0.850704	1.02777	0.811641	1.02102	0.961112	1.12519	0.974769	0.857694	1.38449	0.817343	1.00391	0.854606	1.02895	0.97606	1.01804	1.12582	0.957674	1.39746	0.812319	0.991291	0.857536	1.03371	0.957763	1.13628	0.98682	0.861388	1.1011	0.823577	0.737531	0.949214	0.935702	1.05013	1.07914	0.714992	1.85846	1.10639	0.814925	0.712338	0.908808	0.92934	1.11296	1.15305	0.722009	1.78245	1.07761	0.798795	0.763155
APPL2	0	1.00985	1.51955	1.17602	1.25012	0.792112	0.873564	1.05861	0.697558	0.584752	0.99037	1.34193	1.0786	1.13833	0.73606	0.82012	0.588712	1.01665	0.528328	0.949919	1.38892	1.10164	1.19011	0.738275	0.842788	1.05806	0.629548	0.57929	1.06342	1.23748	1.14715	1.14137	0.833647	0.867813	1.08367	0.829124	1.50814	1.02339	1.21353	1.08463	1.14766	0.788119	0.890847	1.08007	0.849012	1.54883	0.976158	1.24091	1.16273
APRT	0	0.856543	1.29321	1.06508	1.2289	0.948266	1.01186	0.797852	0.626631	0.628184	0.865439	1.30897	1.08258	1.24018	0.845547	1.10966	0.578864	0.815634	0.578577	0.871717	1.30559	1.08212	1.19396	0.94584	1.07276	0.796972	0.664545	0.648631	1.4191	1.26955	0.738063	0.923079	1.15824	0.983455	1.12261	1.20335	0.720329	1.54703	1.26264	0.684917	0.958794	1.16475	0.98617	1.21838	1.27984	0.741914	1.54548	1.26636	0.693837
APTX	0	1.18809	0.975811	0.96429	1.31179	1.01291	1.11383	1.1654	0.986261	1.27469	1.09855	1.01743	0.956027	1.21717	0.917107	0.994343	0.981698	1.07579	1.19094	1.16639	1.04565	1.04679	1.33819	0.978182	1.11956	1.24082	1.07068	1.24152	1.29739	1.0647	0.789454	1.08879	0.98712	1.15804	0.889896	0.816218	0.816923	1.24963	1.00702	0.80392	1.09583	0.991098	1.08863	0.875658	0.820289	0.794258	1.27848	0.997388	0.78951
AQR	0	0.855007	0.909937	1.01531	0.956494	1.00419	0.9924	1.12397	1.02427	0.913404	0.817065	0.914399	0.998785	0.889818	0.933785	1.00832	1.01861	1.10482	0.855245	0.83361	0.89911	0.969231	0.923701	0.998762	1.01588	1.12439	1.0439	0.859625	1.13755	0.923324	0.912289	1.07473	1.04394	0.94773	0.886513	0.993827	0.823634	1.19395	0.908777	0.903936	1.08115	1.12851	1.00918	0.943372	1.00129	0.796976	1.14992	0.9561	0.946157
AR	0	0.851704	0.996927	1.70335	0.82813	1.04585	0.712032	0.81397	1.19286	1.20586	0.892961	1.03915	2.2646	0.806704	1.16208	0.483453	1.47054	0.574878	1.30755	1.03095	1.05506	2.40492	0.79947	1.26665	0.388802	0.433917	1.44792	1.14107	1.93964	1.17839	0.564526	0.467955	0.307044	0.648519	0.86822	0.390619	2.05584	1.96219	1.0665	0.78041	0.562443	0.51956	0.636484	0.445715	0.607872	1.97507	1.58386	0.979871	0.65168
ARAF	0	0.881161	1.14113	1.12357	0.714434	1.03798	0.801164	0.944086	0.741615	0.935579	0.853921	1.09911	1.10739	0.645566	0.996447	0.760878	0.734898	0.937654	0.929106	0.830159	1.1511	1.12356	0.596808	1.03778	0.731465	0.961496	0.809292	0.951833	1.7007	0.992972	1.79548	0.792361	1.15564	0.820738	0.793705	0.802107	1.21933	1.84222	1.0193	1.75808	0.757843	1.09505	0.889258	0.721834	0.741089	1.10881	1.56438	1.04309	1.76858
ARAP1	0	0.877612	1.29429	1.20791	0.976178	0.784007	1.15454	0.822757	1.08233	0.869146	0.874861	1.25483	1.20222	0.995641	0.866767	1.21381	1.04493	0.928735	0.936101	0.89879	1.25186	1.17164	0.94912	0.781285	1.16315	0.890747	1.08572	0.931552	0.923263	1.22385	1.13869	1.13298	1.14557	0.864076	0.653399	0.970239	0.693309	0.911367	1.37263	1.21508	1.25176	1.2567	0.871823	0.749882	0.980649	0.726359	0.947689	1.35782	1.24365
ARAP2	0	0.862572	0.714691	1.04614	0.993529	1.12755	1.03702	0.624446	0.857626	0.48987	0.808967	0.763449	0.642142	1.03726	1.21035	1.21945	0.9506	0.67943	0.671767	0.890485	0.871057	0.788942	1.02061	1.28523	1.19446	0.649936	0.965009	0.639427	1.11535	0.90054	0.694719	0.931704	1.06706	1.15448	1.46267	1.05849	1.41146	1.49808	0.698754	0.63923	0.726993	1.3306	1.3007	1.80359	1.54214	1.96216	1.27759	0.845093	0.750272
ARAP3	0	0.583265	0.565471	0.622416	1.38145	0.937127	1.41895	1.2333	0.518725	0.546186	0.597011	0.632712	0.605571	1.23801	0.91663	1.25268	0.549432	1.05518	0.469626	0.37416	0.393601	0.483396	1.35754	0.99923	1.26463	1.0612	0.531068	0.520366	0.465469	0.562174	1.78412	1.98209	1.19859	0.836427	0.932348	1.38833	0.663505	0.584031	0.549372	1.77317	2.1666	1.48007	1.03156	1.11027	1.61892	0.654006	0.587195	0.599994	1.78359
ARCN1	0	1.22813	1.00849	0.973904	0.903108	0.882374	0.915405	1.0805	1.07104	0.91524	1.2209	0.996458	0.988037	0.931093	0.871253	0.90674	1.04602	1.08482	0.949915	1.25787	1.00672	0.977836	0.936102	0.86779	0.919322	1.08554	1.04964	0.952169	1.12227	1.09252	1.02881	1.02631	0.984662	0.874446	1.00101	1.05282	1.15444	1.14537	1.09848	1.00148	1.04128	0.968381	0.836144	1.02121	1.05551	1.16148	1.15805	1.08342	1.01232
AREL1	0	1.12542	1.05123	1.0898	0.880718	0.930461	0.872681	0.983479	1.11485	1.06148	0.90182	1.07781	0.977185	0.925295	0.785754	1.06326	1.1736	1.07919	1.05985	0.91165	0.963256	1.03157	0.745768	0.780095	0.785151	1.57252	1.18723	1.12618	1.00708	1.30523	1.40899	0.961471	0.998107	1.19012	0.57685	0.87098	1.2336	0.901607	1.19865	1.43786	0.796922	1.19736	1.13245	0.583032	0.813556	0.995638	1.15755	1.12003	1.19687
ARF4	0	0.881573	0.701865	0.70619	0.868358	0.809743	0.87584	0.976101	0.858409	1.20672	0.853357	0.607154	0.623857	0.833463	0.706925	0.85778	0.852483	0.89245	1.2781	0.887671	0.663795	0.641025	0.905575	0.802902	0.926823	0.974446	0.851276	1.30576	0.924239	0.746882	0.847891	0.870113	0.902169	0.823185	1.16377	0.82229	1.42677	0.961901	0.756948	0.808824	0.844796	0.924969	0.838642	0.983192	0.794489	1.45205	0.907531	0.673113	0.804663
ARF5	0	1.46103	1.19466	0.855648	1.22102	0.959732	0.87322	1.06132	1.24592	0.67769	1.4921	1.16816	0.842958	1.24355	0.972002	0.822112	1.28931	1.06912	0.644586	1.44307	1.20434	0.839255	1.17732	0.962611	0.870991	1.08164	1.22304	0.727908	0.689744	1.19261	1.13405	0.831019	0.906382	0.979238	1.0493	0.879899	1.09197	0.651563	1.20802	1.13542	0.868363	0.959236	1.03223	1.17885	0.861605	1.07611	0.651014	1.21376	1.16955
ARF6	0	1.08018	1.17033	1.24905	1.17893	1.04097	0.842637	0.698184	0.658918	0.920313	1.15842	1.22581	1.30707	1.17548	1.01643	0.945074	0.727189	0.735897	1.07409	1.25914	1.29145	1.43832	1.2292	1.018	0.84053	0.684985	0.645042	1.01819	1.39679	1.19007	0.911462	0.77587	0.896353	1.1239	0.813472	1.03513	1.00691	1.33058	1.18562	0.833274	0.723396	0.805365	1.005	0.80634	0.98625	0.997	1.27108	1.10728	0.813957
ARFGAP1	0	1.33186	1.36428	0.88217	0.817527	0.822327	0.990052	0.984691	0.995013	0.853654	1.34274	1.27873	0.885899	0.807729	0.782657	1.01364	0.946059	1.02361	0.992767	1.37421	1.36498	0.865533	0.822437	0.795908	1.04696	0.987715	0.959506	0.948912	1.06265	1.44702	1.44947	0.815474	1.29703	0.871963	1.24596	0.943795	1.03457	1.06562	1.51414	1.49122	0.877034	1.32104	0.914929	1.18023	0.915959	1.03011	1.03507	1.48693	1.43812
ARFGAP2	0	1.14885	1.34651	1.12791	0.948276	0.921569	0.951558	0.908652	1.17638	0.711235	1.1709	1.31179	1.13191	0.92336	0.913436	0.967756	1.15284	0.944034	0.687639	1.19555	1.36409	1.16207	0.901512	0.932397	0.98124	0.897628	1.22898	0.702265	1.69787	1.36785	0.889417	0.917231	1.02018	0.754113	0.889314	1.01103	1.41998	1.76618	1.37747	0.92472	0.900307	1.03188	0.773741	0.872494	1.02065	1.40176	1.76068	1.36967	0.926135
ARFGAP3	0	0.919262	0.683723	0.715214	1.26406	1.05975	0.834964	1.269	0.716185	1.02608	0.923236	0.642794	0.712955	1.2229	1.02823	0.776083	0.81312	1.26679	1.05211	0.906877	0.722769	0.714223	1.27634	1.10576	0.812151	1.35841	0.800539	1.15185	0.855344	0.626176	1.44178	1.01726	1.14269	1.50589	0.77026	0.925295	1.37866	0.843997	0.628854	1.43945	1.05638	1.1305	1.60574	0.80301	0.942248	1.44604	0.84949	0.680082	1.44828
ARFGEF1	0	1.03697	0.861554	0.644376	1.02234	1.16667	0.858115	1.43219	0.949703	1.03686	1.02091	0.804803	0.653642	0.98392	1.19508	0.840446	0.897242	1.39718	1.02833	1.08051	0.791052	0.648486	1.02135	1.23526	0.850662	1.47585	0.91705	1.11298	1.49775	0.899239	0.90389	1.01544	0.729254	1.04596	0.922881	1.02054	1.47165	1.53559	0.873366	0.910384	1.03544	0.712622	1.04007	0.899829	1.00474	1.50026	1.41141	0.885075	0.91983
ARFGEF2	0	1.59883	0.866957	0.788308	0.834988	0.800771	0.74237	1.49397	0.568714	0.810451	1.6306	0.839855	0.779217	0.764858	0.749399	0.639787	0.547143	1.46375	0.739924	1.65485	0.860581	0.776645	0.839042	0.759953	0.710088	1.50419	0.61143	0.813288	1.13007	0.930337	0.754987	0.77416	0.936373	0.836618	1.06691	0.84371	2.7315	1.10088	0.904018	0.747761	0.742362	0.916982	0.785799	0.990529	0.840729	2.5326	1.06263	0.899646	0.770328
ARFIP1	0	0.9195	0.998833	1.06922	0.886931	1.03805	1.10501	0.947078	0.873347	0.812718	1.00195	1.07361	1.06401	0.925336	1.03833	1.14061	0.896747	1.00059	0.819572	0.97963	1.01845	1.08186	0.917075	1.02689	1.13777	0.957419	0.862563	0.849785	1.0143	0.937333	0.785182	0.885129	0.777844	0.904868	1.72285	1.07289	1.52765	1.06904	0.964165	0.807038	0.934305	0.818146	0.901359	1.67284	1.0702	1.67695	1.06975	1.01095	0.81127
ARFIP2	0	2.01483	0.74456	1.45186	0.707842	0.725637	0.717105	0.675731	1.31514	0.615242	1.94304	0.719066	1.35632	0.738744	0.722633	0.686921	1.38697	0.753203	0.712892	2.24858	0.652113	1.40232	0.502429	0.568285	0.656808	0.528742	1.4974	0.52868	1.15233	0.830156	0.773764	0.669151	0.645777	0.661281	0.778492	0.651669	2.45298	1.27286	0.693943	0.735786	0.608629	0.588765	0.597227	0.744772	0.650083	2.48943	1.24257	0.858493	0.710495
ARFRP1	0	1.28556	1.07533	0.6426	0.965462	1.07787	0.980327	0.776716	0.667398	1.10968	1.28309	1.11126	0.616709	1.00645	1.13287	0.98241	0.708518	0.711973	1.05565	1.12964	1.07734	0.584311	0.990318	1.07978	0.969377	0.762967	0.638577	0.836479	0.961727	1.1822	1.2868	0.893123	1.14995	0.75576	0.820555	0.751793	2.83623	0.977309	1.28148	1.24794	0.90022	1.28818	0.535421	0.866495	0.636303	3.03949	0.960375	1.28155	1.33892
ARG2	0	0.664424	0.66158	0.720213	1.30915	0.745952	2.79441	0.752933	1.52277	2.10761	0.715459	0.635671	0.563053	1.32837	0.775303	2.31234	1.15885	1.00225	1.83391	0.718781	0.723687	0.767121	1.28532	0.701387	1.98734	0.868557	1.28194	1.64816	1.54849	0.496411	0.637948	0.596815	0.702828	0.772917	0.784567	1.07685	0.563299	1.74926	0.578756	0.698843	0.824489	0.841293	0.821824	0.879527	1.28097	0.740687	1.48649	0.614397	0.781841
ARHGAP1	0	1.13297	1.21356	0.906898	1.02387	0.773238	0.810274	0.744791	1.0291	0.762877	1.17488	1.25909	0.949369	1.04427	0.800468	0.835498	1.01486	0.81793	0.900527	1.08147	1.15271	0.908019	1.01917	0.802915	0.816428	0.788319	0.981735	0.885111	1.6268	1.16087	0.895931	0.94494	0.835788	0.820234	0.894003	1.0519	1.38358	1.67184	1.14446	0.903182	0.89408	0.818725	0.750533	0.89344	1.05316	1.37985	1.70312	1.16888	0.914201
ARHGAP10	0	1.23755	1.0485	1.02013	0.817205	0.820386	1.02208	0.931151	0.681412	0.815699	1.21176	0.965774	0.967414	0.788442	0.819177	1.04021	0.645202	0.969726	0.832312	1.24634	0.943169	0.978721	0.788502	0.782701	1.03695	0.903886	0.666019	0.823425	0.507076	0.929298	0.805237	0.613853	0.664246	0.773608	2.88994	0.878426	1.63386	0.531782	0.975391	0.839167	0.484118	0.615236	0.678419	3.6848	0.873002	1.99736	0.595625	0.919729	0.864348
ARHGAP11A	0	0.815018	0.712665	0.913247	0.880779	1.2843	1.06889	0.947382	0.872086	1.02515	0.869085	0.721934	0.92185	0.809601	1.31581	1.03675	0.684414	0.870351	1.07333	0.910832	0.8457	1.04977	0.91376	1.36818	1.04577	1.00792	0.870827	0.904985	0.787421	0.821846	0.923235	1.16542	1.71656	1.08361	1.07247	0.835864	0.685845	0.803185	0.763298	0.847089	1.25502	2.22813	1.25494	1.19717	0.867098	0.632964	0.932297	0.852273	0.911725
ARHGAP12	0	0.671617	1.26985	0.897551	1.41078	1.12933	1.18959	0.902544	1.00869	1.15923	0.629381	1.19394	0.853736	1.3071	1.12344	1.13478	1.01774	0.877913	1.33834	0.637958	1.30357	0.89803	1.42287	1.09773	1.14147	0.965105	1.05616	1.31687	0.607025	1.16572	0.880507	0.963796	1.01252	1.21446	1.2007	1.01758	0.864324	0.517887	1.18399	0.826753	0.952201	1.02132	1.29015	1.2804	1.0763	0.841968	0.585263	1.15089	0.850952
ARHGAP17	0	1.01171	0.967234	0.840694	1.10086	0.765775	0.83327	1.01113	1.40581	1.1434	1.04318	0.985859	0.932473	1.10388	0.869981	0.826279	1.49839	0.966533	1.35155	0.968715	0.969128	0.806051	1.1159	0.707387	0.761015	1.10136	1.4751	1.41277	0.876143	0.891365	1.17668	0.964215	1.05972	0.737858	1.08912	0.975913	1.33315	0.877655	0.91567	1.16946	1.04777	1.06813	0.733459	1.07474	1.01222	1.32678	0.876794	0.924589	1.1901
ARHGAP18	0	0.774672	0.796352	0.823986	1.18327	0.937139	1.44842	1.2096	0.605241	2.33968	0.76249	0.735211	0.785456	1.10012	0.857503	1.38951	0.615791	1.10397	2.20826	0.752903	0.748691	0.79777	1.17492	0.91202	1.45694	1.14123	0.63842	2.19943	1.0042	0.654701	0.905215	1.09524	0.741977	1.02935	0.549217	1.43841	0.95242	0.989729	0.662691	0.898552	1.06779	0.789717	1.06739	0.491221	1.51262	0.926066	0.956895	0.620968	0.843168
ARHGAP21	0	0.667073	0.669236	0.637197	1.49845	0.94304	1.19691	1.20921	1.19784	1.27862	0.575622	0.659977	0.60789	1.53598	0.943113	1.16471	1.1641	1.16887	1.24618	0.585329	0.681638	0.609884	1.58775	0.920867	1.16574	1.24752	1.24611	1.31352	0.648233	0.650598	0.972538	0.88308	0.889898	1.64618	1.32684	1.14796	0.685573	0.647806	0.648662	1.02214	0.929188	0.96325	1.67918	1.3481	1.28064	0.674397	0.654921	0.588745	1.02489
ARHGAP23	0	0.443739	0.507828	0.490099	0.606303	0.71412	2.798	0.669479	1.32989	1.1462	0.459137	0.44129	0.495208	0.714031	0.618723	2.62801	1.23454	0.766421	1.46347	0.495339	0.617757	0.492582	0.671264	0.720967	2.31664	0.747005	1.34042	1.34715	0.774448	0.674669	1.14072	3.15056	0.744135	1.11428	0.790186	1.08417	0.620256	0.805277	0.5354	1.15311	3.56078	0.755494	1.07487	0.707491	1.02147	0.51048	0.760242	0.523449	1.19409
ARHGAP24	0	0.878613	1.37316	0.63301	1.1959	0.994526	0.600452	0.603824	1.01383	1.18948	0.969295	1.50602	0.860559	1.09133	0.949256	0.490506	1.02836	0.80665	1.29887	1.16237	1.33542	0.798648	1.36082	0.959502	0.751277	0.800956	0.734841	1.0208	0.510388	1.04547	0.952683	1.45877	1.11451	1.11919	0.920561	0.964373	1.09107	0.436064	1.15036	1.0042	1.75347	1.32659	1.06956	0.673568	0.472229	1.13678	0.511921	1.09316	0.883357
ARHGAP26	0	0.703142	0.82934	0.598494	0.988353	0.863129	1.48633	1.12427	1.46876	1.24914	0.581002	0.787022	0.49447	1.01346	0.870646	1.69409	1.79682	1.31251	1.33125	0.610964	0.83362	0.57998	0.992454	0.829083	1.69826	1.32015	1.66863	1.30836	0.567904	0.563312	1.16484	0.682298	0.763097	0.941233	1.42226	1.17846	0.850447	0.447215	0.530403	1.26105	0.429249	0.67967	0.841693	1.35918	1.45867	0.878373	0.510162	0.529613	1.25598
ARHGAP29	0	0.618735	0.400994	0.501628	1.25328	1.34538	2.21733	0.597334	1.16586	0.653927	0.591024	0.410555	0.489242	1.23286	1.38059	2.48339	1.12789	0.713153	0.712711	0.558148	0.351788	0.39889	1.26037	1.39536	2.36379	0.588348	1.15564	0.66681	0.536038	0.414995	0.996801	0.882297	0.71203	1.26559	1.21607	2.48037	0.89828	0.487002	0.345454	0.997054	0.839059	0.745153	1.31985	1.22036	2.74877	0.86305	0.542001	0.452073	0.970934
ARHGAP31	0	0.581166	0.651392	0.640844	0.589164	0.617011	1.60125	1.35506	1.54054	0.809196	0.435527	0.5111	0.573517	0.69659	0.64491	1.71733	1.8175	1.43691	0.993881	0.786948	0.454998	0.854821	0.786105	0.921282	1.16748	1.27453	1.4731	1.04054	0.668855	0.64413	1.51532	0.565878	1.5194	1.1447	0.813644	0.812929	0.696171	0.645913	0.543521	1.9109	0.579198	2.10715	1.43705	0.771928	0.812974	0.678661	0.72787	0.605027	1.52969
ARHGAP32	0	1.34762	0.769926	0.79652	1.17182	0.79608	0.968444	0.840922	1.59499	0.724028	1.34996	0.814191	0.853503	1.14131	0.89253	0.940809	1.48526	0.897839	0.811965	1.37078	0.773667	0.850677	1.16759	0.813441	0.949202	0.827972	1.72908	0.732162	1.64366	0.824271	0.772729	0.623635	1.57035	0.769774	1.06679	0.710717	1.20147	1.71549	0.869009	0.761298	0.629271	1.47978	0.778671	1.04276	0.662488	1.1878	1.71185	0.836475	0.767557
ARHGAP35	0	1.59002	0.953012	1.07584	1.06878	0.973015	0.860015	0.848728	1.00169	0.774696	1.47902	0.952814	1.07049	1.06049	0.947096	0.828117	0.981093	0.856033	0.819594	1.50987	0.964456	1.0827	1.08086	0.970718	0.872461	0.890452	0.970731	0.798079	1.76877	0.98242	0.783011	1.23341	0.577476	0.844055	1.11398	0.895997	1.14429	1.83143	0.925304	0.748158	1.31584	0.460056	0.799343	1.05713	0.876362	1.09585	1.6774	0.968242	0.776778
ARHGAP39	0	0.589687	0.795839	0.871403	0.595971	0.582951	0.909392	0.803083	0.94086	1.2811	0.514954	0.798883	0.852121	0.556817	0.618597	0.901076	0.917895	0.799255	1.25305	0.560126	0.818811	0.877003	0.584342	0.544491	0.959396	0.821355	0.969134	1.3382	0.712657	0.86343	0.889521	0.784352	0.660972	0.9856	0.750276	0.712744	3.30935	0.635652	0.818203	0.867914	0.736393	0.517301	1.00637	0.700362	0.60621	4.08571	0.674938	0.926912	0.863143
ARHGAP42	0	0.769121	0.75615	0.60063	0.852069	0.831708	0.846453	1.07084	1.05596	0.925161	0.476825	0.53897	0.634187	0.915946	1.05822	0.749528	0.998772	1.2543	1.34008	0.831751	0.801723	0.854054	1.03529	1.25942	1.05443	1.16469	1.05598	1.25849	0.638635	0.536072	1.97274	0.858228	1.74655	1.58818	1.15889	0.930376	0.618337	0.686323	0.703098	2.04215	0.79655	1.79348	1.5859	1.27839	1.04686	0.919462	0.804062	0.703278	1.68126
ARHGAP44	0	2.4331	1.79458	0.62744	0.788914	0.621126	0.753469	0.835259	1.47601	1.18961	3.03988	2.25014	0.625553	0.773906	0.702632	0.798918	1.87488	0.675018	1.57652	2.76714	2.06716	0.725595	0.879969	0.723911	0.792785	0.763057	1.54353	1.45285	0.749034	2.32292	0.451786	0.479407	0.943921	0.444887	0.481618	0.511843	0.157893	0.773393	1.9193	0.574343	0.500716	0.812367	0.469562	0.592081	0.455387	0.279669	0.812645	2.22857	0.547434
ARHGAP5	0	1.09697	0.806258	1.16657	1.26422	1.38164	1.08689	0.887371	0.890823	0.8248	1.14401	0.720891	1.24274	1.26229	1.43685	1.10546	0.921915	0.871095	0.833716	1.09934	0.727439	1.19388	1.23812	1.38916	1.10828	0.909587	0.910166	0.85473	0.934165	0.695086	0.865893	1.02864	0.83991	1.02805	1.22632	1.30717	0.91018	0.92619	0.638348	0.841061	1.04612	0.890539	1.03106	1.2709	1.33716	0.91916	0.912038	0.698109	0.912329
ARHGDIA	0	1.4271	1.12866	1.08935	0.833286	0.943551	0.736916	0.709071	0.818385	0.839173	1.40145	1.08249	1.08651	0.830195	0.974485	0.773723	0.827846	0.693369	0.867661	1.48953	1.16749	1.09673	0.808001	0.962909	0.711869	0.706279	0.813602	0.878484	1.01262	1.10645	1.88863	0.867454	1.80467	1.03756	0.884445	0.990155	0.92329	0.996604	1.08629	1.86962	0.844431	1.79057	1.07125	0.924021	0.991482	0.90987	0.973137	1.10616	1.84711
ARHGDIB	0	0.776587	0.448045	0.454775	2.43201	1.24489	2.02892	0.452128	2.50508	0.569301	0.862468	0.420552	0.468954	2.81353	1.43595	2.17381	2.57843	0.558514	0.643187	0.824931	0.494669	0.451933	2.50396	1.33008	2.13395	0.507317	2.39465	0.540702	0.527698	0.339059	0.319393	0.667594	0.637536	0.826106	0.530348	0.424934	2.2204	0.46464	0.208109	0.243427	0.576955	0.63494	0.661023	0.433593	0.28775	2.44435	0.432748	0.215364	0.255149
ARHGEF10	0	0.422067	0.953249	0.823279	0.58957	0.737293	0.790415	0.826737	0.913931	2.57313	0.498626	0.973797	0.891377	0.60029	0.71827	0.791217	0.954451	0.775208	2.74891	0.367627	0.943318	0.88446	0.546939	0.725325	0.75693	0.84814	0.896717	2.89093	0.931393	0.871441	0.955878	1.70651	1.01359	1.14007	0.933085	1.01804	0.818264	0.888082	0.771345	0.985764	1.63179	1.05234	1.07246	0.922247	0.963628	0.849351	0.878399	0.833118	0.95566
ARHGEF10L	0	0.625304	1.21352	0.768574	2.9801	0.713883	0.945839	0.78519	1.67707	0.5056	0.636231	1.14866	0.803523	2.81456	0.792647	0.889815	1.76621	0.820365	0.579934	0.486459	1.15897	0.728711	3.24194	0.698924	0.851048	0.771621	1.81112	0.451713	1.2348	1.00828	0.686728	0.56025	0.61929	0.924978	0.720751	0.794474	0.670865	1.17122	1.06143	0.648938	0.447965	0.48065	0.909166	0.601316	0.880308	0.615318	1.15266	1.02776	0.682195
ARHGEF11	0	1.03935	0.973599	0.910619	0.861568	0.997797	1.04695	1.5634	1.21162	0.980018	1.0859	0.918751	0.88733	0.850661	0.957636	0.968839	1.13529	1.6102	0.874315	1.01165	0.885867	0.854943	0.779197	0.963247	0.987855	1.62334	1.15877	0.90586	1.01487	0.827363	0.899803	0.881254	0.904754	0.753152	0.928641	0.912647	1.09394	1.03432	0.8939	1.00098	0.932199	0.950198	0.815178	0.978885	0.982225	1.06788	1.00939	0.902555	0.968514
ARHGEF12	0	1.49115	0.855598	0.916301	0.99109	0.899592	1.00252	1.09255	1.24429	0.844918	1.40597	0.858002	0.900515	0.976528	0.895444	0.976654	1.28041	1.01362	0.935995	1.42832	0.873361	0.940482	0.984483	0.932419	0.999554	1.16296	1.30949	0.966906	1.49985	0.900392	1.07848	1.02514	0.862376	0.793977	1.39824	0.734551	1.15498	1.49174	0.836705	1.09578	0.999915	0.853103	0.769274	1.33772	0.719039	1.07966	1.36064	0.862866	1.10141
ARHGEF16	0	1.49863	1.47095	1.13934	1.49584	0.948548	0.976797	0.663326	1.09884	0.595093	1.59814	1.56048	1.29001	1.79212	0.983149	0.982559	1.0626	0.613354	0.524088	1.48228	1.61028	1.20015	1.62384	0.963923	0.968345	0.597221	1.01878	0.518284	0.907019	1.4868	0.457007	0.565459	0.647341	0.864208	1.08612	0.85477	1.09766	0.967947	1.53075	0.482254	0.594025	0.613163	0.903846	1.0767	0.895292	1.01551	0.935507	1.39338	0.495372
ARHGEF17	0	1.00067	0.813796	0.762911	0.884926	0.758666	1.06043	1.02601	1.32437	0.901243	0.936699	0.770097	0.750722	0.789348	0.766121	0.941664	1.29178	0.991201	0.841247	1.02095	0.79764	0.815731	0.825373	0.761716	0.959837	1.03689	1.25688	0.771412	1.79312	0.905825	1.59362	0.96837	1.04648	0.824751	1.17104	0.979762	0.665989	1.8028	0.911259	1.685	0.975965	1.06969	0.827104	1.04666	0.959407	0.674159	1.70114	0.932998	1.63997
ARHGEF18	0	0.917563	0.552843	0.775398	0.574518	0.998432	1.46499	1.01782	1.64168	0.794367	0.74959	0.533696	0.680232	0.499867	0.854042	1.76126	1.31074	1.22532	0.731034	0.660578	0.557622	0.657737	0.534246	0.809561	1.44304	0.982561	1.38457	0.641462	1.43754	0.537506	2.15103	0.986344	1.5236	1.29791	0.737197	0.806093	1.27253	1.44977	0.388919	1.4354	0.954894	1.26365	1.24082	0.720931	0.755935	1.58515	1.29399	0.524085	2.04769
ARHGEF19	0	0.651256	1.08476	1.12915	1.45896	0.843558	0.845737	1.35836	1.51091	0.715491	0.707098	1.19285	1.39285	1.69927	0.835139	0.81524	1.81013	1.40187	0.753651	0.57909	1.15925	1.32751	1.70711	0.750315	0.822455	1.51487	1.68317	0.868212	1.46665	1.0713	0.487391	0.588346	0.579241	0.696582	0.486363	1.11772	0.596242	1.11141	1.03118	0.642262	0.380665	0.464406	0.629629	0.503205	1.18692	0.468828	1.09303	1.07896	0.729021
ARHGEF2	0	0.888453	0.630458	0.773193	1.15108	1.13641	1.14148	1.22524	1.15095	1.46818	0.861461	0.663081	0.781056	1.10581	1.14609	1.14885	1.1225	1.1847	1.43109	0.871442	0.601091	0.795942	1.14762	1.18817	1.14462	1.23316	1.11746	1.49703	1.01693	0.557921	1.00825	0.659465	1.39585	1.38907	0.966946	1.22138	0.643963	0.997302	0.507034	1.02117	0.654171	1.40577	1.42448	0.950921	1.24338	0.610326	0.967029	0.533404	1.02262
ARHGEF26	0	1.53382	1.08582	1.24035	0.878935	0.742121	0.594935	2.13974	0.888062	0.682597	1.48133	0.894812	1.18189	0.900249	0.637116	0.627531	0.929502	2.22123	0.625934	1.4713	1.09555	1.22789	0.877362	0.830813	0.74077	2.15265	0.909849	0.748871	1.13781	1.08501	0.713644	1.10799	1.07868	0.673098	0.74678	0.746906	1.05647	1.32299	1.20312	0.538211	1.22095	1.01086	0.620693	0.47981	0.588135	0.849206	1.12113	1.18333	0.721373
ARHGEF28	0	0.653308	0.978045	1.11436	1.27164	1.03324	1.1589	0.846053	0.673396	1.38632	0.587071	0.956812	1.18776	1.2576	0.992196	1.17543	0.584158	0.861322	2.06753	0.639135	1.01293	1.09559	1.27885	1.05681	1.16558	0.877165	0.68735	1.61619	0.779674	0.840246	0.907541	0.969179	0.975793	1.51649	1.23397	0.985495	0.742244	0.748214	0.816247	0.916892	0.929046	1.01395	1.59253	1.11215	1.05778	0.590911	0.802398	0.88238	0.928323
ARHGEF3	0	1.22888	0.901239	0.789685	1.81433	1.37339	1.22327	1.2211	0.630268	0.776712	1.16732	0.996973	0.918851	1.90223	1.14253	1.01126	0.669081	1.28455	0.611034	1.2329	0.852974	0.824286	1.75278	1.17797	1.06228	1.15626	0.752604	0.662997	0.64874	0.961693	0.736727	0.754419	1.24822	1.4078	1.15529	0.860758	0.88977	0.426628	0.95013	0.6924	0.660671	1.12553	1.67469	0.850844	0.757635	0.861928	0.835991	1.00493	0.976624
ARHGEF35	0	0.971969	0.930708	0.794526	1.12211	1.24795	1.15082	1.46167	1.47154	0.535536	0.893618	0.894025	0.863583	1.15468	1.28142	1.25851	0.826361	1.26241	0.721796	1.07748	1.04409	0.811996	1.0327	1.25052	1.20459	1.4423	1.22617	0.768652	1.32137	0.829485	0.86761	0.663522	0.73636	0.626828	1.33737	0.59845	0.810837	1.56093	1.25109	0.412949	0.530599	0.853377	0.773554	1.96842	0.810308	1.09005	1.32073	1.30624	0.753861
ARHGEF37	0	0.658096	0.707454	0.493757	0.956969	0.73837	1.33104	0.7506	1.14121	0.53985	0.611469	0.631439	0.469033	0.998709	0.711222	1.51324	1.15637	0.861652	0.640744	0.656245	0.797953	0.42716	1.05964	0.755624	1.29774	0.729729	1.22985	0.621974	0.907228	0.508903	0.598433	0.437404	2.249	1.12338	0.605901	0.757331	2.83634	0.833474	0.602862	0.590941	0.652862	2.30607	1.25944	0.604687	0.802065	3.1502	0.939454	0.634922	0.6994
ARHGEF38	0	1.80664	0.620616	1.09215	1.37527	1.02193	1.0126	0.881543	0.600031	0.615005	2.46941	0.545992	1.24982	1.51235	1.14579	0.908327	0.542125	0.600379	0.514808	1.82094	0.56286	1.15565	1.26705	1.01862	0.947482	0.909848	0.829368	0.959147	2.05699	0.57707	0.737672	0.721421	0.919162	0.655025	0.726442	0.752603	1.82678	2.6126	0.581728	0.653009	0.681267	1.13122	0.731198	0.551616	0.658283	1.75893	2.1821	0.568253	0.722754
ARHGEF39	0	1.03976	0.792457	0.746889	2.50645	0.727551	1.14174	0.897997	0.860242	0.907591	1.1067	0.766898	0.8389	2.28366	0.903653	1.09123	0.875929	0.848774	1.07972	1.03053	0.741345	0.843768	2.6076	0.818172	1.01297	0.784841	0.690631	0.960798	0.972374	0.677625	0.611592	1.55122	0.685945	0.973458	0.791106	0.789503	0.576833	0.819793	0.698352	0.67098	1.51161	0.84682	1.04274	1.00117	0.869938	0.554358	0.885343	0.769658	0.614929
ARHGEF4	0	1.23574	0.59811	0.656019	2.13142	2.01864	1.48488	0.952996	0.924809	0.311363	1.18932	0.749513	0.755214	1.36258	1.27785	1.22147	0.909092	0.918083	0.729465	1.25161	0.768579	0.678476	1.75445	1.58833	1.41326	0.993074	0.967291	0.685356	0.436327	0.735365	1.38145	0.62464	2.34745	1.36788	0.976798	0.733989	0.617422	0.665012	0.773901	1.10335	0.691961	2.14247	1.23716	1.13555	0.848154	0.753228	0.670907	0.901715	1.36857
ARHGEF40	0	0.536478	0.595444	0.621399	1.00254	1.38999	0.886577	2.02215	1.27636	1.16639	0.492568	0.645669	0.501929	0.970895	1.38	0.850283	1.31866	1.92668	1.04164	0.631468	0.6592	0.673634	1.04181	1.35592	0.988877	1.75045	1.21249	1.11403	0.689981	0.636391	2.4259	0.860085	1.32356	0.744256	0.979258	0.57572	0.834516	0.700989	0.673915	2.55055	0.867607	1.3059	0.90578	1.10432	0.612085	0.910804	0.713367	0.537791	2.39815
ARHGEF5	0	1.08009	0.947763	0.797062	1.14908	1.12476	1.03787	1.4095	1.44999	0.647518	1.08337	0.968798	0.834638	1.35997	1.18272	1.06172	1.59917	1.55966	0.698436	1.04095	0.992383	0.85529	1.3049	1.15355	1.08852	1.36522	1.47612	0.641696	0.964563	1.01279	0.644066	0.787163	0.722356	1.07979	1.39441	0.781384	1.11118	0.920878	0.970916	0.59374	0.654415	0.658021	1.05593	1.39159	0.738938	1.09204	0.87683	1.06848	0.630601
ARHGEF6	0	0.971129	0.283257	1.06207	0.476079	0.541389	0.479224	3.51471	0.660599	0.586313	0.906786	0.277562	1.0245	0.468094	0.36538	0.492936	0.556143	3.69879	0.377869	1.04206	0.279804	1.129	0.600744	0.538237	0.392501	4.10504	0.618785	0.546466	2.84687	0.595104	1.31841	0.578569	0.55663	0.601414	0.565203	0.706117	0.93783	4.38389	0.503203	1.55147	0.386837	0.466846	0.597131	0.423197	0.75482	0.939301	3.44429	0.49783	1.5808
ARHGEF7	0	1.33135	0.949245	0.908418	0.920318	0.925808	0.930703	0.804756	1.45362	0.99519	1.34543	0.90403	0.917288	0.918918	1.00974	0.98682	1.50935	0.827204	1.17589	1.34408	0.887207	0.860485	0.90828	0.951516	0.960924	0.758108	1.42267	1.07233	1.32692	0.852196	1.39922	0.888271	0.891968	1.15698	0.895362	0.907721	0.952471	1.33467	0.821352	1.45315	0.949361	0.90694	1.25907	0.949663	0.939451	0.971107	1.27612	0.842202	1.40669
ARID1A	0	1.1326	1.15379	1.12148	1.56397	1.23503	0.906671	1.21701	1.31805	1.30668	1.13977	1.16442	1.12194	1.59773	1.28742	0.856734	1.38138	1.14902	1.2844	1.1114	1.11808	1.10233	1.50559	1.23671	0.865471	1.20462	1.23709	1.20543	0.361463	1.23013	1.01253	0.501278	1.34884	0.830947	1.07782	0.748424	0.68593	0.362133	1.31102	1.01552	0.443854	1.3308	0.791666	1.06333	0.706033	0.632998	0.364654	1.20938	1.02129
ARID1B	0	1.22246	0.862375	0.932624	1.08222	0.981811	0.799198	0.998678	1.29962	1.15158	1.22504	0.859139	0.957935	1.03675	0.995131	0.79589	1.34206	0.911437	1.1094	1.25187	0.864452	0.964912	1.07606	0.976174	0.74133	0.970338	1.30893	1.0479	1.16496	0.84366	0.688819	0.87162	0.971963	1.03259	1.07655	0.803029	1.41812	1.1857	0.834584	0.707411	0.868908	0.996603	1.09676	1.09416	0.747886	1.43499	1.13307	0.869659	0.738588
ARID2	0	1.15692	1.57018	1.52351	0.882233	0.854706	0.826507	0.974675	0.900292	0.83397	1.13643	1.45784	1.52656	0.830322	0.871476	0.780296	0.831426	0.899958	0.743668	1.08995	1.52021	1.54785	0.82773	0.853739	0.802367	0.946142	0.874295	0.800257	1.3417	1.53179	0.86232	1.39215	0.940322	0.832875	0.833192	0.71301	1.03787	1.40018	1.45268	0.856899	1.41848	0.944712	0.808886	0.807226	0.673181	0.984661	1.3456	1.55192	0.849035
ARID3A	0	0.550176	1.394	0.550627	0.407588	0.318667	0.509721	0.401857	0.312839	0.528702	0.490837	1.21141	0.613854	0.458695	0.344128	0.359174	0.427474	0.525938	0.55137	0.599415	1.12583	0.557818	0.381542	0.367593	0.483471	0.610843	0.415853	0.639939	0.730325	1.22089	0.687909	4.39001	0.658255	0.988022	0.970543	0.545063	1.04361	0.685151	1.27205	0.652606	5.30466	0.686734	0.955569	0.848582	0.529453	1.19426	0.740632	1.22924	0.677509
ARID4A	0	0.832104	1.79271	1.50139	1.1237	0.770292	0.840587	1.07393	0.89304	1.06202	0.835945	1.89226	1.64182	1.15133	0.767851	0.791854	0.86918	1.06592	0.907492	0.926905	1.67532	1.51131	1.15854	0.763039	0.808294	1.12674	0.959401	0.870304	0.759661	1.7014	0.677741	0.838343	0.841306	0.922248	0.804228	0.996537	0.607736	0.775689	1.77036	0.664629	0.898668	0.870963	0.960404	0.781239	1.02141	0.664368	0.769773	1.58098	0.736671
ARID4B	0	0.882956	0.956067	0.966576	1.06208	1.16853	1.03833	1.41338	1.34336	1.03986	0.875555	0.911776	0.982865	1.02381	1.07705	0.972004	1.28873	1.37958	0.901799	0.871948	0.972121	1.00573	1.04772	1.14104	1.04361	1.36395	1.33994	0.955331	0.987072	1.05762	1.06892	0.986574	1.36316	0.863384	1.00175	0.87167	0.900791	0.934273	1.07236	1.12049	1.04085	1.40907	0.881198	0.999906	0.898329	0.832755	1.00323	1.09167	1.11452
ARID5B	0	0.983532	1.15976	0.800054	1.14687	0.96059	0.76675	2.11975	0.661079	1.04823	0.776661	1.00381	0.61657	0.955333	0.790885	0.646507	0.532267	2.19832	0.998363	0.882057	1.11656	0.705317	1.01968	0.960259	0.616036	2.52064	0.504884	1.09393	1.03904	1.08601	0.759747	1.39767	0.609346	1.20728	0.701092	0.828754	0.633079	0.989903	1.13732	0.748336	1.46198	0.446968	1.14271	0.687472	0.778889	0.779715	0.938135	1.04318	0.801311
ARIH1	0	0.913928	1.14792	1.07068	0.777562	0.979992	0.913334	1.21208	1.12409	0.910596	0.946374	1.13303	1.11565	0.773012	0.951616	0.776612	1.06478	1.19958	0.841378	0.970371	1.1166	1.07467	0.821647	0.998164	0.840437	1.24061	1.13558	0.943305	1.03895	1.29925	1.0238	1.05298	1.32167	0.923353	1.38245	0.942196	1.0703	1.01112	1.173	0.976724	1.087	1.19793	0.847374	1.40037	0.874605	1.12078	1.02826	1.35133	1.04364
ARIH2	0	1.10651	0.950453	0.905893	0.909142	1.00194	1.16371	1.05724	1.12139	1.16555	1.1133	0.87565	0.909628	0.950518	0.957227	1.1812	1.07472	1.15349	1.20362	1.01679	0.843336	0.849298	0.966755	0.99334	1.15013	1.0865	1.05238	1.26423	1.01155	0.943153	0.86033	1.10241	1.09059	1.24804	1.22764	0.881993	1.06008	0.992425	0.90095	0.862684	1.10088	1.07852	1.22518	1.19018	0.87873	1.00744	1.04536	0.901173	0.924522
ARL1	0	0.964627	0.93448	0.98109	0.867984	0.791946	0.792166	0.753953	0.644448	0.921705	0.977431	0.930028	0.951648	0.85926	0.801785	0.861936	0.678266	0.826831	0.886157	1.01866	0.916736	0.949857	0.841069	0.768289	0.851718	0.75856	0.697779	0.897306	1.15588	1.00894	0.8823	0.754028	0.816816	0.770004	1.01039	0.932149	1.327	1.13352	0.958775	0.85984	0.730621	0.874788	0.712361	1.06053	0.941215	1.41615	1.08151	0.895052	0.820823
ARL13B	0	0.678535	1.00619	1.22234	0.894801	1.11459	0.876462	1.08167	0.828813	1.01349	0.509846	1.07558	1.23922	0.923626	1.08253	0.991212	0.734484	1.04739	0.952739	0.55221	1.15264	1.27209	1.0853	1.15877	0.953647	1.0431	0.84321	1.13369	0.849321	1.11989	0.976927	1.5015	1.06148	1.45363	0.672013	0.828379	0.753778	0.977667	1.19366	1.17507	1.4414	1.12005	1.45934	0.65749	0.894538	0.871114	0.881936	1.10842	1.06107
ARL14EP	0	0.952321	1.06586	1.10646	0.813521	0.794661	0.756386	1.02082	1.26879	0.880891	1.02287	1.26324	1.28085	0.889951	0.898169	0.882706	1.41826	1.00193	0.889738	1.08116	1.23692	1.35314	0.76063	0.849416	0.827241	1.01215	1.47012	0.807213	1.1753	1.15324	0.754721	1.03478	0.966049	0.917033	0.968859	0.853532	0.850199	1.22299	1.19572	0.872585	1.0917	1.01481	0.965006	1.09347	0.846092	1.03898	1.20001	1.1559	0.915774
ARL15	0	1.13881	1.44811	1.62601	0.524285	0.979453	0.793487	0.971574	0.865655	1.90821	1.07738	1.71803	1.40303	0.387215	0.812051	0.737869	0.709848	0.87811	1.53294	1.406	1.34819	1.73796	0.385482	1.05909	0.683676	0.894887	0.828351	1.80871	1.55724	1.59927	1.15207	1.02377	0.590254	0.630155	0.545456	1.07489	0.810291	1.96717	1.75376	1.4587	1.21463	0.583402	0.687096	0.529351	1.19296	0.72785	1.68725	1.70412	1.30173
ARL2	0	0.955275	0.926873	1.08548	1.00722	1.09147	0.803273	0.944996	1.05088	0.987202	0.951438	0.917051	1.04952	0.81575	1.04332	0.804906	0.843533	0.899654	0.85431	0.855261	0.874394	0.968227	0.971306	1.01621	0.876485	1.01066	0.92285	1.01681	0.895477	0.718929	1.55067	1.06782	1.13774	1.31999	0.884452	0.933618	0.659777	0.902948	0.763638	1.50334	1.03225	1.34565	1.22113	0.964329	1.02741	0.749415	1.0147	0.731796	1.49264
ARL2BP	0	0.7661	0.732233	0.80932	0.944749	1.0768	1.13721	0.726426	0.860585	1.17548	0.766549	0.724414	0.804306	1.0257	1.13119	1.43769	0.732082	0.679953	1.27177	0.760919	0.685551	0.708638	0.972822	1.08635	1.21317	0.47878	0.642648	1.11307	0.750899	0.746722	1.25501	1.64163	0.797771	0.894375	0.812034	1.28145	0.642497	0.812413	0.768007	1.27699	1.53533	0.8302	0.799885	0.900135	1.43863	0.626996	0.729507	0.677761	1.17249
ARL3	0	0.474505	1.97842	1.13795	0.759013	0.606092	0.468367	0.897348	0.733834	1.15978	0.509236	1.79335	1.13164	0.816544	0.622359	0.523822	0.78345	0.881266	1.23342	0.427938	2.00232	1.13627	0.786862	0.531738	0.430209	0.941622	0.753072	1.26993	2.36122	1.75228	1.17999	1.43857	0.648626	0.796221	0.649434	0.62548	1.07943	2.537	1.77213	1.17099	1.44456	0.559443	0.683612	0.567219	0.604072	0.950171	2.41911	1.72948	1.139
ARL4C	0	0.324676	0.464363	0.349444	0.847028	0.777707	0.637142	0.413222	0.357064	1.02385	0.28346	0.424401	0.365974	0.689936	0.688508	0.665876	0.289156	0.280713	1.26817	0.258666	0.371244	0.350145	0.700451	0.646791	0.647857	0.240836	0.297613	1.28201	0.352631	0.469683	1.48619	1.38448	0.768349	2.79979	1.58709	2.47147	0.775455	0.295292	0.450467	1.41412	1.34007	0.912001	2.44395	1.7173	2.29512	0.786959	0.421178	0.514754	1.37705
ARL6	0	0.948752	0.92892	0.993119	0.892365	1.0036	0.58637	1.67243	0.774645	1.27565	0.824718	0.748487	0.838267	0.804413	0.950728	0.549353	0.847334	1.30463	1.41617	0.785148	0.849788	0.827306	0.954241	0.893999	0.701148	1.42429	0.811253	1.13981	1.73306	0.942195	0.926724	1.09939	0.821086	1.05287	0.949833	0.980354	0.755086	1.59573	0.763526	1.0722	0.870356	0.944118	0.958017	0.974134	1.00303	0.777204	1.49279	0.788743	1.10252
ARL6IP4	0	1.12364	1.24589	1.16344	1.00703	0.948774	1.13735	1.21696	0.962179	1.11369	1.16629	1.22641	1.11502	0.959258	1.01298	1.0126	0.966609	1.14533	1.09213	1.15495	1.29542	1.25035	1.01133	0.973103	1.03602	1.11421	0.944757	1.02426	1.04556	1.26251	1.03568	1.28178	0.882968	1.01952	0.795132	0.922306	1.06483	0.974534	1.1117	1.07752	1.35998	0.966775	1.01165	0.772494	0.959388	1.03522	1.01364	1.26377	1.01255
ARL6IP5	0	1.05437	0.863596	0.846889	1.26631	1.00864	1.18331	1.16247	1.15983	1.28771	1.06687	0.854989	0.850682	1.26723	1.01258	1.22029	1.10541	1.11536	1.10013	1.01875	0.76032	0.734353	1.23468	1.01937	1.1306	1.08489	1.09599	1.12577	0.856884	0.816454	0.674335	0.589399	0.650773	0.871603	1.55387	0.806322	1.8471	0.914099	0.863269	0.694771	0.615714	0.737239	0.88239	1.65922	0.807236	1.87474	0.937919	0.87974	0.730397
ARL6IP6	0	0.632645	1.07595	1.03342	1.41649	0.747083	1.01149	1.22062	1.23734	1.26937	0.711012	1.03034	0.912208	1.35812	0.763984	0.928666	1.2546	1.13385	1.06058	0.658218	0.979212	0.852963	1.08508	0.857963	0.982785	0.987707	1.13499	1.02528	0.92923	1.00927	0.922305	1.03962	1.37029	1.35239	0.92978	0.993075	0.841023	0.82653	0.927293	0.91688	1.16602	1.37115	1.50258	0.913993	1.06934	0.760692	0.858312	0.908073	0.968679
ARL8A	0	0.966467	1.21095	1.2554	1.08072	0.96295	0.762347	1.1102	1.60582	1.08629	1.14413	1.1184	1.14436	1.1145	0.911422	0.837534	1.49737	0.950347	1.05665	0.956715	1.00693	1.08292	1.07131	0.899048	0.738596	1.01045	1.4443	1.01918	1.09538	1.07357	1.11234	0.602936	1.16689	0.842306	0.826642	0.763925	1.19833	1.03615	1.03351	1.14754	0.770178	1.35447	0.999583	0.933561	0.941527	1.19955	1.11668	0.882588	1.10593
ARL8B	0	1.33641	0.968108	1.23966	0.8108	0.749947	0.880013	0.952613	0.898824	1.50476	1.30278	0.960777	1.24275	0.785192	0.809833	0.893369	0.88071	0.976236	1.32619	1.25833	0.868753	1.21771	0.773331	0.752213	0.806054	0.84172	0.795548	1.35014	1.0063	0.943663	1.10161	0.715863	0.906337	1.48573	1.03865	1.23567	1.39042	1.07114	0.991078	1.18999	0.664893	0.987673	1.70245	1.1717	1.4477	1.38869	0.98671	0.940388	1.09127
ARMC1	0	1.01129	1.00749	0.974911	0.954645	0.869123	0.864509	1.432	1.0673	1.15503	1.01967	0.944773	0.990305	1.01346	0.960114	0.915371	1.13111	1.44621	1.18173	1.08681	1.01253	1.12019	1.07791	0.997068	0.951963	1.54435	1.11149	1.26164	1.24646	1.05057	1.16941	0.897402	0.932002	1.08535	0.851334	1.13391	1.16391	1.19379	0.971526	1.07384	0.835259	0.882513	0.952441	0.810917	1.01901	1.01023	1.19545	1.0284	1.13961
ARMC10	0	1.40351	1.51471	1.22189	1.13038	0.900974	0.747902	1.11444	1.06355	0.983944	1.4172	1.62778	1.1007	1.16317	0.854681	0.751991	0.938376	1.14291	0.817715	1.1845	1.33343	1.08124	1.17219	0.797465	0.72429	1.00805	0.93315	0.822817	0.725215	1.39931	0.812693	0.864112	1.13707	0.804783	0.721275	0.716963	0.952748	0.732866	1.45919	0.756043	0.865858	1.08603	0.821355	0.716559	0.674751	0.92581	0.716311	1.59288	0.789167
ARMC5	0	0.999102	1.02707	1.06786	0.909807	1.02663	1.13365	0.982052	0.909801	0.991021	1.03609	0.972679	1.20792	0.824629	0.821679	1.2088	1.15352	0.942077	0.934902	0.871768	0.995857	1.17022	0.820852	0.866146	1.18643	0.755606	0.753258	0.842529	0.762713	1.0452	0.952655	1.15723	0.721555	1.13244	0.794127	0.728752	0.822752	1.077	1.17002	1.21254	1.14621	1.04547	1.27161	1.04311	1.08418	0.793376	1.03606	1.09866	0.87924
ARMC6	0	0.746985	0.996788	1.15819	0.82376	0.976066	0.968847	0.86243	1.31201	1.25361	0.819312	1.10712	1.19381	0.845278	1.10662	1.05449	1.53885	0.818704	1.4688	0.772107	0.966385	1.15054	0.800472	0.995882	0.977778	0.780624	1.30174	1.28688	0.882946	1.18384	1.69515	1.23096	1.16341	1.08566	1.2768	0.888232	0.955487	0.791405	1.08699	1.54306	1.2544	1.0591	1.01815	1.15623	0.89128	0.941517	0.880239	1.12067	1.73982
ARMC7	0	1.22071	0.916024	1.29271	0.905451	0.912959	0.706169	1.05003	1.21209	0.736907	1.46306	1.04335	1.54528	1.0548	0.671673	0.740394	1.58191	1.15332	0.99293	1.25271	0.970562	1.31531	0.922929	0.818405	0.873903	1.17315	1.49766	0.877978	1.09457	1.10298	1.15182	1.96012	0.951149	1.2468	1.01508	0.673356	0.895387	0.982811	0.925238	1.03567	1.66945	0.888683	1.08661	0.975519	0.637805	0.856302	0.902323	1.14468	1.1785
ARMC8	0	0.777564	1.02519	1.05841	1.20416	1.01226	1.05204	1.0022	0.9211	0.731462	0.733657	1.00553	1.09695	1.17188	1.0068	1.03527	0.831748	0.952211	0.714379	0.678167	0.997825	1.06405	1.17657	1.04941	1.03695	0.958199	0.859058	0.765866	1.18545	1.08777	0.943316	1.06202	0.944258	0.902291	1.08165	1.35708	0.925328	1.17213	1.00872	0.93291	0.990934	1.03765	0.875216	1.08626	1.27008	0.887555	1.20698	0.989357	0.957967
ARMC9	0	1.13498	1.4011	0.904498	0.673093	0.640421	0.766127	0.766593	0.56978	1.07056	1.11932	1.42609	0.811472	0.672114	0.606381	0.668078	0.517655	0.852736	1.22938	1.12253	1.32691	0.8802	0.764574	0.713387	0.595307	0.965114	0.698605	1.26833	0.863933	1.48007	1.67955	1.66798	0.846613	0.762616	0.779844	0.977938	1.32969	0.915528	1.56606	1.76054	1.80535	0.834023	0.857234	0.703563	0.972335	1.29291	0.933564	1.46097	1.7237
ARMCX1	0	0.633427	2.43183	0.464982	0.783658	0.49705	0.526493	0.589188	0.984391	2.41929	0.470184	3.41798	0.393322	0.633976	0.337314	0.421929	0.917078	0.441408	2.86326	0.356737	3.0804	0.431145	0.769402	0.500045	0.537949	0.473613	0.93006	2.52875	0.795956	2.41574	0.403078	0.954243	0.261482	0.325429	0.285697	2.64314	0.304232	0.770315	1.93217	0.492198	0.922745	0.262824	0.405451	0.456856	2.06699	0.556223	0.780483	1.88318	0.610309
ARMCX2	0	0.538466	2.27287	0.556256	0.667523	0.538301	0.630214	1.34483	0.721251	1.9335	0.46873	2.62898	0.680346	0.837782	0.498235	0.602146	0.683762	1.26135	1.57117	0.46952	1.85846	0.514641	0.544087	0.442082	0.381707	1.1106	0.660554	1.81992	1.43359	1.59516	0.513981	0.920219	0.438722	0.82614	0.738601	1.98979	0.598874	1.75878	1.86862	0.324396	0.943605	0.448678	0.460935	0.408962	2.02446	0.595492	1.23294	1.61991	0.653664
ARMCX3	0	0.374072	1.20332	0.967948	0.877977	0.966245	0.874236	0.988747	1.16829	1.07648	0.260683	1.25305	1.02695	0.837856	0.955688	0.858963	1.11987	0.910534	0.927551	0.266716	1.17247	1.00359	0.846924	0.873947	0.846026	0.940947	1.17772	1.01192	0.656088	1.16302	0.9083	0.742795	0.493406	1.02298	0.849658	1.06248	1.96461	0.664755	1.12231	0.868764	0.699252	0.448598	1.04417	0.750247	1.08639	1.77923	0.709109	1.22828	0.903116
ARMCX5	0	0.975364	1.01167	0.950189	0.9806	0.930467	0.889179	0.870426	1.21623	0.815254	1.00041	0.992831	0.950428	0.956078	0.964923	0.800483	1.15219	0.853316	0.791002	0.975153	1.12538	1.09892	0.982566	1.01135	0.924942	0.968341	1.1811	0.790878	0.997479	1.11704	0.925155	1.13844	0.889572	1.06128	0.891456	1.17547	0.954848	0.782196	1.17137	0.738146	1.11434	0.753319	1.00455	0.713942	1.17185	1.06815	0.880323	1.23265	1.10303
ARNT	0	0.998657	1.23723	1.24428	1.07998	0.778714	0.667753	0.966085	1.45869	1.172	1.00864	1.30294	1.36369	1.13707	0.849952	0.599131	1.66213	0.901855	1.1555	0.943429	1.22153	1.27261	1.09484	0.77849	0.637032	0.935804	1.45438	1.12936	0.977194	1.31275	0.890848	0.911749	0.82664	0.984242	0.781589	0.960675	0.63871	1.08265	1.31578	0.931665	0.956978	0.818551	1.06856	0.862938	0.931677	0.569891	1.00361	1.224	0.858445
ARNTL	0	0.93492	0.861124	1.0891	1.22358	1.00909	0.711161	1.06843	1.25267	0.97803	0.827986	0.839387	0.905473	1.21706	0.832894	0.8713	1.18827	1.19619	1.03972	0.945723	0.76574	0.955284	1.2868	0.958351	0.896325	1.14008	1.19792	1.19829	0.998455	0.928023	1.02607	0.963755	1.05105	1.0698	1.06443	0.912586	1.42735	0.966657	0.905741	0.869814	0.760218	1.01889	1.03083	1.0432	0.86742	1.44805	1.21266	1.08667	0.955436
ARPC1A	0	0.736414	1.01606	0.870212	0.817241	0.762115	0.789217	0.636525	1.00538	0.761788	0.752859	1.08362	0.89552	0.818313	0.795584	0.844742	1.06887	0.708422	0.850352	0.632958	0.968018	0.841433	0.788506	0.707637	0.78336	0.602938	1.04651	0.7849	0.810884	0.910852	0.940082	0.949234	0.646182	2.30375	1.0092	1.29524	1.5594	0.817282	0.934629	0.948118	1.00441	0.647978	2.30085	1.08233	1.28289	1.49717	0.955968	0.980276	0.995627
ARPC1B	0	1.22709	1.02587	0.94499	1.3966	1.26628	1.08846	1.07762	1.09526	1.03708	1.20146	1.01476	0.956299	1.30682	1.201	1.0518	1.03029	1.03204	1.0372	1.15519	1.0216	0.928145	1.34907	1.2022	1.07405	1.06108	1.03096	1.00741	0.892649	1.02476	1.36615	0.894233	1.23411	0.667683	1.2584	1.08694	0.630765	0.912797	1.03938	1.30949	0.911931	1.27114	0.57681	1.29187	1.01081	0.620329	0.863928	1.01173	1.2479
ARPC2	0	1.06237	1.00294	0.896365	1.17122	1.07866	0.942945	0.912633	0.981269	0.943834	1.05466	1.01454	0.891864	1.1703	1.10448	0.958067	1.03333	0.927729	1.02086	1.05126	0.96156	0.874218	1.12611	1.081	0.940629	0.881603	0.963413	0.968059	0.800327	0.933485	1.20171	0.879764	1.00412	1.16984	1.19349	1.17086	0.843625	0.798475	0.930367	1.20985	0.864403	1.02056	1.14561	1.22948	1.17548	0.870738	0.83654	0.912762	1.19173
ARPC3	0	0.971203	0.878049	0.840854	1.17205	1.07428	0.890182	0.896113	0.994589	0.916914	1.04336	0.958358	0.935907	1.1644	1.08334	0.966244	0.99111	0.942519	0.988705	0.96626	0.876842	0.838169	1.15387	1.05305	0.924368	0.887048	0.949096	1.00103	0.894003	0.899007	1.20209	0.876925	1.02778	1.17018	1.23162	1.18155	0.857668	0.865083	0.913496	1.26191	0.873172	1.04848	1.23263	1.3152	1.16195	0.794672	0.841328	0.849161	1.22694
ARPC5	0	1.10547	0.997016	0.988926	1.25169	1.03228	0.982213	0.975715	1.02699	1.02002	1.12567	0.96722	1.01166	1.20033	1.06913	0.974864	1.02615	0.970884	1.04403	1.09958	0.987534	0.951404	1.18512	1.01189	0.938694	0.960365	0.985144	1.05654	0.903219	0.995709	1.26265	1.00378	1.0058	1.21669	1.19456	1.14623	0.726473	0.814932	0.911694	1.27229	0.934235	1.06809	1.25622	1.21383	1.0875	0.688306	0.866001	0.966253	1.24384
ARPC5L	0	0.946658	1.1536	0.925741	1.09787	1.31472	1.10542	0.911261	1.19559	0.836454	1.00331	1.20233	0.931055	1.18196	1.26305	1.08717	1.28526	0.882507	0.899407	0.98366	1.19949	0.973294	0.990244	1.24024	1.20079	0.848957	1.28874	0.922835	0.946165	1.25416	0.949371	0.907705	1.04991	1.13792	1.17256	1.2281	1.13243	1.0494	1.17257	1.05517	0.979291	1.13138	1.14024	1.14967	1.3355	1.22532	0.993961	1.10589	0.935455
ARPP19	0	0.95497	1.43569	1.46357	1.0115	1.06119	0.883759	1.05756	1.07025	0.946302	0.943823	1.49283	1.40497	1.09587	1.03763	0.882523	0.972353	0.957022	1.03399	0.913403	1.38929	1.34341	0.918554	0.968424	0.919241	0.856628	0.87322	0.94071	1.10195	1.61067	0.900284	1.26326	1.00274	0.956107	0.905038	0.82661	1.02587	1.10135	1.62788	0.966929	1.33465	0.934177	1.06983	1.02557	0.759767	1.11111	1.05063	1.57651	0.981545
ARR3	0	1.21343	0.669892	0.426902	1.05397	0.528233	1.65185	1.10105	2.24966	0.462064	1.2744	0.762657	0.725145	1.34054	0.707199	0.863978	2.21591	1.18918	0.81796	1.27981	0.700987	0.559895	0.729649	0.519198	0.473261	0.732467	1.2031	0.404759	1.09467	1.14696	0.884447	0.676784	0.839505	1.02889	1.05413	1.03055	1.25752	1.22329	0.844166	0.820175	0.649851	0.63155	0.862824	0.568739	0.725835	1.21378	0.958838	0.728323	0.959146
ARRB1	0	1.2577	0.812956	0.701362	1.22181	0.659045	0.794161	1.06194	2.16811	0.477348	1.45451	0.900338	0.77418	1.24318	0.680067	0.793748	2.27169	1.18408	0.469894	1.45501	0.866843	0.654174	1.22571	0.627226	0.816669	1.1367	2.41691	0.329059	1.55565	0.90814	1.05204	0.499498	0.588842	0.784728	0.742866	0.565825	1.67797	1.50834	0.901613	1.06293	0.415947	0.526273	0.698156	0.695984	0.512884	1.5471	1.4128	0.873156	0.964124
ARRB2	0	1.18273	0.947137	0.958244	0.77929	0.978675	0.812204	0.887261	0.999806	1.24881	1.42095	0.937483	1.01121	0.769544	1.07164	0.692376	1.14998	0.860062	1.15815	1.3332	0.969933	0.918096	0.740511	1.0421	0.778276	0.863868	1.08334	1.38024	0.947973	0.87088	1.06636	1.11732	1.33919	1.11913	1.09742	0.861665	1.09755	0.968296	0.900023	1.18708	1.2258	1.39813	1.17223	1.17268	0.852347	1.02051	0.909598	0.901462	1.08817
ARRDC1	0	1.74911	1.36491	1.16933	0.728475	0.913689	0.769368	0.4236	0.619853	0.590112	1.63174	1.27691	1.18365	0.747694	1.00107	0.826923	0.739898	0.461726	0.607973	1.62237	1.36138	1.0818	0.677293	0.916441	0.753688	0.498521	0.690181	0.49767	1.13857	1.09861	0.589097	0.738815	0.974257	0.844178	1.17803	0.681511	1.8965	1.02009	1.16552	0.580951	0.770155	0.908582	0.90962	1.12352	0.71976	1.6127	1.09606	1.01573	0.56916
ARSA	0	0.850292	0.484783	0.967551	1.06766	0.597147	0.888815	2.91083	0.770955	0.92038	0.795776	0.693319	0.900007	0.989218	0.64572	0.767463	0.775485	1.92003	0.601871	0.796954	0.58036	0.978768	1.14337	0.580197	0.736975	3.57924	0.791546	0.694342	0.769173	0.733233	1.05974	0.725808	0.641014	0.702948	0.670155	1.06484	1.23503	0.802296	0.540115	1.05017	0.658952	0.497276	0.706292	0.536972	1.11518	1.26866	0.736444	0.700241	1.103
ARSB	0	0.694849	0.980575	1.00708	0.73806	1.05436	0.848103	1.50877	1.24105	1.05264	0.643255	0.784257	0.783166	0.700614	0.92159	0.768778	1.13627	1.48056	0.903423	0.728887	0.810673	0.918638	0.766602	1.1023	0.755741	1.43424	1.17596	1.03756	0.901691	0.975795	1.08944	1.45011	0.94138	1.06141	0.697377	0.957394	1.07921	0.894463	0.799906	0.961336	1.52593	0.824984	0.985907	0.788869	0.817526	1.20339	1.02486	0.776259	1.20401
ARSD	0	0.958878	1.36438	0.868977	1.33237	0.909117	1.11519	1.03332	0.973279	1.09315	0.829362	1.67471	0.706119	1.19868	0.755199	0.780349	0.869655	0.766196	0.877048	0.767011	1.53174	0.782801	1.18477	0.802077	0.821568	0.827691	0.872292	0.797605	0.964563	1.33068	1.14156	1.02097	0.763467	0.654071	0.847064	0.794523	1.06144	1.01715	1.88219	1.65813	1.15821	0.714677	0.618812	0.838731	0.884998	1.13793	1.0313	1.54943	1.26212
ARVCF	0	0.638537	1.12651	0.981568	1.39959	0.867097	1.11734	0.833024	1.45564	0.934253	0.717111	1.06164	1.05693	1.3023	0.916272	1.02916	1.50785	0.910485	1.0263	0.700753	1.09068	0.968143	1.34672	0.902483	1.07566	0.840088	1.38911	0.823636	0.890698	1.02818	0.646871	0.874922	0.847419	1.10765	0.748939	0.902258	1.28151	1.13071	1.2105	0.70412	0.97889	0.833528	1.1976	0.767439	1.01759	1.26214	0.934151	1.18376	0.723861
AS3MT	0	0.300366	0.389922	0.274063	0.312833	0.366377	0.799755	1.75921	1.47075	0.562893	0.38082	0.445037	0.360799	0.381119	0.374428	0.778919	1.53621	1.77332	0.589536	0.298821	0.404531	0.31603	0.299126	0.29086	0.789381	1.85683	1.57977	0.548134	2.92551	0.688215	1.91396	1.32532	0.870557	0.832218	0.609449	1.44667	0.545818	3.22134	0.514999	2.07101	1.37907	0.847258	0.748548	0.549962	1.57428	0.459499	3.32445	0.551647	2.03017
ASAH1	0	1.51673	0.947673	1.00073	0.550832	0.923007	0.579871	0.461819	1.22628	0.42008	1.59768	0.966769	1.04004	0.539037	0.906954	0.505599	1.36761	0.428843	0.43572	1.53086	0.94678	0.995818	0.478028	0.839055	0.537049	0.350931	1.23602	0.394015	1.59827	0.769396	0.666882	0.723822	0.657867	0.764978	0.94551	0.763394	3.35039	1.77682	0.737542	0.645586	0.684909	0.548132	0.651927	0.844264	0.641716	3.46967	1.76522	0.742395	0.715416
ASAP1	0	0.750066	0.685684	0.569631	0.840645	0.642052	1.11232	1.56838	0.88242	1.4011	0.762122	0.692861	0.542842	0.867827	0.619548	1.06255	0.827352	1.54611	1.44497	0.746842	0.721109	0.562839	0.869042	0.653523	1.11966	1.61493	0.898763	1.47913	0.774533	1.04292	2.18846	0.72613	1.10468	1.05439	1.31886	1.07523	1.12209	0.735389	1.07398	2.11719	0.675633	1.10593	1.05538	1.30702	1.0393	1.11772	0.792547	1.04416	2.03612
ASAP2	0	0.946399	1.40162	0.93749	1.12585	0.900801	1.01117	0.870152	0.865063	0.75348	0.908065	1.47429	0.934953	1.0422	0.941226	0.979984	0.860876	0.892177	0.804894	0.888279	1.47172	0.878586	0.989705	0.93164	1.02951	0.878335	0.869529	0.750999	0.847866	1.25377	0.957243	0.962073	1.16946	1.06917	1.08006	0.66857	1.62144	0.821835	1.39964	1.0089	0.892202	1.28552	1.07979	1.12974	0.717892	1.65712	0.802777	1.32675	0.941817
ASAP3	0	0.837942	0.847338	0.904283	2.35901	0.680496	0.93146	0.832563	1.06731	0.724859	0.88789	0.835607	0.984558	2.52903	0.705725	1.09192	1.05817	0.900719	0.832462	0.751564	0.826112	0.846812	2.67428	0.56651	0.966797	0.77766	1.06499	0.551011	1.39676	0.692743	1.52436	0.707977	0.581709	0.767782	0.771977	0.814307	1.4372	1.51323	0.652368	1.70493	0.593053	0.613804	0.803829	0.674265	0.67625	1.48876	1.33178	0.611789	1.49918
ASB1	0	1.03631	1.14728	1.20456	0.882795	0.855018	0.873092	0.886028	0.830913	0.931327	0.700948	0.960491	1.04658	0.721166	0.826406	0.775239	0.778926	0.869322	0.945769	0.673586	0.974573	1.16127	0.820535	0.863353	0.837366	1.02745	0.856974	1.00097	0.896811	1.07875	1.0777	0.923423	0.900129	1.12763	1.176	1.11881	0.903685	0.775981	0.911935	1.41801	0.974145	0.846179	0.956576	1.41001	1.28811	1.05998	0.873786	1.01546	1.49861
ASB13	0	0.849646	2.34708	1.59137	0.990665	0.616599	0.975331	0.807303	0.76881	0.89738	0.738642	1.84701	1.28036	0.931151	0.703254	0.987432	0.798678	0.920609	0.787076	1.10844	2.14713	1.73665	1.18724	0.820469	0.960035	1.0328	0.971384	0.88311	1.02675	0.955738	0.7322	0.558657	0.462155	0.701994	0.438533	1.09839	0.90726	1.24022	1.24968	0.992693	0.733821	0.604775	1.26101	0.477273	1.20592	1.03576	1.22518	1.2669	1.04015
ASB6	0	0.943769	1.02637	1.1871	0.662271	1.08502	1.03772	0.878307	1.04581	1.39738	0.872186	1.11029	1.16944	0.586087	1.18753	1.0971	1.05967	0.896305	1.58058	0.848343	1.06278	1.11068	0.758211	1.07113	1.10385	0.867751	1.10995	1.40029	1.19087	1.0005	0.898688	0.927301	0.941498	0.992729	0.949571	0.886524	0.755624	1.24549	1.03531	0.909185	1.02872	1.07286	0.958101	0.899803	0.980238	0.869215	1.25278	0.960076	0.90955
ASB7	0	0.835994	0.85152	0.970735	1.02254	0.925647	0.998479	0.943974	0.924711	1.11804	0.708055	1.09168	1.03458	0.937587	0.787456	0.944947	0.891736	0.936278	0.963367	0.855937	1.09136	0.96557	0.983215	0.939646	1.05006	0.879313	0.942314	1.09827	1.01186	1.15837	0.771876	0.769535	0.995355	1.08306	0.818299	1.03509	1.43325	0.92195	1.36702	0.893568	0.746613	1.10122	1.09878	0.864891	1.02515	1.4472	0.889415	1.23828	0.772568
ASB8	0	1.16549	1.0182	1.49884	0.779051	0.893836	1.06528	0.753492	0.982829	0.926013	1.24292	1.12224	1.61356	0.897679	1.05682	1.03857	0.99042	0.769887	1.06506	1.06157	1.2169	1.57155	0.823201	0.893187	0.961083	0.823657	1.07222	0.719582	1.56633	1.17762	0.859976	0.969044	0.730542	0.96591	0.988441	0.955513	0.918039	2.00361	0.884674	0.800419	1.08964	0.664099	0.907507	0.776769	0.877228	1.29465	1.86722	1.04262	0.935711
ASB9	0	0.827028	0.89175	0.684199	0.901675	1.15261	1.01978	1.55901	0.771715	0.884169	0.706718	0.911561	0.643411	0.848253	0.979585	1.12594	0.853964	1.69595	0.863239	0.979816	1.22628	0.992983	1.19907	1.01234	0.99161	1.34939	0.681757	1.08382	0.763629	0.896897	1.16985	1.39223	1.4341	0.871173	0.957474	0.924594	0.739599	0.733945	0.953741	1.20827	1.25789	1.73047	0.920315	0.879162	0.831409	0.68398	0.696458	0.876105	1.09853
ASCC1	0	1.04556	0.944228	1.01791	1.04524	0.980499	1.03619	0.833433	0.867493	1.0419	1.16807	0.998068	1.07852	1.12988	1.02141	1.05191	0.872521	0.884043	1.0823	1.15149	0.962625	1.08995	1.08611	1.04469	1.17503	0.830301	0.832732	1.1752	1.06528	1.09265	0.991698	1.0103	1.04467	0.958067	1.19358	0.985788	1.25474	0.868059	1.03309	0.919329	0.969794	1.01633	0.954421	1.14338	0.94961	1.10828	0.973705	0.985201	1.00334
ASCC2	0	1.0199	1.0306	1.09603	1.12568	1.25234	1.06319	0.949636	0.753523	1.01918	1.04221	1.03815	1.18965	1.21386	1.29051	1.1218	0.679539	0.940595	1.08261	1.03742	0.974839	1.0654	1.15221	1.2696	1.13443	0.852839	0.758351	1.07809	1.04925	1.06276	0.948802	0.977498	0.983058	0.939642	1.30834	0.96438	1.27571	1.01655	1.17689	0.93559	0.977992	0.97255	0.927727	1.31909	0.956067	1.23983	1.00209	1.0586	0.91415
ASCC3	0	1.11438	0.984727	1.0765	1.15099	1.24413	1.13858	0.858653	0.666868	1.03386	1.14387	0.973768	1.0906	1.1376	1.29532	1.16633	0.659043	0.834208	1.06972	1.13523	1.0075	1.08718	1.14498	1.27426	1.20668	0.86806	0.65911	1.05857	0.991918	1.11117	0.894635	1.03951	0.944212	0.845885	1.31173	0.92814	1.30651	0.961161	1.07317	0.875358	1.04298	0.95381	0.815966	1.33018	0.943996	1.24757	0.968391	1.05299	0.892654
ASF1A	0	0.890347	1.04913	1.19024	1.01927	1.07489	0.885652	0.919111	1.52885	1.148	1.15017	1.15773	1.36888	1.09152	1.3153	0.925881	1.6326	0.751385	1.1651	0.884383	1.1174	1.38378	0.984894	1.13795	0.961126	0.775949	1.44835	1.08979	0.714678	1.24217	0.712088	1.23768	1.09185	0.920054	1.12759	0.825844	0.940308	0.719084	1.30996	0.757808	1.46048	1.20874	0.859548	1.08543	0.732489	0.950528	0.776919	1.37504	0.729927
ASF1B	0	0.675879	1.35711	1.19863	1.53805	0.894437	1.00709	0.933964	1.32095	0.716611	0.751629	1.31915	1.18772	1.56087	1.00263	1.03003	1.21421	0.846962	0.892181	0.671134	1.30578	1.17364	1.69845	0.857391	1.036	0.821611	1.25359	0.643538	0.621172	1.60628	0.963644	0.786802	1.28246	0.657659	0.603393	0.901511	0.410206	0.662104	1.47712	0.96569	0.889167	1.2723	0.675572	0.69929	0.815358	0.534602	0.846744	1.67151	1.12983
ASH1L	0	1.2346	0.990554	1.18374	1.07696	1.07991	0.915257	1.13893	1.02023	1.04792	1.0953	1.02802	1.18774	1.06443	1.04774	0.822592	0.979187	1.17518	0.984774	1.1755	1.0164	1.17847	1.08413	1.00926	0.900155	1.24892	1.0446	0.999903	1.09651	1.0155	0.954053	0.805963	1.03666	1.10919	1.05735	0.876924	0.970938	1.17544	1.06497	0.958327	0.829074	1.08949	1.17738	1.02857	0.913008	0.923192	1.13474	0.971191	0.914821
ASH2L	0	0.815389	1.17354	1.1433	0.841324	0.840183	0.852216	1.43254	1.15997	1.0021	0.733452	1.12878	1.10247	0.808841	0.834874	0.836398	1.12203	1.42347	0.934715	0.845636	1.20644	1.20953	0.853592	0.84039	0.819946	1.502	1.13551	0.959512	1.11797	1.1635	1.12201	1.1686	0.987702	0.948792	1.02693	1.227	1.02496	1.0798	1.16248	1.18078	1.22057	0.967855	0.990252	0.998415	1.17812	0.999491	1.0451	1.08589	1.06061
ASL	0	1.23029	1.02329	0.748941	1.60629	0.900896	0.775593	1.1151	0.623813	0.674042	1.35382	1.11025	0.783787	1.76267	0.876301	0.79102	0.672159	1.23898	0.675568	1.28177	1.03985	0.774338	1.67954	0.959377	0.784062	1.12152	0.751632	0.734737	1.03323	1.05228	1.0024	0.807893	0.799527	0.975245	1.04813	0.831504	1.66268	1.06363	1.1261	0.99431	0.728564	0.741362	0.924829	1.03206	0.810224	1.61452	1.08879	1.14117	1.03046
ASMTL	0	1.13784	1.90633	1.78032	0.757484	1.07985	1.24369	0.657058	0.54543	1.12942	1.09703	1.79493	1.75822	0.711423	1.03284	1.21352	0.535797	0.634954	1.17459	1.12236	1.87846	1.67369	0.680362	1.06583	1.24436	0.604868	0.564944	1.2047	0.534074	1.66743	1.31567	1.32931	0.586959	0.827573	0.648695	0.635925	0.882859	0.459213	1.6841	1.38375	1.35575	0.560047	0.749507	0.611958	0.555304	0.715294	0.544596	1.60875	1.31396
ASNA1	0	0.712101	1.15292	1.15084	1.13008	0.944925	1.02027	0.84897	1.05352	0.878033	0.708729	1.20784	1.23475	1.25526	0.950532	1.14834	1.06757	0.852055	0.906799	0.744525	1.10072	1.09725	1.14216	0.918857	1.04366	0.790015	1.03544	0.883852	1.10948	1.06533	1.17425	0.823277	0.973397	0.927144	0.985726	0.902208	1.36914	1.04522	1.11843	1.21541	0.821098	0.954326	0.891605	1.08632	0.909193	1.29211	1.12823	1.10913	1.19038
ASNS	0	0.903749	0.870329	1.13703	1.06407	0.733492	0.803861	0.79167	1.55441	0.819566	0.945007	0.91535	1.13027	1.10161	0.768632	0.827267	1.56217	0.846163	0.94042	0.934748	0.955145	1.16607	1.12622	0.767225	0.866892	0.840284	1.51303	0.91288	1.49135	0.9108	0.776082	1.02526	1.03313	1.02052	0.700884	0.755279	0.981147	1.4989	0.918746	0.756024	1.02998	0.961336	1.05918	0.695694	0.769995	0.955477	1.43035	0.910572	0.781322
ASNSD1	0	0.968654	0.984147	1.31344	0.852693	0.996882	0.889468	1.14378	1.04461	0.805998	0.960757	0.960859	1.36074	0.837759	1.04943	0.905284	0.972044	1.02579	0.789718	0.996542	0.938126	1.3596	0.852157	1.05398	0.836844	1.16548	1.01007	0.791405	0.989568	0.980754	1.18821	1.04606	1.1599	0.918555	1.04925	1.07176	0.830498	0.845256	0.916703	1.23488	1.11341	1.29704	0.930745	1.00957	1.01401	0.733244	0.917759	0.938267	1.2341
ASPH	0	0.83249	0.575024	0.587116	1.67565	1.36126	1.29213	1.694	1.01088	1.31887	0.814916	0.506892	0.524624	1.72109	1.38266	1.19517	0.971308	1.67042	1.12272	0.858976	0.563036	0.577224	1.78967	1.37955	1.25118	1.6873	0.968735	1.23039	0.590205	0.515066	0.876458	0.879021	0.637833	1.18671	1.20842	1.76942	0.57873	0.593983	0.456809	0.907244	0.884239	0.612266	1.27733	1.22604	1.84881	0.506551	0.575226	0.446009	0.865646
ASPM	0	0.923116	0.818244	1.06359	0.99349	1.01309	1.20133	0.982721	1.08901	1.15868	0.937763	0.846731	1.08031	0.972874	0.915332	1.15789	1.03321	0.991108	1.04396	0.927998	0.793532	1.02795	0.97361	0.924739	1.09244	0.989798	1.01025	1.11577	0.81848	0.803641	1.37023	1.26616	1.40381	1.09636	0.938021	0.954031	0.759713	0.823725	0.76008	1.41077	1.29628	1.57252	1.13327	0.878563	0.952407	0.618918	0.791897	0.781249	1.31894
ASPSCR1	0	1.07547	1.06753	1.14333	0.921734	0.849993	0.851017	0.625853	0.811162	0.614342	1.14315	1.19553	1.27291	0.896447	0.883519	0.779721	0.888266	0.678473	0.674751	1.14816	1.10202	1.2243	0.851867	0.834286	0.791718	0.665109	0.810771	0.645218	1.11369	0.980187	1.88341	0.95243	1.05755	1.08004	1.03156	1.04785	1.07907	1.14319	1.01074	2.23235	0.973704	1.12837	1.12829	1.06338	1.0103	0.966771	1.0838	1.00891	1.91904
ASRGL1	0	1.03948	0.750501	0.370719	0.214488	0.274064	0.558978	0.262392	0.912055	0.323488	1.13444	0.724424	0.444697	0.314308	0.268485	0.564405	0.832783	0.333004	0.352898	1.09144	0.695632	0.405039	0.24966	0.229324	0.520989	0.275505	0.84243	0.278019	0.466661	0.784202	0.522892	5.47346	0.589041	1.341	0.570919	1.16592	0.484022	0.456774	0.728038	0.516403	5.24106	0.538543	1.33237	0.604513	1.12573	0.492492	0.465932	0.796947	0.56697
ASS1	0	1.69314	0.506591	0.767158	1.50073	1.04809	1.06054	0.92458	2.1665	0.490863	1.7081	0.563023	0.854935	1.51181	1.13264	1.1231	2.29527	1.0128	0.624463	1.77477	0.476844	0.763647	1.56197	1.07183	1.07486	0.953966	2.24653	0.463928	0.89804	0.605125	1.05786	0.640817	0.812627	1.16561	0.999498	0.626317	0.384469	0.862333	0.605773	1.06263	0.62784	0.766428	1.22271	1.05471	0.587465	0.40759	0.900285	0.644597	1.04987
ASTE1	0	0.613927	1.09551	1.24935	1.35306	0.875958	1.05981	1.23852	0.77404	0.997011	0.652607	1.04549	1.12195	1.19274	0.962135	1.10036	0.803198	1.21567	0.920635	0.74186	1.13516	1.46276	1.36556	0.986783	1.10666	1.10702	0.765063	0.934535	1.05055	0.993847	0.846634	1.22827	0.843426	0.80784	0.825481	0.996189	0.851646	1.13145	1.05944	0.892089	1.19632	0.720844	0.9379	0.83681	1.01059	0.828542	1.12546	0.910166	0.883262
ASUN	0	0.87308	1.07084	1.04923	1.00187	0.824324	1.18333	1.28924	1.29463	1.00868	0.916171	1.08189	1.07624	1.01868	0.818741	1.30396	1.35549	1.31703	1.04273	0.85336	1.00665	0.99559	1.00585	0.809328	1.16666	1.17797	1.24664	0.94274	1.02412	1.04014	0.769108	1.04231	1.19646	0.876803	1.07646	0.943958	0.89855	1.0189	1.09558	0.760133	1.09369	1.24691	0.90524	1.09528	0.97035	0.813483	1.06722	1.05649	0.744925
ASXL1	0	0.445608	0.661636	0.71722	0.820347	0.885644	1.07487	1.6573	1.29489	1.19053	0.687311	0.569618	0.803469	0.895478	0.914036	1.08759	1.20522	1.62873	1.24174	0.502474	0.637272	0.640034	0.857584	0.828548	1.06074	1.8169	1.0019	1.56801	0.954663	0.840614	1.03933	1.15717	0.980432	1.45923	1.04577	1.20591	0.787365	0.779385	0.567389	0.999477	1.12571	0.996674	1.4807	0.886559	1.17381	0.592203	0.920353	0.815621	1.03293
ASXL2	0	0.959519	1.25828	1.24736	0.989723	1.01718	1.0274	1.23697	0.590226	0.885432	1.01415	1.19692	1.20899	1.00687	1.06059	1.06315	0.662818	1.1818	0.809084	1.00716	1.26919	1.22885	1.00348	1.02568	1.03989	1.2593	0.606822	0.842784	1.14719	1.13535	1.02256	0.993088	1.13281	1.16627	1.0453	0.864805	1.0986	1.15872	1.16289	0.992219	1.00953	1.16509	1.19733	1.11618	0.865331	1.10754	1.16585	1.06033	0.96596
ATAD1	0	0.873905	0.931329	1.09056	1.04124	1.007	0.590783	1.04066	0.801197	1.17063	0.877171	0.913163	1.11503	0.958172	1.02685	0.544525	0.765287	0.912489	1.06501	0.9146	0.940664	1.11062	1.02994	1.01666	0.590697	0.996952	0.834128	1.07861	1.88863	0.989756	1.4118	1.02487	1.21384	0.941195	0.728731	1.05766	0.942449	1.81246	0.967252	1.4657	1.00081	1.1589	0.973953	0.771194	1.03277	0.820996	1.83774	1.02222	1.47253
ATAD2	0	2.15766	1.30397	1.57054	1.27239	1.14915	0.860492	0.761217	0.717272	0.80958	2.08887	1.37833	1.63405	1.26191	1.16351	0.866404	0.752486	0.801889	0.776733	2.03406	1.3077	1.56452	1.26687	1.0884	0.844196	0.769646	0.715366	0.75455	0.688353	1.43335	0.739996	0.913151	1.14278	0.880513	0.650607	0.770279	1.00727	0.705198	1.43455	0.705846	0.94657	1.09048	0.856492	0.629246	0.760534	0.95907	0.695316	1.41135	0.73229
ATAD2B	0	1.20487	1.44382	1.5397	0.80915	0.966494	0.824008	0.907537	1.13108	0.782735	1.18997	1.61062	1.66568	0.861373	0.99561	0.786764	1.19071	0.899468	0.781819	1.1798	1.57683	1.56997	0.834471	0.897855	0.777345	0.895491	1.11478	0.665778	0.843876	1.68846	0.953029	1.17383	0.752942	0.751219	0.910849	0.670576	1.59058	0.84828	1.77931	0.92313	1.1186	0.708669	0.665946	0.809936	0.636234	1.59231	0.866282	1.6212	0.996599
ATAD3A	0	1.26992	0.900697	0.864901	1.36561	1.16944	1.05616	0.850188	1.07235	1.54619	1.16944	0.943485	0.897222	1.23477	1.07371	1.07348	1.07837	0.87467	1.43076	1.25039	0.902599	0.810492	1.3348	1.13237	1.04622	0.884856	1.02307	1.47773	0.795919	0.941539	1.12784	1.15507	0.954043	1.02119	0.95768	1.09204	0.789057	0.817711	0.961417	1.19401	1.1198	0.921518	0.990027	0.970255	1.10106	0.79527	0.866163	0.944957	1.19403
ATAD3B	0	1.10674	0.673199	0.556939	1.1593	1.39516	0.971757	0.781763	0.85887	2.80607	1.12534	0.565438	0.526199	1.11158	1.44632	0.975217	0.913934	0.711144	2.70934	1.09348	0.64654	0.640955	1.19222	1.30878	0.922469	0.783024	0.912339	2.3476	0.48019	0.546615	0.599497	1.98805	0.432321	0.742057	0.86486	1.60597	0.608528	0.315578	0.475563	0.557239	1.84736	0.414522	0.531933	0.764715	1.58682	0.498397	0.488071	0.491671	0.588815
ATAD5	0	0.822068	0.741718	1.22467	0.903675	1.41051	1.18784	1.208	0.999192	0.98992	0.762756	0.762417	1.25108	0.851905	1.53717	1.0933	0.995679	1.15725	0.822108	0.855872	0.768753	1.28499	0.86836	1.38376	1.07994	1.20411	0.94632	0.863816	1.1124	0.812123	0.853754	1.75231	1.12201	1.097	0.958434	1.23372	0.638866	1.20408	0.769864	0.910207	1.75976	1.19658	1.07803	1.00974	1.19857	0.600203	1.06443	0.88994	0.867703
ATAT1	0	0.649364	0.813301	0.889755	0.665582	0.682707	0.691098	0.6211	1.46853	1.0062	0.589054	0.770537	0.876904	0.651065	0.8875	0.828504	1.7074	0.661732	1.53903	0.58428	0.905015	1.0363	0.698816	0.852851	0.90973	0.454396	1.86407	1.41485	1.22583	0.81778	2.02134	1.08301	1.13433	1.04583	0.736576	0.833202	0.821566	1.29313	0.77785	2.07038	1.20814	1.16586	1.00078	0.815918	0.852424	0.799666	1.17586	0.858627	1.81352
ATE1	0	1.08317	0.930998	1.09104	0.945611	0.857558	1.47719	0.890258	0.80153	0.758202	1.15962	0.996804	1.0704	0.920176	0.898097	1.47763	0.82155	0.956652	0.753819	1.11523	0.961936	1.0946	0.928327	0.891535	1.53409	0.844792	0.824553	0.771241	1.04953	1.04519	0.818386	1.31323	0.963918	1.1261	0.619952	1.03458	1.12031	1.03078	0.896792	0.828131	1.46869	0.94511	1.13097	0.647371	1.0511	1.09566	1.0663	0.990593	0.803639
ATF1	0	0.719526	1.4886	1.36784	0.994031	0.846393	1.04405	0.960877	0.822704	0.776989	0.620151	1.58462	1.73074	0.949461	0.947434	0.973711	0.666281	1.12882	0.984142	0.573007	1.44857	1.72179	0.859829	0.829284	0.985904	0.968672	0.644003	0.962077	1.35145	1.20106	0.888758	1.3364	1.08209	0.944928	1.13399	0.863446	0.563233	1.26922	1.29489	0.826335	1.30536	0.986145	1.07484	1.09417	0.815068	0.599025	1.19866	1.22347	0.931952
ATF2	0	0.516051	0.986448	1.02369	1.08763	0.704698	1.11333	1.74083	1.21419	0.857661	0.537947	0.910676	0.994302	1.09063	0.704366	0.94216	1.05604	1.50683	0.898745	0.542636	1.04974	1.01732	1.08751	0.663269	1.03476	1.52892	1.07857	0.832182	0.908429	0.931562	1.31735	1.19493	0.961515	1.26204	1.03389	0.961414	0.953305	0.919128	0.987312	1.27298	1.24186	0.9364	1.31408	1.13527	1.03536	1.02614	0.875234	0.868691	1.17999
ATF6	0	0.593977	0.712234	0.804425	0.897028	1.00921	1.09177	1.03055	1.26599	1.23652	0.483218	0.573414	0.662956	0.963178	1.08265	1.29088	1.48676	1.1449	1.31245	0.576864	0.645685	0.712292	0.958549	1.0431	1.10203	1.13675	1.18152	1.36364	0.774715	0.733374	0.762903	1.00798	0.95061	1.08061	0.931565	2.09099	0.79016	0.797524	0.678981	0.689925	1.15436	1.10344	1.08828	1.01823	2.57409	0.697288	0.69024	0.656869	0.686423
ATF6B	0	0.665355	0.830763	0.758576	1.01212	0.809115	1.2939	0.861974	1.59827	1.30069	0.570218	0.849585	0.80978	1.07254	0.826442	1.32126	1.62282	0.947954	1.25454	0.349693	0.74913	0.76134	1.07121	0.785572	1.23742	0.867267	1.32292	1.12918	1.19319	1.0456	0.671993	1.11998	1.03101	0.948204	0.985248	1.98427	0.693648	1.23521	1.12265	0.66282	1.08138	1.03549	0.914505	1.07781	2.03961	0.766199	1.11459	0.952295	0.665947
ATF7	0	0.944178	0.999157	1.35353	1.12313	0.708442	0.941899	1.44519	1.15166	1.02253	0.896402	1.06962	1.20621	0.97564	0.721751	0.962651	1.13205	1.35621	0.998962	0.795855	1.1964	1.03133	1.01451	0.709194	0.871004	1.12917	1.07608	0.983348	1.15894	0.994453	1.00622	1.09416	0.682009	0.931457	0.650065	1.05952	0.839442	1.114	0.949141	0.759157	1.03049	0.664427	1.01539	0.661564	1.02258	0.800974	1.14632	1.01974	0.830783
ATF7IP	0	0.837065	1.18945	1.01815	1.13144	0.941471	1.09578	1.17491	1.24676	1.03438	0.823932	1.24277	0.986781	1.08083	0.971998	1.03843	1.2038	1.2098	1.00192	0.811447	1.26693	1.05955	1.1572	0.977611	1.05055	1.27779	1.22195	0.975846	0.89134	1.28113	0.849513	1.1919	1.2121	0.911307	0.981348	1.06876	0.903372	0.906167	1.27213	0.841262	1.20972	1.24088	0.910546	0.938995	1.03353	0.767965	0.909921	1.23144	0.823151
ATG13	0	0.991419	0.971684	0.927383	0.789715	0.818958	0.990652	0.87483	0.996702	1.15407	0.997494	1.03207	1.16965	1.02133	0.876001	0.925386	1.10693	0.996741	1.31294	0.783125	0.933761	1.03275	0.941232	0.801798	0.873548	0.929237	0.924287	1.3008	1.31978	1.1497	1.00835	1.1104	1.4465	1.08118	1.16997	1.2926	1.14676	1.39235	1.01233	1.0354	0.913796	1.60622	1.07699	1.17228	1.24926	1.07501	1.49727	1.15014	1.00262
ATG14	0	0.778066	0.928077	1.18244	1.1433	1.02524	0.81163	0.696538	0.727288	1.11434	0.802937	0.920655	1.20408	1.1133	1.06286	0.82435	0.785067	0.765795	1.01318	0.83767	0.818631	1.21105	1.14049	1.03592	0.807975	0.796408	0.820002	1.12297	1.14981	0.705057	0.783229	0.863764	1.04769	1.18393	0.909138	1.47133	1.12982	1.27365	0.82127	0.872919	0.970264	1.15192	1.28921	0.884903	1.66197	1.0615	1.18892	0.772102	0.838518
ATG16L1	0	1.06008	1.08444	1.11999	1.08178	1.11111	0.82914	0.917886	0.564905	1.07492	0.986568	1.02043	1.14475	1.05551	1.08463	0.720446	0.498581	0.788874	1.05741	0.988696	1.07405	1.14661	1.05825	1.07168	0.822712	0.791878	0.523478	1.10537	0.768279	1.03267	1.11658	1.05061	0.921281	0.856153	1.4494	1.24641	1.65283	0.764571	1.02734	1.05278	1.0319	0.906182	0.816208	1.58994	1.27354	1.55362	0.796734	0.965046	1.04373
ATG2A	0	1.36956	0.916149	0.909254	0.827229	0.992429	0.986595	0.7209	1.09661	0.870577	1.35511	0.89813	0.84773	0.809648	0.986588	1.01314	1.04153	0.744257	0.852849	1.29042	0.927301	0.812132	0.778176	1.01894	1.04673	0.66187	1.09751	0.893963	1.2536	1.08757	0.940674	0.830403	0.848394	1.03064	1.20027	1.09233	0.960734	1.28458	1.04907	0.897781	0.765632	0.803992	0.925442	1.2687	1.10711	1.04616	1.31893	0.984043	0.877034
ATG2B	0	0.871123	1.10532	1.24212	0.761942	0.932008	0.822434	0.763658	1.13802	0.994726	0.89094	1.11015	1.33207	0.725584	0.918287	0.812489	1.18662	0.684734	0.978137	0.891397	1.0774	1.27009	0.701814	0.868441	0.780318	0.634277	1.06756	0.956129	1.17592	0.978253	1.26582	0.912825	0.908829	0.906787	0.915577	0.92612	1.06827	1.13685	0.974436	1.34302	0.900981	0.842475	0.963056	0.94565	0.876945	1.09409	1.13531	0.951544	1.30679
ATG3	0	1.07981	0.982346	1.03278	1.17726	0.969003	1.26543	1.18774	0.715803	1.06799	1.09257	0.918734	1.03473	1.11257	0.932703	1.27805	0.753297	1.17046	1.05639	1.09912	0.966558	1.04309	1.16409	0.966068	1.36953	1.19792	0.770906	1.06463	1.22255	0.958018	1.02382	1.00576	1.05215	0.936288	1.55525	0.819226	0.984736	1.23133	0.944766	1.01912	0.941195	0.99289	0.928841	1.61157	0.793865	0.989483	1.24454	0.910106	1.0404
ATG4A	0	1.17074	0.899749	1.15298	1.02686	1.16786	0.804561	0.658343	1.31703	0.976198	1.26975	0.84315	1.04437	1.04876	1.18726	0.782244	1.37015	0.561017	1.12109	1.16962	0.912112	1.13623	1.17823	1.31917	0.822222	0.647479	1.51897	1.19469	0.937602	0.983327	0.918662	0.595286	0.585393	0.603505	1.93222	1.24446	1.44249	0.894083	0.866654	0.8577	0.534336	0.459959	0.634674	1.75921	1.22525	1.35104	0.814963	0.924158	0.79973
ATG4B	0	0.853871	1.12818	1.29921	0.767845	0.806187	0.54741	1.01683	0.299787	0.880008	0.800688	1.1827	1.31885	0.883453	0.840566	0.593808	0.365429	1.05193	0.899813	0.749016	1.34248	1.46397	0.818447	0.776614	0.532005	1.04431	0.278546	0.903195	0.740782	1.17861	1.05296	1.30163	0.754327	0.878134	1.381	1.26346	0.908507	0.745304	1.07914	1.03842	1.18967	0.846666	0.885529	1.43125	1.37373	0.928685	0.783028	1.10107	1.0336
ATG4C	0	1.59839	0.966198	1.21227	0.869735	0.905697	0.711659	0.967871	1.30447	0.984882	1.87987	0.859791	1.17516	0.827917	0.930403	0.507298	1.55867	0.887624	1.42318	1.82029	0.846582	1.19061	0.948196	0.961214	0.534209	1.00805	1.45471	1.1942	0.904062	0.673278	0.875137	1.14431	0.827213	0.960671	0.991009	0.888027	0.86921	0.931128	0.770521	0.952816	1.2012	0.767904	0.724588	0.800451	0.752397	0.901014	0.885704	0.677747	0.866749
ATG5	0	1.092	1.10279	1.10405	1.1064	1.10938	0.808734	0.881129	0.63974	1.19833	1.13547	1.09578	1.10326	1.04821	1.02136	0.759857	0.636229	0.831968	1.0264	1.05136	1.0968	1.16165	1.01076	1.0865	0.789916	0.818027	0.651144	1.18784	0.720858	1.00623	1.20552	0.975405	0.840505	0.793156	1.42973	1.19682	1.64019	0.769874	1.09465	1.12295	0.995965	0.919603	0.828144	1.45405	1.27029	1.64926	0.903867	1.11882	1.21993
ATG7	0	0.939957	1.12308	1.16865	0.836505	0.729159	1.25934	0.610985	0.529792	2.24917	0.967238	1.07513	1.09977	0.838567	0.737031	1.3725	0.544179	0.647113	2.29732	0.894778	1.07897	1.09214	0.780891	0.740455	1.36217	0.639616	0.567569	2.40621	0.917155	1.04978	1.1091	0.610852	0.823736	0.888847	0.934853	1.23493	1.17313	0.883091	1.07922	1.11879	0.68262	0.862402	0.879867	0.950173	1.29821	1.12371	0.87508	1.04379	1.12551
ATG9A	0	0.932163	1.04906	1.06925	1.07836	0.861207	0.719984	0.772657	1.03887	1.34026	0.922523	1.02372	1.02648	1.10225	0.882998	0.742158	1.03886	0.724116	1.32	0.856203	0.944438	0.973389	1.04719	0.852601	0.694859	0.80495	0.949849	1.2853	0.7814	0.978296	1.38682	1.05482	0.902664	0.993182	0.773382	1.02103	0.844963	0.798041	1.008	1.50274	1.07664	0.804399	0.934087	0.75968	1.13253	0.917509	0.820002	0.971033	1.54783
ATHL1	0	1.13815	1.18352	1.08381	1.16308	0.684	0.672838	2.08315	0.715139	0.653289	1.03281	1.23525	1.16391	1.13767	0.606735	0.492296	0.505977	2.23257	0.275769	0.99992	1.09234	1.06175	1.18061	0.63967	0.840374	2.28487	0.967424	0.619382	1.02634	0.586574	1.19729	0.963401	0.95836	1.0752	1.46249	0.511779	1.12843	0.661351	1.15157	1.22199	0.798357	0.683536	0.647863	0.641727	0.655798	0.708136	0.935849	0.671155	1.13593
ATIC	0	0.67043	1.7623	1.43598	0.995278	0.740664	0.803255	0.887806	0.525849	0.69471	0.67723	1.67158	1.39319	0.973383	0.741272	0.788568	0.516515	0.899524	0.693777	0.680985	1.71772	1.38308	0.977156	0.714774	0.797739	0.898678	0.561336	0.71337	1.18044	1.45856	1.11078	1.19731	0.912581	0.797204	0.905005	1.35067	1.02655	1.19637	1.44649	1.11957	1.19673	0.889811	0.781941	0.927396	1.31625	1.02542	1.17648	1.39552	1.09514
ATL1	0	0.407997	0.313279	0.378047	1.84769	0.511547	0.659504	0.528618	2.25451	1.21957	0.547696	0.612007	0.436319	1.77834	0.574445	0.684567	1.80441	0.655691	1.33504	0.404559	0.394877	0.336952	1.89963	0.452044	0.620412	0.646142	2.0654	1.21715	0.430364	0.451244	1.84804	0.51772	1.93547	1.3609	0.575004	1.78183	0.528431	0.39614	0.400971	1.77291	0.572331	2.17968	1.39842	0.60054	1.94547	0.474888	0.539998	0.594482	1.74078
ATL2	0	0.719485	0.911076	0.944791	1.26391	1.25471	0.932705	1.05158	1.33224	0.748943	0.711503	0.942762	0.932227	1.22213	1.19284	0.897724	1.32887	1.0192	0.714574	0.779485	0.93393	1.00285	1.28065	1.22978	0.875665	1.00505	1.30771	0.693423	0.591168	1.01341	1.1202	1.16478	1.59797	0.961932	1.25905	1.07404	0.717836	0.551217	1.03536	1.15313	1.19672	1.88261	0.943938	1.32259	1.09246	0.707085	0.625033	1.08242	1.08172
ATL3	0	0.857516	0.925903	1.04941	1.30003	0.913351	1.04876	0.873777	0.82263	1.15622	0.809223	0.908349	1.02003	1.24547	0.897036	1.02064	0.800685	0.841493	1.07358	0.867945	0.917576	1.03203	1.28818	0.908382	1.01009	0.846949	0.819351	1.04299	1.23434	0.960049	0.876417	0.754653	1.3531	0.923884	1.19751	1.06222	1.51616	1.31685	0.966776	0.90601	0.750835	1.41125	0.920912	1.21419	1.09224	1.53647	1.24042	0.948404	0.868251
ATM	0	1.22767	0.792327	0.907377	1.15103	0.625719	0.862306	0.83005	0.720637	1.25952	1.2029	0.758625	0.917556	1.15465	0.663342	0.866175	0.716483	0.82762	1.23674	1.20903	0.765344	0.911233	1.15041	0.592951	0.8407	0.847694	0.708039	1.1614	1.98182	0.74693	1.25664	1.19851	0.710725	0.959835	0.92227	1.11072	0.782508	1.97015	0.726339	1.29416	1.17579	0.692922	0.952312	0.900801	1.14846	0.813578	1.97974	0.707871	1.28226
ATN1	0	1.09944	1.21466	1.02532	0.919671	1.12313	1.07108	1.31272	1.29629	1.02549	1.07842	1.11859	0.969912	0.905853	1.0477	1.05887	1.37868	1.34873	1.04899	1.08365	1.06281	1.04768	0.931543	1.00976	0.970516	1.29684	1.22836	0.996356	0.608359	0.972421	0.581591	0.849553	1.26256	0.964777	1.22821	1.16243	0.905041	0.641466	1.17182	0.610774	0.82681	1.20974	0.958385	1.27427	1.02027	0.876528	0.681823	0.938085	0.697722
ATOX1	0	1.84623	1.16263	0.932471	0.787228	0.720338	0.771517	0.972697	0.86972	0.998607	1.74727	1.25633	0.990914	0.836681	0.742512	0.929402	0.837593	0.962944	1.04566	1.73285	1.11769	0.947516	0.741476	0.696391	0.832853	0.943435	0.901313	1.05413	1.12698	1.1044	1.46082	0.809991	1.09776	1.2361	1.08815	0.840045	0.9018	1.02883	1.15207	1.49969	0.735	1.14304	1.20568	1.11002	0.876264	0.848176	1.09441	1.0948	1.47056
ATP11A	0	0.88762	0.862285	0.690202	0.973327	1.07873	1.15254	0.857647	1.5158	1.18985	0.88326	0.840554	0.538611	1.0255	0.991043	1.21159	1.8285	0.785721	1.34761	0.889538	0.849522	0.610519	1.0357	1.02508	1.11301	0.865972	1.57541	1.23937	0.608101	0.907286	0.954507	1.62158	1.0866	1.30822	1.22487	0.845842	0.632802	0.539498	0.9221	0.917205	1.79154	1.18659	1.41552	1.28259	0.829072	0.523134	0.596919	0.950508	1.00598
ATP11B	0	0.597789	0.946934	0.946005	1.75391	1.21292	1.47253	0.615185	0.892239	0.786306	0.61989	0.983714	0.913464	1.86928	1.24156	1.49324	1.02781	0.763797	0.849288	0.550989	0.981179	0.94805	1.88008	1.20844	1.36208	0.722097	0.96365	0.820686	0.756799	0.860929	0.836011	0.610202	0.90087	0.993065	1.23691	1.32146	0.997046	0.73553	0.892687	0.808084	0.570876	0.98959	1.00797	1.25811	1.42156	1.03191	0.725648	0.830137	0.811261
ATP11C	0	0.500324	0.917984	1.12527	0.944388	0.905832	0.76615	1.14802	1.76481	1.75381	0.474242	0.942529	1.07517	0.938179	0.890139	0.759224	1.89607	1.11932	2.00464	0.456779	0.923966	1.07421	0.897987	0.842247	0.724924	1.12033	1.76838	1.99664	0.697395	1.1995	0.915799	1.40576	0.958262	0.64975	1.0449	0.946223	0.39516	0.626967	1.04708	0.906157	1.42047	0.959529	0.606633	0.946168	0.925728	0.434363	0.695479	1.16294	0.942898
ATP13A1	0	0.820553	1.32913	0.954911	0.996906	0.985505	0.843128	0.917578	1.48263	0.961502	0.846496	1.34351	1.01495	1.01826	1.03543	0.822746	1.44333	0.920894	0.98407	0.802157	1.35504	0.971714	1.01239	0.973213	0.813519	0.85527	1.49245	0.871563	1.07218	1.29041	1.03165	1.04854	0.980991	1.10419	0.871084	0.775529	1.08776	1.14208	1.37281	1.04625	1.10301	0.997038	1.15353	0.83954	0.769615	1.0462	1.10589	1.29774	1.01205
ATP13A2	0	1.17174	0.929439	0.784564	1.55223	0.90516	0.970438	0.916392	0.944286	0.787019	1.16804	0.914951	0.833359	1.64826	1.00655	0.933289	0.930368	0.992671	0.886011	1.18171	0.941706	0.830861	1.93833	0.916656	0.959023	0.998144	0.917312	0.947593	1.05488	1.00468	1.11897	0.880714	0.956539	1.02011	1.25152	0.814198	1.23285	1.11964	0.905751	1.0122	0.716531	0.887665	1.05127	1.14742	0.610444	0.976444	0.97465	0.990717	1.02186
ATP13A3	0	0.714965	0.726804	1.04357	1.10329	1.3637	2.05647	0.669161	0.718835	0.855701	0.759849	0.720122	0.992074	1.10454	1.30892	2.21328	0.69893	0.774798	0.857434	0.769165	0.71747	1.01168	1.09486	1.38321	1.9463	0.745285	0.809268	0.857383	1.66986	0.706628	0.972645	0.891062	0.944614	0.930961	1.05081	0.873066	1.21354	1.87824	0.761253	1.00034	0.937787	1.02185	0.963407	1.23172	0.876665	1.32878	1.85497	0.731051	0.939858
ATP1A1	0	1.37292	0.865182	0.714342	1.6597	0.937969	1.6868	0.872102	0.902973	1.28575	1.35633	0.88398	0.771344	1.61299	0.962758	1.5643	0.886862	0.942121	1.2377	1.35795	0.857671	0.715075	1.60696	0.936624	1.67449	0.863264	0.912506	1.24046	0.683519	0.843021	0.667356	1.04999	1.07892	1.22244	1.17175	1.30733	0.949649	0.658665	0.827899	0.647337	1.08923	1.08251	1.26296	1.21329	1.35202	0.958089	0.677448	0.832034	0.669174
ATP1B1	0	1.4931	0.970809	0.605615	1.6585	1.09388	1.91457	0.673655	1.05201	0.545201	1.51691	1.01565	0.58651	1.63873	1.14237	1.92365	1.09284	0.800836	0.598378	1.48371	0.978265	0.59373	1.66616	1.10645	1.86694	0.635475	1.04855	0.477285	0.4947	0.860034	0.356056	1.08266	1.43183	1.68104	1.17746	1.05857	1.01764	0.539501	0.91183	0.354461	1.12602	1.4351	1.75235	1.18303	1.09322	1.00915	0.561501	0.87087	0.416156
ATP1B3	0	1.15244	0.726077	0.827409	1.47126	0.840674	1.20139	1.09126	0.728951	1.59438	1.13806	0.689685	0.829837	1.39622	0.834831	1.19161	0.70835	1.08167	1.49289	1.13386	0.711161	0.834629	1.4596	0.877548	1.20757	1.09471	0.716077	1.4654	0.861792	0.717143	0.903426	1.03723	0.853764	0.919923	1.15584	1.41859	0.856449	0.825899	0.69746	0.917555	1.02695	0.895158	0.856479	1.10856	1.39602	0.800556	0.870709	0.744212	0.857733
ATP2A2	0	0.930358	0.843099	0.981734	1.21315	1.22581	1.01121	1.05228	1.0286	1.08564	0.9306	0.87197	0.98102	1.16802	1.20877	0.940811	1.03967	1.012	1.01987	0.944229	0.848343	1.01862	1.20332	1.21266	0.950125	1.08706	1.04214	1.02483	1.08671	0.959435	1.08816	0.871205	0.898437	1.0196	0.890475	1.15052	1.18434	1.11965	0.967424	1.04713	0.844797	0.897652	1.04136	0.903251	1.20645	1.19902	1.07579	0.957321	1.0561
ATP2A3	0	2.94052	1.82009	1.44633	0.620442	0.532285	0.545297	0.494467	0.534031	0.584368	2.96339	1.74716	1.45102	0.685436	0.656574	0.633753	0.629609	0.623823	0.579177	3.22587	1.83874	1.46896	0.570501	0.521808	0.541363	0.423136	0.444112	0.522057	0.636179	1.89291	0.487147	0.480342	0.458937	0.502875	0.509604	0.371469	3.10933	0.60069	2.07105	0.442931	0.479684	0.372899	0.466319	0.426011	0.415737	3.19974	0.617204	1.87192	0.515234
ATP2B1	0	0.700476	1.10982	1.07733	1.03425	0.773125	1.02812	0.921792	0.595877	2.28259	0.733457	1.16476	1.17365	1.04598	0.793607	0.994351	0.610228	0.88245	2.35064	0.730286	1.15251	1.14454	1.03572	0.772947	0.968903	0.959014	0.605414	2.13243	0.977342	1.3695	1.17198	0.911356	0.896375	1.00913	0.688887	1.19964	0.902677	0.965352	1.39644	1.22417	0.985782	0.975829	1.01809	0.6955	1.12423	0.865783	0.96279	1.50902	1.18929
ATP2B4	0	0.655932	0.713448	0.60847	1.36562	1.22623	1.35301	1.69421	1.05484	2.08352	0.626756	0.62512	0.563528	1.33097	1.16641	1.35554	1.05005	1.76184	1.91844	0.727963	0.766243	0.657344	1.38303	1.23478	1.36401	1.67284	1.08241	1.98251	0.535778	0.657324	1.32733	0.54306	0.821146	1.21851	1.00622	0.735982	0.497853	0.59683	0.638892	1.45597	0.480963	0.836659	1.30535	0.956477	0.759009	0.545039	0.652515	0.703773	1.36483
ATP2C1	0	0.791796	0.718158	0.742354	1.69841	1.02277	0.993908	1.07255	0.946411	1.11904	0.812114	0.705603	0.697333	1.69734	1.03052	0.902681	0.93764	1.06367	1.01064	0.766946	0.704074	0.705104	1.65168	1.05272	0.942555	1.09121	0.958127	1.06767	0.950332	0.739239	0.873603	0.76601	1.1552	1.12089	1.15012	1.35794	1.21484	0.951102	0.743277	0.914461	0.780729	1.18133	1.19728	1.2218	1.34985	1.15403	1.00506	0.739439	0.925286
ATP2C2	0	1.29158	1.27422	1.49915	1.02442	0.89614	1.12928	0.631462	0.671369	0.721699	1.27119	1.20965	1.27676	1.16849	0.84931	1.20837	0.693616	0.630005	0.774775	1.39569	1.69353	2.38759	1.01897	0.794885	1.15018	0.377204	0.42603	0.362319	0.812758	1.57711	0.509614	0.606004	1.16137	0.74351	0.695798	0.601506	2.58903	0.764977	1.26543	0.403315	0.710136	1.21783	0.825321	0.675565	0.642682	1.84675	0.80557	1.02439	0.528846
ATP5A1	0	1.22459	1.03857	1.14082	0.858525	0.939623	0.745652	1.09834	0.90782	1.15153	1.28138	1.04181	1.15146	0.873815	0.939767	0.725941	0.937945	1.07826	1.01546	1.26607	1.0212	1.15291	0.85733	0.933613	0.687946	1.09794	0.927205	1.03785	1.35444	1.06032	0.913615	1.2134	1.03485	0.920311	0.765355	0.964922	1.203	1.37147	1.05711	0.880448	1.22386	1.01521	0.906881	0.766709	0.971281	1.21644	1.32357	1.04611	0.890449
ATP5B	0	1.23943	1.00948	1.10684	0.86055	0.92513	0.749927	1.02161	0.866177	1.09707	1.23103	1.01573	1.12457	0.856916	0.906777	0.759073	0.88693	1.01167	0.979844	1.26161	0.987047	1.09072	0.832287	0.891992	0.735888	1.01917	0.85277	0.980978	1.29848	1.02745	0.918063	1.12347	1.00074	0.913491	0.760876	0.959148	1.15812	1.329	1.03027	0.915391	1.15772	1.01143	0.92382	0.758097	0.962756	1.17731	1.30929	1.01852	0.916643
ATP5C1	0	1.23175	1.09143	1.15533	0.836586	0.886372	0.767835	1.07543	0.873946	1.10312	1.20336	1.03373	1.12342	0.810889	0.846122	0.779458	0.876225	1.02971	0.974038	1.1489	0.961601	1.08241	0.783405	0.816189	0.756224	1.00791	0.885581	0.951609	1.43896	1.08687	1.01391	1.1502	0.988541	0.857021	0.725889	0.908124	1.22042	1.30743	1.03281	0.962715	1.24714	1.04265	0.881532	0.771263	0.895176	1.19798	1.30855	1.02867	1.00342
ATP5D	0	1.19853	1.10276	1.09749	0.895972	0.919627	0.961399	1.09355	0.928675	1.20439	1.21387	1.07684	1.1114	0.821231	0.874657	0.887459	0.810018	0.960122	0.99659	1.2725	1.0548	1.14353	0.839362	0.837124	0.960103	1.01127	0.868811	0.985947	1.32651	1.15266	1.00385	1.20383	0.96011	0.99749	0.78085	0.930057	1.24746	1.23228	1.06045	0.95097	1.12047	0.954557	0.994095	0.709127	0.89638	1.22198	1.27772	1.06676	0.949039
ATP5F1	0	1.22041	1.08167	1.09092	0.89175	0.933789	0.784798	1.09227	0.891743	1.11647	1.21345	1.03017	1.09434	0.899933	0.92854	0.787602	0.917177	1.07849	0.983214	1.1706	1.01359	1.0891	0.917357	0.926279	0.767274	1.08957	0.899651	1.03541	1.28909	1.0525	0.956747	1.14417	1.00938	0.946421	0.819649	0.955153	1.24262	1.28975	1.04052	0.928081	1.15577	0.97124	0.967484	0.764135	0.931978	1.15403	1.26617	1.01382	0.946901
ATP5H	0	1.28867	1.06427	1.19715	0.862337	0.962744	0.76374	1.14786	0.916016	1.13635	1.30251	1.08543	1.1572	0.909049	0.944554	0.79054	0.89095	1.08813	1.02051	1.34279	1.10477	1.23867	0.923558	0.961647	0.751197	1.17052	0.923275	1.05907	1.45522	1.12299	0.984564	1.24404	1.06877	0.92679	0.801418	0.984022	1.29777	1.47499	1.12694	0.942559	1.26803	1.05258	0.972889	0.7746	0.970743	1.30315	1.45603	1.12206	0.924368
ATP5I	0	1.1988	1.02977	1.08541	0.881913	0.902973	0.782124	1.08587	0.940904	1.13415	1.19077	1.0331	1.10983	0.906723	0.900672	0.771311	0.977506	1.05701	0.98824	1.28914	1.05606	1.20256	0.894388	0.894645	0.740394	1.09075	0.961899	0.99794	1.38924	1.17836	0.926816	1.18324	1.01892	0.971934	0.80177	0.89075	1.15916	1.42063	1.13285	0.9783	1.28618	1.02395	1.02165	0.814631	0.936992	1.1994	1.21352	1.13965	0.902779
ATP5J	0	1.27219	1.02978	1.13519	0.748299	0.895707	0.642074	1.07663	0.833758	1.06493	1.22609	1.04677	1.15255	0.753433	0.789463	0.657232	0.822047	1.02017	0.923967	1.33288	1.00461	1.17863	0.73423	0.928834	0.594793	1.03494	0.781574	0.858417	1.43578	1.01613	0.893394	1.13866	0.995881	0.87216	0.716924	0.908985	1.19175	1.44496	0.968215	0.852458	1.08849	0.927969	0.802702	0.621607	0.882586	1.10924	1.51832	1.00204	0.876902
ATP5L	0	1.14854	1.02073	1.07851	0.843555	0.921717	0.708234	1.10493	0.877748	1.20409	1.15347	1.00097	1.13112	0.779571	0.865417	0.631654	0.897716	1.065	0.983726	1.29021	0.981855	1.17125	0.822707	0.938189	0.61928	1.10412	0.813962	0.970763	1.28424	1.02241	0.979924	1.16862	0.969992	0.889913	0.790468	0.851511	1.18997	1.38688	1.06983	1.00173	1.10312	1.09077	0.875387	0.787034	0.992983	1.23415	1.31505	1.08926	0.974524
ATP5O	0	1.24945	1.04702	1.10645	0.896326	0.934554	0.72737	1.12835	0.948138	1.12223	1.25853	1.04447	1.04263	0.875647	0.89928	0.749625	0.974582	1.06466	1.00314	1.32617	1.05179	1.12618	0.88437	0.921295	0.711841	1.10295	0.927435	0.978315	1.45425	1.06058	0.917156	1.21633	1.08355	0.955005	0.75272	0.977431	1.31994	1.36195	1.111	0.950608	1.24258	1.11173	0.916245	0.814881	0.968454	1.2366	1.35733	1.1046	0.951384
ATP5S	0	1.37355	1.10427	1.25441	1.25143	0.875748	1.17505	0.744052	0.595295	0.843223	1.22782	0.994602	1.2212	1.17485	0.763662	1.09603	0.541599	0.785809	0.746072	1.45446	1.06401	1.18553	1.20799	0.795276	1.10451	0.755492	0.596575	0.697341	0.901031	0.899084	0.692812	0.951353	0.874849	0.880591	1.18753	0.900419	1.13525	1.03631	0.992586	0.722331	0.928668	0.862876	0.86912	1.41752	0.937874	1.24856	1.13319	1.00487	0.760858
ATP5SL	0	0.923651	0.95572	0.906961	1.0318	1.26378	1.18282	0.989361	1.24589	1.05463	1.13717	1.14812	1.07693	1.16318	1.23878	0.998688	0.922984	1.14214	0.817772	0.985382	1.05157	1.08962	1.01462	1.30907	1.15716	1.03346	1.39343	0.924038	1.59529	1.11699	1.04796	1.02739	1.2704	1.08588	1.23197	0.869758	0.981535	1.85579	0.996034	1.03914	1.10863	1.17485	0.949577	1.16566	0.805152	0.821785	1.80839	1.1961	1.08262
ATP6AP1	0	0.926135	1.07817	1.13449	1.0869	1.00428	0.900208	0.923813	0.920247	1.57394	0.956166	1.12559	1.17519	1.16056	0.977077	0.93457	0.936619	0.875533	1.64926	0.898213	1.03068	1.12672	1.12275	0.975612	0.883035	0.847865	0.893601	1.46557	0.875738	1.25813	0.889561	0.927393	1.11492	0.74202	0.889166	1.10538	1.03788	0.95585	1.29162	0.818717	0.875759	1.07828	0.763343	0.93168	1.13108	0.948853	1.12483	1.26759	0.819713
ATP6AP2	0	0.897622	1.07714	1.05531	1.06044	1.00882	0.818414	1.0401	0.818722	1.92708	0.799182	1.02423	0.987489	0.981491	0.906026	0.828167	0.753515	0.970613	1.62001	0.844902	0.982214	0.944563	0.960257	0.933106	0.807642	1.04597	0.809007	1.54287	0.834798	1.17844	0.797773	0.785786	1.05255	0.619004	0.920021	0.997707	1.03516	0.826986	1.20932	0.754292	0.914909	1.16949	0.627596	0.956594	1.00375	0.915358	0.936175	1.11865	0.750386
ATP6V0A1	0	1.02009	1.00606	1.05771	1.00912	0.844201	0.988628	0.746059	1.10278	1.40341	0.970979	1.09683	1.1375	0.979733	0.906776	0.991064	1.16132	0.826752	1.35689	1.00834	1.05997	1.08883	1.03582	0.841218	0.993494	0.818756	1.08641	1.31415	1.69759	1.06701	1.09544	0.804209	1.157	0.696359	0.841659	1.08056	1.25392	1.9587	1.14873	1.13979	0.751256	1.12701	0.724004	0.887454	1.12226	1.13176	1.78995	1.20002	1.10816
ATP6V0A2	0	0.748924	1.0941	1.06809	0.908479	0.817146	0.882307	0.66661	1.15484	1.17153	0.724637	1.14261	1.07107	0.926237	0.811239	0.922751	1.197	0.6829	1.21595	0.700743	1.06904	1.01929	0.906176	0.794978	0.843636	0.603838	1.11151	1.16485	0.886903	1.24394	0.925968	1.52155	1.15244	0.866952	0.762702	1.08623	1.10521	0.824741	1.24132	0.980852	1.61014	1.15983	0.741322	0.727402	1.03976	1.06519	0.885164	1.2209	0.936685
ATP6V0A4	0	3.44678	0.423821	1.02622	0.528806	0.768394	0.556699	0.609569	0.484197	0.37847	2.72385	0.482661	0.998008	0.715213	0.897834	0.698444	0.418518	0.62703	0.421386	2.72772	0.420488	0.907919	0.539054	0.962125	0.590629	0.554409	0.655836	0.388125	0.546642	0.615266	0.444373	0.645737	0.534503	1.53659	1.07783	0.576223	4.38072	0.54733	0.632472	0.594921	0.649728	0.601637	1.85326	1.01696	0.731814	4.57261	0.488283	0.682662	0.643058
ATP6V0D1	0	1.05604	1.01154	1.03565	1.17434	0.957698	0.962482	0.764694	1.10419	1.47118	0.994865	0.973191	0.974874	1.13453	0.929216	0.921737	1.04014	0.807182	1.35008	1.10625	0.949283	0.976381	1.14903	0.879167	0.897115	0.774503	1.0348	1.23598	1.35104	1.12578	0.950122	0.874475	1.01489	0.747938	0.968095	0.954577	1.15682	1.4056	1.17246	0.965003	0.886196	1.1212	0.73614	1.02928	0.994872	1.19635	1.33708	1.13867	0.985323
ATP6V1A	0	1.44663	1.00468	0.925696	0.937848	0.846147	0.936181	0.875524	0.952233	0.97788	1.48509	1.02208	0.944738	0.964084	0.879317	0.976894	0.97065	0.92737	1.04991	1.42819	0.986312	0.859816	0.945006	0.823177	0.961207	0.908781	0.943725	1.07505	1.43216	0.889487	0.793942	0.895304	0.951613	0.903376	1.25339	0.898633	1.28623	1.47865	0.807785	0.715426	0.852509	0.938518	0.841461	1.25892	0.858479	1.34425	1.48324	0.87573	0.80204
ATP6V1B1	0	3.96517	1.18422	0.914442	1.59756	0.654086	1.04535	0.78926	0.667749	0.719899	5.06288	1.18858	0.897338	1.45785	0.572146	1.0051	0.599076	0.72648	0.621975	3.99418	1.18476	0.842479	1.55326	0.844003	1.05709	0.697098	0.724735	0.739184	0.307783	0.705049	0.250572	0.365984	0.404529	0.782364	0.380147	0.443142	0.499862	0.357648	0.799062	0.352171	0.53178	0.522135	0.717653	0.30498	0.429071	0.421444	0.597828	0.866847	0.515401
ATP6V1B2	0	1.0247	0.98014	0.876777	0.702388	0.772196	0.84324	0.801755	1.03943	1.25498	1.07298	1.03958	0.955802	0.716651	0.796592	0.888487	1.07073	0.779829	1.32459	1.06662	1.02827	0.890884	0.69977	0.778151	0.88143	0.765651	1.04222	1.29099	1.73528	0.826842	0.809205	1.00588	1.24683	0.952265	0.861173	0.999128	1.48004	1.78293	0.768497	0.84177	0.962481	1.24681	0.900709	0.8417	0.960334	1.46163	1.77675	0.830361	0.829744
ATP6V1C1	0	0.839051	1.05983	1.16006	0.775854	1.21281	0.908187	0.984561	0.597833	1.27052	0.856581	1.06084	1.19184	0.77517	1.17291	0.922506	0.623507	0.971398	1.23579	0.867295	1.05644	1.1859	0.762794	1.1652	0.91394	0.991028	0.602361	1.2928	1.1011	0.858956	0.779589	0.721628	0.86939	1.13317	0.872457	1.1016	1.87141	1.20304	0.895724	0.797601	0.710113	0.920768	1.24562	0.873717	1.1757	1.93615	1.14165	0.910244	0.792188
ATP6V1D	0	1.55008	1.05926	0.915075	0.893922	0.793916	1.03388	0.744248	1.03842	1.17111	1.49983	1.10299	0.936175	0.914865	0.794543	0.977868	1.03496	0.802947	1.2008	1.48375	1.11784	0.870162	0.931115	0.815451	1.0174	0.848842	1.01928	1.23288	1.63954	0.899632	0.782916	1.03108	1.06918	0.818845	0.892427	0.828195	1.02289	1.70252	0.94124	0.866693	0.957796	1.17238	0.858131	0.94431	0.854415	1.03313	1.71491	0.894158	0.810933
ATP6V1E1	0	1.52835	0.960798	0.895602	0.848133	0.883556	0.932589	0.824631	0.909466	1.21247	1.50964	0.990117	0.996779	0.830427	0.979348	1.0331	0.993332	0.858872	1.1695	1.54504	0.99976	1.01151	0.814046	0.868554	0.934952	0.810563	0.926297	1.27471	1.52269	0.856834	0.830281	0.885846	1.11622	0.948592	0.843596	1.06311	1.50009	1.57891	0.828465	0.842652	0.835681	1.13254	1.0077	0.890292	1.12175	1.49626	1.74887	0.864059	0.845529
ATP6V1F	0	1.2579	1.12813	0.986607	1.02351	0.894566	0.943397	0.810743	0.993914	0.984418	1.41541	1.08263	1.02295	1.11367	0.957336	0.980922	0.996552	0.848747	1.06511	1.44164	1.05855	1.00894	0.966823	0.850257	0.904816	0.837323	0.897856	1.00594	1.46922	1.13405	0.871899	0.98452	1.00487	0.871878	0.860214	0.851136	1.05739	1.44849	1.17615	0.913449	0.985129	1.09782	0.865398	0.823096	0.889355	1.0264	1.50566	1.25461	0.868382
ATP6V1G1	0	1.48893	1.12909	1.02196	0.846397	0.893897	0.954558	0.892451	0.987775	1.25266	1.51079	0.999335	1.03512	0.798461	0.801877	0.89967	0.927718	0.766492	1.18921	1.50408	1.02971	1.00581	0.849223	0.859352	0.98219	0.794724	0.890921	1.24475	1.51801	0.83822	0.898564	1.01058	1.1424	0.982548	0.923497	1.09117	1.31928	1.57463	0.885187	0.746574	0.912595	1.17068	1.026	0.875484	1.18229	1.6124	1.61514	0.870735	0.700569
ATP6V1H	0	1.68484	1.02531	0.911555	0.902616	0.628149	1.02652	0.84974	1.13262	1.18004	1.65117	1.04488	0.900814	0.851381	0.623963	1.00564	1.12237	0.860592	1.16592	1.6793	0.998822	0.889192	0.896509	0.617942	1.03714	0.827164	1.10936	1.17411	1.77228	0.89705	0.873948	0.860795	1.11653	0.862281	0.966688	0.780917	1.18297	1.79148	0.848597	0.902449	0.858774	1.15312	0.815305	0.974477	0.838459	1.1192	1.61082	0.842644	0.867094
ATP7A	0	0.849113	0.93969	0.777837	2.35804	1.2929	0.82557	0.777992	1.17593	1.18658	0.942603	0.953582	0.800027	2.09129	1.27259	0.764181	1.19424	0.81529	1.19441	0.856881	0.860041	0.824448	2.35421	1.34021	0.784789	0.828539	1.12457	1.13499	0.794572	0.979791	0.931139	0.594724	0.663802	0.974624	0.650677	1.02144	1.57837	0.888592	0.983912	0.898966	0.560822	0.699658	1.02277	0.657777	1.03174	1.54283	0.808624	0.947992	0.934939
ATP8A1	0	2.80792	0.965271	0.990039	0.841051	0.646102	0.677573	0.64367	0.805348	0.802646	3.16313	0.892991	0.878586	0.839719	0.673319	0.637006	0.753677	0.690071	0.511629	2.52893	0.96302	0.897608	0.911348	0.616851	0.689595	0.584867	0.864937	0.571652	1.13222	0.787603	0.53118	1.68368	0.5751	0.843656	0.600607	0.820833	2.16897	1.08502	0.664561	0.58224	1.51075	0.58592	0.85578	0.487612	0.761531	1.92673	1.16865	0.747531	0.683184
ATP8B1	0	1.00734	1.52268	0.883702	2.32467	1.15131	0.793819	0.602032	0.520054	1.35003	0.914862	1.31513	0.81875	2.05133	1.0494	0.767294	0.451038	0.548892	1.23547	0.903316	1.30454	0.834222	1.87635	1.02727	0.80779	0.678492	0.5823	1.24734	0.883703	1.25431	0.526225	1.06826	0.81585	0.901776	1.06669	0.943204	1.47847	0.908093	1.41657	0.442759	1.09165	0.782615	0.790062	1.11167	0.904629	1.50547	0.855232	1.23785	0.485725
ATP9A	0	1.26097	1.29174	0.746893	0.921689	0.954358	1.05602	0.750843	0.889302	0.678955	1.28855	1.32128	0.707596	0.979985	0.966606	1.12263	0.820251	0.722007	0.607605	1.25056	1.28224	0.653613	0.946436	0.911035	1.02861	0.641614	0.890988	0.584112	0.630524	1.35499	1.21759	1.08011	0.955092	0.939366	1.28123	0.751765	1.80066	0.625466	1.42765	1.24382	1.04322	0.988709	0.833268	1.36052	0.608266	1.98351	0.635029	1.38446	1.22876
ATP9B	0	0.862555	0.921509	0.872842	0.831084	0.725406	0.580489	0.98188	0.946666	0.402567	0.71261	0.923281	0.802996	0.557617	0.495757	0.473361	0.979511	0.95316	0.390353	0.76408	0.936194	0.785225	0.598624	0.502049	0.596153	0.909045	1.01247	0.37736	1.43919	0.963018	0.96886	1.3085	0.798382	1.71666	0.801823	1.85144	1.13038	1.37525	0.787321	0.993938	1.28542	0.762718	1.65071	0.817493	1.75046	0.948423	1.31705	0.837389	0.942631
ATPAF1	0	1.79006	1.0346	1.0462	0.975061	0.845343	0.90711	0.933799	0.771514	1.07396	1.75183	0.984856	0.983812	0.924509	0.842078	0.870544	0.749012	0.922023	0.943818	1.71092	1.08105	1.11711	0.9894	0.853547	0.983507	0.854689	0.770533	0.924923	1.22803	0.988656	1.04366	1.1272	0.867535	0.885028	0.728085	0.890446	0.776851	1.52245	0.963629	1.15548	1.02943	0.921526	0.826691	0.78399	0.897246	0.784497	1.4808	0.972382	1.15157
ATPAF2	0	0.783374	1.37059	1.18325	0.881852	0.802622	1.19115	0.997173	0.758962	0.893201	0.852106	1.37342	1.11307	0.996091	0.884966	1.07253	0.798057	0.983283	0.834049	0.902197	1.45946	1.08526	1.0274	0.86835	1.06301	0.914922	0.769864	0.822227	0.830516	1.42307	0.816196	1.05637	0.737503	0.756983	0.91767	0.685523	1.57797	0.870102	1.56643	0.830688	1.18221	0.718603	0.840121	1.02524	0.70412	1.84619	0.80818	1.29202	0.791994
ATPIF1	0	1.41048	1.17281	0.904382	1.30204	0.992814	1.32748	1.2009	0.712017	1.48783	1.391	1.24795	0.922572	1.37002	0.973508	1.43816	0.683835	1.25376	1.36633	1.5262	1.21041	0.933878	1.40952	1.02007	1.34545	1.2807	0.764494	1.34164	2.0656	0.995352	1.37751	0.796813	1.254	0.370326	0.678781	0.518858	0.949027	2.23415	1.02159	1.44	0.824257	1.3007	0.472761	0.682642	0.542667	0.971569	2.21952	1.06632	1.4152
ATR	0	1.21471	0.824192	1.01702	1.08271	0.976184	1.03135	1.1093	0.785353	0.937809	1.30678	0.855556	1.05777	1.12032	0.970401	1.02859	0.798868	1.15071	0.969312	1.18757	0.802425	1.09109	1.09603	0.984578	1.00535	1.11283	0.782133	0.931408	1.30514	0.86898	0.840619	1.01584	1.04389	0.939286	0.793265	1.03204	0.812037	1.3348	0.903262	0.884354	1.08341	1.15901	0.986069	0.840893	1.02749	0.805978	1.21286	0.842237	0.856772
ATRIP	0	1.23587	0.846119	1.07498	1.09191	1.01459	1.05517	1.11608	0.845409	1.02584	1.18312	0.88562	1.05433	1.04563	0.957295	1.0746	0.858297	1.08034	1.00212	1.1674	0.959659	1.08673	1.07834	0.939582	1.05196	1.0977	0.907594	1.11274	1.2456	0.981146	0.94032	1.0834	1.00484	0.971396	0.928004	1.09253	0.964129	1.21141	0.975534	0.925906	1.13683	1.04241	0.917446	0.868726	1.03834	1.00359	1.10443	0.94482	0.840963
ATRN	0	1.03778	0.778678	0.906244	0.658376	1.00389	1.00452	1.38684	1.42137	1.13809	1.06687	0.797413	0.931347	0.594845	1.04898	0.943014	1.38756	1.32229	1.02168	1.06903	0.789262	0.899921	0.690798	0.995752	0.953782	1.38662	1.3471	0.993957	1.28319	0.838539	0.845361	1.04579	0.977204	0.840103	0.947298	1.43139	0.880596	1.19388	0.799667	0.896248	1.0811	0.95314	0.849761	0.884795	1.50098	0.888595	1.21982	0.847745	0.863328
ATRX	0	0.834783	1.24837	0.915404	1.00756	0.891942	0.808021	1.25762	1.61515	1.02244	0.823254	1.31084	0.942106	1.03354	0.988602	0.790642	1.64016	1.25909	0.985469	0.788543	1.24273	0.917695	1.03155	0.93173	0.815712	1.26423	1.58381	0.904728	0.908572	1.33078	1.52598	0.677378	1.14908	0.981008	0.669147	0.888375	0.785424	0.886072	1.37523	1.62274	0.678148	1.22407	0.994635	0.662232	0.871076	0.704258	0.882127	1.31346	1.50315
ATXN1	0	0.90563	1.51171	0.710316	1.32859	0.967989	0.839286	0.734691	0.532566	0.8498	0.98028	1.36209	0.834276	1.3282	1.02824	0.930884	0.749475	0.918433	0.87531	0.919554	1.73049	0.732529	1.31227	0.971476	0.791542	0.62631	0.550941	0.763757	0.706943	1.35254	0.987513	0.591625	0.945046	1.05715	1.52898	0.882269	1.99606	0.71845	1.47443	0.987793	0.636825	0.939371	1.20034	1.67925	1.00153	2.04577	0.707743	1.29925	0.933885
ATXN10	0	0.694839	0.689313	1.17268	1.05544	0.805277	0.849057	1.05674	1.12478	1.00352	0.735627	0.717032	1.11703	1.03674	0.82056	0.852543	1.13971	1.01269	1.05186	0.711257	0.658406	1.11641	1.00045	0.793949	0.858146	0.995034	1.10693	1.04113	1.03682	0.69559	0.91065	1.90024	0.940023	1.61308	0.607561	1.00986	0.980985	1.03787	0.688972	0.978213	1.89689	0.939433	1.61479	0.581971	1.05698	1.03356	0.976438	0.693776	0.938598
ATXN1L	0	0.742119	1.01135	1.20246	1.23715	0.981591	1.19946	0.848564	0.943729	0.83486	0.671977	1.0776	1.42645	1.31188	1.00319	1.17024	0.93413	0.867856	0.872351	0.889897	1.04655	1.25563	1.12987	0.95065	1.23414	0.911367	0.925058	0.900685	1.0532	1.01741	0.786257	0.897478	1.03768	1.02402	1.36386	1.01449	1.02035	0.941434	1.01187	0.734533	0.868407	1.06608	0.97395	1.51275	1.11869	0.927553	0.994	0.958842	0.883496
ATXN2	0	1.02413	0.830673	0.940676	0.820501	1.02961	1.04192	1.19602	0.950175	1.04653	1.07151	0.82602	0.98775	0.817067	1.06603	1.08768	0.92677	1.17914	1.06468	1.11315	0.872255	0.965151	0.802213	1.05914	1.12887	1.22742	0.854344	1.05914	1.09297	0.871468	0.957989	1.0232	0.996681	1.05496	1.46063	1.39387	0.944654	1.10198	0.879777	1.03125	1.07243	1.05205	1.10761	1.47468	1.46246	0.947327	1.04441	0.888151	1.02975
ATXN2L	0	0.819267	1.0835	1.23626	0.972467	1.0111	0.965976	0.992712	1.095	0.879006	0.838446	1.08245	1.25138	0.924805	1.01936	0.976418	1.11394	0.93609	0.933241	0.818731	1.12521	1.26323	0.898702	1.04308	0.97445	0.975149	1.1032	0.933019	1.08794	1.0979	1.008	1.14888	1.03145	1.12896	0.957363	1.20086	0.93773	1.07936	1.13374	0.974229	1.14904	1.02706	1.17295	0.919546	1.22039	0.93623	1.0249	1.07037	1.01899
ATXN3	0	0.764421	1.34162	1.5361	1.02222	0.908323	0.800895	0.717844	1.04585	0.901452	0.659563	1.41254	1.63044	1.02316	0.934192	0.807235	1.07993	0.71784	0.916772	0.701342	1.43783	1.68115	0.97874	0.907788	0.762007	0.807226	0.975236	0.805413	0.916597	1.09766	1.00658	0.783686	0.960228	1.07598	1.03019	1.01033	0.689079	0.913855	1.15253	1.20894	0.729816	1.02433	1.17417	1.09592	1.05721	0.727767	0.878576	1.1059	1.00977
ATXN7	0	0.870542	1.2845	1.39599	0.94436	1.15425	0.950693	1.85787	0.986253	1.07476	0.867769	1.40794	1.26761	1.08589	1.16668	0.860071	0.93268	1.48652	1.02094	0.986726	1.20278	1.34393	0.881982	0.940067	0.915591	1.45375	0.890227	0.816087	0.919168	1.58898	0.686221	1.25902	1.06823	0.959631	1.28745	0.824079	0.903422	0.732419	1.284	0.799534	1.22546	1.06448	1.06438	1.19332	0.775703	0.799732	0.797304	1.42955	0.724966
ATXN7L1	0	1.13368	1.0946	1.05186	0.841122	1.09427	0.96198	1.39633	0.961456	0.956834	0.970024	1.16025	1.30167	0.872815	1.1326	0.74575	0.956321	1.41201	0.847098	1.11535	1.02155	1.39013	0.841435	1.40418	0.809437	1.56956	0.949736	1.02422	1.16094	1.19356	0.662647	0.842678	0.961457	1.28017	0.797649	0.569498	1.71236	0.775622	0.821245	1.1792	0.887801	0.994463	0.927302	0.691371	0.67626	1.09081	1.24266	1.34383	1.14269
ATXN7L2	0	0.732735	0.960942	1.13076	1.13112	0.903823	1.04625	0.735702	0.725891	0.836634	0.794112	0.966559	1.04225	1.3421	1.01965	1.25144	0.774711	0.911672	0.974613	0.561445	0.912257	1.19574	0.986137	0.959251	1.03299	0.65679	0.784325	0.712843	0.960871	0.925176	1.00736	0.795542	1.02687	1.00472	0.973507	1.71291	0.830589	0.876757	0.941925	0.951725	0.850733	1.1636	1.17571	0.814936	1.46879	0.820004	1.05687	1.14659	1.04972
ATXN7L3	0	0.752606	0.853942	1.09714	0.891344	1.08844	1.016	1.21376	1.25307	0.83055	0.756463	0.914639	1.15572	0.804437	1.199	0.753833	1.07193	1.23175	0.814363	0.625904	0.871159	1.23429	0.865248	1.21142	0.830511	1.23306	1.1854	0.810812	1.1592	0.988948	1.00159	1.11711	1.28276	1.23203	0.892054	1.0023	0.86096	1.14513	0.979865	1.24924	1.16291	1.44041	1.47741	0.81037	1.04956	0.889823	1.09873	1.0723	1.05249
ATXN7L3B	0	0.624422	1.51675	1.6389	0.797294	0.807277	0.984808	0.819896	1.33544	1.11313	0.664639	1.77239	2.50052	0.960837	1.06947	0.951809	1.25732	0.825796	0.75933	0.645075	1.7485	2.05535	0.85009	0.932258	1.01951	0.829125	1.29543	0.972203	1.96306	1.23952	0.854238	1.0415	0.653064	0.718663	0.616898	1.06924	0.661286	1.73815	1.29383	0.862883	1.19861	0.694693	0.768144	0.584865	0.955867	0.662461	1.40046	1.40726	0.834917
AUH	0	2.40704	0.963489	0.882723	1.50417	1.22453	0.76314	0.948956	0.763056	0.900747	1.83773	0.911841	0.878532	1.47135	1.17638	0.956313	0.823905	0.899291	0.859071	2.13174	0.88079	0.815871	1.68563	1.22988	0.715233	0.892464	0.725731	0.831605	0.916473	0.925338	0.963261	1.02915	1.09756	0.862648	0.633183	0.788513	1.5428	0.88177	0.930698	0.942269	0.991403	0.966688	0.690134	0.669757	0.798725	1.37116	0.90333	0.880583	0.985869
AUP1	0	1.34225	0.929868	0.866761	0.810689	1.39615	0.982062	1.055	0.899758	0.930182	1.33761	0.99636	0.918751	0.856488	1.41063	1.03694	0.943231	1.08247	0.980627	1.26069	0.935384	0.821628	0.776592	1.21734	0.965188	1.00543	0.878353	0.878404	0.924304	1.10692	1.54552	1.00859	1.48398	1.02	0.850008	1.02709	1.03848	0.824396	1.01317	1.46054	0.924658	1.37957	1.0115	0.933151	0.923973	0.860849	0.922221	1.01354	1.46274
AURKA	0	0.94858	0.763164	0.984454	0.62861	1.58536	1.07265	1.07199	0.710229	1.17003	0.903478	0.748261	0.865102	0.709251	1.31324	1.08912	0.679446	1.01398	1.23282	0.980521	0.785521	0.945068	0.66634	1.58867	1.02612	1.06887	0.629215	1.17658	0.794063	0.813566	1.60472	0.895394	1.9297	0.849019	1.26074	1.00368	1.1286	0.703814	0.754548	1.64748	0.926231	1.9699	0.838757	1.30036	0.943143	1.1124	0.701863	0.76504	1.58123
AURKB	0	0.705563	0.867547	1.03421	1.15104	1.48425	1.05412	1.19517	1.09216	1.41445	0.588577	0.883993	0.981295	1.0209	1.39415	1.00821	1.13332	1.05675	1.1907	0.605022	0.895537	0.955516	1.14943	1.43325	1.00393	1.1381	0.986443	1.27827	0.751599	0.951755	0.892786	1.16798	1.59034	1.07289	0.982137	0.942201	0.563746	0.754507	0.924194	0.859827	1.38413	1.7424	1.14674	1.05753	1.0948	0.578401	0.77467	0.960213	0.910917
AVEN	0	1.16596	0.952654	0.865463	0.991711	1.19176	1.06062	0.881457	0.761182	0.980083	1.15862	0.914685	0.911076	1.04446	1.20035	1.02426	0.685298	0.779978	0.996549	1.25959	0.958091	0.88867	1.06798	1.21884	1.05879	0.838225	0.719176	1.05689	1.11144	0.860019	1.27954	1.53449	1.42866	0.813944	1.20858	0.863515	0.91948	1.08125	0.932275	1.45516	1.90346	1.73962	0.78849	1.39982	0.896361	0.793291	1.10937	0.985617	1.30108
AVL9	0	1.28095	1.32022	1.12153	1.26776	0.994899	0.850746	0.951428	1.05975	0.893466	1.35882	1.42663	1.18641	1.23128	0.915449	0.76106	1.04506	0.908457	0.859338	1.52823	1.47498	1.27489	1.33442	0.914108	0.878519	0.894066	1.02976	0.796082	1.26715	1.45691	0.963017	0.894968	0.767625	0.625819	0.780274	0.660466	1.36155	1.30879	1.62553	0.978129	0.848509	0.677481	0.473132	0.736307	0.522399	1.2781	1.26621	1.62365	0.951512
AXIN1	0	1.21581	0.976371	1.16388	1.10783	1.26681	1.13066	1.11529	1.08037	0.853909	1.24531	0.932868	1.11331	1.03904	1.17144	1.08607	1.00384	1.12325	0.889168	1.39667	1.05558	1.18224	1.06222	1.1859	1.09707	1.28891	0.920961	0.746819	0.983236	1.06809	0.794119	1.03341	1.002	0.794328	0.838619	1.10244	0.857289	0.940314	0.948286	0.870523	1.0732	1.12729	1.00379	0.908441	1.02529	0.810655	0.966468	1.14892	0.766433
AXL	0	0.218202	0.219176	0.233002	0.246714	0.285284	1.78196	0.299391	0.347423	3.14083	0.403137	0.491628	0.405837	0.546315	0.516088	1.40457	0.576254	0.738672	2.18734	0.347105	0.327561	0.350229	0.442719	0.39795	1.551	0.428644	0.550661	2.75064	0.499372	0.575213	1.46635	0.636195	0.793581	2.54949	0.671562	1.34587	0.558562	0.475049	0.389808	1.74298	0.587827	0.971214	3.11609	0.57857	1.78927	0.491712	0.536594	0.436327	1.60312
AZGP1	0	0.617953	0.548042	0.605974	3.50722	0.901631	0.787701	2.43401	0.572319	0.803807	0.594273	0.456814	0.490009	3.05539	0.718568	0.703647	0.517948	2.3244	0.597617	0.631641	0.506454	0.524623	3.58253	0.831608	0.78687	2.46263	0.588236	0.668388	0.610033	0.406965	0.437235	0.472403	0.445394	2.12821	0.482905	0.65454	1.54409	0.580719	0.29729	0.392783	0.347193	0.28633	2.43913	0.392373	0.535611	1.59063	0.627147	0.348812	0.366114
AZI1	0	0.879266	1.05901	1.26234	0.867814	0.887094	1.00425	0.755115	1.30017	0.959938	0.889713	1.09651	1.26585	0.896392	0.943153	0.996547	1.25386	0.853538	0.985389	0.860883	1.06545	1.25632	0.869229	0.876522	1.00761	0.735263	1.20844	0.96467	0.992767	1.26784	0.89088	1.28778	0.722944	1.1147	0.893729	1.40152	0.843632	1.00819	1.29847	0.944563	1.30475	0.735107	1.13651	0.887961	1.46043	0.84356	0.977066	1.28388	0.926664
AZI2	0	1.03918	0.923883	1.05886	0.7866	0.859189	0.887218	1.00709	0.659032	1.58109	0.949268	0.932939	1.14758	0.809989	0.817916	0.801145	0.603151	0.887853	1.52171	0.973146	0.906056	1.10828	0.725457	0.899756	0.758662	1.00692	0.613145	1.7162	1.24955	0.946279	0.985324	1.09769	0.939831	1.18767	1.11033	1.11742	1.41056	1.27227	0.989593	1.09356	1.13242	0.914378	1.16034	1.14479	1.07672	1.23077	1.20786	1.02945	1.01345
AZIN1	0	1.27353	0.87294	1.04868	0.984287	0.996582	1.05213	1.04555	1.00333	0.938525	0.688843	0.703575	1.08232	0.693018	1.13511	0.808711	0.953354	0.834073	0.730025	0.627075	0.926215	1.35263	0.738567	1.16805	0.89004	0.735435	1.01407	1.12404	0.848453	0.881862	0.818154	1.01489	0.853672	1.19629	0.973641	1.413	1.43481	0.669723	0.617234	0.513093	0.770065	0.838717	1.29611	1.03707	1.61834	1.46792	1.07591	0.730394	0.855552
B2M	0	0.556011	0.455386	0.440474	2.28521	0.894727	1.70923	1.11209	1.80102	1.48122	0.682034	0.572733	0.585449	2.04233	0.960579	1.57746	1.85935	1.19034	1.62233	0.52029	0.322947	0.552358	2.18687	0.856634	1.88566	1.18163	1.97479	1.44767	0.652688	0.491816	0.30469	0.465791	1.16887	0.728843	0.883603	1.76205	0.485735	0.5962	0.427301	0.266612	0.35571	1.19565	0.645503	0.820476	1.70276	0.462587	0.574988	0.475977	0.327387
B3GALNT1	0	0.677302	1.22974	0.977555	0.798469	0.712818	0.897557	1.11512	0.847774	0.776142	0.585202	1.18788	1.24674	0.658675	0.535994	0.640759	0.489734	1.20178	0.635524	0.680461	1.35876	1.22774	0.86153	0.786099	0.922698	1.12871	0.727297	0.630085	1.65755	2.6454	0.895385	0.765974	0.680179	1.01275	0.496256	0.830466	1.35913	1.56036	2.14995	0.964694	0.992985	0.584695	0.6722	0.622904	0.93327	1.30097	1.42003	1.97906	0.832691
B3GALNT2	0	0.542845	0.41973	0.739914	0.817427	1.19153	1.68275	1.02382	1.68545	1.43614	0.504254	0.566181	0.659981	0.694565	0.987643	1.7681	1.30238	1.05439	1.16398	0.457091	0.497117	0.701136	0.662418	1.09181	1.49442	0.964301	1.66956	0.994822	0.852196	0.758904	1.38162	1.2498	1.43921	1.08812	1.32303	1.14752	0.893349	0.860924	0.718878	1.70095	1.15063	1.55769	1.09218	1.25222	1.17222	0.945875	0.794993	0.771225	1.37182
B3GALT6	0	0.777617	0.931421	0.737647	1.18077	0.851764	0.809452	0.645803	1.32718	2.10492	0.765461	1.00737	0.674426	1.1476	0.82589	0.809899	1.34527	0.824739	1.6464	0.722307	0.919444	0.768774	1.17632	0.860713	0.917206	0.693296	1.33591	1.57915	1.01417	1.25027	1.53872	1.23404	0.662548	0.767377	0.89501	0.917556	0.86629	0.992027	1.16098	1.48591	1.15468	0.62422	0.842646	0.768715	0.815384	0.707662	0.90958	1.11071	1.35777
B3GALTL	0	0.744246	0.75959	1.02564	1.09144	0.881026	0.995173	1.19626	0.877519	1.38757	0.642956	0.704646	0.994561	1.10089	0.81193	1.04851	0.967227	1.08989	1.65639	0.742329	0.769207	1.04909	1.05059	0.883244	0.99691	1.15772	0.993083	1.40835	0.460406	0.666679	0.932352	1.05671	0.765519	1.16855	1.63869	1.28422	0.67326	0.435061	0.716385	0.903171	0.993332	0.819848	1.2128	1.82459	1.19364	0.764968	0.488366	0.685394	0.899812
B3GAT3	0	0.790293	1.16726	0.741393	1.00628	0.671528	0.831859	1.03332	1.09507	1.71271	0.84836	1.26682	0.793101	0.985402	0.70398	0.816099	1.12375	1.05687	1.73268	0.791065	1.10936	0.657019	0.96753	0.656235	0.862844	1.00228	1.08061	1.70607	1.28485	1.27797	1.29241	1.03488	0.860499	0.691768	0.766578	0.861142	1.40837	1.48458	1.4263	1.43864	1.14292	0.809676	0.68022	0.58739	0.86399	1.57216	1.27368	1.31683	1.32964
B3GNT1	0	1.01499	0.922212	1.13732	0.946533	0.903245	0.947944	1.13187	1.0901	1.18191	0.932932	0.845258	1.2662	0.710022	0.802503	0.826133	0.956439	1.02816	1.16203	1.04332	0.94556	1.26507	0.855448	0.826902	0.802879	1.19414	0.952456	1.12877	1.73781	0.944276	1.01336	1.13251	0.870596	0.823213	0.772356	0.722571	0.998588	1.94809	0.947312	1.21663	1.24443	0.840573	0.972517	0.799563	0.732505	1.03904	2.00139	0.895009	1.14452
B3GNT2	0	1.20483	0.878878	1.14296	0.977056	1.07759	0.860984	0.672926	1.12857	0.812325	1.153	0.914491	1.13531	1.10313	1.01693	0.905122	1.28871	0.64999	0.833868	1.18013	1.03511	1.20335	1.16846	1.10862	0.842327	0.698963	1.27417	0.857003	0.746007	0.924115	1.05045	0.845529	0.867011	0.730192	0.929677	0.821523	1.18841	0.568778	0.992859	1.09854	0.767361	1.00019	0.868576	0.872526	0.821574	1.1071	0.741828	0.94894	1.01136
B3GNT3	0	1.3863	0.60204	0.835841	1.05733	1.12008	1.86457	1.14732	0.616095	0.639028	1.43474	0.606562	0.62028	0.883762	1.30926	2.03759	0.495117	1.39157	0.43854	1.49801	0.55937	0.785417	0.960643	1.13381	1.63439	1.37853	0.887244	0.595349	0.436855	0.599763	0.634673	0.493953	1.05679	1.47129	1.82286	0.478157	0.704438	0.412554	0.773536	0.49024	0.566944	1.12647	1.68321	1.88769	0.411581	0.661466	0.346409	0.50749	0.247481
B4GALNT1	0	0.389527	0.512474	0.838624	0.558814	0.4784	0.600574	0.865952	1.7013	1.19201	0.593249	0.613036	0.980893	0.728388	0.697247	0.722467	1.7872	1.04072	1.37239	0.763123	0.738749	1.06179	0.886461	0.714244	0.854011	1.08186	1.50532	1.26342	0.709945	1.08779	1.28466	1.02845	1.22987	1.35694	0.713373	1.26889	0.595336	0.732693	1.05365	1.31058	0.974169	1.25161	1.47761	0.831729	1.72982	0.618761	0.704448	1.06968	1.21065
B4GALT1	0	1.46611	0.632565	0.742978	1.42341	1.05192	1.02723	0.783267	1.37846	2.03404	1.41815	0.648231	0.835804	1.44059	1.10343	0.988001	1.45863	0.794248	1.94729	1.34183	0.639275	0.766704	1.39818	1.08367	1.01039	0.808447	1.36244	1.83793	1.16501	0.574069	0.793161	0.734026	0.868989	0.806157	1.52998	0.624036	0.722152	1.29795	0.587864	0.811784	0.65831	0.792937	0.739269	1.68092	0.584343	0.850255	1.21068	0.575015	0.847374
B4GALT3	0	1.09635	0.799465	1.05233	1.1268	1.15528	1.05919	1.27028	1.52684	1.07561	1.05408	0.643532	1.01986	1.18693	1.30773	0.985805	1.89692	1.19406	1.14014	1.24938	0.763504	1.26844	1.28751	1.50947	1.14408	1.54919	2.11787	1.06797	1.10709	0.6464	0.647396	0.769392	0.873947	0.825682	0.887795	1.00597	0.777528	1.18814	0.729428	0.799641	0.687848	0.950843	0.712124	0.893701	1.03512	1.16467	1.18552	0.761199	0.713231
B4GALT4	0	0.57647	0.862365	0.754979	1.02241	1.22785	2.07799	0.877809	0.836359	0.813515	0.593223	0.849207	0.711258	0.978221	1.20548	1.82888	0.814117	0.950179	0.802224	0.663561	0.922219	0.748735	0.987149	1.15895	1.86228	0.797572	0.878282	0.843115	1.04505	0.879898	0.69763	1.32145	0.829966	1.02773	2.48775	0.785494	1.06707	1.01271	0.843844	0.704066	1.26292	0.765503	0.986702	2.42993	0.800075	1.20919	1.01758	0.850122	0.69054
B4GALT5	0	0.979333	0.524291	0.532211	1.40365	0.954902	1.10602	1.10858	0.911419	1.25106	1.02461	0.54753	0.641981	1.54298	1.12255	0.973396	1.10101	0.975283	1.45509	1.22256	0.434394	0.632212	2.01365	1.15656	1.1234	1.16219	1.21718	1.42288	0.478039	0.650589	1.16717	1.02641	0.956325	0.693967	0.98898	0.811909	1.09964	0.304203	0.598157	1.27726	1.11838	1.17206	0.820893	0.836549	0.614183	1.11938	0.339543	0.729295	1.38339
B4GALT7	0	0.84518	0.988627	1.02097	0.844724	0.690279	1.17028	1.1199	0.687481	0.837342	0.923908	0.994496	1.13832	0.788769	0.60466	1.33731	0.779633	1.62724	0.68389	0.953445	0.916269	1.09161	0.873765	0.833374	1.23158	1.22335	0.682556	1.01172	0.885081	0.919762	0.980441	0.935029	0.81595	0.968818	0.841013	0.833771	0.810409	1.01064	0.954537	1.22983	1.16476	0.988768	1.23038	0.994818	0.949325	0.885464	1.02556	0.96137	1.08732
BABAM1	0	0.970693	0.997979	1.0276	1.08768	0.960623	1.1618	0.772249	0.885378	0.827809	0.933578	1.01901	0.990516	1.09195	0.851574	1.14293	0.848004	0.838758	0.875572	0.958896	1.04322	1.03508	1.17364	0.961128	1.17621	0.941466	1.01446	0.891502	1.06043	1.0187	1.06543	0.936695	1.1452	1.13839	1.06366	0.861188	1.29616	1.18528	0.973906	1.13758	0.964413	1.25965	1.09982	1.16395	0.90629	1.42939	1.1164	1.01437	1.07887
BACE2	0	1.52342	0.581809	0.691771	1.56749	1.34563	1.0437	1.40881	0.954931	0.619599	1.26754	0.567969	0.74018	1.39522	1.22004	0.998183	0.998109	1.45146	0.756286	1.59983	0.489778	0.710713	1.81761	1.53685	1.00511	1.47445	1.0024	0.576958	0.960281	0.753595	0.590851	0.567461	1.43022	1.25109	1.14324	0.799453	0.6088	0.927003	0.776938	0.469483	0.406602	2.01677	1.43411	1.42705	0.809887	0.459098	0.986889	0.616149	0.394373
BACH1	0	0.756067	0.816641	0.896008	0.868477	1.11056	1.16329	1.1175	0.668097	1.03871	0.754293	0.727042	0.833068	0.784522	1.17963	1.08568	0.761171	1.23107	1.07425	0.795657	0.767694	0.90383	0.78015	1.1362	1.12315	1.2551	0.759029	1.15568	1.15145	0.762494	1.44376	1.58309	1.21097	1.01924	1.14002	1.11731	0.87478	1.15723	0.725742	1.38468	1.57391	1.20731	1.01927	1.13961	1.09587	0.960553	1.03845	0.729697	1.29515
BAD	0	1.08856	0.903497	0.956715	0.802338	0.916986	1.03589	0.865795	0.955075	0.946895	1.05521	0.845552	0.963124	0.726809	0.856551	0.919546	0.822586	0.774379	0.947146	1.22691	0.892874	1.02566	0.722022	0.911497	0.993098	0.807726	0.901873	0.933768	1.43708	0.920217	1.12672	0.904919	1.07852	1.21324	0.782584	0.91815	1.93491	1.56911	0.940136	1.07268	0.842943	1.18573	1.18136	0.759614	0.961044	2.0351	1.469	0.886165	1.09302
BAG1	0	1.54231	0.860871	1.07098	0.989506	0.913754	1.08979	0.794545	1.14662	1.11002	1.6199	1.03502	1.29422	1.01304	0.940419	1.08731	1.13861	0.878758	1.19131	1.82239	0.909376	1.25794	1.10066	0.959334	1.17285	0.799462	1.24568	1.22894	1.36323	1.52796	0.692942	0.917398	0.851185	0.987948	1.01498	0.776219	0.91992	1.3351	1.49867	0.705718	0.905049	0.814894	1.02763	0.919225	0.723372	0.86232	1.49001	1.63202	0.775276
BAG2	0	0.319351	0.505777	0.628515	0.57971	0.860211	1.59103	1.2361	1.07047	1.75848	0.502374	0.635308	0.716902	0.648981	0.858458	1.57126	1.00632	1.32423	1.60097	0.426185	0.56235	0.666173	0.61835	0.923263	1.59502	1.24278	1.09179	1.66597	0.763851	0.720277	1.26138	1.636	1.28038	1.21535	0.595362	1.18401	0.630714	0.704586	0.649402	1.39898	1.8575	1.38019	1.34659	0.544887	1.30971	0.509994	0.804749	0.69782	1.26989
BAG3	0	0.871874	1.33642	1.84333	1.10117	1.25594	1.01075	0.733506	0.701048	1.06104	0.924473	1.36092	1.86997	1.06056	1.2781	1.01254	0.679788	0.707545	1.04189	0.890019	1.43518	2.00063	1.13628	1.26273	1.04881	0.689558	0.627213	1.11698	1.21905	2.13276	0.851281	0.799407	0.718577	0.940656	0.783723	0.847579	0.875335	1.17604	2.23861	0.887882	0.806167	0.691967	0.964523	0.757133	0.893168	0.850425	1.14302	2.15834	0.855015
BAG4	0	0.630891	0.905177	0.886989	0.57649	0.753505	0.760803	1.76612	1.22807	1.23591	0.634678	0.797966	0.753879	0.555036	0.689895	0.749679	1.05142	1.6659	1.18869	0.607551	0.886059	0.840112	0.574083	0.768806	0.834156	1.71725	1.11053	1.30055	0.698553	0.880828	0.951781	1.30347	0.901386	0.888551	0.939091	1.49548	0.784119	0.633894	0.880197	0.962757	1.27716	0.871747	0.919442	0.800763	1.4811	0.891081	0.610039	0.750822	0.893112
BAG5	0	0.849055	1.1708	1.39	1.0503	1.0099	1.09299	0.685352	1.2495	1.08837	0.844289	1.20064	1.4641	1.03645	1.05393	1.09852	1.2343	0.671502	1.11007	0.789566	1.15465	1.44787	1.02568	0.968048	1.06261	0.643063	1.22147	1.02202	1.13534	1.13646	1.07222	0.835755	0.788579	1.03087	0.989883	0.952867	0.743972	1.12981	1.1584	1.08813	0.836789	0.904723	1.05745	0.992644	0.984752	0.758997	1.0894	1.21279	1.07019
BAG6	0	0.844169	1.20283	0.992902	1.05407	1.00239	0.969862	0.84171	1.02496	0.955064	0.838788	1.22858	0.953808	1.05565	0.975874	1.00001	1.06607	0.884223	0.94989	0.845925	1.21574	1.00363	1.04203	1.03666	1.02933	0.850157	1.07525	0.969851	1.26702	1.2082	1.09444	0.891143	0.880474	0.87053	1.01725	0.831302	1.27298	1.28512	1.29128	1.19977	0.931685	0.892038	0.888674	0.979881	0.880166	1.29713	1.25698	1.21796	1.15999
BAHD1	0	1.08259	1.01854	1.11239	1.07797	0.933442	0.940251	0.928728	1.09178	0.903587	1.15156	0.923641	1.1871	1.0345	0.932821	1.01346	0.904719	0.918926	0.975019	1.20341	1.06548	1.15994	0.916245	0.899695	0.962153	0.904201	1.08858	1.15436	1.461	1.03338	0.836024	0.951532	0.868524	1.08443	0.992667	0.782947	0.962312	1.42798	1.08262	0.882522	0.968169	0.93108	1.095	0.964116	0.813903	0.964573	1.36027	0.940789	0.839583
BAIAP2	0	0.913082	0.682945	0.872738	0.74239	0.882858	1.34627	0.644988	1.00726	0.414189	0.91284	0.719742	0.882247	0.766387	0.914128	1.40038	0.98787	0.719946	0.474223	0.90874	0.689318	0.868543	0.742556	0.87769	1.40417	0.626902	1.0184	0.392449	1.44357	0.785913	1.32455	1.07617	1.32927	0.974937	1.09722	1.25806	1.77611	1.46738	0.768046	1.32761	1.08381	1.4191	0.964095	1.09218	1.32833	1.7512	1.41632	0.782226	1.30114
BAIAP2L1	0	1.34822	0.667418	0.675352	1.57771	1.37731	1.09629	1.67086	1.37081	0.682204	1.39483	0.631228	0.647845	1.5608	1.40717	1.03846	1.38151	1.60466	0.615599	1.3003	0.694145	0.691266	1.61621	1.40185	1.05003	1.67329	1.34792	0.699051	0.746638	0.680071	0.928623	0.659119	1.01136	0.827234	1.56298	0.83432	0.963021	0.723988	0.643327	0.942774	0.601723	0.998901	0.836948	1.60244	0.820759	0.956295	0.70895	0.639068	0.954866
BAK1	0	1.26661	0.884588	1.0079	0.853986	1.00204	0.996122	0.610485	1.25746	0.904446	1.45885	0.797743	1.04787	0.854285	1.0934	1.06442	1.19054	0.778929	0.770673	1.28518	0.849802	0.98366	0.856782	0.929818	0.84758	0.780546	1.22166	0.956683	0.920906	0.948557	1.18322	0.677523	1.09884	1.05293	0.939591	0.851045	1.43936	0.815615	0.854507	1.41887	0.708074	1.16023	0.976198	0.846231	0.866547	1.29573	0.842184	0.872955	1.39131
BAMBI	0	0.470141	0.672006	1.07043	0.622042	0.805551	0.715427	1.06178	1.1045	1.63892	0.570016	0.680633	0.989836	0.492296	0.797947	0.7186	0.852027	1.09169	1.85024	0.688146	0.989051	0.980989	0.584355	0.783112	0.827019	1.01125	0.848725	1.77768	1.1831	0.967642	0.618123	1.03379	0.916847	0.803901	0.79272	0.673099	2.69329	1.03315	1.00863	0.493805	0.931579	0.393104	0.848656	0.56557	0.534811	1.84971	1.18048	1.24149	0.781368
BANF1	0	0.941147	1.38929	1.23285	1.06157	0.89567	1.06166	1.08471	1.45439	1.02484	0.933766	1.30279	1.19306	1.04596	0.903767	1.08216	1.32307	1.04891	1.02251	0.888429	1.40369	1.23647	1.08597	0.902327	1.06452	1.04522	1.34029	0.9702	1.47513	1.29501	0.890437	1.02253	0.880349	0.965586	0.804367	1.06419	1.03179	1.52112	1.31888	0.880854	1.02745	0.875028	0.955509	0.792964	1.03966	0.997425	1.41426	1.25528	0.849032
BANP	0	0.79679	1.1761	1.07535	1.24329	0.99221	0.93041	0.945903	1.0838	0.885598	0.742569	1.18599	1.07014	1.19479	0.902451	1.00045	1.08399	1.03333	0.868447	0.755318	1.12711	1.05199	1.13033	0.973262	1.03112	0.96191	1.15503	0.901803	1.00858	1.24501	0.770784	1.04673	1.09289	0.888829	1.00407	0.945725	0.778081	1.01114	1.32167	0.829696	1.12502	1.18948	0.947077	1.06879	0.945922	0.777348	1.00132	1.13155	0.740461
BAP1	0	0.842134	1.08759	0.991319	1.00687	1.16603	1.09986	1.61213	0.470669	1.18215	0.738464	1.02372	0.869778	0.960526	0.963999	1.07445	0.426354	1.54198	0.983718	0.788093	1.05815	0.966887	1.00337	1.12981	1.17073	1.6314	0.38464	1.14834	1.01661	1.00344	0.953387	1.0809	1.11798	1.26781	1.02623	0.961296	0.936966	1.00329	0.955023	0.91121	1.18089	1.02499	1.28754	0.885332	0.892577	0.963329	0.997552	0.933233	0.826952
BARD1	0	0.832958	1.08497	1.21371	1.33208	1.03542	0.716455	1.11149	0.900769	1.04582	0.789663	1.16973	1.28114	1.26078	1.03956	0.665203	0.850186	1.18072	0.907227	0.892874	1.0852	1.29782	1.33275	1.03205	0.807921	1.09758	0.919225	0.90529	1.16487	1.18229	1.00653	1.46091	0.892815	1.09152	0.91286	0.866953	0.697673	1.16791	1.10682	0.955168	1.66846	0.910821	1.1791	0.892546	0.883364	0.5765	1.11289	1.16803	0.958628
BASP1	0	0.197644	1.17678	1.57568	0.279656	0.290874	0.80418	0.26069	0.470957	2.98279	0.276889	1.20798	1.49314	0.376603	0.408158	0.864448	0.541439	0.363021	3.0395	0.222972	1.22602	1.63507	0.295222	0.319137	0.834131	0.291049	0.510453	3.31922	0.249912	1.26286	3.35648	0.35225	0.729639	2.02076	0.305105	1.39763	0.560613	0.264589	1.27976	3.32784	0.373662	0.738405	2.13368	0.328235	1.41105	0.520954	0.332659	1.27035	3.20555
BAX	0	0.793584	1.25449	1.07701	1.27877	1.07773	0.953488	0.919241	1.1596	0.926721	0.760458	1.27611	1.20846	1.37467	1.23417	0.88882	1.25866	0.926037	0.910286	0.763007	1.3046	1.13679	1.41059	1.1925	0.946558	0.860054	1.15908	0.890227	0.705447	1.28413	0.788338	1.26343	0.790447	1.08914	1.06678	0.934803	0.682139	0.704653	1.26437	0.852397	1.37426	0.864722	1.16285	1.12578	0.974629	0.704209	0.68821	1.33097	0.772374
BAZ1A	0	0.957791	1.28991	1.56832	1.02769	1.32846	1.07996	1.00438	1.02071	1.24689	0.934517	1.33273	1.55811	1.02178	1.35672	1.013	1.01517	0.936216	1.13898	0.968228	1.27827	1.60723	0.995089	1.2577	1.03623	0.996678	0.981628	1.11463	0.7477	1.42189	0.735224	1.00922	0.972524	0.884466	0.982286	1.06621	0.737448	0.685698	1.42811	0.687964	1.02297	0.945348	0.883668	0.910475	1.05133	0.706653	0.69618	1.40543	0.713003
BAZ1B	0	1.21985	0.983862	1.03907	1.12215	1.0512	0.873295	1.34432	1.51468	1.21166	1.20116	1.01769	1.06182	1.12547	1.09972	0.847077	1.52751	1.3323	1.08331	1.23971	1.02125	1.03342	1.14366	1.08312	0.848205	1.39835	1.4788	1.05563	1.00771	1.1365	0.814283	1.27913	1.23825	0.822232	0.798559	0.749342	0.629722	1.01101	1.14962	0.807849	1.27754	1.29549	0.806332	0.791901	0.716697	0.586025	1.00068	1.13253	0.808984
BAZ2A	0	1.17226	0.859668	0.88514	0.848345	0.747993	0.88851	1.46271	0.86114	1.0162	1.18185	0.916596	0.916829	0.925591	0.779487	0.896071	0.886999	1.41352	0.917981	1.21498	0.859715	0.872175	0.877758	0.733109	0.879196	1.45818	0.872583	0.914301	0.890261	0.927776	0.884041	0.957213	0.953394	1.4626	0.982187	1.09361	1.23205	0.982633	0.953343	0.914695	1.033	0.965145	1.47218	1.05377	1.07882	1.26747	0.950559	0.959283	0.951243
BAZ2B	0	0.610396	1.4365	1.34012	1.25456	0.818077	1.11524	1.18581	1.07553	0.926661	0.651793	1.4013	1.34843	1.30751	0.754823	0.992254	0.945681	1.17633	0.905654	0.676206	1.41564	1.36734	1.32949	0.787229	1.02922	1.19502	1.003	0.930225	0.71745	1.51393	0.896147	0.923714	1.10459	0.94004	0.859231	1.05257	0.922815	0.666655	1.41999	0.680498	0.946749	1.07148	0.876705	0.814007	1.05502	0.858603	0.74302	1.44316	0.843386
BBC3	0	1.25477	0.835522	1.20375	0.71689	0.722241	0.844781	0.606764	0.681144	0.819456	0.863937	1.17103	0.700801	0.978783	0.669764	1.01886	0.690005	0.7259	1.19807	1.03519	0.996702	1.28837	0.705232	0.551754	0.965944	0.761858	0.705922	1.12727	0.95342	1.14976	0.864386	1.44785	1.12184	1.12288	1.18031	0.665579	2.02453	1.08496	0.981342	0.739404	1.1799	0.825945	1.05194	1.03024	0.964663	1.45205	1.00785	2.34204	0.839582
BBS2	0	0.807861	0.910081	0.978124	0.827432	0.730028	0.915983	1.13907	0.822872	1.07858	0.624384	0.812074	0.805693	0.788755	0.912043	0.808063	0.872486	1.11627	0.883363	0.827948	0.95071	0.993774	0.848156	0.691285	1.01554	1.31456	0.86804	1.00729	1.91179	0.724505	1.79682	0.820262	0.809761	1.10933	0.489542	1.15009	1.31474	1.47183	0.879378	1.51983	0.7948	0.737474	1.04602	0.522781	1.13191	1.06948	1.42675	0.740556	1.39497
BBS4	0	0.930026	0.878503	1.04646	0.616207	0.593448	0.690164	1.13327	0.622735	0.976759	0.937992	0.782984	0.99276	0.667786	0.651416	0.778853	0.573956	0.996679	0.917412	1.05051	0.890095	1.09585	0.828111	0.774244	0.877925	1.27259	0.720112	0.974134	2.06102	0.936281	1.06416	1.93406	0.675105	0.899531	0.694881	0.96692	1.17672	1.88848	1.00639	1.41657	1.71634	0.614587	0.805634	0.626141	1.04681	1.1652	2.02429	0.956864	1.17334
BBX	0	0.696435	1.10549	1.04713	1.27718	0.955095	1.18283	1.48797	1.09188	1.13056	0.733027	1.08196	1.10366	1.21443	0.924082	1.12936	1.01196	1.5703	1.0798	0.634442	1.04622	1.07053	1.32707	0.922269	1.12926	1.59921	1.04846	1.06163	1.10304	1.02757	0.811487	1.06727	1.31622	1.0461	1.05454	0.848396	0.589588	1.04427	0.998083	0.80415	1.08324	1.1951	1.01978	1.07405	0.888516	0.58871	1.03842	1.01618	0.790436
BCAM	0	2.19949	0.764559	0.873453	0.571928	0.54901	0.866737	0.545915	0.828124	0.452346	2.21095	0.772544	0.9126	0.535215	0.563434	0.845591	0.824643	0.595306	0.433693	2.21931	0.770325	0.86151	0.560453	0.571527	0.854214	0.577836	0.82529	0.488108	1.69327	0.906461	0.711302	1.47609	0.499714	0.818094	0.879445	1.22993	2.1884	1.95518	0.878758	0.647355	1.55645	0.388716	0.726556	0.773765	1.24434	2.16821	1.61428	0.945558	0.713237
BCAP29	0	1.05902	1.15356	0.965764	1.19963	0.985438	0.766746	1.28516	0.584719	1.44258	1.08489	1.16684	1.04809	1.20261	0.961202	0.816002	0.627496	1.18338	1.3288	1.12322	1.16479	1.0621	1.1967	0.955397	0.739378	1.24002	0.6241	1.26405	0.73168	1.35998	1.59917	0.907576	1.55057	1.03365	0.963671	1.03308	0.867055	0.755761	1.34164	1.59219	0.918024	1.6123	1.00977	1.00015	1.03092	0.896258	0.784419	1.4156	1.55831
BCAP31	0	0.848029	1.25852	1.00753	1.1256	1.02513	0.758339	1.16257	1.00526	1.41452	0.837449	1.22889	1.00907	1.12298	1.00869	0.750374	1.00832	1.08006	1.29911	0.85116	1.22998	1.0105	1.11843	1.00827	0.742466	1.11171	0.975981	1.3213	0.77707	1.37796	1.12428	0.782888	1.53397	0.847643	0.964696	0.968405	1.39404	0.75816	1.35934	1.12661	0.762724	1.58267	0.850608	0.955723	0.956433	1.36064	0.786836	1.32009	1.12868
BCAR1	0	0.70878	0.747368	0.807977	1.15091	1.48845	1.30623	0.662627	0.698	1.52119	0.736459	0.78152	0.845144	1.09567	1.50741	1.2621	0.755408	0.655962	1.70625	0.725478	0.770524	0.818933	1.07629	1.46095	1.26109	0.686026	0.727472	1.54329	1.08195	0.89053	1.19427	1.12693	0.814828	0.851269	1.74964	1.15809	1.01053	1.03284	0.896566	1.27425	1.15665	0.717088	0.79054	1.90216	1.14767	0.975103	1.0352	0.888126	1.32904
BCAR3	0	0.761097	0.650469	0.648212	1.15273	1.20314	1.59328	0.658346	0.736709	1.96468	0.748866	0.620589	0.623709	1.12886	1.21516	1.64098	0.739228	0.685363	2.21218	0.782735	0.598677	0.622464	1.17566	1.22705	1.60783	0.631655	0.710607	2.16881	1.16304	0.610686	1.23121	0.901485	0.979777	0.929251	1.05896	1.52663	1.07718	1.12145	0.49963	1.18754	0.85031	0.927505	0.905703	1.02473	1.58314	1.04249	1.0732	0.681019	1.21186
BCAS1	0	4.36281	0.692538	1.80425	0.452048	0.512607	0.445709	0.451821	0.438043	0.445629	4.33788	0.682124	1.81202	0.408421	0.497951	0.431244	0.389697	0.422841	0.431858	4.72897	0.677693	1.92273	0.386024	0.452969	0.392257	0.370551	0.363791	0.384968	0.471612	0.558463	0.341776	0.369551	0.326226	0.468896	0.472095	0.516567	5.36463	0.330173	0.433202	0.250597	0.233637	0.225157	0.276069	0.281985	0.309513	6.34515	0.358433	0.479949	0.280742
BCAS2	0	0.812263	1.21077	1.10767	0.926807	1.01434	1.28306	1.07178	0.977622	1.06463	0.864229	1.21887	1.07012	0.981124	0.993562	1.22041	0.983995	1.11426	0.968287	0.818215	1.16986	1.04527	0.959256	0.994331	1.25775	1.11433	0.998789	0.929275	1.0355	1.16052	0.89728	1.0334	0.955141	0.961323	1.07562	1.14598	0.875752	1.0107	1.25599	0.886159	1.03837	0.987464	0.959076	1.0012	1.13001	0.832245	1.03656	1.22556	0.923038
BCAS3	0	0.634444	1.85619	1.22263	0.814205	0.68149	0.824406	0.7389	0.89818	0.658361	0.637576	1.9081	1.3293	0.861783	0.826686	0.805933	0.963627	0.746291	0.756394	0.646732	2.01651	1.17843	0.83632	0.690523	0.777175	0.691749	0.925192	0.624772	1.40172	1.5322	1.22215	0.699821	0.614319	1.13228	0.460414	0.878208	1.35614	1.65248	1.68451	1.53466	0.685252	0.552251	1.02597	0.414817	0.889843	1.25809	1.48215	1.53353	1.37609
BCAS4	0	1.10295	0.961737	0.772095	0.677364	1.03663	1.0446	0.565189	0.690836	0.886048	0.977832	0.941534	0.563003	0.733033	0.76104	0.897854	0.691742	0.662356	0.773342	1.01993	1.0237	0.695199	0.807885	0.818839	0.839267	0.744561	0.745395	0.872064	1.2083	1.1202	1.04949	1.20849	0.692157	1.02087	0.955337	1.08815	1.64398	1.6072	0.879168	1.24163	1.13813	0.806178	1.08116	1.05138	0.930822	1.97343	1.79216	1.01962	1.22615
BCAT1	0	0.313373	0.294892	0.263249	0.266168	0.298792	0.735621	0.758902	0.81909	0.759299	0.14457	0.107963	0.0955073	0.14744	0.144044	0.825777	0.81166	0.793447	0.854552	0.208374	0.195127	0.181693	0.181191	0.186657	0.800387	0.676459	0.840991	0.747677	0.656584	0.567395	0.968421	5.4118	2.06208	0.924047	0.545272	0.630865	0.598254	0.543931	0.502336	0.879116	4.23986	1.81136	0.862127	0.569273	0.62096	0.569527	0.663449	0.620873	0.878135
BCAT2	0	1.48991	1.41961	1.38337	1.22141	0.88865	0.808836	0.665281	0.972474	0.760877	1.45957	1.44192	1.36566	1.17806	0.910903	0.858655	0.970992	0.695112	0.730581	1.51768	1.42108	1.35556	1.2016	0.901082	0.796196	0.633932	1.02657	0.690339	0.996927	1.40084	0.665135	0.811164	0.708743	1.08063	1.01014	0.961163	1.47101	1.03368	1.46998	0.584408	0.803155	0.601129	1.11702	1.03033	0.954092	1.51004	1.08577	1.33223	0.708857
BCCIP	0	1.21874	0.794846	1.0289	0.738468	1.09317	1.51782	0.991014	0.983577	0.772663	1.21715	0.763868	0.972464	0.732332	1.07029	1.56647	0.900125	0.991072	0.68854	1.29955	0.796192	1.00799	0.759065	1.04172	1.68031	1.02597	1.02168	0.727755	0.844745	0.794696	0.802586	1.04611	0.976823	0.868559	0.719	2.01654	0.890046	0.777754	0.766862	0.770281	1.02845	1.01258	0.825737	0.729581	2.36002	0.857021	0.780783	0.783431	0.835381
BCKDHB	0	1.33264	1.01654	0.96943	0.789741	0.867006	1.15096	0.848274	0.694313	0.982585	1.38171	1.01996	0.944004	0.821159	0.857619	1.23686	0.703224	0.838413	0.884049	1.2688	1.01222	0.936924	0.771561	0.843342	1.23464	0.836426	0.766788	0.912421	1.39792	0.966929	1.10147	0.929653	0.58774	0.976755	0.954797	0.666395	2.71548	1.49444	1.0065	1.06279	0.956709	0.615031	1.06325	0.961922	0.584039	2.81758	1.47126	0.95328	1.08881
BCKDK	0	1.26994	0.997812	1.09376	1.06835	0.777384	1.51982	0.943711	0.771078	1.63904	1.20897	0.992325	1.0425	1.0371	0.737657	1.35417	0.711235	0.973338	1.45949	1.17559	0.97883	1.10785	1.06519	0.759892	1.33907	0.962298	0.812591	1.52146	1.16876	1.01793	0.931681	0.733246	0.583481	0.890523	0.70637	1.02152	1.99898	1.13927	1.0317	1.01166	0.781415	0.614159	0.94526	0.675073	1.10073	2.10099	1.13176	1.03496	0.918711
BCL10	0	1.0979	0.959979	0.965015	1.15319	0.982412	0.923869	0.715022	0.820734	2.24295	1.02749	0.930703	0.940498	1.17429	1.05161	0.897176	0.868677	0.733159	2.29149	1.00246	0.929826	0.955125	1.15571	0.975544	0.900372	0.638456	0.706648	2.56405	0.663624	0.794538	1.07695	0.741721	1.06719	0.9621	0.788631	2.13581	0.785452	0.629362	0.811848	1.12767	0.728091	1.11239	0.990293	0.757885	2.16298	0.789689	0.71276	0.794252	1.17145
BCL11B	0	0.668444	0.879978	2.39971	1.35158	1.17282	0.864705	0.537142	0.806289	0.60589	0.737834	1.02465	2.60292	1.34986	1.10276	0.821475	0.786543	0.677927	0.645468	0.510126	0.699812	4.1821	1.43704	1.13377	0.811634	0.503219	0.460717	0.408884	0.535835	1.06133	0.633369	0.388526	1.66239	2.43769	1.18292	0.605537	0.635758	0.367483	0.907422	0.532968	0.529999	1.38998	2.50747	1.07049	0.58048	0.532586	0.659968	1.24012	0.619669
BCL2L1	0	0.87825	0.75368	1.16005	0.718311	0.886661	1.77271	0.629882	0.652253	0.989168	0.836783	0.752598	0.991852	0.669318	0.779815	1.69274	0.620129	0.627855	0.836264	0.875849	0.791431	1.141	0.560861	0.846867	1.63381	0.557373	0.691647	0.863105	1.18772	0.784015	0.750588	1.07391	0.998091	1.1156	0.93381	1.2435	1.37089	1.47068	0.740979	0.835836	1.16663	1.15339	1.09309	0.938779	1.30959	1.4313	1.28506	0.698254	0.809416
BCL2L12	0	0.918842	1.07598	0.726377	0.602513	1.65677	1.21747	0.636193	1.11408	1.12177	0.935388	1.21312	0.712686	0.630494	1.74113	1.2239	1.18484	0.588823	1.18963	0.81866	1.06795	0.827074	0.67478	1.57927	1.06245	0.663999	1.13333	1.143	0.955044	1.15909	0.832356	1.03199	1.12365	1.43589	1.9063	1.15948	0.564771	0.960429	1.11514	0.904249	1.07404	1.07609	1.44822	1.59664	1.07576	0.67185	0.8738	1.03009	0.823061
BCL2L13	0	0.805747	0.699471	0.806181	1.20483	0.91748	1.17127	1.14999	0.941414	1.12459	0.731062	0.604028	0.795814	1.18867	0.886432	1.1645	0.891506	1.192	1.08705	0.828441	0.701234	0.853281	1.19182	0.982449	1.16948	1.13829	0.897357	1.04709	0.724264	0.69217	0.862273	0.744761	0.726181	1.33469	0.98809	2.21628	1.04385	0.764354	0.736294	0.915039	0.755364	0.723568	1.50563	0.973724	2.25597	1.04161	0.67541	0.690886	0.87717
BCL3	0	1.03074	0.85886	0.989643	1.19071	1.04092	0.795236	0.925431	0.988842	0.997361	1.10076	0.822244	0.930766	1.1557	1.12462	0.911445	0.982732	0.870765	1.03448	1.10133	0.967523	1.06585	1.09842	1.08038	0.926412	0.976613	1.04495	1.13205	0.790135	0.821518	0.737277	0.802467	0.943009	1.09119	0.758326	0.832057	1.32592	0.848335	0.801685	0.810553	0.830896	0.990426	0.958168	0.824874	0.967328	1.32885	0.934491	0.86789	0.929997
BCL7A	0	0.691393	1.26689	1.19951	0.963104	1.06163	1.03384	0.744269	2.15178	0.822732	0.900496	1.47374	1.32234	1.16316	1.24232	1.10584	1.57673	0.974119	1.18082	0.698236	1.27965	1.23552	0.963587	0.81705	1.00969	0.874651	1.62585	1.03378	0.959889	1.28649	0.987024	1.33888	1.09808	0.972659	0.915805	0.760213	1.06564	1.00603	1.25222	0.776303	1.3661	0.921679	0.932796	0.819597	0.76267	0.919282	1.05482	1.189	0.961771
BCL7B	0	1.29412	1.21483	1.21412	1.08852	1.21385	0.951529	1.22373	1.09081	0.95267	0.999286	1.20759	0.965677	1.08324	1.07617	0.937479	1.14078	1.2939	0.931814	1.0881	1.05008	1.06346	0.877578	0.914291	0.884049	1.24537	1.1636	1.23584	1.2293	1.35675	0.93095	1.11759	1.50377	1.16733	1.26705	1.30179	0.96404	1.07876	1.23919	0.963635	1.06135	1.40084	0.993375	1.13264	0.919956	0.801685	0.666605	1.34581	0.78079
BCL7C	0	0.94266	1.08584	1.00856	1.43464	1.10956	1.17472	1.35634	0.765895	1.20943	0.93894	1.17035	0.990223	1.48594	1.1162	1.03176	0.705779	1.17465	0.855593	0.862016	1.11217	0.993309	1.64298	1.0633	1.05897	1.25211	0.772256	0.956052	0.984355	1.12115	0.961263	0.823607	0.780287	1.04661	0.809668	0.866001	1.09038	0.870319	1.03307	0.919543	0.675744	0.717153	1.08845	0.788196	0.826846	1.15622	0.911784	1.05997	1.02256
BCL9	0	0.723318	0.835459	0.824032	0.753635	0.798026	0.556399	1.00811	1.62518	0.658844	0.827163	0.871342	0.936927	0.80368	0.908479	0.665137	1.46722	1.06729	0.783921	0.807555	0.878165	0.883875	0.805364	0.823991	0.528273	0.942821	1.40849	0.781487	0.904283	0.923717	0.637387	2.74057	0.649302	1.36176	0.65186	0.822257	1.0433	0.911228	0.948573	0.66837	2.99327	0.727537	1.32808	0.666888	0.857826	0.889185	0.834591	0.94239	0.697273
BCL9L	0	0.976068	1.23628	1.06161	0.890537	0.946556	1.02509	1.03762	1.05894	0.826667	1.02033	1.32702	1.17236	0.941343	0.975956	1.07534	1.04244	1.07598	0.821249	1.08783	1.39389	1.18583	1.01659	1.01068	1.07264	1.1083	1.09636	0.840278	1.05964	1.36506	0.778058	0.831503	1.30881	0.993331	1.31443	1.08592	0.721542	1.02673	1.47155	0.806399	0.853314	1.38159	0.96428	1.27311	1.04645	0.730751	1.0034	1.35901	0.738651
BCLAF1	0	1.04402	1.16936	1.10881	0.925997	1.10344	1.14146	0.997358	1.09665	1.25737	1.04905	1.14868	1.10794	0.913808	1.11999	1.08689	1.06849	0.988096	1.16469	1.07502	1.20778	1.15279	0.918246	1.14729	1.07717	1.0234	1.08265	1.16322	1.12019	1.18495	0.965775	1.05706	1.0465	1.01613	1.04597	1.10352	0.939223	1.09043	1.19537	0.976501	1.11938	1.02273	1.04401	1.00358	1.11453	0.957001	1.1089	1.18623	0.987576
BCOR	0	1.6	0.909518	1.37588	0.803748	0.853864	0.831361	1.28249	1.06438	0.941294	1.62687	0.957558	1.52712	0.796447	0.841458	0.885892	1.0592	1.24245	0.947297	1.67636	0.978505	1.48838	0.830626	0.86779	0.78665	1.29365	1.04809	1.01364	0.972039	0.966732	1.02991	1.0242	1.02447	0.926406	0.798187	0.702603	1.00067	1.01226	0.95284	1.07542	1.02156	1.03116	0.883737	0.719262	0.650361	0.874023	0.987882	0.953888	1.10948
BCORL1	0	0.641661	0.959148	1.889	0.498433	1.08394	0.763749	1.02667	1.00608	1.6476	0.576481	0.937413	1.62455	0.626615	0.993405	0.744518	1.02983	0.930376	1.40314	0.559132	0.900392	2.08505	0.423531	1.08684	0.78749	1.02853	1.02836	1.61132	1.13915	0.892869	1.24435	0.645824	1.52927	1.52716	1.13161	0.942312	0.682808	1.17918	0.89974	1.26115	0.578675	1.62308	1.63742	1.08356	0.959519	0.50443	1.04187	0.882206	1.11464
BCR	0	0.746583	0.886611	1.04224	1.26038	1.57598	1.15674	1.1568	1.07287	0.845764	0.736826	0.861691	1.01095	1.20341	1.45454	1.14415	1.07732	1.09416	0.815213	0.754685	0.886374	1.05513	1.25677	1.58183	1.20073	1.20949	1.05681	0.833084	0.75381	0.820182	0.853871	1.04943	0.947604	1.29989	1.17736	0.909006	0.850488	0.710211	0.824768	0.882446	1.00299	0.971485	1.2735	1.14454	0.893052	0.855779	0.722529	0.878128	0.823769
BCS1L	0	1.43851	1.01092	1.1046	1.1021	0.855051	0.685852	1.20444	0.991218	1.04174	1.33542	0.959928	1.02085	1.0811	0.881103	0.650875	0.961731	1.13177	0.959228	1.54758	0.982037	1.10948	1.22351	0.840978	0.663646	1.28766	0.974598	1.00254	0.896696	0.937408	0.972144	0.996315	0.744156	0.792493	0.820623	1.03197	1.03154	0.884175	0.895139	0.85206	0.831261	0.716044	0.62849	0.81167	1.17682	1.14604	0.964537	0.958013	0.913701
BDH1	0	0.495119	1.18491	2.02865	0.914072	0.70802	1.85015	0.666061	0.607075	0.711355	0.467996	1.16585	2.02146	0.868287	0.622399	1.83653	0.470767	0.716896	0.667909	0.375586	1.20394	1.95034	0.95793	0.604544	2.06665	0.609476	0.630497	0.672807	2.22746	1.44835	1.10356	0.776455	0.58812	0.528885	0.671645	0.599762	1.56118	2.49961	1.42282	1.12331	0.863596	0.562336	0.519641	0.65886	0.617903	1.59106	2.39072	1.38361	1.10524
BDH2	0	0.754517	0.540058	1.13793	1.61695	0.756621	0.849014	2.80433	1.04103	0.721867	0.564811	0.502921	1.16566	1.61413	0.496105	0.694891	0.980419	3.06764	0.469321	0.765536	0.522353	1.50777	1.90493	0.679536	0.758772	3.77939	1.1465	0.725801	1.38003	0.359365	1.03245	1.53156	0.754269	0.54175	0.295603	0.768665	0.445419	1.19795	0.326368	0.920283	1.53613	0.791407	0.611069	0.36075	0.749333	0.424346	1.14492	0.529532	1.01814
BDP1	0	0.942144	1.25016	1.20838	0.896294	1.06318	0.985942	1.37188	0.865047	1.17578	1.0588	1.31567	1.24296	0.931586	1.09582	1.00338	0.844264	1.41429	1.06257	1.14884	1.28365	1.2566	0.92259	0.995015	1.01308	1.22668	0.954353	1.03929	0.869367	1.3076	0.908884	1.03251	1.11309	0.813175	1.05947	0.821532	1.06228	0.968601	1.49409	1.07265	1.22847	1.13849	0.807087	1.20405	0.716151	1.13478	0.891589	1.2712	0.866134
BECN1	0	0.965007	0.911367	1.083	1.07565	1.09789	0.891268	1.14275	0.9757	0.987926	0.919895	0.882262	1.04498	0.985771	1.17944	0.786914	0.980002	1.04055	1.02589	0.938662	0.936186	1.11017	1.0435	1.08772	0.780632	1.07251	0.952774	1.01505	1.36265	0.84397	0.834073	0.734243	1.17953	0.960181	0.898774	1.34205	1.06915	1.41493	0.888181	0.92899	0.752931	1.24115	1.02179	0.93285	1.35774	0.993367	1.35567	0.893112	0.820745
BEND3	0	0.835625	1.10659	1.24474	0.982805	1.08022	1.04734	1.27878	1.17585	0.792478	0.898055	1.16756	1.20753	0.949817	1.07312	1.05205	1.11845	1.23418	0.788275	0.930671	1.06742	1.2468	0.909759	1.10806	0.973714	1.23854	1.10959	0.738625	0.607222	1.17713	0.756699	1.39338	1.08735	1.04626	1.08609	0.934289	0.74083	0.595264	1.15641	0.770185	1.34174	1.15057	1.06237	1.13213	0.907385	0.694495	0.601548	1.18957	0.680642
BET1	0	1.18	0.831117	0.776353	1.03825	0.947578	0.683578	1.10311	1.22334	0.993767	1.19667	0.815537	0.791528	1.03666	0.902769	0.853403	1.294	1.04143	1.06119	0.912734	0.555245	0.766319	0.949985	0.893935	0.618481	1.1048	1.22955	1.09224	0.938357	0.831651	1.12573	0.994957	1.13554	0.771917	0.788836	0.7818	1.08847	1.06807	0.816688	1.19879	1.05294	1.30682	0.846795	0.912654	0.827357	1.06964	1.05092	0.767582	1.07116
BET1L	0	1.49478	0.698835	0.864671	0.693915	0.689397	0.757396	0.75561	1.14733	1.20954	1.66294	0.641567	0.769783	0.63979	0.710836	0.697961	1.22063	0.729816	1.10694	1.61445	0.666762	0.788661	0.717386	0.759266	0.82931	0.704026	1.04336	0.915444	1.20688	0.795582	1.06829	0.945423	0.990078	0.70064	1.36095	0.808198	2.47414	1.17045	0.828491	1.00796	1.03643	0.957217	0.727999	1.31476	0.917922	2.63268	1.0254	0.906518	0.89797
BGN	0	0.579318	0.381031	0.337943	0.914411	0.569508	0.617963	1.92914	3.39489	0.803445	0.375708	0.26715	0.3273	0.610086	0.493372	0.590887	4.68618	2.65853	0.72132	0.575944	0.436127	0.544608	0.623861	0.488067	0.527026	2.08574	3.50579	0.624283	0.219733	0.267558	3.25108	0.346325	0.470934	0.364528	0.293479	0.770506	0.335269	0.270098	0.396202	3.43871	0.392386	0.647846	0.348837	0.301607	0.586547	0.395259	0.404074	0.273737	3.60847
BICC1	0	0.294733	0.208687	0.194089	0.315707	0.591681	0.542561	0.56245	1.66775	2.13372	0.422982	0.433993	0.390775	0.474326	0.736991	0.420374	1.83565	0.586895	2.2844	0.298878	0.362087	0.350334	0.397574	0.568391	0.418045	0.612431	1.61056	2.11492	0.492902	0.480195	1.54672	2.71335	0.839693	1.01646	0.571486	1.85673	0.489487	0.46767	0.430592	1.36696	2.58199	0.75369	0.844409	0.607771	1.73436	0.475472	0.61796	0.47926	1.42744
BICD1	0	0.425872	0.77734	0.724809	0.798137	1.04467	1.44879	0.890656	0.708501	1.34788	0.588792	0.932843	1.00945	0.87462	0.978214	1.48711	0.610665	0.967321	1.32798	0.413924	0.815407	0.696573	0.92358	1.01321	1.36506	0.961619	0.583338	1.35284	0.713035	0.931583	0.952382	1.46585	1.1075	1.03123	1.2635	1.45338	0.817577	0.687148	0.886839	0.984542	1.47212	1.23831	1.15064	1.46208	1.38168	0.850904	0.863643	1.04858	1.00423
BICD2	0	0.654899	0.804911	0.770301	0.806771	1.14018	1.24909	0.873231	0.818432	1.21779	0.724616	0.833301	0.774347	0.836245	1.08049	1.30605	0.840916	0.891384	1.2334	0.686273	0.8328	0.752731	0.849328	1.14069	1.29115	0.914184	0.833582	1.25121	0.616375	0.81788	1.64952	1.1774	1.29339	1.03406	1.44802	1.28002	0.754974	0.585565	0.788617	1.84893	1.2935	1.50025	1.06359	1.57565	1.46385	0.728218	0.632967	0.818098	1.64457
BID	0	0.700884	1.03768	1.11493	1.07418	0.774842	1.1929	1.01501	1.01286	1.03169	0.725162	0.990591	1.22174	1.09176	0.817386	1.21217	0.981101	1.13355	0.923993	0.662816	0.970559	1.1232	1.09463	0.767116	1.27097	1.00291	0.98429	0.966397	0.86484	0.958303	0.895044	0.737596	1.02381	1.03953	1.07306	1.39265	0.828327	0.905243	0.859075	0.769181	0.583442	1.07406	0.954781	1.07228	1.48343	0.690663	0.854141	0.870484	0.810507
BIN1	0	0.909697	0.364751	0.384636	0.796191	1.0318	0.588451	1.07546	0.46599	1.34474	0.992699	0.256164	0.300967	0.79482	1.00791	0.557234	0.453436	1.04797	1.45857	0.897731	0.310973	0.269136	0.79153	0.966312	0.517867	1.10361	0.390782	1.53671	0.437578	0.512489	2.38252	2.91122	1.19704	0.78745	1.16049	1.47089	0.65467	0.431579	0.477074	2.33871	3.03907	1.21343	0.68571	1.21985	1.45901	0.539904	0.577206	0.542005	2.09466
BIN3	0	0.868333	1.15	0.834403	0.95301	0.920092	1.05015	1.10288	0.901867	1.86543	0.933515	1.07796	0.747908	0.936192	0.822867	0.988839	0.907717	1.09158	1.99588	0.91978	1.16019	0.75532	0.924533	0.769624	0.977958	0.986117	0.870446	2.21275	0.816905	1.08953	0.929086	0.989184	1.17092	0.945336	0.770035	0.789309	1.41918	0.838693	1.06209	0.940073	1.02769	1.19236	0.91862	0.718438	0.782449	1.26206	0.957308	1.03463	1.08288
BIRC2	0	1.10207	0.784292	0.772287	0.896993	1.17345	1.03482	1.13445	1.39587	1.17582	1.1804	0.857045	0.811494	0.878343	1.10729	0.989448	1.41602	1.07826	1.17613	1.07707	0.847954	0.819594	0.853034	1.14636	1.00572	1.1664	1.38374	1.23726	1.30192	0.846218	0.972326	0.795506	1.17844	1.09867	0.988068	0.878984	1.01484	1.36588	0.810352	1.00387	0.820645	1.32094	1.17235	0.986813	0.872147	0.915425	1.277	0.683301	0.919005
BIRC5	0	0.575815	0.841739	0.888235	1.16127	1.56592	1.1363	1.40767	1.11023	1.33265	0.708668	0.728642	0.854526	0.995535	1.39965	1.05596	0.968862	1.19881	1.21723	0.676678	0.882515	0.829734	1.02027	1.31448	1.09392	1.33642	1.06771	1.37947	0.865926	0.829694	1.08428	1.38586	1.41592	1.0788	0.955693	1.08706	0.768431	0.836321	0.837917	1.01724	1.11163	1.35701	1.14633	1.00437	1.02545	0.688696	0.849201	0.859194	0.924296
BIRC6	0	1.42152	1.19093	1.10577	0.949597	1.01004	0.978598	0.934991	0.880491	0.784592	1.3884	1.17851	1.09281	0.893768	0.999406	0.952752	0.824613	0.902389	0.807967	1.37565	1.20559	1.09171	0.898238	0.967799	0.978684	0.922161	0.825093	0.813087	0.90043	1.1156	1.10515	1.11843	0.892332	0.824399	1.16674	0.877611	1.26475	0.886691	1.1975	1.1401	1.16286	0.894071	0.807192	1.16209	0.865768	1.28942	0.907371	1.16429	1.11536
BLM	0	0.89516	0.921863	1.05635	0.92499	0.891438	0.897569	1.52483	1.01296	1.09992	0.878794	0.955164	1.10477	0.880403	0.906894	0.775924	0.926438	1.618	0.819296	0.886306	0.962906	1.07842	0.906655	0.894458	0.828348	1.5693	0.970241	0.906648	0.829222	1.15356	0.77126	1.58487	1.4969	1.24089	0.898605	1.02379	0.676243	0.780897	1.07088	0.793003	1.53013	1.47625	1.31719	0.946262	1.03663	0.654334	0.827048	1.13616	0.775464
BLMH	0	2.14079	0.698134	1.34188	0.49187	0.822933	0.918143	1.07303	0.91825	0.68936	1.94881	0.735167	1.27646	0.519339	0.803602	0.930462	0.851649	1.04931	0.821381	2.06281	0.677937	1.26149	0.47995	0.822814	0.932196	1.07206	0.896864	0.778783	1.33759	0.680001	1.18411	1.10455	0.911113	0.762454	0.515333	1.60274	0.886303	1.26963	0.661788	1.18636	1.0754	0.872754	0.725631	0.448666	1.60634	0.853217	1.28889	0.648519	1.14515
BLNK	0	1.35698	0.814301	0.929767	0.913975	0.721529	0.572644	0.697264	2.49465	0.584854	1.66173	0.865148	0.945886	1.08648	0.719359	0.441174	2.2348	0.784536	0.629812	1.90795	0.681589	0.841993	1.11177	0.620227	0.458848	0.334722	2.83023	0.380285	4.35392	0.690052	0.8823	0.516179	0.61713	0.746395	0.591574	0.537257	1.32123	4.34753	0.584155	0.86837	0.65259	0.666431	0.555394	0.356775	0.540121	1.01953	3.47889	0.803642	0.887789
BLOC1S1	0	0.857048	1.27926	1.21872	0.970442	1.08546	0.863567	0.877934	1.10922	0.868948	0.772476	1.26197	1.51383	1.16656	1.08085	0.85681	1.08826	0.796648	1.05744	0.762273	1.043	1.05609	0.89271	0.857512	0.776026	0.730628	1.13672	0.86337	1.30664	1.09898	0.88582	0.951152	1.0514	0.703063	0.824809	0.840404	1.183	1.21977	1.1502	0.971485	0.948	1.00527	0.792046	0.950776	0.96518	1.24804	1.39336	1.05259	1.01516
BLOC1S2	0	0.715898	1.21896	1.2505	0.956988	0.966942	0.860651	0.702263	1.13542	0.856759	0.702827	1.26477	1.38058	0.937015	1.07839	0.817243	1.08187	0.691918	1.00545	0.71267	1.34394	1.36858	0.934391	0.927617	0.887347	0.68032	1.12402	0.8562	1.47776	1.22543	0.892076	1.30777	0.861806	0.876453	0.803888	0.96801	1.13366	1.51164	1.22862	0.9518	1.38449	0.888891	0.891665	0.807609	1.01836	1.10878	1.40894	1.31648	0.946245
BLOC1S3	0	0.926886	1.05167	1.16501	0.93421	1.04024	0.863518	0.774929	0.905065	0.931862	1.00286	1.12385	1.24502	0.889772	1.06591	0.82201	0.921281	0.735238	0.864427	1.0135	1.00866	1.14108	0.979816	1.09106	0.883563	1.02772	1.05679	1.04249	1.41139	1.09077	0.915507	0.772393	0.92792	0.931766	0.884068	0.956885	1.55305	1.33016	1.11447	0.778703	0.741956	0.999247	0.951165	0.832431	0.824295	1.49254	1.43495	1.27816	0.830587
BLOC1S4	0	0.483502	1.079	1.39066	1.05124	1.25926	0.836023	1.00074	1.2807	0.814969	0.647927	1.15158	1.45048	1.01723	1.06448	0.993301	1.16689	0.926195	0.78265	0.683339	1.22084	1.40892	1.04654	1.22881	0.993312	0.96411	1.10313	0.85167	1.23493	0.961601	0.876133	0.831152	1.13769	0.629355	1.01828	0.937306	0.885499	1.40153	1.022	0.923683	0.771006	1.10947	0.696828	1.09618	1.03388	1.09614	1.41252	1.0355	0.941984
BLOC1S6	0	0.74287	1.15496	1.23136	0.869943	1.01142	0.801124	0.897745	1.09399	0.666606	0.737039	1.03775	1.1651	1.11799	1.09309	0.860065	1.18753	0.886701	1.00913	0.859839	1.30988	1.31024	1.07585	1.09453	0.961618	0.817574	1.2247	0.817656	1.20141	1.05196	1.11647	0.973522	0.986006	0.87306	1.04068	0.922225	1.05485	1.36957	1.28861	1.133	1.0535	1.19232	0.906556	1.1603	0.992725	1.6932	1.30078	1.05181	0.827623
BLVRA	0	1.25211	1.56667	1.26307	1.47294	0.747161	0.764235	0.591765	1.02696	0.687786	1.2725	1.52382	1.29686	1.50909	0.75655	0.76604	1.04446	0.594025	0.75426	1.3016	1.52489	1.28977	1.55984	0.762504	0.783557	0.58183	1.09284	0.730671	1.36789	1.09688	1.36882	0.648179	0.687349	1.01741	0.491192	0.583529	1.50746	1.50463	1.11882	1.50571	0.649839	0.671049	1.05041	0.455523	0.579243	1.52464	1.37373	1.10039	1.36554
BLVRB	0	1.97962	1.17197	1.16774	1.09991	1.20411	0.796711	0.846304	0.607348	0.558864	2.10015	1.22973	1.20245	1.12611	1.19485	0.807659	0.613212	0.798582	0.591811	1.97397	1.15995	1.15697	1.09585	1.21658	0.846345	0.820655	0.637685	0.6168	1.29737	1.11039	0.651045	0.58831	0.593108	0.880988	1.18187	0.731826	2.11237	1.39043	1.12093	0.643585	0.525951	0.565265	0.866503	1.19526	0.704955	2.16385	1.37239	1.13098	0.660814
BLZF1	0	1.04832	0.842352	0.902838	1.07203	1.13098	1.20969	1.00925	0.879815	1.10277	1.06548	0.914551	0.930465	0.974395	1.19236	1.20862	0.8988	0.998218	1.016	1.12271	0.805785	0.938891	1.09154	1.19153	1.18811	0.981034	0.986638	1.13051	1.14525	0.912216	0.723316	0.928524	1.07875	1.07431	1.2258	0.964023	1.31091	1.03864	0.845536	0.641223	0.780256	1.01823	1.07706	1.16423	1.03913	1.01875	1.13716	0.861779	0.642265
BMP1	0	0.414593	0.391956	0.317947	0.922934	1.05393	1.24899	1.10599	1.44995	1.92155	0.665306	0.649352	0.722944	0.800511	0.996791	1.33098	1.31682	1.0452	1.6879	0.58698	0.587639	0.505239	1.01936	1.03585	1.35028	1.11375	1.40506	1.99602	0.623107	0.764918	1.90943	0.932406	1.36244	1.09574	1.07139	0.709975	0.859869	0.450006	0.53271	2.43232	0.643663	1.4506	0.768744	0.828345	0.644095	1.06165	0.713345	0.704791	1.85172
BMP2K	0	1.10399	0.758521	0.823827	0.861556	1.35699	1.03874	0.86233	0.869888	1.62028	1.07936	0.762964	0.834405	0.885889	1.26965	0.996468	0.874237	0.86714	1.79391	1.08508	0.727766	0.788772	0.89457	1.42313	0.96899	0.903069	0.840256	1.80885	0.657618	0.769655	0.867746	1.4959	0.743683	1.09402	1.47139	1.23376	0.764322	0.694873	0.723997	0.817146	1.22493	0.845668	1.04981	1.49761	1.18021	0.822154	0.732022	0.743025	0.832714
BMP7	0	2.43356	2.10118	1.03277	0.676718	0.610631	0.903155	0.865541	0.657198	0.637903	3.02706	2.61447	1.07883	0.993598	0.438373	0.689801	0.477507	0.632509	0.831437	4.00379	2.95415	0.96955	0.58308	0.434504	0.648528	0.628649	0.490534	0.520219	0.625644	2.6697	0.76147	0.9641	0.598963	0.734664	0.914444	0.605895	0.85711	0.494722	2.66317	0.808099	0.972849	0.500641	0.682885	0.721406	0.591089	1.10883	0.807358	2.03992	0.97689
BMPR1A	0	0.672299	0.642084	0.704589	0.72606	0.79432	0.743713	0.936609	1.17061	3.29071	0.853411	0.652025	0.851341	0.71761	0.910191	0.722457	1.33116	0.95168	2.50179	0.738017	0.570752	0.802559	0.750771	0.906621	0.721711	0.960612	1.1768	3.26729	1.02865	0.872308	0.840107	1.47414	0.967752	0.886448	0.705874	1.04137	0.786161	1.22096	0.799177	0.891772	1.44978	0.925456	0.784522	0.645363	1.01633	0.669775	0.938034	0.653249	0.703649
BMPR2	0	0.775141	0.889915	1.02689	0.785566	0.890012	0.946054	1.0664	1.06685	1.4619	0.786438	0.855222	1.07731	0.853598	0.937246	0.940317	1.037	1.06398	1.42843	0.733162	0.838324	0.99958	0.813067	0.821181	0.815482	1.02949	0.846596	1.29913	0.91927	1.05289	1.15187	1.23716	0.890197	1.24456	1.09452	0.816201	1.14136	0.815629	0.803241	1.15471	1.23826	0.789045	1.06616	1.37492	0.679376	1.31429	0.91691	0.949744	1.27657
BMS1	0	1.19837	1.02859	1.20184	0.744424	0.996147	1.11576	1.0642	1.08916	1.06396	1.18774	1.07254	1.23424	0.742223	1.01282	1.17199	1.02012	1.08349	1.03198	1.13796	1.01335	1.15985	0.704891	1.02474	1.14835	1.04088	1.07357	0.989424	1.04228	1.00057	0.961619	1.23259	0.900904	1.00861	0.993647	1.1498	0.899303	1.09228	1.06124	0.993224	1.33199	0.908939	0.975751	1.04753	1.2481	0.788303	1.07206	1.04177	1.01286
BNIP1	0	1.00469	1.21375	1.35243	0.850026	1.00047	0.838879	1.02832	0.923676	1.10423	1.01647	1.18807	1.31801	0.739239	0.945013	0.826115	0.875299	0.85283	0.940475	1.03784	1.33021	1.4872	0.831672	1.01667	0.824984	0.87107	0.894031	1.0139	1.17199	1.19056	1.04863	0.983526	0.993977	0.767868	1.26819	1.06658	1.26574	1.1306	1.22594	1.07982	0.99657	0.976719	0.741607	1.27331	1.06036	1.27987	1.18531	1.17548	1.05585
BNIP2	0	1.43742	0.588453	0.803471	1.15018	0.773831	1.02917	0.769022	0.883874	1.1883	1.0338	0.720144	0.935907	1.1239	0.904228	1.08084	0.915157	0.848791	1.21512	1.3309	0.847833	1.01986	1.26531	0.969726	1.04362	0.858701	1.03829	1.22924	1.15081	0.945863	0.99944	1.09956	0.887052	1.65875	1.32101	1.02184	0.700611	1.02328	0.993929	0.951309	0.925259	0.893515	1.6739	1.28539	1.06715	0.859584	1.01496	0.95909	0.998535
BNIP3	0	0.802892	1.02594	1.91636	0.65051	0.836858	0.698757	1.03349	0.572569	3.69616	0.951692	0.729386	1.92039	0.496799	0.640681	0.581324	0.621438	0.981282	2.50443	0.963071	0.936945	2.91684	0.405089	0.910362	0.651429	1.12343	0.58148	3.78438	0.797198	1.18569	1.09322	0.789815	0.778085	0.719652	0.702838	0.765834	0.938399	0.559118	1.1144	1.21247	0.628449	0.493533	0.529214	0.51665	0.722636	0.9339	0.627067	1.13242	1.14339
BNIP3L	0	0.97001	1.57546	1.60538	0.684833	0.621215	0.608804	1.1267	1.09536	2.45847	0.745003	1.26082	1.45213	0.673128	0.690724	0.721197	0.964612	0.920382	2.49342	0.756007	1.344	1.53762	0.693352	0.77267	0.866641	0.987575	0.892396	2.47404	0.85747	0.949987	0.902056	0.749733	0.815785	0.961538	0.82353	0.867608	1.45479	0.898464	0.961626	0.901213	0.606965	0.650659	0.943327	0.696879	0.743983	1.48575	0.934497	1.00068	1.01747
BOD1	0	0.868063	1.41926	1.34045	0.788955	0.878302	0.862462	0.942175	0.903859	1.20375	0.700836	1.38148	1.47434	0.642954	0.646241	0.80382	0.898092	0.89221	1.28834	0.640997	1.39759	1.42357	0.68818	0.706235	0.880437	0.958808	1.01057	1.24893	1.44619	1.48021	1.51	1.47917	0.72059	0.738601	0.877703	0.921602	0.744239	1.3819	1.52543	1.7031	1.57611	0.716541	0.677501	0.853049	1.0194	0.919109	1.22944	1.46172	1.49192
BOD1L1	0	0.756279	1.08356	1.19351	0.952889	1.10555	1.01241	1.08815	1.39564	1.10568	0.72379	1.0972	1.16091	0.948585	1.14326	0.972689	1.36184	1.04281	1.04254	0.750875	1.10978	1.28499	0.931674	1.14163	0.979036	1.10135	1.3469	1.05066	1.02579	1.1169	1.00845	1.12004	1.20386	0.966394	0.969595	1.01382	1.00176	1.02783	1.12634	1.02479	1.1809	1.27338	0.990432	0.942871	0.995876	0.980549	0.974101	1.11951	0.977181
BOLA1	0	0.688001	2.09067	2.45412	0.928252	0.980283	0.723282	0.827805	1.0558	0.703951	0.932469	2.20857	2.36193	1.02736	0.939613	0.81025	1.07523	0.980244	0.732833	0.760017	1.96008	1.97984	0.923813	0.922028	0.670573	0.942665	1.09423	0.786234	1.12189	1.89539	0.783	0.900047	0.724458	0.866964	0.686738	0.562235	0.873112	1.0084	1.8449	0.679966	0.997221	0.677593	0.994864	0.582792	0.652494	0.748846	0.997911	1.74592	0.678717
BOLA3	0	1.56915	0.94017	1.36407	0.900949	1.17767	0.975738	1.32508	0.631304	0.986671	1.47068	0.903501	1.30768	0.798348	1.13343	0.865422	0.582787	1.24782	0.784887	1.59039	0.914298	1.48765	0.840425	1.19981	0.876235	1.3277	0.63526	0.824272	1.29815	1.16182	1.22586	1.0377	1.07387	1.02384	0.815054	0.995619	1.1724	1.13875	1.18442	1.14626	1.0547	1.1301	1.02897	0.676052	1.14875	0.966185	1.28206	1.18207	1.19399
BOP1	0	1.2722	0.861661	1.07463	1.02483	1.30726	1.493	1.44101	1.00415	1.21763	1.2562	0.949425	1.17347	0.922665	1.23384	1.22308	1.02504	1.23047	1.36202	1.22901	0.913203	1.14225	0.961417	1.24612	1.5137	1.57133	0.908359	1.2229	0.838079	1.01766	1.0713	1.36912	1.11799	0.998502	1.08908	1.045	0.906957	0.756951	0.891597	1.23441	1.5036	1.11922	1.07033	1.12357	0.963015	0.764936	0.89168	0.934939	1.19667
BORA	0	0.966592	0.598021	0.806287	0.906139	1.40748	1.654	0.843593	0.844019	0.984005	0.765597	0.721585	0.728939	0.940755	1.2653	1.44653	1.00912	0.864538	1.00291	0.836956	0.669771	0.85037	0.957403	1.24279	1.44739	0.942932	0.878327	1.06214	0.595968	0.571739	0.581811	1.43419	1.68616	1.41408	1.57454	0.811776	0.645304	0.735876	0.5789	0.778233	1.92343	1.90138	1.09882	1.53227	0.770403	0.717051	0.737406	0.656391	0.643193
BPGM	0	0.431508	0.498899	0.472325	1.01613	0.646571	0.701342	0.692698	1.57454	1.20251	0.483145	0.533551	0.5471	0.965982	0.668407	0.671951	1.71775	0.659189	1.44387	0.53754	0.49106	0.544219	0.94227	0.666418	0.621831	0.636039	1.55101	1.18477	0.672329	0.712687	1.23606	0.924294	1.00272	1.35715	3.45909	0.915593	0.871401	0.545118	0.50805	1.22715	0.824857	1.02592	1.43424	4.33348	0.972371	0.807296	0.488229	0.436661	1.26136
BPHL	0	0.712766	1.00005	1.11783	1.27176	0.938344	0.853862	0.845409	2.09391	0.852021	0.68172	1.07144	1.20625	1.41777	0.97323	0.751242	2.25535	0.719631	0.93359	0.649526	0.946722	1.09259	1.38227	0.922607	0.774498	0.779978	2.05682	0.777895	1.13566	0.959866	1.02786	0.779148	0.785221	0.656058	0.498838	1.35387	1.15231	1.1222	0.961046	0.992907	0.741779	0.733935	0.607266	0.394367	1.44016	1.09727	1.1229	0.907826	0.945983
BPNT1	0	1.16228	0.776503	0.801717	1.28068	0.953052	1.01142	1.4376	1.40475	0.691094	1.18259	0.778197	0.797167	1.29888	0.95408	1.03284	1.42427	1.44419	0.705801	1.14175	0.776478	0.776699	1.32044	0.949312	1.09033	1.4201	1.4037	0.688507	1.19081	0.683227	1.05731	0.487698	1.01786	0.965608	0.825274	1.19097	1.11459	1.23076	0.672265	1.02921	0.422615	0.963105	0.923326	0.740053	1.17626	1.06373	1.24255	0.722548	1.10298
BPTF	0	1.41462	1.71701	1.31126	0.825865	1.00526	0.778421	0.952823	0.936576	0.711357	1.41219	1.6694	1.2563	0.85644	1.02134	0.778907	0.893805	0.903633	0.679939	1.46641	1.78858	1.35983	0.811202	0.998935	0.716014	0.932602	0.915538	0.661477	1.01705	1.76224	1.23797	1.01615	0.828645	0.927186	0.787591	0.834709	1.16063	0.995389	1.92433	1.31087	1.01496	0.804804	0.885441	0.749511	0.805042	1.10677	0.981602	1.83373	1.29287
BRAF	0	0.977134	1.04179	0.782661	1.12896	0.980654	0.99998	1.38009	1.05944	0.825405	1.16643	1.01575	0.805742	1.24193	0.96255	0.967354	0.997074	1.40462	0.878659	1.11607	0.999744	0.800951	1.11352	0.966138	0.981714	1.42837	1.01241	0.966574	1.01294	0.895194	0.888663	0.954456	0.768685	0.887205	1.30205	0.770879	1.17653	1.04871	1.01522	0.837852	0.936585	0.751149	0.860503	1.20813	0.820196	1.36195	1.08288	0.943252	0.846212
BRAP	0	0.966829	1.03704	1.14954	0.787895	0.948968	1.02998	1.08189	1.01555	1.00897	0.971143	1.02628	1.17656	0.8081	1.00434	0.97138	1.05249	1.1063	1.05397	0.948475	1.01535	1.05909	0.776167	0.924558	1.04381	1.05617	1.07964	1.03065	1.35646	1.04902	0.951495	1.04987	1.14889	0.951142	1.11346	1.07116	0.953309	1.22457	0.998951	0.939951	1.03738	1.19944	0.981875	1.12572	1.09621	0.897368	1.20769	1.08677	0.941233
BRAT1	0	1.16324	1.21479	1.11491	0.856243	0.952628	0.906453	0.765927	1.40285	0.957364	1.18794	1.28602	1.21009	0.826083	0.997266	0.967246	1.39682	0.744518	1.09752	1.13621	1.12567	1.00003	0.786242	0.950847	0.880649	0.835461	1.27405	1.01965	1.02424	1.17776	1.11032	1.16227	0.868795	0.753202	0.831963	0.744795	0.759632	0.979842	1.2439	1.13167	1.11587	0.897482	0.720852	0.88161	0.683907	0.815398	1.03859	1.20496	1.09557
BRCA1	0	0.753356	1.17553	1.3269	1.28058	1.10048	0.708466	1.26529	0.917689	1.0672	0.736112	1.17982	1.26274	1.2512	1.07933	0.722588	0.841214	1.17189	1.00029	0.749328	1.20326	1.25037	1.2307	1.07246	0.672084	1.19918	0.866432	1.04622	1.32634	1.19989	0.886708	1.46833	0.641153	1.06119	0.940249	0.736605	0.589248	1.31489	1.16532	0.965125	1.55331	0.654012	1.05077	0.875801	0.763284	0.558401	1.39061	1.20258	0.948904
BRCA2	0	0.737858	1.00013	1.24525	0.954705	0.99431	1.48149	0.873822	1.05464	0.935847	0.719894	0.9767	1.27147	0.987586	1.05558	1.45298	0.982678	0.809525	0.931758	0.735002	1.00011	1.25762	0.937911	1.00672	1.46661	0.751732	1.00518	0.850904	0.858824	1.09943	0.756197	1.26896	1.1361	1.08723	1.06729	1.14133	0.772594	0.896665	1.03277	0.777902	1.28253	1.22066	1.10868	1.11107	1.16511	0.723966	0.894681	1.08211	0.747865
BRCC3	0	0.9584	1.0576	1.08421	1.08056	0.961815	1.28773	0.88538	0.799644	0.984844	0.9816	1.14337	1.08916	1.01364	0.94012	1.16995	0.844243	0.91589	1.01981	1.01283	1.04306	1.2031	1.0287	1.02069	1.31108	0.967181	0.804199	1.03316	1.0047	1.07336	0.933526	1.04783	0.990393	1.02609	0.85422	0.941187	1.14702	0.989195	1.04738	0.976389	1.07088	1.04253	1.03873	0.840524	0.861189	1.08142	1.03915	1.05084	0.966112
BRD1	0	1.05724	0.974374	1.0058	1.00554	0.84567	0.884901	1.54275	1.15718	0.934191	0.99035	0.976077	0.921801	1.00289	0.779605	0.850147	1.07336	1.64496	0.815102	1.03652	1.00025	1.03139	1.02194	0.781848	0.794242	1.69964	1.16824	0.866723	0.78284	0.943034	0.795881	1.10269	0.958569	1.19325	0.846493	1.00399	1.07493	0.777448	0.984229	0.753872	1.07585	0.870631	1.23373	0.885009	1.01728	1.07546	0.781752	1.03774	0.787453
BRD2	0	1.0505	1.02415	1.37611	1.09354	1.30134	1.02478	1.12749	1.0741	1.00544	1.05591	0.997796	1.29414	1.09793	1.22983	0.971655	1.04249	1.09658	0.993436	1.01756	1.03454	1.32503	1.10241	1.28133	0.95937	1.166	1.06957	1.05458	0.90992	1.17271	0.977378	1.12748	1.10566	0.712225	1.06856	1.01096	0.7534	0.923356	1.19288	0.957526	1.17784	1.077	0.7934	1.07809	1.09843	0.826907	0.779533	1.13488	0.923773
BRD3	0	0.784064	1.37177	1.06374	1.012	0.84425	0.823712	1.09945	1.8388	0.959907	0.791429	1.3129	1.04603	1.05358	0.964027	0.882757	1.73272	1.07212	1.11012	0.687485	1.40235	1.05022	1.02188	0.831391	0.883356	1.0479	1.76995	1.08594	0.922147	1.19594	0.745319	1.04536	0.993613	0.789499	0.890478	0.693912	1.40202	0.872849	1.15891	0.723896	0.994262	0.919066	0.831651	0.813737	0.634122	1.3564	0.890175	1.12134	0.700168
BRD4	0	0.752457	0.9678	0.937074	1.21061	0.906806	1.12478	0.938875	1.59147	0.853957	0.745047	0.979468	0.972191	1.26167	0.949579	1.09628	1.57821	0.972064	0.940316	0.762946	0.92212	0.973406	1.2646	0.880003	1.11503	0.906226	1.55542	0.871899	0.841185	0.87726	0.962638	1.05146	1.04653	1.93416	0.901263	1.03215	0.754607	0.829704	0.917551	0.937872	1.056	1.02554	2.0099	0.857272	1.05932	0.669529	0.775313	0.871452	0.928309
BRD7	0	1.13158	1.27613	1.30287	0.95886	0.957553	0.940477	1.00583	1.0053	0.899412	1.08251	1.1271	1.26366	0.932502	0.902093	0.91994	0.930676	1.01605	0.792867	1.13749	1.19534	1.30087	0.944455	0.947808	0.945056	1.03115	1.02003	0.794315	1.18087	1.28229	0.848318	1.41781	1.02403	0.901814	0.931906	0.77439	1.01653	1.26299	1.32658	0.86315	1.50157	1.05849	0.892197	0.985778	0.801292	1.00771	1.1548	1.28244	0.815031
BRD8	0	0.871202	1.44892	1.22067	0.930336	0.957236	0.959391	1.21188	1.05608	1.14795	0.836197	1.21861	1.0824	0.886683	0.94009	0.898165	0.979624	1.14961	1.05261	0.842947	1.36085	1.16131	0.948284	0.884916	0.854642	1.33092	1.00109	1.05711	1.28713	1.47311	1.01218	1.05979	1.0934	0.928183	0.854403	0.928852	0.796862	1.24119	1.41711	1.01643	1.10212	1.09747	0.929711	0.825141	0.876491	0.827203	1.25234	1.35971	0.982431
BRD9	0	0.815503	0.957632	0.910637	1.17934	1.98385	1.07486	1.18606	1.06461	1.03852	0.830907	0.939407	0.897646	1.14261	2.16964	1.01848	1.0984	1.08693	0.901676	0.872019	0.962677	0.86395	1.21314	2.22894	1.0434	1.17883	1.17997	0.95766	0.785717	1.04866	0.870164	1.15452	0.785199	0.908208	0.917183	0.828958	0.885241	0.731146	1.04305	0.755612	1.03488	0.829857	0.928874	0.940555	0.872744	0.977171	0.725956	1.0191	0.855285
BRE	0	1.03669	1.08907	1.22715	1.07894	0.972411	1.22554	0.887238	0.757241	0.894439	1.0178	1.08311	1.27902	1.11634	0.962345	1.20084	0.720275	0.899988	0.960672	0.987986	1.08065	1.1995	1.0601	0.925011	1.26191	0.843191	0.707346	0.875519	1.13066	1.17517	0.994004	1.09145	1.01974	0.996412	0.849417	0.913843	1.44687	1.07382	1.10844	0.955304	0.991476	0.956915	0.944831	0.838769	0.84484	1.26898	1.13588	1.09386	0.961661
BRF1	0	0.817539	1.35685	1.17597	0.852435	0.810488	1.01334	0.770841	1.27576	0.756244	0.969479	1.4646	1.3866	1.00097	0.953315	1.08357	1.21333	0.848657	0.860641	0.789049	1.40886	1.28182	0.877858	0.834922	1.0251	0.787042	1.06806	0.777814	0.989562	1.10828	1.10896	0.995912	0.862453	1.55181	0.792288	0.948664	0.891016	1.02752	1.45082	0.983303	1.16517	0.813313	1.85736	0.777536	1.01411	0.853632	0.960026	1.3343	1.08257
BRF2	0	0.457324	0.559654	0.884645	0.405184	0.654367	0.613029	1.82616	0.991461	1.32606	0.582349	0.929286	0.993924	0.619819	0.969847	0.894242	0.821094	1.11152	1.05253	0.503507	0.412786	0.699751	0.394741	0.464835	0.57535	1.39201	0.894467	1.38241	1.09577	0.703113	0.976246	1.02335	0.975286	0.775864	0.704324	1.3461	1.60099	1.10232	0.641366	1.27978	0.861969	1.08721	0.991126	0.874382	1.4031	1.4325	0.974018	0.83152	1.0201
BRI3	0	1.57453	1.03149	0.672041	1.57206	0.711895	0.722146	1.3928	2.36525	3.08413	1.43258	0.978128	0.817469	1.29811	0.662445	0.566765	2.09836	1.03631	4.1269	1.54729	1.02959	0.669505	1.43086	0.790089	0.786148	1.31739	1.94541	3.85815	0.807853	0.897165	2.54801	1.5502	1.85041	0.80012	0.938971	0.57961	1.45392	0.546545	0.863403	1.923	1.4344	1.19672	0.948855	0.856895	0.507363	0.857855	0.732815	1.06365	2.89191
BRI3BP	0	0.77557	1.55262	1.23698	1.17706	1.08795	1.10329	0.843536	0.572915	0.830687	0.85902	1.56695	1.11325	1.11119	1.05045	1.01048	0.605613	0.884646	0.827738	0.784156	1.4756	1.15962	1.1169	1.13434	1.06639	0.907957	0.67207	0.848672	1.09013	1.58196	0.737414	1.15892	0.950503	0.973853	1.09851	0.823547	1.25884	1.01896	1.53993	0.833692	1.09887	1.07948	1.05799	1.06154	0.793742	1.07112	1.11531	1.64067	0.733415
BRIP1	0	0.619063	1.96476	2.57017	0.753268	1.11797	0.754842	0.662992	0.804414	0.658181	0.53714	2.33723	2.9619	0.744783	1.1577	0.72247	0.737889	0.563134	0.633563	0.458019	2.33935	3.42651	0.699514	1.15184	0.687002	0.661828	0.713492	0.575944	0.567122	2.74704	0.688113	1.01663	0.54375	0.688963	0.616862	0.568569	0.538284	0.531709	2.89947	0.655568	1.06362	0.532819	0.678268	0.666429	0.598577	0.517503	0.549803	2.99794	0.709855
BRIX1	0	1.17587	0.910809	0.919989	1.06854	1.19841	1.33306	1.00515	0.916316	1.20131	1.12339	0.926623	0.898874	1.09078	1.24591	1.41338	0.952267	1.00251	1.13177	1.15165	0.949373	0.917953	1.08816	1.28235	1.40506	1.05241	0.96769	1.14517	0.957169	0.994573	1.09299	1.08357	1.00505	0.950646	1.13066	1.02584	0.749466	0.967302	1.00315	1.09488	1.08769	1.04976	0.963986	1.23207	1.04098	0.722356	0.949115	0.983468	1.1237
BRK1	0	0.763045	1.20188	1.36385	1.01806	0.897547	1.01113	0.761009	0.846027	0.880088	0.787154	1.28082	1.36532	1.11958	0.971675	1.08277	0.909739	0.794286	0.959997	0.759005	1.21883	1.40184	0.980152	0.8913	1.07287	0.705947	0.82161	0.88548	0.979029	1.19602	0.818306	0.924564	0.927602	1.05698	1.12173	1.1196	1.02266	1.07744	1.23374	0.830979	0.93277	0.920052	1.09561	1.12953	1.17584	1.03543	1.05056	1.2433	0.80178
BRMS1	0	0.912394	1.43303	0.948476	1.07429	0.753777	0.979461	1.39002	1.40113	1.04875	0.838273	1.42837	1.01898	1.06661	0.652358	0.856728	1.44386	1.41233	0.862189	0.813399	1.27447	0.929668	1.06237	0.868222	0.98293	1.4185	1.30011	0.957308	1.07523	1.58313	0.849168	0.953127	1.15354	0.94364	0.856897	0.791206	0.853102	0.9043	1.33991	0.924066	1.03411	1.10285	0.916653	0.901236	0.873865	0.953244	0.874552	1.50793	0.81973
BRMS1L	0	0.899597	1.04831	1.33067	1.03004	1.31349	0.899437	1.1866	0.939277	1.03415	0.905454	1.01313	1.21345	0.977533	1.23898	0.939154	0.943326	1.12199	0.946652	0.905687	1.05472	1.33642	0.966833	1.27655	0.897353	1.23625	0.967218	0.956827	0.844323	0.889492	1.02851	0.942505	1.06544	1.11152	1.09527	0.986457	0.81741	0.733816	0.914146	0.914049	0.866427	0.999951	1.11326	1.10825	1.06868	0.809248	0.713137	0.939983	1.02362
BROX	0	1.03521	0.920014	0.879262	1.45453	0.906286	0.943323	0.933274	0.932385	0.680325	0.994712	0.909863	0.865929	1.43193	0.910187	0.92332	0.933399	0.930728	0.69955	1.00401	0.890544	0.837463	1.53106	0.893794	0.962525	0.935147	0.90438	0.627751	1.46677	0.829427	1.04127	0.730883	1.41373	1.62357	1.04095	1.18105	0.860839	1.43589	0.808007	0.998695	0.682342	1.50364	1.74957	1.05676	1.22762	0.851524	1.40449	0.799374	1.01266
BRPF1	0	0.915364	1.22671	1.31112	0.802934	1.10581	0.925059	1.07224	1.11721	1.20723	0.842757	1.12411	1.26534	0.836311	1.0531	0.85353	1.12936	1.02505	1.19651	0.836826	1.27189	1.18487	0.745676	1.03013	0.919495	0.989943	1.14767	1.23272	0.853128	1.1799	0.984358	0.99802	0.944471	1.11613	1.0672	0.95193	0.957754	0.79367	1.20699	0.968493	0.952992	1.01932	1.28534	1.1149	0.977305	0.894877	0.81258	1.19883	0.971054
BRPF3	0	0.829283	1.17852	1.2819	0.978241	0.926942	0.903926	1.07021	0.85732	0.914887	0.970308	1.29329	1.33091	0.974871	0.964649	0.883153	0.839004	1.05727	0.857341	0.948741	1.28556	1.36413	1.01268	0.973464	0.93313	1.00795	0.90215	0.90015	0.884692	1.32173	1.34432	1.21331	0.814816	0.876797	0.880148	0.71227	1.20292	0.912767	1.33616	1.17368	1.27915	0.842179	0.875306	0.890263	0.759703	1.11449	0.966565	1.40715	1.22112
BRWD1	0	0.829626	1.38724	1.23446	1.06813	1.29229	1.07789	0.759438	0.903307	0.715698	0.768724	1.4579	1.25332	1.05433	1.29799	1.12842	0.878908	0.720681	0.765995	0.849167	1.43341	1.23096	1.03825	1.24768	1.04853	0.739909	0.849123	0.727429	1.27244	1.94766	0.84901	0.738714	1.35684	0.846224	0.803792	0.752326	1.17639	1.18264	1.64506	0.858992	0.873056	1.27838	0.84456	0.801181	0.752169	1.10201	1.26928	1.5572	0.862615
BRWD3	0	1.15234	0.436843	0.88604	1.41259	1.0185	0.80775	0.86149	1.27871	0.64049	1.0504	0.419943	0.810389	1.52693	1.07359	0.962599	1.55797	0.748666	0.797577	1.24898	0.719069	0.939056	1.33854	1.2562	0.90929	0.72104	1.21538	0.643446	0.754338	0.535574	0.703936	0.738176	1.43634	1.42951	0.54496	0.903619	0.777532	0.743067	0.60814	0.705224	0.817564	1.47709	1.46336	0.614414	0.918731	0.965407	0.844698	0.712285	0.809419
BSDC1	0	0.993301	0.979008	0.834886	1.09163	0.969764	0.975363	1.14042	1.25681	1.31926	0.941538	0.947548	0.821761	1.00383	0.835801	0.904132	1.16982	1.05458	1.28308	0.851529	0.905753	0.783372	1.0413	0.905119	1.02451	1.0867	1.23006	1.28682	0.926174	0.91379	0.949199	0.686247	1.05641	0.763931	0.939998	1.29163	1.42826	0.897078	0.947024	0.975169	0.711859	1.07468	0.701048	1.0195	1.45494	1.57585	0.893632	0.960308	0.941435
BSG	0	0.88074	0.702079	0.678603	1.06824	0.866959	1.513	0.88602	0.756811	1.63332	0.878877	0.68311	0.624474	1.0777	0.828758	1.45555	0.692841	0.86212	1.48076	0.937737	0.666705	0.657907	1.10416	0.908568	1.63284	0.896381	0.807199	1.61518	0.606501	0.723226	1.16038	0.899779	1.31554	1.1069	1.35729	1.41907	0.744882	0.6692	0.670672	1.19186	0.946812	1.4638	1.16686	1.48784	1.61752	0.761651	0.647725	0.732889	1.2374
BSPRY	0	1.2333	1.66475	1.18018	1.08827	1.01968	0.975537	0.613191	0.803494	0.475538	1.40962	1.67001	1.21699	1.12834	1.01538	0.992984	0.802599	0.662113	0.442928	1.41257	1.80326	1.27796	1.11523	1.02066	0.95093	0.463113	0.719917	0.390528	1.14171	1.44516	0.532076	0.578928	1.05628	1.8468	0.993532	0.835821	0.97759	1.14028	1.34334	0.483003	0.538973	0.998672	1.82892	1.01304	0.746803	0.961013	1.05027	1.29868	0.588123
BST2	0	0.581649	0.512289	1.13066	1.39924	0.99137	1.4048	1.09647	1.72456	1.66437	0.652165	0.587232	1.28226	1.30788	1.15117	1.42696	1.55858	1.14734	1.69937	0.695121	0.71126	1.3437	1.28248	1.1131	1.23577	1.00803	1.25071	1.37897	1.34741	0.569851	1.27063	0.660316	1.04272	0.766479	1.35107	0.522609	0.652471	1.44447	0.546179	1.31831	0.524264	1.03368	0.627831	1.28812	0.398977	0.646574	1.41865	0.482775	1.28769
BTAF1	0	0.932872	0.879734	1.04418	0.932944	1.03846	0.817068	1.00961	1.01578	1.2505	0.961341	0.9067	1.04152	0.997339	1.07357	0.839147	1.05273	0.970073	1.26911	0.906667	0.892714	1.00306	0.940035	1.08488	0.886876	0.970809	0.956406	1.20424	1.49597	0.988521	1.02375	0.982479	1.0761	0.935357	0.824198	0.95617	1.17308	1.51207	0.985133	1.02696	0.947512	1.12009	0.915378	0.84321	0.982523	1.19159	1.41603	1.00339	1.02369
BTBD1	0	0.871488	0.940101	0.977884	0.802178	0.858085	0.706299	0.970018	0.805386	0.952873	0.882561	0.99506	1.15289	0.798946	0.955757	0.744786	0.808014	1.01789	1.03649	0.876966	0.889275	1.06707	0.789741	1.01917	0.672656	1.01056	0.82696	0.898545	1.27839	1.12616	1.09692	1.13498	1.08115	1.00607	1.18714	1.3825	0.901484	1.18178	1.14755	1.16314	1.00414	1.25301	0.997178	1.31283	1.34059	0.911948	1.3472	1.17149	1.21314
BTBD10	0	0.987211	1.1276	1.22988	0.634231	1.10288	1.04186	0.778392	1.19509	0.902073	1.03916	1.04904	1.39733	0.830549	1.22579	1.12221	1.2891	0.830536	1.04274	0.940709	0.991411	1.39482	0.769774	1.22531	0.904527	0.811194	1.32466	0.978994	1.09678	1.10903	1.15077	0.982986	0.947786	1.03341	1.20027	0.937576	0.945066	1.14653	1.20835	1.11729	0.890437	1.05879	0.934567	1.31442	0.994941	1.06528	1.11512	1.10486	1.08377
BTBD2	0	1.03015	1.29032	1.26474	0.775541	1.06065	0.888476	0.7972	1.11215	0.775003	1.01129	1.25965	1.11134	0.94187	1.09712	0.85061	1.24516	0.849193	0.847043	0.946918	1.28178	1.2892	0.725113	1.05529	0.85399	0.792525	1.07049	0.840084	1.19142	1.16115	1.24342	1.3402	0.815627	0.692593	0.760208	0.763486	1.56376	1.08967	1.11751	1.21257	1.39097	0.789881	0.754771	0.591068	0.681659	1.41312	1.12264	1.10766	1.23619
BTBD7	0	0.857554	1.06658	0.947286	0.941273	1.06117	0.99606	0.773905	0.983635	0.955473	0.739078	1.09763	1.07542	1.04825	1.07715	1.13893	1.14207	0.870612	1.09052	0.74049	0.950284	1.11568	0.997757	1.01034	1.18852	0.719046	1.03556	1.03782	0.857557	1.07119	1.07082	1.04351	1.03974	0.975146	0.96901	0.880235	0.852772	1.12325	1.12061	1.10116	1.18585	1.18483	1.08262	0.944768	1.00599	0.992146	0.869946	1.10973	1.06357
BTBD9	0	0.864527	0.882315	0.926254	0.913366	0.896323	1.1613	0.984534	0.892456	1.05127	1.05007	1.01881	1.03353	0.730163	0.938991	0.794711	0.914446	0.895689	1.36409	0.932392	0.887265	0.955029	0.827888	0.936701	1.00398	1.05334	1.08955	1.28461	1.25101	1.16419	1.0432	1.03414	0.87772	1.06796	0.913456	0.777978	1.20556	1.02759	1.07098	0.879444	1.00975	0.709163	1.13279	1.00284	0.869441	1.08647	1.06863	1.22154	0.872267
BTD	0	0.603121	1.20013	0.963875	1.00978	0.48063	0.736377	0.700326	0.918367	0.930623	0.439641	1.71007	1.01664	1.19766	0.496035	0.755661	0.450102	0.652057	1.07338	0.430826	1.91058	1.28515	1.46588	0.518078	0.896163	0.669018	1.44891	1.08305	0.660019	1.04497	1.38895	0.592356	0.366939	0.858999	0.744571	1.18081	0.528396	0.753266	1.74985	1.7637	0.461513	0.582844	1.27389	0.990579	1.27815	0.823767	0.711607	1.73412	1.80801
BTF3	0	0.985376	1.05417	1.30426	0.625193	1.28696	0.893378	0.988138	0.767097	0.905424	0.993608	1.06684	1.28816	0.645924	1.08473	1.0752	0.707162	1.01124	0.970974	0.984352	1.11167	1.29146	0.571272	1.23769	1.00679	1.03225	0.726776	0.957959	1.25522	1.14769	1.08546	1.3186	0.97844	0.92123	0.893566	0.903256	0.939836	1.28004	1.09717	1.04535	1.25827	0.923749	0.867832	0.893415	0.941782	0.880197	1.21641	1.10776	1.04557
BTF3L4	0	0.909664	1.03566	1.05848	1.2665	0.863572	0.894306	0.873216	1.62553	0.855038	0.985893	1.04402	1.01798	1.31742	0.890862	0.925676	1.50921	0.946416	0.985216	0.954442	1.0147	1.02437	1.30318	0.881807	0.872669	0.898813	1.53223	0.89479	0.965152	0.964701	0.965424	1.09954	1.19752	1.02223	0.88963	0.784447	1.11435	0.991493	0.968505	0.961417	1.0779	1.18893	1.0177	0.852342	0.766527	1.16216	0.976296	0.948064	0.933766
BTN2A1	0	0.713573	0.938017	0.710633	0.792467	1.09074	0.821442	0.799578	1.23479	1.45726	0.762855	0.963931	0.772474	0.999288	1.26344	0.947534	1.17326	0.900463	1.67319	1.05458	0.958143	0.74367	0.949363	1.06464	0.856857	0.823234	1.00748	1.59897	0.689131	0.875468	1.48644	0.954771	1.6204	0.893297	0.809182	1.34836	0.690398	0.706229	0.918134	1.35058	1.01169	1.60874	0.935095	0.900334	1.35241	0.551785	0.655475	0.767598	1.35927
BUB1	0	0.727398	0.779459	1.10316	0.805476	1.23156	1.4567	0.904071	1.0301	0.898843	0.712081	0.766123	1.12094	0.730605	1.35576	1.40845	1.05165	0.886588	1.02226	0.638527	0.750184	1.0972	0.713472	1.20703	1.34075	0.928335	1.01507	0.961858	0.761433	0.828744	1.13591	1.33499	1.15371	0.944379	1.32948	1.53972	0.704801	0.770494	0.835677	1.10152	1.27372	1.1615	0.987961	1.28025	1.41752	0.759671	0.841118	0.829707	1.17243
BUB1B	0	0.836933	0.662038	0.932161	0.895997	1.28913	1.01823	0.829357	1.13313	1.00876	0.823107	0.668009	0.915156	0.888808	1.26388	0.920215	1.08086	0.751011	1.07288	0.754209	0.643741	0.947394	0.876597	1.24969	0.967488	0.848064	1.03872	1.013	0.914392	0.749734	0.920244	1.67763	1.40587	0.992854	1.60894	1.02874	0.7473	0.907992	0.733167	0.923774	1.87022	1.61711	1.01157	1.82982	1.01126	0.717405	0.87404	0.709024	0.922002
BUB3	0	0.866032	1.03986	1.08142	0.983756	1.08849	1.24523	0.950544	1.21117	0.947097	0.904285	1.05866	1.12069	1.09104	1.16025	1.27178	1.25098	0.999793	1.01249	0.88253	1.05635	1.06002	1.00017	1.16903	1.28065	0.995481	1.2382	0.996408	1.19976	1.09765	1.08481	1.14116	1.19115	1.01063	1.03178	1.06523	0.96011	1.19889	1.09122	1.07377	1.13781	1.1586	1.00873	1.04343	1.07108	0.911525	1.16253	1.08578	1.0558
BUD13	0	0.849178	0.761632	0.800912	0.946811	0.811614	1.14109	1.34756	1.78434	1.11602	0.913018	0.793953	0.780716	1.0368	0.887417	1.06943	1.67294	1.18465	1.07172	0.946673	0.795687	0.8194	1.00628	0.837368	1.04027	1.29087	1.64002	1.03304	1.06956	0.860091	0.902539	1.17614	1.20145	0.958393	1.07347	1.14887	0.749393	1.13425	0.793181	0.904248	1.19164	1.24179	0.968211	1.11985	1.18974	0.665771	1.04749	0.814004	0.910795
BUD31	0	1.15112	1.17969	1.13513	1.1193	0.959278	0.899095	1.19724	1.43626	1.10219	1.16667	1.18032	1.16682	1.15438	0.997115	0.880667	1.41479	1.20233	1.04428	1.10247	1.15887	1.13566	1.23713	0.970411	0.86358	1.23499	1.37718	1.0304	1.09682	1.26468	1.13172	1.14319	1.1394	0.893728	0.892986	0.852648	0.884121	1.0158	1.35293	1.09253	1.11126	1.17324	0.958562	0.942365	0.822985	0.935086	0.904979	1.2423	1.02081
BYSL	0	1.05868	0.719058	0.995216	0.59862	1.15974	1.05099	1.43399	1.53601	1.10483	1.03522	0.825434	1.0551	0.703765	1.10857	1.014	1.44075	1.26639	1.10301	1.0452	0.824404	1.02788	0.728939	1.1583	1.05053	1.32753	1.32822	1.10182	0.776851	0.849508	0.917579	1.34117	0.895467	0.848088	1.08499	0.832026	0.764368	0.772694	0.826301	0.899381	1.38728	0.926392	0.911061	1.07306	0.826907	0.783304	0.796593	0.875273	0.964479
BZW1	0	0.652553	1.20129	1.52252	0.872537	1.12665	1.10266	0.760805	0.812649	0.790492	0.677591	1.17875	1.56819	0.877741	1.10987	1.13377	0.811929	0.784815	0.785464	0.638631	1.15711	1.52341	0.836526	1.11927	1.08305	0.743127	0.8211	0.757508	0.708151	1.19973	0.892309	1.29353	0.923159	1.03001	1.3525	1.31372	1.15671	0.672033	1.26817	0.879339	1.2728	0.917967	0.990021	1.40052	1.41883	1.15545	0.752825	1.24871	0.901306
BZW2	0	1.31678	0.981057	0.818611	1.11116	1.05844	0.981646	1.18338	1.25153	1.00394	1.26731	0.965068	0.84185	1.14145	1.05591	0.953866	1.2501	1.16027	1.04327	1.28148	0.957667	0.805184	1.14039	1.07417	0.978262	1.17418	1.22705	1.02801	1.17837	1.14113	1.16094	1.24142	0.838907	0.746087	1.00804	0.695109	0.794618	1.15681	1.14568	1.14727	1.20771	0.79054	0.697878	1.01133	0.709466	0.788235	1.18428	1.17071	1.16003
C10orf118	0	1.00994	1.07523	0.939857	1.43618	1.31173	0.973719	0.895432	1.33199	0.711344	1.02556	1.06399	0.965388	1.4497	1.29326	0.867089	1.23554	0.824307	0.761366	1.0278	1.09964	0.983816	1.52311	1.35871	0.949406	0.930056	1.29378	0.740384	0.96291	1.1432	0.692888	0.798119	1.01606	1.16626	0.942306	0.873211	1.28905	0.968156	1.17193	0.67706	0.803245	1.13523	1.24166	0.917569	0.849319	1.28618	0.987209	1.11121	0.685925
C10orf12	0	0.735171	0.991858	1.00694	0.997599	0.970107	0.918522	0.919108	1.20834	1.17707	0.742248	0.947853	1.00767	0.985497	1.08824	0.89294	1.19802	0.989983	1.13386	0.802014	1.03885	1.12943	0.87874	1.05998	0.941179	1.01072	1.133	1.10818	1.13268	1.14408	0.905948	1.43078	1.15989	1.26121	0.829361	0.929358	0.952126	1.22384	1.13766	0.964341	1.48189	1.20706	1.25382	0.84313	0.854674	1.03818	1.09429	1.11322	0.844825
C10orf2	0	0.835423	0.815344	1.10223	0.790171	0.945777	1.0673	1.32063	0.901566	1.81264	0.877734	0.820318	1.04651	0.706058	1.02307	1.02911	0.919466	1.25892	1.78855	0.84253	0.823434	1.03539	0.820575	0.967487	1.08226	1.23273	0.961239	1.6268	1.47006	0.977888	0.965224	1.20013	1.11236	0.987513	0.928451	0.972148	0.777401	1.52445	1.07625	0.90446	1.23234	1.13206	0.98054	0.856229	0.927853	0.631989	1.39454	0.912752	0.831041
C10orf35	0	0.6882	0.818306	1.31281	0.799427	0.935824	0.963356	0.92368	2.08903	0.776651	0.784359	0.881813	1.25493	0.88817	1.10844	0.816536	2.29034	0.798661	0.771202	0.70142	0.848114	1.22916	0.979385	0.954499	0.907227	0.814438	1.96374	0.601519	0.736738	1.01266	0.65876	0.951654	0.900569	0.910971	1.08317	1.20645	1.09942	0.822447	0.913317	0.675818	1.05325	0.828068	0.927252	0.851492	1.2501	1.01678	0.715747	0.912095	0.704738
C10orf54	0	0.708561	0.7723	0.670194	1.46264	1.06353	1.69129	0.686479	0.770669	2.14733	0.682656	0.765107	0.670899	1.43627	0.970264	1.71045	0.787555	0.794761	1.97066	1.16342	1.0235	1.06798	1.2394	0.902648	1.16558	1.00752	1.36656	0.968347	0.659492	0.683484	1.16051	0.959422	1.12978	1.612	1.25335	1.25972	0.672377	0.547602	0.424526	1.1431	0.914294	1.06961	1.61551	1.35485	1.30941	0.598116	0.581714	0.740383	1.094
C10orf76	0	0.884676	1.03329	1.00935	0.907948	0.977559	0.754899	0.893101	0.83776	0.92041	0.900888	1.01828	0.990195	0.877078	0.942206	0.741322	0.853496	0.849618	0.975457	0.920445	0.957361	0.995212	0.821147	0.975026	0.665359	0.81774	0.7921	0.996581	1.66512	1.16195	1.16363	0.854955	0.910519	0.826824	0.697114	0.955691	1.14599	1.66371	1.13404	0.993856	0.882448	0.932696	0.804453	0.677807	0.936623	1.06322	1.6779	1.14182	1.22377
C10orf88	0	0.667922	0.872394	1.12389	0.70557	0.875472	1.29671	1.16451	0.676832	1.26926	0.607635	0.890465	1.10692	0.655586	0.884989	1.37442	0.612414	1.31653	1.3795	0.717571	0.87237	1.23183	0.68702	0.87506	1.29796	1.30306	0.702241	1.39632	0.916558	1.05657	1.21046	1.31546	1.15579	0.807781	0.654699	0.789124	1.19677	0.75672	1.08508	1.02388	1.47137	1.11209	0.582949	0.65899	0.592666	1.13968	0.865239	1.124	1.13885
C11orf30	0	1.01146	1.32995	1.20177	0.993905	0.909367	0.863367	1.24541	1.22561	0.84644	1.0253	1.30324	1.30589	1.02669	0.900862	0.856596	1.21425	1.30006	0.840194	1.05495	1.31501	1.27051	1.03465	0.929077	0.854407	1.27825	1.2364	0.843464	1.2337	1.42096	0.82389	0.959877	1.01559	0.732341	0.922277	0.914008	0.696281	1.27869	1.48067	0.918761	1.01633	1.03511	0.721284	0.952808	0.85322	0.724387	1.26236	1.48855	0.831227
C11orf48	0	1.18256	1.08031	1.19602	0.821577	1.09364	1.11916	0.893857	1.08455	1.16771	1.11191	1.0775	1.24347	0.868203	1.01233	1.04662	0.979964	0.878408	1.13274	1.12877	1.16638	1.22458	0.778098	1.06914	1.06145	0.899356	1.00376	1.02961	1.77957	1.37282	1.00133	1.25555	1.0427	0.90708	0.73626	0.997637	0.934697	1.80843	1.24259	0.967088	1.27588	1.02544	0.927154	0.781211	0.962009	0.962219	1.72766	1.22882	1.02993
C11orf52	0	2.27187	1.08086	0.932001	1.01791	0.449904	0.782662	0.137061	0.661149	0.110486	1.94188	1.06249	0.939728	0.990378	0.662716	0.720365	0.699654	0.508776	0.460957	2.53392	1.19248	1.06947	1.09509	0.406089	0.593497	0.139327	0.556197	0.0851393	4.52437	1.14398	0.762436	0.422062	0.575611	1.03686	0.666214	0.714325	1.65051	3.15371	1.08083	0.630949	0.365408	0.844226	1.12002	0.710588	0.657673	0.788795	3.42427	0.989249	0.836612
C11orf54	0	1.19113	0.740983	0.776827	0.790303	1.08092	1.13943	0.902033	1.11306	0.806279	1.2217	0.666689	0.741853	0.705392	1.12736	1.23535	1.08665	0.998287	0.939116	1.10429	0.684864	0.718858	0.765035	1.06946	1.22368	0.914623	1.14219	0.870857	2.74033	0.590067	0.850127	0.707372	0.758381	1.10922	1.15455	1.04088	0.839553	3.28677	0.543818	0.879634	0.653759	0.716852	1.07967	1.20037	1.08896	0.793461	3.00749	0.609504	0.883877
C11orf57	0	0.887563	0.730805	0.638337	0.730689	0.716868	1.31298	1.21282	1.28714	1.32067	1.08464	0.584867	0.657496	0.715716	0.81739	1.21652	1.38867	1.07277	1.01496	1.0016	0.698762	0.753177	0.767664	0.811501	1.14732	1.03635	1.37891	1.03965	1.14593	0.575789	0.934091	0.908871	1.05474	0.837611	0.935748	1.03896	0.884248	1.62555	0.805113	0.970495	0.978702	1.08809	0.997423	1.01826	1.23938	0.804454	1.48132	0.612415	0.936172
C11orf58	0	1.1643	1.04048	1.04564	0.641361	0.867224	0.86312	1.16938	1.78795	0.811483	1.19266	1.06633	1.09458	0.669072	0.900266	0.834057	1.49519	1.13673	0.862914	1.184	1.06817	1.20845	0.555689	0.869133	0.800671	1.21873	1.68059	0.828103	1.02238	1.07419	0.950721	1.20332	1.08378	0.824748	1.1544	0.912524	0.92533	1.07438	1.09641	0.99913	1.29366	1.02645	0.815521	1.23671	0.828544	0.949659	0.992555	1.11472	1.04843
C11orf68	0	0.963192	1.1581	0.945262	0.853073	0.81737	1.21067	0.93777	0.963714	1.46512	0.822428	1.06865	0.906801	0.853454	0.783246	1.00567	0.937054	0.903756	1.27473	0.901426	1.0723	0.91839	0.769905	0.801863	1.09167	0.82219	0.880344	1.32441	1.0446	0.906722	1.29451	0.771442	1.05776	0.824327	0.816427	1.08817	0.986463	1.10046	1.0256	1.2499	0.82165	1.15022	0.790196	0.8066	1.0741	0.962485	1.06474	0.912244	1.62766
C11orf73	0	0.86583	1.2874	1.25591	0.766879	0.918175	0.918987	1.30097	1.00534	0.793743	0.934697	1.09568	1.28348	0.74609	0.956411	1.00749	1.03307	1.16992	0.950477	0.770999	1.18716	1.31407	0.643825	0.812559	0.946189	1.20718	1.05602	0.671749	1.46927	1.05299	0.796087	0.927962	0.966343	1.07716	0.91513	1.00162	0.677469	1.18054	1.01874	0.868773	1.01057	1.05766	1.01763	1.03151	0.778934	0.752407	1.45886	1.058	0.777704
C11orf84	0	0.710076	0.887377	0.863499	0.835138	1.09634	0.990733	1.09972	1.36113	0.948279	0.687902	0.967229	0.816265	0.869801	1.13358	0.893904	1.14768	0.994124	1.00992	0.781483	0.996606	0.827776	0.820077	1.194	0.881205	1.01085	1.24891	0.975354	0.933056	0.982921	1.09795	1.42204	1.25582	0.902971	0.760065	1.00159	1.11185	0.882373	1.06654	1.0855	1.67655	1.17219	1.06077	0.789671	1.07429	1.1998	0.819405	0.926219	1.12327
C12orf10	0	1.03863	1.34555	1.34557	0.688343	0.813851	0.897356	0.905587	0.695848	0.86763	1.03338	1.33189	1.30213	0.730571	0.79365	0.873154	0.648545	0.921349	0.830225	0.975296	1.30119	1.29138	0.735166	0.798554	0.943275	0.875717	0.704882	0.885778	1.97359	1.24383	1.38416	0.963668	0.825821	0.858315	0.833044	0.876027	1.06408	2.13844	1.25309	1.53408	0.97841	0.73167	0.89065	0.779636	0.865788	1.0192	1.86955	1.13545	1.32981
C12orf23	0	0.871916	0.874922	1.0426	0.740265	0.812654	0.59908	1.56058	0.918287	1.10154	0.925409	0.869877	1.03947	0.751783	0.795447	0.754944	0.928789	1.60008	1.18384	0.897565	0.836006	1.10149	0.746064	0.750742	0.630894	1.56316	0.9196	1.11536	0.991205	0.770688	1.67618	1.03131	0.760824	0.770613	1.09296	0.72738	2.32339	1.04472	0.894909	1.78557	1.14251	0.701008	0.97502	1.11827	0.653825	2.10228	1.01287	0.917108	1.36367
C12orf29	0	1.19231	0.891764	1.25162	0.839519	0.967221	0.871556	0.711329	1.07814	0.90187	1.32373	0.952717	1.36344	0.844856	1.07794	0.910539	1.17692	0.754557	1.07505	1.1769	0.931641	1.28216	0.847824	0.969912	0.854496	0.658275	1.12383	1.03136	1.27921	0.801122	0.997335	1.23976	1.19677	0.882036	0.773806	1.13599	0.953296	1.23154	0.813016	1.05408	1.17888	1.23973	0.994974	0.675114	1.06008	0.967198	1.29923	0.895143	1.08942
C12orf4	0	0.814891	1.06201	1.02305	1.10013	1.03885	1.10122	1.04998	1.0591	0.946295	0.90117	0.908998	1.02719	0.927408	1.08417	1.16786	1.15605	1.11225	0.825329	0.713528	0.989243	1.09852	1.04845	0.980732	0.992865	0.945354	0.987837	0.880391	1.16636	0.928809	1.10567	1.03815	1.04673	1.11258	1.14582	1.1498	1.00028	1.11306	0.936516	0.974499	1.02886	1.01679	1.09675	1.00946	1.11016	1.01766	1.14364	0.912644	0.95582
C12orf43	0	0.683555	1.02493	1.08809	0.534359	1.00778	1.10216	1.12455	0.777763	0.940718	0.785194	1.04457	1.18304	0.624128	1.01487	1.00106	0.724424	1.03749	0.70951	0.59497	0.994355	1.1768	0.649734	0.978863	1.16661	1.05163	0.699476	0.77322	1.2831	1.00789	1.00983	1.1465	0.960327	1.0778	1.05254	1.16054	0.931113	1.50556	1.22271	0.935087	1.46204	0.980658	1.18652	1.04482	1.21768	0.91203	1.23639	1.18739	0.900147
C12orf44	0	0.841818	0.989154	1.07387	0.865115	0.828401	0.914388	1.3065	0.859879	1.18699	0.798619	0.88368	0.976128	0.915756	0.857373	0.828962	0.891424	1.17387	1.18861	0.942006	1.09679	1.1621	0.842211	0.871497	0.888384	1.27276	0.884426	1.34207	1.30417	1.1355	0.956147	0.859761	1.12474	0.890104	1.03401	1.10755	1.07019	1.36048	0.866889	0.932706	0.887367	1.09196	0.867076	0.956588	0.976065	1.03861	1.23775	1.02611	0.928587
C12orf45	0	0.953475	0.971659	1.48521	0.916635	1.04522	1.17083	0.876303	1.10241	0.911369	1.11782	1.03994	1.5247	0.82479	1.18581	1.07495	1.00138	0.893077	0.881809	1.16775	1.13651	1.48135	0.788772	1.06915	1.02486	1.00076	1.10352	0.833598	0.85817	1.2878	0.75381	1.33945	1.13614	0.933934	0.98602	1.18167	0.708251	0.961467	1.33721	0.848191	1.34211	1.14463	0.89602	1.06743	1.13586	0.744787	1.04199	1.27311	0.847619
C12orf5	0	1.09263	1.12827	0.949992	0.745864	1.47845	1.29214	0.726636	0.40761	0.874811	1.04658	1.07522	0.901234	0.814195	1.35817	1.55547	0.487396	0.8245	0.834113	0.914351	1.01592	0.838823	0.744044	1.42716	1.5009	0.681324	0.415212	0.868714	0.570565	1.23351	0.734426	1.50339	1.04269	1.15633	1.50507	1.22767	0.823168	0.595748	1.19224	0.74498	1.36132	1.00651	1.21404	1.40111	1.21881	0.854562	0.729959	1.15511	0.7996
C12orf57	0	0.655014	1.4598	1.2257	0.874588	1.13073	0.817083	0.781427	1.11663	0.620973	0.571354	1.45789	1.23798	0.935766	1.25007	0.939668	1.07477	0.753504	0.671208	0.670056	1.38933	1.20938	0.810913	1.21672	0.918314	0.728671	1.00017	0.591943	0.773942	1.30078	1.32128	1.08851	1.10816	0.938333	1.10068	1.07217	1.18638	0.693464	1.34015	1.35571	1.13883	1.14264	1.01525	1.02595	1.08634	1.2119	0.635699	1.38159	1.3291
C12orf73	0	1.12078	1.82813	1.81104	0.72836	1.06933	0.772009	0.703597	0.608502	0.743278	1.14573	1.50483	1.62909	0.851663	1.14661	0.743437	0.707676	0.874676	0.774837	0.955237	1.35353	1.45233	0.707392	0.967397	0.704129	0.859233	0.638902	0.586073	1.50265	1.62523	1.1608	1.00187	0.986917	0.708242	0.919347	0.678135	1.10444	1.90202	1.89067	1.48389	0.969799	1.18855	0.781857	0.966443	0.710994	1.09742	1.73722	1.58578	1.15422
C12orf75	0	0.248346	0.484587	0.551606	1.27263	0.482998	0.576671	1.55392	0.540619	0.872145	0.312266	0.461863	0.52198	1.2613	0.499838	0.671836	0.528148	1.40424	0.886079	0.184059	0.433451	0.491347	1.2157	0.3813	0.519995	1.61967	0.369909	0.890858	0.5751	0.487011	2.76284	1.8096	1.77123	2.06843	0.808992	1.08682	0.394353	0.652627	0.38725	3.11598	1.89336	2.10285	2.33656	0.852729	1.43655	0.496114	0.841522	0.675416	4.09959
C14orf1	0	0.934662	1.09851	0.735136	2.65806	0.777205	0.988304	1.68644	1.52225	1.15918	0.95624	1.13651	0.845607	2.29094	0.672861	1.03176	1.29631	1.27874	1.17507	1.05283	1.25329	0.835631	3.12134	0.813606	1.15977	1.97063	1.85786	1.50715	0.815011	1.07693	0.719854	0.731585	0.713822	0.919058	0.812772	0.890929	0.784146	0.798151	1.25918	0.758984	0.901698	0.672953	1.14311	0.834486	0.826432	1.04465	0.688432	1.19482	0.676634
C14orf119	0	0.76566	1.18002	2.08412	0.871891	1.46308	1.3567	0.75826	1.14145	1.2776	0.715228	1.11409	1.88513	0.950793	1.40825	1.3913	0.954682	0.734091	1.2527	0.859183	1.10199	1.45627	0.861065	1.1214	1.3702	0.976201	0.911239	1.04512	0.479573	1.26178	0.716142	1.13044	0.858481	1.47716	1.20422	0.60933	0.630345	0.430321	1.2068	0.848224	1.21984	0.85442	1.74198	1.14836	0.586918	0.630661	0.503867	1.35163	0.738693
C14orf142	0	1.20495	1.27948	1.51097	1.14894	0.961199	1.05186	0.742872	1.07273	1.0309	1.09453	1.13059	1.51864	1.02545	1.11357	0.850407	1.00828	0.670365	1.125	0.884923	1.04595	1.24992	0.951176	0.973283	0.871855	0.827	0.962692	0.932317	1.04441	1.17796	1.03458	1.03697	0.829514	0.825964	0.991812	0.85361	0.851649	0.936301	1.08611	0.924067	0.988969	0.75895	0.815778	0.957263	0.828594	0.883507	0.944638	1.21088	1.0634
C14orf159	0	1.04562	0.468869	0.589816	0.504268	0.428379	1.60186	0.988953	2.41723	0.505882	1.13518	0.474966	0.551123	0.500624	0.568516	1.65003	2.60856	1.21634	0.700064	1.04679	0.541103	0.603849	0.533807	0.475399	1.60175	1.02114	2.09096	0.579357	1.22926	0.523729	3.02594	1.40039	0.857378	0.794279	0.495178	0.51663	1.0198	1.10822	0.618522	2.36178	1.38447	0.806236	0.882415	0.572575	0.571076	1.04572	1.14738	0.494797	2.56009
C14orf166	0	1.05129	1.08021	1.13527	0.929743	0.814413	0.945941	0.905857	0.922111	0.891515	1.07412	1.08104	1.16228	0.959597	0.81516	1.00999	0.968656	0.939382	0.953441	1.07534	1.09104	1.1502	0.930504	0.832435	0.969875	0.949039	0.966301	0.945521	1.11079	0.963404	1.08105	1.14104	1.00317	1.04867	1.06698	0.838623	0.936138	1.0952	0.965196	1.08272	1.1286	1.12469	1.08539	1.11662	0.861308	0.957957	1.09331	0.979146	1.07204
C14orf80	0	0.768845	1.19182	1.51366	1.10076	0.904176	0.897807	0.787377	0.942124	0.924283	0.636082	1.07225	1.45656	1.13355	0.976843	0.899984	0.859625	0.691655	0.979288	0.716754	1.22689	1.40483	1.2379	0.972261	0.97548	0.710166	0.951829	1.03424	0.956309	1.12155	1.09683	1.38896	0.926355	1.2556	0.950675	0.935447	0.920532	0.999976	1.25007	1.05347	1.44236	0.861459	1.26322	0.782889	0.758921	0.754633	1.00766	1.13765	0.987433
C15orf39	0	1.0403	0.855672	0.949224	1.22793	1.46186	1.15274	1.12937	0.941075	0.812069	1.13566	0.824122	0.968424	1.33619	1.65807	1.1611	0.976824	1.19688	0.809414	1.13187	0.745775	0.967098	1.16716	1.54558	1.14716	1.20879	0.934232	0.794389	0.764903	0.905108	0.811388	0.937596	1.48674	1.19151	1.33699	1.02301	0.756075	0.680605	0.892885	0.889923	0.733387	1.59214	1.03756	1.46082	0.865097	0.881033	0.77332	0.872598	0.861131
C15orf40	0	0.864126	1.53586	1.62533	0.979633	0.775001	0.486314	1.8281	0.46463	0.733076	0.786244	1.33824	1.5864	0.978566	0.729286	0.723263	0.44207	1.71075	0.714561	0.889658	1.49922	1.63948	0.862987	0.746549	0.692069	1.84161	0.593005	0.81663	1.4313	1.55861	1.1006	1.24954	0.840871	0.713978	1.16922	0.967849	0.877481	1.39846	1.51735	0.9181	1.16523	0.816312	0.707868	1.1307	0.994813	0.796738	1.22408	1.63177	0.932018
C15orf41	0	1.35512	0.980491	0.932666	1.12494	1.06716	1.04	0.925896	0.872653	0.795925	1.52099	0.966961	1.03092	1.14859	1.09963	1.07936	0.907278	1.05402	0.721533	1.20748	1.08749	0.938151	1.07105	0.963662	1.03096	0.663542	0.847993	0.735542	1.09557	0.791784	1.32509	1.17442	0.916384	0.894244	1.06633	1.06425	0.72478	1.13999	0.876691	1.34843	1.13432	1.01514	1.09592	1.10874	0.939686	0.843451	1.43166	1.01861	1.39964
C15orf48	0	0.438161	0.332293	0.353212	0.619668	0.954456	0.918103	0.407954	0.527183	0.742714	0.398951	0.301007	0.355083	0.625814	0.953179	0.77884	0.48907	0.39917	0.667373	0.28273	0.261191	0.205803	0.608326	0.976679	0.787912	0.222381	0.338971	0.590088	0.666926	0.567156	0.566802	0.604511	7.42043	0.892186	0.948204	0.83123	0.655183	0.621093	0.602972	0.589202	0.642267	7.37702	0.870394	1.04033	0.720405	0.70654	0.723646	0.795044	0.652627
C15orf52	0	1.03083	0.398671	0.458698	0.999558	1.43712	2.16023	0.892877	1.23836	0.466644	1.20927	0.466819	0.493711	0.922922	1.4719	2.27778	1.10213	1.00594	0.482963	1.07712	0.474221	0.473669	1.00597	1.38215	2.07955	0.963739	1.28929	0.384092	0.606608	0.599003	0.928327	0.521188	2.55829	1.01355	1.74422	1.12179	0.650088	0.615862	0.451529	0.867852	0.489301	3.08248	1.02224	1.9782	1.15834	0.65909	0.730816	0.490317	0.906725
C15orf57	0	1.07907	1.26577	1.05828	0.810328	0.929201	0.748547	0.875088	0.849307	0.971492	0.890658	1.1461	0.938624	0.739588	1.02072	0.886025	0.83952	0.720814	0.787381	0.982568	1.38311	1.02768	0.770495	0.790515	0.666347	0.638786	0.843778	0.790429	0.815523	1.23224	1.05901	1.65194	0.831444	0.903749	2.13221	1.12623	1.06405	0.824027	1.41216	1.0334	1.9994	0.767029	0.82324	2.08756	1.26135	1.02768	0.54575	1.42839	1.26765
C16orf13	0	1.32003	1.36795	1.3904	1.08898	0.827354	0.746798	0.770445	1.00494	0.82549	1.30777	1.40401	1.41756	1.08835	0.877214	0.848141	1.05562	0.772012	0.814299	1.23938	1.45758	1.43465	1.15951	0.828666	0.843668	0.905258	1.14322	0.869901	1.70708	1.29969	0.692356	0.901774	0.5296	0.679547	0.928028	0.775627	1.27495	1.93925	1.38243	0.644812	0.970893	0.480628	0.59484	0.999032	0.685539	1.10621	1.81273	1.28843	0.692349
C16orf58	0	1.07717	0.963216	0.838975	1.41443	1.04398	1.14331	0.948455	0.895401	0.863855	1.18896	1.01755	0.731416	1.61235	0.877008	1.1824	0.906544	0.977659	0.782651	1.14746	0.955382	0.737573	1.57599	0.910435	1.2644	1.04497	0.97524	0.806263	1.07922	1.00241	0.950833	0.687929	0.819109	0.887135	0.97637	1.05637	1.7617	1.13002	0.976373	0.848757	0.714438	0.826013	0.806	0.894711	1.08112	1.6958	0.992592	0.924345	0.876453
C16orf59	0	0.742175	1.16728	1.11609	1.25231	0.961078	0.937333	0.965489	0.990509	1.05506	0.881452	1.06614	0.98709	1.43222	1.12361	1.07658	0.918285	0.90143	0.871116	0.747039	1.35468	1.31188	1.54557	0.927901	0.937285	0.802408	0.865492	0.828731	0.938835	1.07496	0.806158	1.5229	0.821765	1.31394	0.848824	0.899202	1.33024	0.911765	1.13556	0.913675	1.68999	0.899671	1.28439	0.839743	0.942214	1.09344	0.822518	1.19402	1.6016
C16orf62	0	0.452456	1.25007	0.502951	0.82626	0.781428	1.04028	0.565922	1.09513	1.28679	0.519897	1.42674	0.588736	0.961494	0.748179	1.07992	1.31556	0.584699	1.50417	0.406871	1.36906	0.439796	0.855942	0.746225	1.11617	0.488554	1.2217	1.47252	0.969252	1.04866	1.30886	1.07939	0.80508	1.2997	1.19112	1.10784	0.77047	0.951368	0.997252	1.33618	1.06419	0.73753	1.32122	1.20264	1.13315	0.758818	0.99881	1.05824	1.29921
C16orf70	0	0.772835	1.4181	1.15853	0.889947	0.781532	0.748324	0.747109	0.956312	0.702518	0.527291	1.58469	1.43646	0.833646	0.833439	0.70321	0.979603	0.658373	0.56497	0.555922	1.68303	1.35206	0.817281	0.720461	0.721203	0.718934	1.04676	0.608277	1.99723	1.52793	1.78794	0.537689	0.553162	1.09543	0.417642	1.01335	1.58612	1.63461	1.36571	1.73087	0.599327	0.609125	1.05048	0.484088	0.9717	1.45972	1.89255	1.46079	1.65722
C16orf72	0	0.70539	0.45116	0.387532	1.01647	0.726094	1.05274	0.809207	1.03031	1.56865	0.781992	1.23531	0.788754	0.745158	0.377643	0.714638	1.21116	0.337784	1.13416	1.29907	1.29332	1.0647	1.06633	0.401124	0.761613	0.618118	1.47598	0.918363	1.48732	1.26581	0.939806	1.64102	0.909401	0.745664	0.819446	0.73061	0.942197	1.4721	1.48359	1.07235	1.68282	0.923197	0.623561	0.86318	1.1378	1.18516	1.60818	1.92474	1.1943
C16orf74	0	0.609575	0.727131	0.661549	0.688794	0.787835	1.52309	0.695105	1.21672	0.486582	0.636924	0.83354	0.679984	0.753983	0.748698	1.64155	0.693654	0.897438	0.666462	0.995815	0.941599	0.899855	1.12961	1.03381	1.34487	0.960283	1.26563	0.872523	2.35411	1.18253	0.930868	0.520098	0.683293	1.16019	0.692891	0.828078	1.12275	2.9751	0.400954	0.368733	0.294877	0.429167	0.43262	0.28988	0.473799	0.317299	1.85526	1.06709	1.01324
C16orf80	0	0.81439	0.89926	0.897863	1.0386	1.10073	1.3274	1.02233	1.03952	1.18983	0.759793	0.821722	0.840491	1.08984	1.08693	1.26384	0.997689	0.884692	1.21031	0.954414	0.884885	0.803759	1.00619	1.04785	1.07452	0.953503	0.969996	1.121	0.803183	0.79575	1.06877	1.32972	1.0244	1.17883	1.15816	1.22367	0.86805	0.825627	0.781478	0.995755	1.27979	1.06569	1.12106	1.10176	1.04381	0.832061	0.726155	0.694572	1.04321
C16orf87	0	1.85325	1.37069	0.829376	2.65417	1.00795	1.5025	1.71972	2.73989	1.42034	1.34504	1.21371	1.10022	1.39709	1.25578	1.27655	1.83553	1.59081	1.2223	1.11249	1.27242	0.969596	1.57485	1.04638	1.28979	1.11409	1.78359	1.11757	0.844476	1.23065	0.971904	2.98419	1.21219	1.32095	1.24354	1.36751	0.817203	0.929633	0.838788	0.901056	2.10977	1.04968	1.50002	1.06822	1.63557	0.53165	0.671929	1.42943	0.930103
C16orf91	0	1.3273	0.820691	1.01759	0.707427	0.978518	0.862995	0.793645	0.790192	1.49651	1.24807	0.794957	1.16209	0.770792	0.898687	0.832322	0.76396	0.748146	1.44015	1.25265	0.940223	1.05648	0.723447	0.814781	0.829201	0.851654	0.845313	1.31868	1.48526	1.08098	0.854951	1.09088	0.878861	0.770508	0.871992	0.74959	1.73563	1.47447	0.845104	0.995884	1.16574	0.869995	0.767154	0.77598	0.700683	1.72949	1.3869	0.817079	1.08377
C17orf49	0	0.420402	2.04023	1.36435	1.18661	0.630662	0.961313	1.2272	1.16073	1.07432	0.529433	1.63162	1.18259	0.957879	0.608719	0.914615	0.977596	1.10902	1.02556	0.317065	2.01669	1.30174	1.10443	0.567627	0.96577	1.189	1.06645	1.10959	0.671056	1.37634	1.08936	1.84758	1.37777	0.85161	0.421425	0.671255	0.70722	0.661844	1.48338	1.10557	1.86774	1.28808	0.826786	0.410895	0.615076	0.760684	0.777366	1.52805	1.2245
C17orf53	0	0.676179	0.758498	1.09265	0.891508	1.23724	1.24931	0.949578	0.907404	1.01366	0.627985	0.758322	0.981005	0.712229	1.05983	0.956734	0.833635	0.672784	0.82675	0.976282	0.957236	1.24254	0.627729	1.10023	1.06919	0.883626	0.733722	0.949253	0.764047	0.851897	0.737244	1.05332	1.35547	1.484	0.847839	1.29908	0.647493	1.17549	1.00094	1.02386	1.0927	1.25543	1.52321	1.03334	1.21739	0.646139	0.996881	1.01408	1.0562
C17orf59	0	0.924632	1.40306	1.34564	1.1035	0.86924	0.93202	0.795684	1.03152	1.13998	0.807315	1.22737	1.19212	1.12106	0.812858	0.8937	1.02803	0.794798	1.15942	0.758745	1.38539	1.45257	1.03509	0.821115	0.816581	0.816555	0.991343	1.22213	1.17864	1.13822	1.04324	0.911478	1.02574	1.01551	0.91105	0.606624	1.24004	1.15957	1.24588	1.11302	1.04677	1.12684	1.0839	0.878025	0.661844	1.2603	1.32263	1.35978	1.21019
C17orf62	0	0.949396	1.03124	1.00999	0.993906	0.925109	0.844336	0.83303	1.02149	0.932585	1.20243	1.2032	1.15916	1.16591	0.956098	0.841662	1.23096	0.960618	0.901851	0.940887	1.03457	1.01396	0.944914	0.970638	0.902208	0.961958	1.03135	0.905144	1.33886	1.10336	1.18098	0.976284	1.00374	0.948641	0.962912	0.861678	1.31327	1.52248	1.15443	1.30371	0.980302	0.892238	1.01985	1.06537	0.651513	1.19572	1.38891	1.03539	1.15834
C17orf70	0	0.960489	1.01457	1.05661	0.973691	1.07967	0.913469	0.967461	1.008	0.971127	0.972022	1.15608	1.19904	0.988736	0.959366	0.826386	1.05345	1.02049	1.004	1.13233	1.12391	1.19482	0.932077	1.17639	1.00873	0.970797	1.03862	0.999756	0.845979	1.24888	1.45814	0.944301	1.02154	0.80304	0.779793	0.928036	0.943628	1.06958	1.36114	1.77092	1.13528	1.18692	0.824264	0.779365	1.06003	0.665866	0.904976	1.11179	1.48588
C17orf75	0	0.81707	1.12567	1.33695	1.19956	1.18479	1.19314	0.73949	0.597689	0.728026	0.84437	1.13409	1.42687	1.1364	1.19604	1.24498	0.610453	0.749096	0.809099	0.843618	1.17285	1.53485	1.17844	1.20761	1.26862	0.769219	0.618939	0.837872	1.46158	0.847829	1.20973	0.992286	1.10042	0.738837	0.896372	1.01435	0.951465	1.58113	0.859543	1.17299	1.05325	1.07632	0.716496	0.900692	1.03132	0.83379	1.60421	0.919649	1.26056
C17orf80	0	1.08878	1.05391	1.11449	0.927328	1.00203	1.03675	1.30703	1.02734	0.889156	1.02742	1.12784	1.18231	0.89475	1.12753	0.946154	0.884272	1.21201	0.864394	1.16489	1.05119	1.19825	0.940624	1.05074	0.958254	1.25889	0.859713	0.800275	1.21517	1.09512	1.17419	1.09264	0.616216	1.14377	0.919198	1.07799	1.06881	1.2825	1.13687	1.27727	1.15779	0.595319	1.03588	0.839484	1.08877	0.997604	1.11355	0.900168	1.13898
C17orf85	0	0.9408	1.27113	1.16728	0.800412	1.02058	1.092	0.893709	1.09625	1.03336	0.936111	1.23564	1.06867	0.805928	1.07222	1.05759	1.03181	0.917866	1.01187	0.82181	1.22577	1.16548	0.846174	0.99658	1.04247	0.908704	1.07218	0.976611	1.01046	1.26196	1.11219	1.10169	1.23183	0.966497	1.08652	0.843683	1.08519	0.968887	1.2644	1.11988	1.12832	1.21809	0.923516	1.10019	0.882633	1.08575	0.977296	1.15968	1.11674
C17orf97	0	1.4058	1.17367	0.956641	1.07712	0.617991	0.839304	2.10658	0.754435	1.40209	1.52466	0.995693	0.951164	0.959897	0.63618	0.724478	0.657578	1.52568	1.30705	1.33132	0.887702	0.947863	1.0126	0.604342	0.910712	1.41013	0.742049	1.27922	0.979644	0.90941	1.33032	1.3697	0.661436	0.662339	0.662288	0.450992	0.820337	1.02052	0.983625	1.08445	1.33848	0.665859	0.611437	0.688835	0.438282	0.719303	0.95217	1.00342	1.21462
C18orf25	0	0.809162	0.86454	1.02498	0.945612	1.01108	0.836473	0.959081	1.08228	0.923222	0.781364	0.783883	1.00322	0.899027	0.996415	0.613647	1.21057	0.989385	0.993142	0.833784	0.817066	1.03881	1.00519	1.01145	0.66191	0.945578	1.13493	0.95136	0.98014	0.921922	0.577411	0.935222	1.10146	1.23711	1.00553	1.57294	0.814492	1.02307	1.09406	0.676235	0.947287	1.22727	1.13837	1.0327	1.53627	0.84071	0.965424	0.975712	0.675441
C18orf32	0	0.793607	0.92011	1.25613	1.27768	0.808132	0.570051	1.02877	1.40223	1.75074	0.801904	0.971726	1.11568	1.21014	0.854394	0.564627	1.37229	0.936805	1.48357	0.788196	0.934715	1.16912	1.39617	0.82786	0.621315	1.01827	1.26624	1.27042	1.14915	1.1514	0.893525	1.13652	1.69307	0.669656	0.558082	0.813482	1.15073	1.10406	1.15518	0.890106	1.16046	1.7632	0.822221	0.714093	0.893376	1.02412	1.05542	1.21024	0.930199
C18orf8	0	0.89432	1.08978	1.10725	1.35412	0.991929	1.08072	0.833974	0.948195	1.16309	0.844133	1.05271	1.11532	1.20954	0.924783	1.09171	0.916647	0.847694	1.20593	0.907004	1.11508	1.11296	1.27667	1.04388	1.0624	0.855524	0.925978	1.27336	0.939897	1.00759	0.727395	0.74401	1.1978	0.960627	0.950888	0.985379	0.810311	1.02916	1.03667	0.734625	0.734592	1.36262	1.0211	0.90027	0.988018	0.832839	0.957074	1.10603	0.741318
C19orf10	0	0.885509	0.876092	0.770829	1.03459	0.820385	0.936358	1.52693	0.822962	1.60753	0.932731	0.768571	0.700449	0.89984	0.749534	0.758609	0.758089	1.45265	1.59163	0.890658	0.709462	0.666429	0.9982	0.759217	0.904852	1.40307	0.769677	1.63684	0.884914	0.928547	1.52705	1.02934	1.08429	0.991282	0.985263	1.09291	1.18599	0.905808	0.963925	1.60014	1.13	0.919251	0.956489	1.01441	1.03385	1.2543	0.816262	0.956152	1.47139
C19orf12	0	0.695164	0.830812	0.752739	0.856792	0.710824	0.556555	2.82824	0.984358	0.988544	0.797978	0.773404	0.598863	0.772861	0.736123	0.707783	0.986267	2.66731	0.873117	0.746866	0.749503	0.708339	0.877745	0.763322	0.661947	3.14097	0.884798	0.951701	0.448152	0.614776	1.85511	0.627272	0.759689	0.74026	0.81552	0.692297	0.556371	0.521828	0.704583	1.89536	0.72722	0.809613	0.807207	0.80795	0.789012	0.649066	0.556537	0.713621	1.6322
C19orf25	0	1.22992	0.874517	0.923046	0.911681	1.08361	0.777584	0.884306	0.941661	1.03949	1.2658	0.910039	0.952143	0.814815	1.00054	0.77044	0.800394	0.756301	0.986805	1.18972	0.816198	0.976195	0.881669	1.05748	0.765059	0.85031	0.862352	1.05096	1.42533	0.929391	1.21481	1.11738	0.810931	0.869799	0.954969	1.05602	1.50774	1.30325	0.761274	1.21409	1.03424	0.824725	0.858932	0.929683	0.976052	1.34265	1.56807	1.04314	1.3262
C19orf43	0	0.742947	1.24887	1.37246	1.06712	0.966739	1.14428	0.925885	1.73869	0.742269	0.771604	1.3177	1.40167	1.08962	1.01042	1.14009	1.57906	0.96445	0.807636	0.718578	1.20453	1.3719	1.0321	0.94128	1.14683	0.893652	1.59307	0.776583	0.849823	1.30982	1.10597	1.09113	1.14224	0.949191	0.760668	0.849898	0.860989	0.914113	1.43184	1.07369	1.21177	1.14698	0.928985	0.777945	0.749712	0.83966	0.904963	1.26842	1.04205
C19orf47	0	1.39903	1.05677	1.13246	0.975521	1.12094	1.04164	0.833975	1.14489	1.03042	1.49523	1.08759	1.17185	1.05992	1.21719	1.01364	1.11315	0.77881	1.00478	1.68952	1.11904	1.24498	1.00828	1.29327	1.09432	0.83036	1.11997	0.916466	1.00505	1.04419	0.829347	1.01755	0.851026	1.05853	1.09171	1.02891	1.06872	1.01964	1.03904	0.756329	0.985113	0.82855	1.14881	1.17249	0.99702	1.02113	0.918147	1.02147	0.748563
C19orf52	0	1.31809	1.07329	1.17861	0.963187	0.962764	1.04219	0.785026	0.970744	1.35186	1.12341	1.0318	1.16958	0.950818	0.959508	0.895351	0.911659	0.792966	1.32292	1.07849	0.964287	1.06957	0.887913	0.953781	0.813691	0.691791	0.854174	1.09867	1.08934	1.04105	0.888277	0.968674	0.972469	0.768611	0.736077	0.765911	1.03246	1.14931	1.12629	0.973547	0.932333	1.03377	0.759288	0.785782	0.782484	1.17539	1.0645	1.00881	0.846569
C19orf53	0	0.949142	0.953164	1.15276	1.27233	1.04488	1.0366	0.990132	1.10016	1.18306	0.949975	0.922093	1.15083	1.25326	1.06835	1.06614	1.07466	1.0174	1.20708	0.98823	0.944122	1.14889	1.31059	1.08921	1.10748	1.05463	1.13844	1.16804	1.15233	1.03287	1.29675	1.39604	1.05605	0.962465	0.767009	0.889031	1.12018	1.29089	1.11547	1.37647	1.43626	1.0659	1.00626	0.753983	0.868412	1.01893	1.26701	1.09462	1.36781
C19orf54	0	0.821559	1.563	1.17901	0.975257	0.850277	0.972563	0.739245	0.954059	0.775043	0.643229	1.21537	0.748138	0.903791	0.776197	0.606378	1.03922	0.605645	0.941037	0.766144	1.10524	0.935995	0.781477	0.952225	0.839475	0.851017	0.954498	0.911727	0.667481	0.857823	0.712016	0.619193	0.838616	0.991507	1.15209	1.0112	4.05493	0.683331	0.652865	0.652205	0.575976	0.495717	0.914748	0.827206	0.893302	3.92468	0.708138	0.774847	0.628167
C19orf57	0	0.648415	0.914813	1.80553	1.04771	0.690146	0.861333	1.37794	0.868498	0.842073	0.738333	0.816124	2.18155	1.16176	0.626351	0.988938	0.735936	1.68509	0.923296	0.511792	0.701014	2.39273	1.4687	0.670955	0.765461	1.84684	1.08683	0.86035	0.776156	0.574992	0.925088	0.607458	1.62475	1.81774	0.902338	1.48121	0.646795	0.595668	0.828968	1.07779	0.457495	1.12945	1.63212	1.43858	0.87041	0.668171	0.597286	0.538147	1.1056
C19orf66	0	0.689599	0.785465	0.628881	1.01609	0.702489	1.01569	1.7225	1.40176	0.991182	0.774102	0.69026	0.736198	1.08783	0.850498	0.937352	1.61878	1.89046	1.1818	0.75104	0.82158	0.79593	1.13178	0.742063	0.945937	2.49958	1.7129	1.01141	0.395225	0.750976	1.91641	0.552662	1.08595	0.588266	0.773687	0.659578	0.617661	0.448587	0.764032	1.68684	0.541704	0.932182	0.697954	0.640454	0.696882	0.649376	0.617685	0.630505	1.70725
C19orf70	0	1.38646	1.04879	0.993126	0.95427	1.05386	1.03387	1.13011	0.997785	1.28082	1.37858	1.10725	1.05807	1.03546	1.14384	1.0852	1.07309	1.13147	1.12721	1.41907	1.11197	1.04388	0.979146	1.14135	1.01666	1.18118	1.05101	1.07701	1.03522	1.06709	1.3634	1.15489	1.21241	0.773387	0.882066	0.996853	1.25877	1.06405	0.941838	1.48903	1.03506	1.26148	0.681813	0.800676	0.824933	1.27466	1.14849	1.00716	1.38939
C1GALT1	0	1.30528	0.57616	0.579139	1.43736	0.962628	0.92561	1.32111	1.81198	1.86081	1.15597	0.6533	0.512022	1.36715	0.988914	0.927143	2.04058	1.20998	1.75839	1.3139	0.568926	0.430929	1.43892	0.846381	0.937113	1.33378	1.79133	1.87013	0.570572	0.628603	0.708213	0.825761	0.73148	0.526982	1.03981	0.628847	0.927999	0.517549	0.564571	0.683371	0.758179	0.761442	0.568495	1.03152	0.648465	0.986196	0.517616	0.567707	0.685511
C1GALT1C1	0	1.07191	0.68349	0.57106	1.39092	0.719231	0.849046	1.0071	1.72354	1.67429	1.09712	0.683316	0.625947	1.23574	0.823417	0.781435	1.75797	0.985738	2.36246	1.11764	0.674487	0.611183	1.3597	0.788657	0.868134	0.961053	1.53632	1.80943	0.673603	0.749897	0.708241	0.925569	0.750434	0.658814	1.05591	0.886555	0.817059	0.539088	0.630716	0.634923	0.814587	0.762643	0.6137	0.977663	0.716474	0.759262	0.658004	0.701009	0.746648
C1QBP	0	1.24058	1.07781	1.00994	0.560693	1.13781	0.883732	1.06359	0.8058	1.63167	1.25405	1.08539	1.00701	0.606877	1.16904	0.832284	0.765643	1.00979	1.37221	1.27681	1.07038	1.03188	0.526057	1.12469	0.822011	1.03555	0.726777	1.45002	0.844944	1.03873	1.24153	1.25307	1.37306	0.903535	1.33729	0.678113	1.60772	0.846331	1.00968	1.25181	1.24314	1.35867	0.930692	1.39145	0.676797	1.61458	0.817077	1.02654	1.26214
C1QTNF6	0	0.632577	0.614125	0.72738	0.967607	1.42481	1.65902	0.700486	0.733182	0.650467	0.646217	0.745274	0.54589	0.892566	1.29	2.08257	0.647276	0.891052	0.732281	0.475541	0.517149	0.493377	0.666879	1.17156	1.897	0.612957	0.517027	0.47567	0.969752	1.31498	1.17892	0.864591	1.05021	1.80814	2.14588	0.646293	0.734418	0.833842	1.16493	1.32384	0.937354	0.696041	1.28464	2.25632	1.12918	1.09656	0.782651	1.2187	1.85558
C1S	0	0.524424	0.480734	0.43885	0.638133	0.582685	0.720562	4.10571	1.28069	2.35934	0.33531	0.283614	0.259034	0.415517	0.441433	0.611569	1.18072	4.92538	2.20649	0.435223	0.495251	0.494563	0.531551	0.573509	0.734341	4.44831	1.27895	1.99555	0.216796	0.174014	0.270507	0.395669	0.558385	0.407437	0.905676	1.25338	0.37576	0.367349	0.300458	0.296796	0.449246	0.517039	0.506355	0.743024	1.15231	0.31216	0.335438	0.37126	0.397718
C1orf106	0	1.20776	0.468301	0.53034	1.29582	1.25256	0.977398	1.04944	1.95847	0.724707	1.25039	0.742424	0.552613	1.36931	1.26011	0.901588	1.69162	0.975256	0.685711	1.18226	0.621796	0.526798	1.31657	1.22091	0.917965	1.03381	1.79797	0.552805	0.875376	0.636559	0.601148	1.55404	2.20432	0.799874	0.903893	0.678702	0.882378	0.950014	0.727099	0.573457	1.4864	1.87962	0.785565	0.970736	0.677947	0.741144	1.00145	0.784274	0.549788
C1orf112	0	1.00211	1.00694	1.04529	1.12916	1.0948	0.874489	0.866567	1.01305	0.828703	1.08425	0.99388	0.961071	1.15856	1.11043	1.36532	0.910225	0.969475	0.839897	0.921136	0.99813	0.98684	1.12697	1.07693	1.1719	0.981543	1.13219	0.942519	0.959785	0.868	0.848942	0.962103	1.05907	0.900972	1.09044	0.893065	0.647232	0.941601	0.844721	0.867766	1.06244	1.07261	0.971375	1.03762	0.920467	0.576206	1.13554	0.97514	0.82065
C1orf116	0	1.16566	0.451318	0.532521	1.63076	2.9894	2.25819	0.840412	1.14362	0.532469	1.18245	0.493221	0.514845	1.49594	2.63711	2.06851	1.19728	0.804536	0.702519	1.12397	0.494123	0.5708	1.55241	2.76955	2.15517	0.874199	1.15502	0.523096	0.261677	0.295799	0.3177	0.315184	1.79886	2.43197	0.432228	0.93962	0.378339	0.265674	0.298562	0.321511	0.354687	2.11209	2.80143	0.50361	0.981512	0.426715	0.349826	0.387778	0.341306
C1orf122	0	1.01464	0.954145	1.13995	0.936109	0.967617	1.06199	1.30281	1.02355	1.00802	1.01622	0.919585	1.07048	1.01341	0.940193	0.987318	0.977465	1.14027	0.979228	0.93493	0.941107	1.09579	1.0146	0.982404	1.04397	1.40187	1.05358	1.12956	1.46257	0.881482	1.06893	1.11947	1.2879	0.759027	1.21021	0.792387	1.11717	1.33078	1.08767	1.13509	1.04281	1.21623	0.79998	1.15982	0.873778	1.37161	1.27433	1.02743	1.12009
C1orf123	0	0.882291	1.28393	0.965895	1.06958	0.712031	0.876923	0.836895	1.36581	0.720151	0.876894	1.33732	1.00175	1.09828	0.72488	0.97449	1.36436	0.859254	0.8803	0.976432	1.27374	0.961714	1.08364	0.710214	1.04756	0.881461	1.28342	0.844879	1.12316	1.17214	1.42749	1.11734	1.02245	1.23969	0.879789	0.808554	1.08449	1.06936	1.12295	1.39258	1.09482	0.944023	1.1872	0.929585	0.77997	1.09859	1.07881	1.12603	1.4598
C1orf131	0	1.06938	0.889241	1.17312	0.831353	1.22534	1.06516	1.13958	1.08644	0.957355	0.987672	0.8402	1.08424	0.924858	1.1603	1.11887	0.968215	1.07882	0.89633	1.16249	0.858874	1.0547	0.886217	1.18384	1.07678	1.03679	0.996619	0.8616	0.907094	0.990573	0.925457	1.284	1.43023	0.885877	0.984952	1.01512	0.894058	0.908893	1.06665	0.96995	1.32662	1.41435	0.846998	1.01227	1.00597	0.774541	0.89681	1.03007	0.934783
C1orf172	0	1.44963	0.929702	1.07087	2.16266	1.14768	0.972074	0.810212	1.24114	0.398653	1.63659	0.976882	1.22239	2.31221	1.18894	0.992814	1.48548	0.807577	0.327643	1.6767	0.970745	1.10836	1.94951	1.19779	0.955347	0.814353	1.31405	0.221661	1.11597	0.922353	0.430637	0.244583	1.04512	1.01367	1.00075	0.860417	1.54415	1.27208	0.921753	0.222237	0.244663	0.928646	0.910334	0.914874	0.857465	1.58888	1.33516	0.988363	0.248592
C1orf174	0	0.912681	1.14627	1.15261	1.60585	0.846434	0.943072	0.840462	0.817548	1.1801	0.93205	1.22501	1.36491	1.34292	0.895555	0.778014	0.86201	0.840682	1.40272	0.753064	1.23343	1.20477	1.4651	0.801855	0.850335	0.870844	1.01992	1.58957	0.848086	0.990379	0.917212	1.50648	0.961417	1.02111	0.907846	0.765793	0.830455	0.846156	0.966056	0.949298	1.71535	0.961378	1.01579	0.957599	0.704971	0.742902	0.900075	1.10809	0.953167
C1orf198	0	0.780731	0.779247	0.801386	0.989151	0.82863	1.05201	1.18355	2.31876	0.706652	0.851678	0.860907	0.869043	0.990772	0.988166	1.05607	2.2522	1.21243	0.846239	0.8189	0.785071	0.884559	0.973032	0.897689	1.01827	1.16324	1.99066	0.833308	0.775842	0.67647	0.78847	1.1162	0.872441	0.931301	0.88349	1.10533	0.753593	0.90458	0.722434	0.919042	1.1425	0.985877	0.978885	0.902978	1.14997	0.781371	0.913854	0.696573	0.804741
C1orf21	0	0.776679	1.38285	1.03932	1.69409	1.37144	1.11237	1.33811	1.3898	0.856535	0.743287	1.30315	0.930747	1.78063	1.41757	0.873981	1.49983	0.982624	0.843743	0.66244	1.43494	0.785743	1.70667	1.48506	1.06081	1.119	1.43109	0.765164	0.451447	1.86973	0.503975	0.851157	0.83307	0.879076	1.13826	0.855748	1.05664	0.469668	1.88651	0.46325	0.626254	0.697954	0.994298	1.0831	0.707884	1.01728	0.394084	1.75443	0.55849
C1orf210	0	0.776736	1.0152	0.717954	3.47108	0.890862	1.69743	0.614612	1.58499	0.517069	0.914364	1.07044	0.854454	1.51012	0.915332	1.18872	1.05894	0.589055	0.692536	0.797089	1.02335	0.781852	2.66248	0.756087	1.61818	0.452513	1.61827	0.794553	0.844303	1.05543	0.626884	0.573343	0.537911	1.21671	0.755856	0.922266	0.971688	0.958467	0.83512	0.725449	0.744236	0.667519	1.64065	0.806642	1.03538	0.896553	1.03206	1.31675	0.410976
C1orf226	0	0.634494	2.32784	1.14785	1.23609	0.623759	1.97971	1.04139	1.0008	0.895271	0.486172	2.05848	1.22499	1.28547	0.62763	1.97562	1.01176	1.05126	0.861065	0.623319	1.9383	1.26431	1.17747	0.639437	1.81237	0.968119	1.06339	0.855062	0.630151	2.01439	0.506039	1.17307	0.696963	0.893656	0.49822	0.56382	0.755054	0.729045	1.9394	0.612905	1.28839	0.527201	0.932514	0.5862	0.641729	0.787963	0.67329	1.80493	0.354523
C1orf27	0	1.14345	0.724498	0.952639	1.00461	1.11976	1.16891	1.13697	0.846582	1.06401	1.13181	0.783566	0.977905	0.975327	1.03539	1.05116	0.875265	1.17531	1.01571	1.11674	0.774669	0.947132	0.955861	1.0441	1.08683	1.13508	0.864657	0.984811	1.16319	0.901653	1.02466	0.918092	1.08391	0.834761	0.877244	0.983797	1.32604	1.18087	0.869781	1.00159	0.844037	1.10936	0.710817	0.912847	1.02283	1.22267	1.14464	0.856379	0.994875
C1orf35	0	1.23001	1.0558	1.21645	1.08989	1.18211	1.01507	0.958433	1.53334	0.808668	1.03542	1.02312	1.08588	1.10972	1.15025	0.919369	1.41909	0.861266	0.821418	1.05577	1.0179	1.01977	1.098	1.08945	0.934242	0.853951	1.46376	0.804698	1.18315	0.99836	1.13621	0.951689	1.49937	0.743877	0.794317	0.972529	0.744676	1.28536	1.02522	1.09949	0.963317	1.42486	0.799347	0.897596	0.931703	0.804758	1.14726	1.02251	1.13239
C1orf43	0	1.11815	0.946606	0.977555	1.0176	0.917256	0.786354	0.997889	1.27869	1.09728	1.31732	1.01936	1.00839	1.02817	1.03309	0.78711	1.24556	1.02728	1.09032	1.16087	0.960555	0.994626	1.05115	0.904893	0.771535	1.02659	1.29797	1.08401	1.37095	0.976408	0.802583	0.747624	0.786357	0.824436	0.829243	0.844074	1.78865	1.27548	1.01335	0.903462	0.920456	1.00454	0.894186	0.848546	0.886538	1.75529	1.49467	1.11298	0.914655
C1orf50	0	0.776331	0.970042	0.809647	0.949675	0.838526	0.861976	0.809848	1.52004	0.990101	0.840676	1.09857	0.838719	1.02378	0.831983	0.942513	1.66261	0.879381	1.07973	0.750846	1.05836	0.80829	0.998943	0.84999	0.963405	0.788038	1.82535	1.07323	0.990122	1.04946	1.258	0.942306	0.745538	0.880412	0.753662	1.34014	0.983391	0.993967	1.05779	1.42733	1.04535	0.731936	0.854238	0.786827	1.26596	0.97776	1.03772	1.15405	1.38685
C1orf52	0	0.992194	0.945082	0.994344	1.07003	1.13411	1.16456	0.933288	1.25577	1.1454	1.03073	0.880376	0.963943	1.00136	1.09067	1.12633	1.16577	0.912838	1.25562	0.958565	0.868986	0.909957	1.02665	1.09872	1.26282	0.898144	1.21034	1.29554	0.884314	0.856813	0.808065	1.17353	0.981325	0.819339	0.875913	1.76848	0.724088	0.904986	0.880812	0.748999	1.28743	1.03021	0.894047	0.899667	1.74387	0.800055	0.881224	0.870957	0.758426
C1orf85	0	0.83309	0.52136	0.635046	1.09618	0.521885	0.670062	1.05689	0.898028	1.59327	0.952598	0.801692	0.911489	1.0293	0.336471	1.04617	0.932157	1.2086	3.15557	0.862318	0.614717	0.649524	0.770173	0.634774	0.952758	1.05657	0.706874	2.63072	1.17073	0.692733	0.89696	0.919108	1.01209	0.990835	0.692879	1.18632	1.18758	0.988482	0.294209	0.755831	0.749221	0.758575	0.719083	0.678702	0.669219	0.974897	1.10375	0.345471	1.09992
C1orf86	0	0.81043	0.99613	1.05994	1.39496	0.959962	1.07171	0.845752	0.89545	0.994903	0.704171	1.40744	1.17204	1.38182	1.11163	1.27491	1.04621	1.06936	1.03882	0.722377	1.28494	1.27556	1.7724	1.38728	1.11018	0.799255	0.948021	1.09095	0.8781	1.08772	0.826161	0.89426	0.865182	1.01577	0.958124	0.83704	0.822285	0.591905	0.648738	2.05455	0.848288	1.42125	2.01997	1.49261	0.736522	0.603458	0.783331	1.0371	0.76709
C20orf112	0	0.436925	0.764361	0.60234	0.812417	0.555792	0.944239	2.0596	2.66094	0.636625	0.331533	0.737209	0.60053	0.841591	0.421512	0.81502	2.95781	2.31519	0.478328	0.336493	0.701998	0.457678	0.79144	0.387612	0.904768	1.97086	2.31057	0.436937	0.344372	0.839875	1.50086	0.86551	0.858387	0.728592	0.332547	1.51976	0.443648	0.429763	0.88076	1.29442	0.792624	0.918202	0.70898	0.47271	1.43647	0.51388	0.256875	0.807431	1.41415
C20orf24	0	1.1697	0.839393	0.888015	1.28835	0.841218	1.09664	0.82209	0.86429	1.1284	1.06201	0.777833	0.891709	1.19338	0.871027	0.995691	0.978491	0.719832	1.1281	1.09761	0.724995	0.881191	1.31237	0.801779	1.09461	0.716302	0.88586	1.1168	0.705212	0.850179	0.955493	0.796106	0.999649	0.962204	1.58468	1.00127	1.32599	0.769785	0.758365	0.927426	0.807316	1.0069	1.00176	1.72876	0.980685	1.22382	0.687013	0.814147	0.971929
C20orf27	0	1.26481	1.14073	1.22748	0.802422	1.13072	0.996812	1.54989	1.10016	0.963826	1.25779	1.0779	1.14838	0.800225	1.07156	1.03247	1.03848	1.57579	0.959237	1.24852	1.09038	1.17295	0.754366	1.0826	1.03197	1.55429	1.07212	0.996423	0.539117	1.01363	1.1648	0.973024	0.709827	0.903187	0.714241	1.2328	0.650659	0.489333	0.999225	1.178	0.947978	0.586212	0.850893	0.702729	1.22145	0.610153	0.495678	1.10735	1.18977
C21orf2	0	0.563206	0.406287	0.464899	0.690639	0.771873	0.906554	1.40544	0.650054	0.772193	0.594136	0.91097	0.582942	0.610758	0.915619	0.871941	0.80683	1.26477	0.913355	0.497496	0.834348	0.711723	0.428309	0.934976	1.03367	1.28282	0.665286	0.91961	0.718446	0.870392	1.45598	0.960927	0.83921	1.25954	1.69224	1.00509	1.30306	1.00382	1.02251	1.74677	1.14393	0.900793	1.14241	1.504	1.14902	1.36269	0.950107	0.94907	1.39213
C21orf33	0	1.15766	1.20106	0.939237	0.836214	0.672058	0.831238	1.175	1.09716	0.783707	1.13061	1.21583	0.919723	0.841685	0.649078	0.867245	1.01892	1.11544	0.723444	1.14566	1.2317	0.951247	0.799821	0.61145	0.806294	1.18187	1.08537	0.691332	1.21895	1.21768	1.52159	0.7769	0.937548	1.20177	0.88223	0.799393	1.46588	1.50145	1.34031	1.66225	0.750114	0.853979	1.19316	0.787951	0.710699	1.6139	1.39827	1.29619	1.61685
C21orf59	0	0.90701	1.18266	1.13534	1.09699	0.998357	1.52682	1.11401	1.36561	1.21945	0.636255	0.788915	1.07517	0.70164	1.00882	0.904414	1.2684	0.862187	1.30183	0.84668	0.936846	1.15017	0.911699	1.02879	1.1229	1.08468	1.15967	1.38883	1.31538	0.971454	0.84927	0.937961	0.879048	1.25847	0.986721	1.18321	1.0174	1.32927	0.992564	1.00934	1.03976	0.95343	1.44041	0.81242	1.13932	0.845887	1.28089	0.89669	0.914774
C22orf39	0	1.44856	1.18253	1.58794	0.76004	0.789099	0.716154	0.307143	0.87228	2.57213	0.961878	1.26192	1.60588	0.678464	0.726223	0.714261	0.90004	0.795469	2.35726	1.08148	1.49573	2.44293	0.408557	0.552945	0.460906	0.59703	0.929341	3.30758	2.52741	1.04977	0.603851	0.832414	0.413417	0.750869	0.281959	0.355001	0.533401	2.63187	1.20906	0.760907	0.944277	0.441545	0.682941	0.251473	0.510743	0.598253	2.62126	1.1585	0.61177
C2CD2	0	1.67753	0.671895	0.50385	1.04622	0.631055	0.787635	0.881768	1.22834	0.879634	1.59323	0.668538	0.454715	0.924494	0.587903	0.781674	1.16621	0.960536	0.968408	1.7856	0.721045	0.383746	0.956876	0.544685	0.788715	0.859726	1.13025	0.813625	1.2934	0.625176	1.13521	0.673325	1.11024	0.943665	2.00068	0.744154	1.1414	1.52601	0.612485	1.27227	0.638736	1.16494	0.949051	2.28132	0.697005	1.33189	1.35844	0.731431	1.1464
C2CD2L	0	1.249	1.0518	1.08474	0.796642	0.901512	0.812629	0.965566	0.951417	1.22015	1.30072	1.03285	1.22696	0.759316	0.847779	0.822016	0.995846	0.978397	1.18671	1.26802	1.10867	1.1648	0.727866	0.798005	0.868149	0.957825	0.902264	1.15835	1.926	1.05327	0.909885	0.698819	1.04095	0.698868	0.730031	0.736359	1.08363	1.90306	1.04604	0.990147	0.773442	1.14784	0.758062	0.755269	0.723823	1.10492	1.8294	1.05115	0.929497
C2CD3	0	1.05974	0.864247	0.886634	0.786049	1.14535	0.966695	0.928524	1.25094	0.945866	1.08733	0.937057	0.968539	0.839481	1.16962	1.06066	1.38276	0.870852	0.945688	0.964004	0.87167	0.918477	0.810265	1.13224	1.07764	0.797547	1.19452	0.814147	1.33413	1.00865	1.03118	1.21553	0.992956	1.03536	1.04394	1.19917	0.903186	1.19998	0.977451	1.02067	1.29253	0.962011	1.00865	1.02634	1.10427	0.812177	1.21981	0.974096	0.990663
C2CD5	0	0.954068	1.11472	1.0703	1.10049	0.497307	0.883146	0.893975	1.48797	0.866304	0.971788	1.11498	1.04296	1.13013	0.668579	0.896572	1.36195	1.00026	1.03236	0.980407	1.09447	1.03245	1.13356	0.570644	0.917886	0.861407	1.43021	0.899918	1.49184	1.05186	0.703226	0.981097	1.21212	1.0524	0.744732	0.918899	1.17409	1.45754	0.991083	0.67758	0.905931	1.09998	0.997235	0.761866	0.875922	1.07669	1.33068	1.0408	0.743041
[truncated: 13,584 more rows]
[truncated: 66 more columns]
