# Supplementary material for: DEqMS: A Method for Accurate Variance Estimation in Differential Protein Expression Analysis
Source: Mol Cell Proteomics. 2020 Mar 23;19(6):1047–57. doi: 10.1074/mcp.TIR119.001646 (PMC7261819; doi:10.1074/mcp.TIR119.001646)
Supplement: Supplementary Data 1 [file 153965_2_supp_496341_q7hy2d.zip › DEqMS_Rmarkdown.Rmd]

---
title: "DEqMS analysis R Markdown"
author: 
- name: Yafeng Zhu
- email: yafeng.zhu@outlook.com

date: "`r Sys.Date()`"
output: 
  BiocStyle::html_document:
    toc_fload: true
  BiocStyle::pdf_document: default   

abstract:
  This is an R Markdown document for the analysis performed in the DEqMS paper.

---

## Load required packages

```{r echo=FALSE}
library(DEqMS)
source("../ebrc/RanCenHier2Fun.R")
library(dplyr)
library(matrixStats)
library(ROTS)
library(pROC)
library(vsn)
```

## Dataset D1 – A431 cells treated with EGFR inhibitor gefitinib
```{r A431data}
library(data.table)
## the following input can be download from ##ftp://ftp.pride.ebi.ac.uk/pride/data/archive/2018/01/PXD006291
## A431_HiRIEFII_PSM_table.txt was combined of two text files in the ftp folder
## A431_HiRIEFII_PSM_table_part_a.txt,  A431_HiRIEFII_PSM_table_part_b.txt
## Download the above input files to reproduce the analysis

df.gene = read.table("../HiRIEF2_A431cell/A431_HiRIEFII_protein_table_genesymbolcentric.txt", stringsAsFactors = F, header = T,sep = "\t",quote="",comment.char = "")

genelist= df.gene[df.gene$Set1_q.value<0.01,1]
df.psm  = fread("../HiRIEF2_A431cell/A431_HiRIEFII_PSM_table.txt", stringsAsFactors = F, header = T,sep = "\t")

df.int = df.psm[df.psm$`peptide q-value`<0.01,c(12,18,31:40)]
df.int = df.int[df.int$`HGNC Gene Symbol` %in% genelist, ]
colnames(df.int)[2] = "Gene"

df.int[df.int==0] <- NA
df.int  = na.omit(df.int)

df.int.log = df.int
df.int.log[,3:12] = log2(df.int[,3:12])

psm.count.table = as.data.frame(table(df.int$Gene))
rownames(psm.count.table) = psm.count.table[,1]

gene.matrix = medianSummary(df.int.log,group_col = 2,ref_col = c(3,4,5))
summary(gene.matrix)
sizefactor  = colMeans(gene.matrix)
gene.matrix.nm = sweep(gene.matrix,2,sizefactor)

gene.matrix = gene.matrix.nm

cond = as.factor(c(rep("ctrl",3),rep("2h",2),rep("6h",2),rep("24h",3)))

design =  model.matrix(~0+cond)

fit1 = lmFit(gene.matrix,design = design)

cont <- makeContrasts(cond24h-condctrl, levels = design)
fit2 = contrasts.fit(fit1,contrasts = cont)
fit3 = eBayes(fit2)

limma.results = topTable(fit3,coef = 1,number=Inf)

fit3$count = psm.count.table[rownames(fit3$coefficients),2]

fit4 = spectraCounteBayes(fit3)
DEqMS.results = outputResult(fit4,coef_col = 1)

x = fit3$count
y = fit3$sigma
df.temp = data.frame(pep_count =x, sd = y )
df.temp.filter = df.temp[df.temp$pep_count<21,]

pdf("A431 data standard deviation - PSM count.pdf",width = 10.5, height = 7.5, useDingbats = F)
boxplot(log(sd)~pep_count,df.temp.filter, xlab="number of PSMs",ylab = "log(standard deviation)")
dev.off()

pdf("prior variance-PSM count fit curve.limma.DEqMS.pdf",width = 7, height = 5, useDingbats = F)
y = fit4$sigma^2
plot(log2(x), log(y),pch=20,cex=0.8,xlab = "log2(PSM count)",ylab = "log(Variance)")

limma.prior = fit4$s2.prior
DEqMS.prior = fit4$sca.priorvar
k = order(x)
abline(h=log(limma.prior),col="green",lwd =3)
lines(log2(x[k]),log(DEqMS.prior[k]),col="red",lwd=3)
legend("topright",legend=c("DEqMS","Limma"),col=c("red","green"),lwd = 3)
dev.off()

## t test analysis
pval.24h = apply(gene.matrix, 1, function(x) 
    t.test(as.numeric(x[c(1,2,3)]), as.numeric(x[c(8,9,10)]))$p.value)

ttest.results = gene.matrix
ttest.results$gene=rownames(ttest.results)
ttest.results$logFC=rowMeans(ttest.results[,8:10]) - rowMeans(ttest.results[,1:3])
ttest.results$P.Value = pval.24h
ttest.results$adj.pval = p.adjust(pval.24h,method = "BH")

ttest.results$PSMcount = psm.count.table[ttest.results$gene,]$Freq
ttest.results = ttest.results[with(ttest.results, order(P.Value)), ]

pdf("ttest.limma.DEqMS.pvalue.hist.pdf",width = 9, height = 5, useDingbats = F)
par(mfrow=c(1,3))
hist(ttest.results$P.Value,xlab="p-value", main="t-test")
hist(limma.results$P.Value,xlab="p-value", main="Limma")
hist(DEqMS.results$sca.P.Value,xlab="p-value", main="DEqMS")
dev.off()

#### plotting top 500 proteins ranked by p-values.
pdf("a431 proteins ranked by p-values.pdf", width = 7, height = 5, useDingbats = F)
plot(sort(-log10(DEqMS.results$sca.P.Value),decreasing = TRUE), 
     type="l",lwd=2, ylab="-log10(p-value)",
     xlab="Proteins ranked by p-values",
     col="red")
lines(sort(-log10(limma.results$P.Value),decreasing = TRUE), 
      lwd=2,col="purple")

lines(sort(-log10(ttest.results$P.Value),decreasing = TRUE), 
      lwd=2,col="orange")
legend("topright",legend = c("DEqMS","Limma","t.test"),
       col = c("red","purple","orange"),lwd=2)
dev.off()

```


## Dataset D2 – E.coli spike-in label-free dataset
### Download and preprocess the data
```{r DownloadEcoliLabelfreeData}
### Download input file
url2 <- "ftp://ftp.pride.ebi.ac.uk/pride/data/archive/2014/09/PXD000279/proteomebenchmark.zip"
download.file(url2, destfile = "./PXD000279.zip",method = "auto")
unzip("PXD000279.zip")

### read protein table as input and filter it
df.prot = read.table("proteinGroups.txt",header=T,sep="\t",stringsAsFactors = F,
                     comment.char = "",quote ="")
rownames(df.prot) = df.prot$Majority.protein.IDs
# remove decoy matches and matches to contaminant
df.prot = df.prot[!df.prot$Reverse=="+",]
df.prot = df.prot[!df.prot$Contaminant=="+",]

# Extract columns of LFQ intensites
df.int = df.prot[,grep("LFQ", colnames(df.prot))]
df.int[df.int==0] <- NA

rownames(df.int) = df.prot$Majority.protein.IDs

df.int$na_count_H = apply(df.int,1,function(x) sum(is.na(x[1:3])))
df.int$na_count_L = apply(df.int,1,function(x) sum(is.na(x[4:6])))
# Filter protein table. DEqMS require minimum two values for each group.
df.int.filter = df.int[df.int$na_count_H<2 & df.int$na_count_L<2,1:6]

```

### Make the gene-peptide count table

```{r pepcounttable1}
# we use minimum peptide count among six samples
# count unique+razor peptides used for quantification
pep.count.table = data.frame(count = rowMins(as.matrix(df.prot[,19:24])),
                             row.names = df.prot$Majority.protein.IDs)
# Minimum peptide count of some proteins can be 0
# add pseudocount 1 to all proteins
pep.count.table$count = pep.count.table$count+1
```

### DEqMS analysis (use protein Intensity table)
```{r DEqMSanalysis1}
protein.matrix = log2(as.matrix(df.int.filter))
class = as.factor(c("H","H","H","L","L","L"))
design = model.matrix(~0+class) # fitting without intercept

fit1 = lmFit(protein.matrix,design = design)
cont <- makeContrasts(classH-classL, levels = design)
fit2 = contrasts.fit(fit1,contrasts = cont)
fit3 <- eBayes(fit2)

fit3$count = pep.count.table[rownames(fit3$coefficients),"count"]
fit4 = spectraCounteBayes(fit3)

DEqMS.results = outputResult(fit4,coef_col = 1)
# Add Gene names to the data frame
DEqMS.results$Gene.name = df.prot[DEqMS.results$gene,"Gene.names"]
nrow(DEqMS.results[DEqMS.results$sca.adj.pval<0.01,])
```

### Limma analysis
```{r LimmaAnalysis}
# Extract Limma result from fit3
Limma.results = topTable(fit3,coef = 1,number = Inf)
Limma.results$Gene.name = df.prot[rownames(Limma.results),"Gene.names"]
Limma.results$count = pep.count.table[rownames(Limma.results),1]

fit3 <- eBayes(fit2,trend = T)
Limma.results.trend = topTable(fit3,coef = 1,number = Inf)
Limma.results.trend$Gene.name = df.prot[rownames(Limma.results.trend),"Gene.names"]
Limma.results.trend$count = pep.count.table[rownames(Limma.results.trend),1]

# vsn+limma
mat_vsn <- justvsn(as.matrix(df.int[,1:6]))
fit_vsn <- lmFit(mat_vsn,design = design)
fit_vsn2 <- contrasts.fit(fit_vsn, cont)
fit_vsn2 <- eBayes(fit_vsn2)

Limma.results.vsn = topTable(fit_vsn2,coef = 1,number = Inf)
Limma.results.vsn$Gene.name = df.prot[rownames(Limma.results.vsn),"Gene.names"]
Limma.results.vsn = na.omit(Limma.results.vsn)
Limma.results.vsn$count = pep.count.table[rownames(Limma.results.vsn),1]
nrow(Limma.results.vsn[Limma.results.vsn$adj.P.Val<0.01,])
```

### t-test analysis
```{r t-test}
t.test.pval = apply(protein.matrix,1,function(x) t.test(x[1:3],x[4:6])$p.value)
t.test.t = apply(protein.matrix,1,function(x) t.test(x[1:3],x[4:6])$statistic)
ttest.results = as.data.frame(protein.matrix)

ttest.results$t.statistic = t.test.t
ttest.results$p.value =t.test.pval
ttest.results = ttest.results[order(ttest.results$p.value),]
ttest.results$Gene.name = df.prot[rownames(ttest.results),"Gene.names"]
ttest.results$adj.p = p.adjust(ttest.results$p.value,method = "BH")
ttest.results$logFC = rowMeans(protein.matrix[rownames(ttest.results),1:3],na.rm = T) - rowMeans(protein.matrix[rownames(ttest.results),4:6], na.rm = T)
ttest.results$count = pep.count.table[rownames(ttest.results),1]
nrow(ttest.results[ttest.results$adj.p<0.01,])
```


### ROTS analysis
```{r ROTSanalysis}
SV_ROTS <- c(1,1,1,0,0,0)
ROTS.out <- ROTS(data=protein.matrix,groups=SV_ROTS,seed=1,B=1000,K=1000)
ROTS.results <- as.data.frame(summary(ROTS.out, fdr =1))
ROTS.results$Gene.name=df.prot[rownames(ROTS.results),"Gene.names"]
ROTS.results$logFC = rowMeans(protein.matrix[rownames(ROTS.results),1:3],na.rm = T) - rowMeans(protein.matrix[rownames(ROTS.results),4:6], na.rm = T)
ROTS.results$count = pep.count.table[rownames(ROTS.results),1]
nrow(ROTS.results[ROTS.results$FDR<0.01,])
```


### EBRC analysis
```{r EBRCanalysis}
# EBRCT require minimum 1 observation for each condition
EBRC_data_in = log2(df.int[df.int$na_count_H<3 & df.int$na_count_L<3, 1:6])

Y1 = as.matrix(EBRC_data_in[,1:3])
Y2 = as.matrix(EBRC_data_in[,4:6])

# EBRCT default parameter
ebrc.frac.prior.mu.x <- 0.01; ebrc.frac.prior.sigma.x <- 2.0
ebrc.frac.prior.mu.c <- 0.2; ebrc.frac.prior.sigma.c <- 0.01

sleep.time <- 0 # bootstrap roc.test takes a long time so this keeps laptop cool
N.boot <- 1000
N.samp.per.chain <- 1000; N.chain <- 3; N.burnin <- 500

rho.mcar <- 1 # no MCAR, all missingness is due to censoring

ebrcht2.out <- RanCenHier2Fun(Y1=Y1, Y2=Y2,
                              frac.prior.mu.x=ebrc.frac.prior.mu.x,
                              frac.prior.sigma.x=ebrc.frac.prior.sigma.x,
                              frac.prior.mu.c=ebrc.frac.prior.mu.c,
                              frac.prior.sigma.c=ebrc.frac.prior.sigma.c,
                              n.burnin=N.burnin, n.post.samp=N.samp.per.chain,
                              n.chain=N.chain, sleep.time=sleep.time)

diff.mean.ebrc <- ebrcht2.out$post.mu.x2.mean - ebrcht2.out$post.mu.x1.mean
diff.std.ebrc <- ebrcht2.out$post.sigma.x.mean
t.ebrc = diff.mean.ebrc/diff.std.ebrc
p.ebrc = 2*(1-pt(abs(t.ebrc),4))

ebrc.results = as.data.frame(cbind(Y1,Y2))
ebrc.results$ebrc.t  = t.ebrc
ebrc.results$ebrc.p = p.ebrc
ebrc.results$adj.p = p.adjust(ebrc.results$ebrc.p,method = "BH")

ebrc.results = ebrc.results[order(abs(ebrc.results$ebrc.t),decreasing = T),]
ebrc.results$Gene.name = df.prot[rownames(ebrc.results),"Gene.names"]
ebrc.results$count = pep.count.table[rownames(ebrc.results),1]
ebrc.results$logFC = rowMeans(Y1[rownames(ebrc.results),],na.rm = T) - rowMeans(Y2[rownames(ebrc.results),], na.rm = T)
nrow(ebrc.results[ebrc.results$adj.p<0.01,])
```

### count the true positives and false positives

```{r countTPandFP}
library(dplyr)
fpr.stop = 0.05
df.prot$human_or_bac = case_when(grepl("HUMAN", df.prot$Fasta.headers) ~ "human",
                          grepl("ECOLI", df.prot$Fasta.headers) ~ "ecoli",
                          TRUE ~ "none")

sum(df.prot$human_or_bac=="human")
sum(df.prot$human_or_bac=="ecoli")

DEqMS.results$human_or_bac <- df.prot[rownames(DEqMS.results),"human_or_bac"]
nrow(DEqMS.results[DEqMS.results$sca.adj.pval<0.01 & DEqMS.results$human_or_bac =="human" &
                     DEqMS.results$logFC > 0 &DEqMS.results$count<3, ])

ROC.DEqMS <- roc(response = DEqMS.results[DEqMS.results$logFC > 0,]$human_or_bac, predictor = abs(DEqMS.results[DEqMS.results$logFC > 0,]$sca.t), partial.auc=c(1.0, 1.0-fpr.stop))

Limma.results$human_or_bac <- df.prot[rownames(Limma.results),"human_or_bac"]
Limma.results.trend$human_or_bac <- df.prot[rownames(Limma.results.trend),"human_or_bac"]
Limma.results.vsn$human_or_bac <- df.prot[rownames(Limma.results.vsn),"human_or_bac"]

nrow(Limma.results.trend[Limma.results.trend$adj.P.Val < 0.01 & Limma.results.trend$human_or_bac=="human" & Limma.results.trend$logFC > 0,])

ROC.limma <- roc(Limma.results[Limma.results$logFC>0,]$human_or_bac, abs(Limma.results[Limma.results$logFC>0,]$t),partial.auc=c(1.0, 1.0-fpr.stop))

ROC.limma.trend <- roc(Limma.results.trend[Limma.results.trend$logFC>0,]$human_or_bac, abs(Limma.results.trend[Limma.results.trend$logFC>0,]$t), partial.auc=c(1.0, 1.0-fpr.stop))

ROC.limma.vsn <- roc(Limma.results.vsn[Limma.results.vsn$logFC>0,]$human_or_bac, abs(Limma.results.vsn[Limma.results.vsn$logFC>0,]$t), partial.auc=c(1.0, 1.0-fpr.stop))

ROTS.results$human_or_bac <- df.prot[rownames(ROTS.results),"human_or_bac"]

nrow(ROTS.results[ROTS.results$FDR < 0.01 & ROTS.results$human_or_bac=="human" & 
                    ROTS.results$logFC > 0 & ROTS.results$count<3,])

ROC.ROTS <- roc(ROTS.results[ROTS.results$logFC>0,]$human_or_bac, abs(ROTS.results[ROTS.results$logFC>0,]$`ROTS-statistic`), partial.auc=c(1.0, 1.0-fpr.stop))

ebrc.results$human_or_bac <- df.prot[rownames(ebrc.results),"human_or_bac"]

ROC.ebrc <- roc(ebrc.results[ebrc.results$logFC>0,]$human_or_bac, abs(ebrc.results[ebrc.results$logFC>0,]$ebrc.t), partial.auc=c(1.0, 1.0-fpr.stop))

ttest.results$human_or_bac <- df.prot[rownames(ttest.results),"human_or_bac"]
nrow(ttest.results[ttest.results$adj.p < 0.01 & ttest.results$human_or_bac=="ecoli" & 
                    ttest.results$logFC > 0 & ttest.results$count<3,])

ROC.ttest <- roc(ttest.results[ttest.results$logFC>0,]$human_or_bac, abs(ttest.results[ttest.results$logFC>0,]$t.statistic), partial.auc=c(1.0, 1.0-fpr.stop))
```

### plot the ROC curve
```{r plotROCcurve}
colors = c("red","cyan","brown","orange","magenta","blue","darkgreen")

pdf("E.coli label-free H vs L.specificity.0.95.pdf",width = 7,height = 7,useDingbats = F)
plot(ROC.DEqMS,xlim=c(1.0,0.95), lwd=1.5, lty=1, col=colors[1], main = "E.coli spike-in (30 vs 10 µg)", legacy.axes = TRUE, asp=NA)
lines(ROC.limma, lwd=1.5, lty=1, col=colors[2])
lines(ROC.limma.trend, lwd=1.5, lty=1, col=colors[3])
lines(ROC.limma.vsn, lwd=1.5, lty=1, col=colors[4])
lines(ROC.ROTS, lwd=1.5, lty=1, col=colors[5])
lines(ROC.ebrc, lwd=1.5, lty=1, col=colors[6])
lines(ROC.ttest, lwd=1.5, lty=1, col=colors[7])
legend("bottomright", c(sprintf("DEqMS %2.1f", 100*ROC.DEqMS$auc),
                        sprintf("Limma %2.1f", 100*ROC.limma$auc),
                        sprintf("Limma(trend=T) %2.1f", 100*ROC.limma.trend$auc),
                        sprintf("Limma(vsn) %2.1f", 100*ROC.limma.vsn$auc),
                        sprintf("ROTS %2.1f", 100*ROC.ROTS$auc),
                        sprintf("EBRC %2.1f", 100*ROC.ebrc$auc),
                        sprintf("t.test %2.1f", 100*ROC.ttest$auc)),
       lwd=1.5, lty=1,col=colors)
dev.off()

```

## Dataset D3 – E.coli spike-in TMT dataset

```{r TMT_spikein}

df.psm = readRDS("TMT-Ecoli-spike-in.rds")
df.prot = read.table("proteins_table.txt",stringsAsFactors = F, header = T,sep = "\t",comment.char = "",quote ="")

library(stringr)
df.prot$Ecoli_count = str_count(df.prot$Proteins.in.group,"_ECOLI")
df.prot$Human_count = str_count(df.prot$Proteins.in.group,"_HUMAN")
df.prot$count_product= df.prot$Ecoli_count * df.prot$Human_count

#generate a list of proteins with unambiguous species origin
proteinlist <- df.prot[df.prot$count_product==0,1]

df.psm = df.pep[,c(11,13,27:36)]

df.psm[df.psm==0] <- NA
df.psm  = na.omit(df.psm)

df.psm.log = df.psm
df.psm.log[,3:12] = log2(df.psm[,3:12])

df.psm.log = df.psm.log[df.psm.log$Master.protein.s. %in% proteinlist,]

psm.count.table = as.data.frame(table(df.psm$Master.protein.s.))
rownames(psm.count.table) = psm.count.table[,1]

protein.matrix = medianSweeping(df.psm.log,group_col = 2)

human_index = grepl("_HUMAN",rownames(protein.matrix))
sum(human_index)

ecoli_index = grepl("_ECOLI",rownames(protein.matrix))
sum(ecoli_index)

## DEqMS analysis
cond = as.factor(c(rep("A",3),rep("B",4),rep("C",3)))
design = model.matrix(~0+cond)

fit1 = lmFit(protein.matrix,design = design)

cont <- makeContrasts(condB-condA,condC-condB, levels = design)
fit2 = contrasts.fit(fit1,contrasts = cont)
fit3 = eBayes(fit2)

fit3$count = psm.count.table[rownames(fit3$coefficients),2]

fit4 = spectraCounteBayes(fit3)

pdf("E.coli.TMT.variance-PSM count boxplot.pdf", width = 7, height = 5, useDingbats = F)
VarianceBoxplot(fit4,main="E.coli spike-in TMT data", xlab="PSM count")
dev.off()

DEqMS.results = outputResult(fit4,coef_col = 1)
DEqMS.results$Ecoli = grepl("_ECOLI",DEqMS.results$gene)

nrow(DEqMS.results[DEqMS.results$sca.adj.pval<0.01,])
nrow(DEqMS.results[DEqMS.results$sca.adj.pval<0.01 & !DEqMS.results$Ecoli &DEqMS.results$count<3 ,])

write.table(DEqMS.results.loess1,"DEqMS.results.AB.txt",quote=F,col.names = T,row.names = F,sep = "\t")

## limma results
Limma.results = topTable(fit3, coef = 1, number = Inf)
Limma.results$Ecoli = grepl("_ECOLI",rownames(Limma.results))
Limma.results$count = psm.count.table[rownames(Limma.results),2]
nrow(Limma.results[Limma.results$adj.P.Val<0.01,])
nrow(Limma.results[Limma.results$adj.P.Val<0.01 & !Limma.results$Ecoli & Limma.results$count<3,])

## vsn+limma results
## apply vsn normalization on PSM raw intensity
psmmat_vsn <- justvsn(as.matrix(df.psm[,3:12]))
df.psm.log2  = cbind(df.psm[,1:2],as.data.frame(psmmat_vsn))
df.psm.log2 = df.psm.log2[df.psm.log2$Master.protein.s. %in% proteinlist,]
protein.matrix2 = medianSweeping(df.psm.log2,group_col = 2)

fit1 = lmFit(protein.matrix2,design = design)
cont <- makeContrasts(condB-condA,condC-condB, levels = design)
fit2 = contrasts.fit(fit1,contrasts = cont)
fit3 = eBayes(fit2)
Limma.vsn.results = topTable(fit3, coef = 1, number = Inf)
Limma.vsn.results$Ecoli = grepl("_ECOLI",rownames(Limma.vsn.results))
Limma.vsn.results$count = psm.count.table[rownames(Limma.vsn.results),2]
nrow(Limma.vsn.results[Limma.vsn.results$adj.P.Val<0.01,])
nrow(Limma.vsn.results[Limma.vsn.results$adj.P.Val<0.01 & !Limma.vsn.results$Ecoli & Limma.vsn.results$count<3,])

# t-test
ttest.results = as.data.frame(protein.matrix)
ttest.results$B_A.t = apply(ttest.results,1,function(x) t.test(x[4:7],x[1:3])$statistic)
ttest.results$B_A.pval  = apply(ttest.results,1,function(x) t.test(x[4:7],x[1:3])$p.value)
ttest.results$B_A.adjPval = p.adjust(ttest.results$B_A.pval , method = "BH")


ttest.results$gene = rownames(ttest.results)
ttest.results = ttest.results[order(ttest.results$B_A.adjPval),]
#write.table(ttest.results,"ttest.results.txt",quote=F,col.names = T,row.names = F,sep = "\t")

ttest.results$Ecoli = grepl("_ECOLI",ttest.results$gene)
ttest.results$B_A.logFC = rowMeans(ttest.results[,4:7])-rowMeans(ttest.results[,1:3])
ttest.results$count = psm.count.table[rownames(ttest.results),2]
nrow(ttest.results[ttest.results$B_A.adjPval<0.01,])
nrow(ttest.results[ttest.results$B_A.adjPval<0.01 & !ttest.results$Ecoli & ttest.results$count<3 ,])


# ROTS
library(ROTS)
ROTS.results = as.data.frame(protein.matrix)

SV_ROTS <- c(0,0,0,1,1,1,1)
Sys.time()
ROTS.out <- ROTS(data=protein.matrix[,1:7],groups=SV_ROTS,seed=1,B=1000,K=1000)
ROTS.summary <- summary(ROTS.out, fdr =1)
Sys.time()

ROTS.results$gene = rownames(ROTS.results)
ROTS.results$B_A.rots.t = ROTS.summary[ROTS.results$gene,2]
ROTS.results$B_A.rots.pval = ROTS.summary[ROTS.results$gene,3]
ROTS.results$B_A.rots.fdr = ROTS.summary[ROTS.results$gene,4]

ROTS.results = ROTS.results[order(ROTS.results$B_A.rots.fdr),]
ROTS.results$Ecoli = grepl("_ECOLI",ROTS.results$gene)

ROTS.results$B_A.logFC = rowMeans(ROTS.results[,4:7])-rowMeans(ROTS.results[,1:3])
ROTS.results$count = psm.count.table[rownames(ROTS.results),2]

nrow(ROTS.results[ROTS.results$B_A.rots.fdr<0.01,])
nrow(ROTS.results[ROTS.results$B_A.rots.fdr<0.01  & ROTS.results$Ecoli & ROTS.results$count<3,])

write.table(ROTS.results,"TMT.spikein.ROTS.results.txt",quote=F,col.names = T,row.names = F,sep = "\t")

#A vs B

fpr.stop = 0.01
ROC.DEqMS <- roc(DEqMS.results$Ecoli, abs(DEqMS.results$sca.t),partial.auc=c(1.0, 1.0-fpr.stop))
ROC.limma.sweep <- roc(Limma.results$Ecoli, abs(Limma.results$t),partial.auc=c(1.0, 1.0-fpr.stop))
ROC.limma.vsn <- roc(Limma.vsn.results$Ecoli, abs(Limma.vsn.results$t),partial.auc=c(1.0, 1.0-fpr.stop))

ROC.ROTS <- roc(ROTS.results$Ecoli, abs(ROTS.results$B_A.rots.t),partial.auc=c(1.0, 1.0-fpr.stop))
ROC.ttest <- roc(ttest.results$Ecoli,abs(ttest.results$B_A.t),partial.auc=c(1.0, 1.0-fpr.stop))

pdf(" A vs B.median.sweeping.specificity0.99.pdf",width = 5.5,height = 5.5,useDingbats = F)
plot.roc(ROC.DEqMS, xlim=c(1,0.99),lwd=1.5, lty=1, col="red",
         main = "A vs B (7.5 vs 15 µg)",legacy.axes = TRUE,asp = NA)
lines(ROC.limma.sweep, lwd=1.5, lty=1, col="cyan")
lines(ROC.limma.vsn, lwd=1.5, lty=1, col="blue")
lines(ROC.ROTS, lwd=1.5, lty=1, col="magenta")
lines(ROC.ttest, lwd=1.5, lty=1, col="darkgreen")
legend("bottomright", c(sprintf("DEqMS %3.2f", 100*ROC.DEqMS$auc),
                        sprintf("Limma %3.2f", 100*ROC.limma.sweep$auc),
                        sprintf("Limma(vsn) %3.2f", 100*ROC.limma.vsn$auc),
                        sprintf("ROTS %3.2f", 100*ROC.ROTS$auc),
                        sprintf("t.test %3.2f", 100*ROC.ttest$auc)),
       lwd=1.5, lty=1,col=c("red","cyan","blue","magenta","darkgreen"))
dev.off()
```

## Dataset D4 – U1810 cells treated by microRNA mimics.
```{r U1810cells}

##Download the data from ftp folder
url1 <- "ftp://ftp.pride.ebi.ac.uk/pride/data/archive/2016/06/PXD004163/Yan_miR_PSM_table.flatmzidtsv.txt"
download.file(url1, destfile = "./Yan_miR_PSM_table.flatmzidtsv.txt",method = "auto")

url2 <- "ftp://ftp.pride.ebi.ac.uk/pride/data/archive/2016/06/PXD004163/Yan_miR_Protein_table.flatprottable.txt"
download.file(url2, destfile = "./Yan_miR_Protein_table.flatprottable.txt",method = "auto")

df.psm = read.table("Yan_miR_PSM_table.flatmzidtsv.txt",stringsAsFactors = FALSE,header = TRUE, quote = "", comment.char = "",sep = "\t")

df.prot = read.table("Yan_miR_Protein_table.flatprottable.txt",stringsAsFactors = FALSE,
                     header = TRUE, quote = "", comment.char = "",sep = "\t")

proteinlist = df.prot[df.prot$miR.FASP_q.value<0.01,]$Protein.accession

#The PSM table is already filtered at 1% PSM FDR
# filter at 1% peptide FDR
df.psm.sub = df.psm[df.psm$peptide.q.value<0.01,c(12,18,31:40)]
# filter at 1% protein FDR
df.psm.filter = df.psm.sub[df.psm.sub$HGNC.Gene.Symbol %in% proteinlist,]

# remove PSMs with missing values
df.psm.filter[df.psm.filter==0] <-NA 
colnames(df.psm.filter )[2]  = "gene"
df.psm.filter = na.omit(df.psm.filter)

df.psm.log = df.psm.filter
df.psm.log[,3:12]=log2(df.psm.log[,3:12])

miR.gene = medianSweeping(df.psm.log)
miR.gene = na.omit(miR.gene)

psm.count.table = as.data.frame(table(df.psm.log$gene))
rownames(psm.count.table)=psm.count.table$Var1

pdf("miR.psm.distribution.8625.pdf",width = 7, height = 5, useDingbats = F)
plot(sort(log2(psm.count.table$Freq)),pch=".",main="PXD004164",
     xlab="Proteins ordered by PSM count",ylab="log2(PSM count)")
dev.off()

write.csv(miR.gene,"miR.gene.matrix.txt",row.names = T)

cond = c("ctrl","miR191","miR372","miR519","ctrl",
         "miR372","miR519","ctrl","miR191","miR372")

sampleTable <- data.frame(
  row.names = colnames(df.psm)[3:12],
  cond = as.factor(cond))

gene.matrix = as.matrix(miR.gene[rownames(miR.gene)%in%proteinlist,])

design = model.matrix(~0+cond,sampleTable)
colnames(design) = gsub("cond","",colnames(design))

fit1 <- lmFit(gene.matrix,design)
cont <- makeContrasts(miR372-ctrl, levels = design)
fit2 = eBayes(contrasts.fit(fit1,contrasts = cont))

limma.results = topTable(fit2,coef = 1,n= Inf)
limma.results$gene = rownames(limma.results)
limma.results$PSMcount = psm.count.table[limma.results$gene,]$Freq

write.table(limma.results,"miR.limma.results.120.txt",quote = F,
            sep = "\t", row.names = F)

nrow(limma.results[limma.results$adj.P.Val<0.01,])

fit2$count = psm.count.table[rownames(fit2$coefficients),]$Freq
fit3 = spectraCounteBayes(fit2)
DEqMS.results = outputResult(fit3,coef_col = 1)
nrow(DEqMS.results[DEqMS.results$sca.adj.pval<0.01,])

write.table(DEqMS.results,"miR.DEqMS.results.201.txt",quote = F,
            sep = "\t", row.names = F)

pdf("microRNA-variance-boxplot.8625.pdf",width = 7,height = 5,useDingbats = F)
VarianceBoxplot(fit3,n=20,xlab="PSM count",main="PXD004163")
dev.off()

x = fit3$count
y = fit3$sigma^2

limma.prior = fit3$s2.prior
DEqMS.prior = fit3$sca.priorvar

pdf("miR.DEqMS.fit.curve.pdf",width = 7, height = 5, useDingbats = F)
plot(log2(x),log(y),pch=20, cex=0.5,xlab = "log2(PSMcount)",
     ylab="log(Variance)",main="miR data")
abline(h = log(limma.prior),col="green",lwd=3 )
k=order(x)
lines(log2(x[k]),log(DEqMS.prior[k]),col="red",lwd=3 )
legend("topright",legend=c("Limma","DEqMS"),
       col=c("green","red"),lwd=3)
dev.off()

pdf("miR.DEqMS.fit.residualplot.Same.ylim.pdf",width = 12, height = 5, useDingbats = F)
op <- par(mfrow=c(1,2))
x = log2(fit3$count)
y = log(fit3$sca.priorvar) - log(fit3$sigma^2)
plot(x,y,ylab="Residual(predicted-observed)", pch=20, cex=0.5,ylim = c(-6,6),
     xlab = "log2(PSMcount)")
legend("bottomright",legend=sprintf("DEqMS RSS=%.1f", sum(y^2)))

x = log2(fit2$count)
y = log(fit2$s2.prior) - log(fit2$sigma^2)
plot(x,y,ylab="Residual(predicted-observed)", pch=20, cex=0.5, ylim=c(-6,6),
     xlab = "log2(PSMcount)")
legend("bottomright",legend=sprintf("Limma RSS=%.1f", sum(y^2)))
dev.off()

### posterior variance

x = fit3$count
y = fit3$s2.post

library(LSD)
pdf("miR.posterior-variance.pdf",width = 10, height = 5,useDingbats = F)
op <- par(mfrow=c(1,2), mar=c(4,4,4,1), oma=c(0.5,0.5,0.5,0))

x = fit3$count
y = fit3$s2.post
heatscatter(log2(x),log(y),pch=20, xlab = "log2(PSMcount)", 
     ylab="log(Variance)",
     main="Posterior Variance in Limma")
limma.uniq.genes = setdiff(limma.results[limma.results$adj.P.Val<0.01,"gene"],
                           DEqMS.results[DEqMS.results$sca.adj.pval<0.01,"gene"])
x.sub = x[limma.uniq.genes]
y.sub = y[limma.uniq.genes]

points(log2(x.sub),log(y.sub),pch=1, col = "red")

y = fit3$sca.postvar
heatscatter(log2(x),log(y),pch=20, xlab = "log2(PSMcount)",
     ylab="log(Variance)", 
     main="Posterior Variance in DEqMS")
dev.off()

## t-test
pval.372 = apply(gene.matrix, 1, function(x) 
  t.test(as.numeric(x[c(1,5,8)]), as.numeric(x[c(3,6,10)]))$p.value)

logFC.372 = rowMeans(gene.matrix[,c(3,6,10)])-rowMeans(gene.matrix[,c(1,5,8)])

ttest.results = data.frame(gene=rownames(gene.matrix),
                           logFC=logFC.372,P.Value = pval.372, 
                           adj.pval = p.adjust(pval.372,method = "BH")) 

ttest.results$PSMcount = psm.count.table[as.character(ttest.results$gene),]$Freq
ttest.results = ttest.results[order(ttest.results$P.Value), ]

nrow (ttest.results[ttest.results$adj.pval<0.01, ])

write.table(ttest.results,"miR.t-test.results.txt",quote = F,
            sep = "\t", row.names = F)

### ROTS
library(ROTS)
SV_ROTS <- c(0,0,0,1,1,1)
ptm <- proc.time()
ROTS.out <- ROTS(data=gene.matrix[,c(1,5,8,3,6,10)],groups=SV_ROTS,seed=1,B=1000,K=1000)
proc.time() - ptm
ROTS.summary <- summary(ROTS.out, fdr =1)

ROTS.results = as.data.frame(gene.matrix)

ROTS.results$gene = rownames(gene.matrix)
ROTS.results$ROTS.statistics = ROTS.summary[rownames(gene.matrix),2]
ROTS.results$ROTS.pvalue = ROTS.summary[rownames(gene.matrix),3]
ROTS.results$ROTS.FDR = ROTS.summary[rownames(gene.matrix),4]

ROTS.results$count = psm.count.table[ROTS.results$gene,2]
ROTS.results = ROTS.results[order(ROTS.results$ROTS.pvalue),]
write.table(ROTS.results,"miR.372-vs-ctrl.ROTS.results.txt",quote = F,
            sep = "\t", row.names = F)
nrow(ROTS.results[ROTS.results$ROTS.FDR<0.01,])

## p-values ranked plots
pdf("miR.p-values.rankedplot.8625.top500.pdf",width = 7,height = 5, useDingbats = F)
plot(-log10(DEqMS.results$sca.P.Value)[1:500], ylim = c(0,10),
     type="l",lty=1,lwd=2, ylab="-log10(p-value)",
     xlab="Proteins ranked by p-values",
     col="red",main="miR372 vs ctrl")
lines(-log10(limma.results$P.Value)[1:500], lty=1,lwd=2,col="grey")
lines( -log10(ttest.results$P.Value)[1:500],lty=1,lwd=2,col="orange")
lines(-log10(ROTS.results$ROTS.pvalue)[1:500],lty=1,lwd=2,col="purple")

legend("topright",legend = c("DEqMS","Limma","t-test","ROTS"),
       col = c("red","grey","orange","purple"),lty=1,lwd=2)
dev.off()


## p-values vs PSM count plot
pdf("miR.pvalues.PSMcount.8625.pdf",width = 12,height = 9, useDingbats = F)
par(mfrow=c(2,2))
heatscatter(log2(DEqMS.results$count),-log10(DEqMS.results$sca.P.Value),pch=20,
            ylim=c(0,10),xlab="log2(PSM count)",ylab="-log10(p-value)",main="DEqMS")
heatscatter(log2(limma.results$PSMcount),-log10(limma.results$P.Value),pch=20,
            ylim=c(0,10),xlab="log2(PSM count)",ylab="-log10(p-value)",main="Limma")
heatscatter(log2(ttest.results$PSMcount),-log10(ttest.results$P.Value),pch=20,
            ylim=c(0,10),xlab="log2(PSM count)",ylab="-log10(p-value)",main="t-test")
heatscatter(log2(ROTS.results$count),-log10(ROTS.results$ROTS.pvalue),pch=20,
            ylim=c(0,10),xlab="log2(PSM count)",ylab="-log10(p-value)",main="t-test")
dev.off()


### Simulation analysis
x <- fit3$count
y <- fit3$sigma
z <- fit3$Amean


df.temp <- data.frame(pep_count =x, sd = y, mean = z)
df.temp.filter <- df.temp[df.temp$pep_count<=30,]

boxplot(mean~pep_count,df.temp.filter)
boxplot(log(sd)~pep_count,df.temp.filter)

sd_vector <- sqrt(exp(predict(fit3$model,data.frame(x=log2(seq(1,30))))))

##initiate an empty matrix
simul.matrix = matrix(, nrow = nrow(df.temp[df.temp$pep_count<=30,]), ncol = 9)

set.seed(711)

for (j in 1:9){
  gene_value = c()
  for (i in 1:30){
    sd = sd_vector[i]
    n_gene = nrow(df.temp[df.temp$pep_count==i,])
    log2ratio = rnorm(n_gene,mean=0,sd=sd)
    gene_value=c(gene_value,log2ratio)
   
}
  simul.matrix[,j] = gene_value
}

size_factor= colMeans(simul.matrix)
simul.matrix.nm = sweep(simul.matrix,2,size_factor) # normalize equal mean

rownames(simul.matrix.nm) = rownames(df.temp.filter[order(df.temp.filter$pep_count),])

samples = combn(1:9, 6)
n.test = nrow(simul.matrix.nm)
ttest.FPR = c()
limma.FPR = c()
DEqMS.FPR = c()

pdf("SimulationData.ttest.limma.DEqMS.pvalue.hist.3VS3.randomPermutation.711.pdf",width = 9, height = 9, useDingbats = F)
par(mfrow=c(4,3))
for (i in 1:ncol(samples)){
  dat = simul.matrix.nm[,samples[,i]]
  
  class = as.factor(c(1,1,1,2,2,2))
  
  null.ttest.pval = apply(dat, 1, function(x) 
    t.test(x[1:3], x[4:6])$p.value)
  
  ttest.FPR = c(ttest.FPR,sum(null.ttest.pval<0.01)/n.test)
  
  shuffle.design = model.matrix(~0+class)
  null.fit1 = lmFit(dat,shuffle.design)
  cont = makeContrasts(class1-class2,levels = shuffle.design)
  null.fit2 = eBayes(contrasts.fit(null.fit1,contrasts = cont))
  limma.FPR = c(limma.FPR,sum(null.fit2$p.value[,1]<0.01)/n.test)
  
  null.fit2$count = psm.count.table[names(null.fit2$sigma),]$Freq
  null.fit3 = spectraCounteBayes(null.fit2)
  DEqMS.FPR = c(DEqMS.FPR,sum(null.fit3$sca.p<0.01)/n.test)
  
  hist(null.ttest.pval,xlab="p-value", main="t-test")
  hist(null.fit2$p.value[,1] ,xlab="p-value", main="Limma")
  hist(null.fit3$sca.p, xlab="p-value", main="DEqMS")
}
dev.off()

df.FPR = data.frame(T.test =ttest.FPR, Limma=limma.FPR, DEqMS=DEqMS.FPR)

pdf("simulation.FPR.comp.711.pdf",width = 3.5, height = 5,useDingbats = F)
boxplot(df.FPR,ylab="False positive rate",ylim=c(0,0.02),names = c("t-test","Limma","DEqMS"))
stripchart(df.FPR, vertical = TRUE, method = "jitter", add = TRUE, pch = 20, col = 'blue')
dev.off()

```

## Dataset D5 – Breast cancer cell line dataset

```{r BC_cellline}
library(DEqMS)
library(readxl)
library(matrixStats)


df.gene = read_xlsx("BC_cellline_gene.xlsx")
df.gene = df.gene[df.gene$`Cross-set picked q-value`<0.01,]

df.ratio = as.data.frame(df.gene[,3:56])
rownames(df.ratio) = df.gene$gene

df.log = log2(df.ratio)
df.log.narm = na.omit(df.log) # remove genes with missing values
#boxplot(df.log.narm)

df.count = as.data.frame(df.gene[,57:116])
rownames(df.count) = df.gene$gene
df.count = na.omit(df.count)

df.count$min = rowMins(as.matrix(df.count[,1:60]))
df.count$mean = round(rowMeans(df.count[,1:60]))
df.count$median = round(rowMedians(as.matrix(df.count[,1:60])))
df.count$sum = rowSums(df.count[,1:60])
df.count$max = rowMaxs(as.matrix(df.count[,1:60]))

gene.matrix = as.matrix(df.log.narm)

df.annot = read.table("BC_cellline_annotation.txt",header = T,sep = "\t",stringsAsFactors = F)
design = model.matrix(~0+Cell.line,df.annot)
colnames(design) = gsub("Cell.line","",colnames(design))

fit1 = eBayes(lmFit(gene.matrix,design = design))

#use different PSM count metrics across sets
fit1$count = df.count[rownames(fit1$coefficients),]$mean
fit2.mean = spectraCounteBayes(fit1)

fit1$count = df.count[rownames(fit1$coefficients),]$median
fit2.median = spectraCounteBayes(fit1)

fit1$count = df.count[rownames(fit1$coefficients),]$sum
fit2.sum = spectraCounteBayes(fit1)

fit1$count = df.count[rownames(fit1$coefficients),]$min
fit2.min = spectraCounteBayes(fit1)

fit1$count = df.count[rownames(fit1$coefficients),]$max
fit2.max = spectraCounteBayes(fit1)


metrics = c("mean","median","sum","minimum","maximum")


pdf("BC.cellline.loess.Fitcurve.mfrow.pdf",width = 12, height = 7, useDingbats = F)
i=1
par(mfrow=c(2,3))
for (f in list(fit2.mean,fit2.median,fit2.sum,fit2.min,fit2.max)){
  x = f$count
  y = f$sigma^2
  
  limma.prior = f$s2.prior
  DEqMS.prior = f$sca.priorvar
  
  plot(log2(x),log(y),pch=20, cex=0.5,xlab = sprintf("log2(%s PSMcount)",metrics[i]),
       ylab="log(Variance)")
  abline(h = log(limma.prior),col="green",lwd=3 )
  k=order(x)
  lines(log2(x[k]),log(DEqMS.prior[k]),col="red",lwd=3 )
  legend("topright",legend=c("Limma","DEqMS"),
         col=c("green","red"),lwd=3)
  i=i+1
}
dev.off()

pdf("BC.cellline.Residualplot.mfrow.pdf",width = 12, height = 7, useDingbats = F)
par(mfrow=c(2,3))
i=1
for (f in list(fit2.mean,fit2.median,fit2.sum,fit2.min,fit2.max)){
  x = log2(f$count)
  y = log(f$sca.priorvar) - log(f$sigma^2)
  plot(x,y,ylim=c(-6,2),ylab="Residual(predicted-observed)", pch=20, cex=0.5,
       xlab = sprintf("log2(%s PSMcount)",metrics[i]))
  legend("bottomright",legend=sprintf("RSS=%.1f", sum(y^2)))
  i=i+1
}

x = log2(fit2.mean$count)
y = log(fit2.mean$s2.prior) - log(f$sigma^2)
plot(x,y,ylim=c(-6,2),ylab="Residual(predicted-observed)", pch=20, cex=0.5,
     xlab = "log2(PSMcount)")
legend("bottomright",legend=sprintf("Limma RSS=%.1f", sum(y^2)))

dev.off()


#compare T47D vs MCF7

fit1 = lmFit(gene.matrix,design = design)
cont1 <- makeContrasts(T47D-MCF7, levels = design)

fit2.T47D.MCF7 = eBayes(contrasts.fit(fit1,contrasts = cont1))
sum(fit2.T47D.MCF7$p.value<0.01)
sum(p.adjust(fit2.T47D.MCF7$p.value,method ="BH")<0.01)

fit2.T47D.MCF7$count = df.count[rownames(fit2.T47D.MCF7$coefficients),]$min
fit3.T47D.MCF7 = spectraCounteBayes(fit2.T47D.MCF7)

#extract output
DEqMS.result = outputResult(fit3.T47D.MCF7)
Limma.result = topTable(fit2.T47D.MCF7,coef = 1,number = Inf)
Limma.result$count= df.count[rownames(Limma.result),]$min

MCF_col = c(29,38,47)
T47D_col = c(28,37,46)

pval = apply(gene.matrix, 1, function(x) 
  t.test(as.numeric(x[T47D_col]), as.numeric(x[MCF_col]))$p.value)

logFC = rowMeans(df.log.narm[,MCF_col])-rowMeans(df.log.narm[,T47D_col])

ttest.results = data.frame(gene=rownames(df.log.narm),
                           logFC=logFC,P.Value = pval, 
                           adj.pval = p.adjust(pval,method = "BH")) 

ttest.results$PSMcount = df.count[ttest.results$gene,]$min
ttest.results = ttest.results[with(ttest.results, order(P.Value)), ]


##ANOVA analysis
fit1.comp = contrasts.fit(fit1,contrasts = cont1)

ord.t = fit1.comp$coefficients[, 1]/fit1.comp$sigma/fit1.comp$stdev.unscaled[, 1]
ord.p = 2*pt(abs(ord.t), fit1.comp$df.residual,lower.tail = FALSE)
ord.q = p.adjust(ord.p,method = "BH")
anova.results = data.frame(gene=names(fit1.comp$sigma),
                           logFC=fit1.comp$coefficients[,1],
                           t=ord.t, 
                           P.Value=ord.p, 
                           adj.P.Val = ord.q)

anova.results$PSMcount = df.count[anova.results$gene,]$min
anova.results = anova.results[with(anova.results,order(P.Value)),]


### count the number of significant genes
nrow(ttest.results[ttest.results$adj.pval<0.01,])
nrow(anova.results[anova.results$adj.P.Val<0.01,])
nrow(Limma.result[Limma.result$adj.P.Val<0.01,])
nrow(DEqMS.result[DEqMS.result$sca.adj.pval<0.01,])


write.table(ttest.results,"BC_cellline_ttest.T47D.MCF7.results.txt",quote=F,sep = "\t", row.names = F)
write.table(anova.results,"BC_cellline_anova.T47D.MCF7.results.txt",quote=F,sep = "\t", row.names = F)
write.table(Limma.result,"BC_cellline_limma.T47D.MCF7.results.txt",quote=F,sep = "\t")
write.table(DEqMS.result,"BC_cellline_DEqMS.T47D.MCF7.results.txt",quote=F,sep = "\t", row.names = F)

pdf("BC.cellline.MCF7vsT47D.pvalues.pdf",width = 7,height = 5, useDingbats = F)
plot(-log10(DEqMS.result$sca.P.Value), 
     type="l",lty=1,lwd=2, ylab="-log10(p-value)",
     xlab="Proteins ranked by p-values",
     col="red",main="MCF7 vs T47D")
lines(-log10(Limma.result$P.Value), lty=1,lwd=2,col="grey")
lines(-log10(anova.results$P.Value),lty=1,lwd=2,col="purple")
lines( -log10(ttest.results$P.Value),lty=1,lwd=2,col="orange")

legend("topright",legend = c("DEqMS","Limma","t-test"),
       col = c("red","grey","orange"),lty=1,lwd=2)

dev.off()

library(LSD)

pdf("BC.cellline.MCF7vsT47D.pvalues.PSMcount.Scale-yaxis.pdf",width = 12,height = 9, useDingbats = F)
par(mfrow=c(2,2))
heatscatter(log2(DEqMS.result$count),-log10(DEqMS.result$sca.P.Value),pch=20,ylim=c(0,40),
     xlab="log2(PSM count)",ylab="-log10(p-value)",main="DEqMS")
heatscatter(log2(Limma.result$count),-log10(Limma.result$P.Value),pch=20,ylim=c(0,40),
     xlab="log2(PSM count)",ylab="-log10(p-value)",main="Limma")
heatscatter(log2(anova.results$PSMcount),-log10(anova.results$P.Value),pch=20,ylim=c(0,40),
     xlab="log2(PSM count)",ylab="-log10(p-value)",main="ANOVA")
heatscatter(log2(ttest.results$PSMcount),-log10(ttest.results$P.Value),pch=20,ylim=c(0,40),
     xlab="log2(PSM count)",ylab="-log10(p-value)",main="t-test")
dev.off()


```

## Session info
```{r sessioninfo}
sessionInfo()
```
